# Supplementary material for: ChIP-AP: an integrated analysis pipeline for unbiased ChIP-seq analysis
Source: Brief Bioinform. 2021 Dec 30;23(1):bbab537. doi: 10.1093/bib/bbab537 (PMC8769893; doi:10.1093/bib/bbab537)
Supplement: Supp_figure2_cosnensus_peaks_(Large)_bbab537 [file supp_figure2_cosnensus_peaks_(large)_bbab537.zip]

Archive with 1 entries (1 files):
- Supp_figure2_cosnensus_peaks_(Large)_bbab537.jpg
