# Supplementary material for: ChIP-AP: an integrated analysis pipeline for unbiased ChIP-seq analysis
Source: Brief Bioinform. 2021 Dec 30;23(1):bbab537. doi: 10.1093/bib/bbab537 (PMC8769893; doi:10.1093/bib/bbab537)
Supplement: SuppTable1_bbab537 [file supptable1_bbab537.xlsx]

## Sheet: Sheet1
Supplemental Table 1. Peak-Motif percentages for profiled ENCODE TF's
MethMotif_ID	Species	Organ	TF	TF Family	Laboratory	Cell_tissue_name	Sample_type	Description	Disease_state	Motif_source	macs2_total_peaks	macs2_motif_peaks	macs2_peak-motif_percentage	gem_total_peaks	gem_motif_peaks	gem_peak-motif_percentage	homer_total_peaks	homer_motif_peaks	homer_peak-motif_percentage	genrich_total_peaks	genrich_motif_peaks	genrich_peak-motif_percentage	consensus_total_peaks	consensus_motif_peaks	consensus_peak-motif_percentage	percentage_difference_macs2	percentage_improvement_over_macs2	percentage_difference_gem	percentage_improvement_over_gem	percentage_difference_homer	percentage_improvement_over_homer	percentage_difference_genrich	percentage_improvement_over_genrich
MM1_HSA_GM12878_MAX	human	blood_and_lymph	MAX	Basic helix-loop-helix factors (bHLH)	Michael Snyder, Stanford	GM12878	cell_line	B-Lymphocyte	normal	MethMotif_JASPAR	15351	4811	0.3134	16104	6260	0.388723	15351	4811	0.3134	16104	6260	0.388723	9738	4040	0.41487	0.10147	1.32377	0.0261463	1.06726	0.10147	1.32377	0.0261463	1.06726
MM1_HSA_GM12878_SPI1	human	blood_and_lymph	SPI1	Tryptophan cluster factors	Richard Myers, HAIB	GM12878	cell_line	B-Lymphocyte	normal	MethMotif_JASPAR	62416	46106	0.738689	62947	47112	0.748439	62416	46106	0.738689	62947	47112	0.748439	31564	26498	0.839501	0.100812	1.13647	0.0910615	1.12167	0.100812	1.13647	0.0910615	1.12167
MM1_HSA_HepG2_CEBPB	human	liver	CEBPB	Basic leucine zipper factors (bZIP)	Michael Snyder, Stanford	HepG2	cell_line	hepatocellular carcinoma	tumor	MethMotif_JASPAR	106812	79687	0.746049	91523	71122	0.777094	106812	79687	0.746049	91523	71122	0.777094	45806	36172	0.789678	0.0436291	1.05848	0.0125839	1.01619	0.0436291	1.05848	0.0125839	1.01619
MM1_HSA_HepG2_ZBTB33	human	liver	ZBTB33	C2H2 zinc finger factors	Richard Myers, HAIB	HepG2	cell_line	hepatocellular carcinoma	tumor	MethMotif_JASPAR	1639	644	0.392923	1299	619	0.47652	1639	644	0.392923	1299	619	0.47652	893	532	0.595745	0.202822	1.51619	0.119224	1.2502	0.202822	1.51619	0.119224	1.2502
MM1_HSA_K562_MAFF	human	blood_and_lymph	MAFF	Basic leucine zipper factors (bZIP)	Michael Snyder, Stanford	K562	cell_line	chronic myelogenous leukemia	tumor	MethMotif_JASPAR	45586	27678	0.60716	35776	23658	0.661281	45586	27678	0.60716	35776	23658	0.661281	12591	9834	0.781034	0.173874	1.28637	0.119753	1.18109	0.173874	1.28637	0.119753	1.18109
MM1_HSA_K562_RUNX1	human	blood_and_lymph	RUNX1	Runt domain factors	Michael Snyder, Stanford	K562	cell_line	chronic myelogenous leukemia	tumor	MethMotif_JASPAR	3398	1601	0.47116	2391	1328	0.555416	3398	1601	0.47116	2391	1328	0.555416	430	316	0.734884	0.263724	1.55973	0.179468	1.32312	0.263724	1.55973	0.179468	1.32312
MM1_HSA_K562_ATF4	human	blood_and_lymph	ATF4	Basic leucine zipper factors (bZIP)	Michael Snyder, Stanford	K562	cell_line	chronic myelogenous leukemia	tumor	MethMotif_JASPAR	54509	36861	0.676237	58410	47931	0.820596	54509	36861	0.676237	58410	47931	0.820596	27308	23964	0.877545	0.201308	1.29769	0.0569493	1.0694	0.201308	1.29769	0.0569493	1.0694
MM1_HSA_K562_JUN	human	blood_and_lymph	JUN	Basic leucine zipper factors (bZIP)	Michael Snyder, Stanford	K562	cell_line	chronic myelogenous leukemia	tumor	MethMotif_JASPAR	32309	14845	0.459469	32309	14845	0.459469	32309	14845	0.459469	32309	14845	0.459469	4259	3322	0.779995	0.320526	1.6976	0.320526	1.6976	0.320526	1.6976	0.320526	1.6976
MM1_HSA_K562_GATA1	human	blood_and_lymph	GATA1	Other C4 zinc finger-type factors	Michael Snyder, Stanford	K562	cell_line	chronic myelogenous leukemia	tumor	MethMotif_JASPAR	20260	12345	0.609329	20260	12345	0.609329	20260	12345	0.609329	20260	12345	0.609329	3589	2695	0.750906	0.141577	1.23235	0.141577	1.23235	0.141577	1.23235	0.141577	1.23235
MM1_HSA_K562_MEIS2	human	blood_and_lymph	MEIS2	Homeo domain factors	Michael Snyder, Stanford	K562	cell_line	chronic myelogenous leukemia	tumor	MethMotif_JASPAR	61933	19288	0.311433	61933	19288	0.311433	61933	19288	0.311433	61933	19288	0.311433	24920	9960	0.399679	0.0882456	1.28335	0.0882456	1.28335	0.0882456	1.28335	0.0882456	1.28335
MM1_HSA_H1-hESC_CTCF	human	embryonic_stem_cell	CTCF	C2H2 zinc finger factors	Bradley Bernstein, Broad	H1-hESC	cell_line	embryonic stem cell	normal	MethMotif_JASPAR	80064	27037	0.337692	74032	26617	0.359534	80372	26933	0.335104	50756	22674	0.446726	50293	22574	0.44885	0.111157	1.32917	0.089316	1.24842	0.113745	1.33943	0.00212423	1.00476
MM1_HSA_H1-hESC_CTCF	human	embryonic_stem_cell	CTCF	C2H2 zinc finger factors	Richard Myers, HAIB	H1-hESC	cell_line	embryonic stem cell	normal	MethMotif_JASPAR	46403	21988	0.473849	65953	25661	0.38908	60117	24378	0.405509	52901	23021	0.435171	44578	21489	0.482054	0.00820525	1.01732	0.0929738	1.23896	0.0765447	1.18876	0.0468826	1.10773
MM1_HSA_H1-hESC_REST	human	embryonic_stem_cell	REST	C2H2 zinc finger factors	Bradley Bernstein, Broad	H1-hESC	cell_line	embryonic stem cell	normal	MethMotif_JASPAR	3686	1538	0.417254	4399	1622	0.36872	4456	1597	0.358393	3297	1484	0.450106	3169	1462	0.461344	0.0440898	1.10567	0.0926241	1.2512	0.102951	1.28726	0.0112381	1.02497
MM1_HSA_H1-hESC_REST	human	embryonic_stem_cell	REST	C2H2 zinc finger factors	Richard Myers, HAIB	H1-hESC	cell_line	embryonic stem cell	normal	MethMotif_JASPAR	18632	2062	0.11067	17542	2061	0.117489	25913	2108	0.0813491	13803	2019	0.146273	12059	2004	0.166183	0.0555131	1.50161	0.0486935	1.41445	0.0848338	2.04284	0.0199104	1.13612
MM1_HSA_K562_MYC	human	blood_and_lymph	MYC	Basic helix-loop-helix factors (bHLH)	Vishwanath Iyer, UTA	K562	cell_line	chronic myelogenous leukemia	tumor	MethMotif_JASPAR	3992	1704	0.426854	25135	6758	0.268868	3520	1587	0.450852	39036	7342	0.188083	3013	1409	0.46764	0.0407865	1.09555	0.198772	1.73929	0.016788	1.03724	0.279557	2.48635
MM1_HSA_K562_MYC	human	blood_and_lymph	MYC	Basic helix-loop-helix factors (bHLH)	Michael Snyder, Stanford	K562	cell_line	chronic myelogenous leukemia	tumor	MethMotif_JASPAR	60782	13583	0.223471	45044	12841	0.285077	50034	12299	0.245813	21904	6819	0.311313	19382	6463	0.333454	0.109983	1.49216	0.0483769	1.1697	0.0876409	1.35653	0.0221407	1.07112
MM1_HSA_K562_YY1	human	blood_and_lymph	YY1	C2H2 zinc finger factors	Peggy Farnham, USC	K562	cell_line	chronic myelogenous leukemia	tumor	MethMotif_JASPAR	4089	1504	0.367816	5012	1636	0.326417	7826	1983	0.253386	6494	1630	0.251001	3607	1400	0.388134	0.0203181	1.05524	0.0617176	1.18908	0.134748	1.53179	0.137133	1.54635
MM1_HSA_K562_YY1	human	blood_and_lymph	YY1	C2H2 zinc finger factors	Richard Myers, HAIB	K562	cell_line	chronic myelogenous leukemia	tumor	MethMotif_JASPAR	97450	6286	0.0645049	52013	5432	0.104435	73442	6183	0.0841889	23988	2624	0.109388	20115	2584	0.128461	0.0639565	1.9915	0.0240259	1.23006	0.0442725	1.52587	0.0190733	1.17436
MM1_HSA_MCF-7_JUND	human	liver	JUND	Basic leucine zipper factors (bZIP)	Richard Myers, HAIB	HepG2	cell_line	hepatocellular carcinoma	tumor	MethMotif_JASPAR	35523	9689	0.272753	28311	9405	0.332203	40114	11069	0.275939	20416	6475	0.317153	14852	5790	0.389846	0.117094	1.4293	0.0576435	1.17352	0.113908	1.4128	0.0726933	1.22921
MM1_HSA_MCF-7_JUND	human	liver	JUND	Basic leucine zipper factors (bZIP)	Michael Snyder, Stanford	HepG2	cell_line	hepatocellular carcinoma	tumor	MethMotif_JASPAR	98056	63508	0.647671	69187	50323	0.727348	97124	64700	0.666159	25035	19664	0.78546	24529	19406	0.791145	0.143474	1.22152	0.0637976	1.08771	0.124986	1.18762	0.00568482	1.00724
