# Supplementary material for: ChIP-AP: an integrated analysis pipeline for unbiased ChIP-seq analysis
Source: Brief Bioinform. 2021 Dec 30;23(1):bbab537. doi: 10.1093/bib/bbab537 (PMC8769893; doi:10.1093/bib/bbab537)
Supplement: SuppTable3_bbab537 [file supptable3_bbab537.xlsx]

## Sheet: gm12878_max
Supplemental Table 3. Consensus peak sets biological processes GO results (Top 2000 results per TF)
TermID	Term	Enrichment	logP	Genes in Term	Target Genes in Term	Fraction of Targets in Term
GO:0044260	cellular macromolecule metabolic process	7.44938e-100	-228.25	5036	2281	0.368795
GO:0044237	cellular metabolic process	1.6671e-88	-202.116	8111	3322	0.537106
GO:0008152	metabolic process	5.77293e-80	-182.454	8831	3531	0.570897
GO:0006807	nitrogen compound metabolic process	1.35477e-79	-181.601	7466	3069	0.4962
GO:0071704	organic substance metabolic process	4.00862e-75	-171.305	8302	3335	0.539208
GO:0044238	primary metabolic process	2.10915e-74	-169.645	7949	3213	0.519483
GO:0034641	cellular nitrogen compound metabolic process	1.71661e-71	-162.943	3910	1770	0.286176
GO:0043170	macromolecule metabolic process	5.9025e-70	-159.406	6652	2750	0.444624
GO:0044271	cellular nitrogen compound biosynthetic process	6.46525e-66	-150.104	1608	851	0.137591
GO:0006996	organelle organization	2.78678e-62	-141.735	3386	1541	0.249151
GO:0034645	cellular macromolecule biosynthetic process	3.88628e-60	-136.798	1688	869	0.140501
GO:0044249	cellular biosynthetic process	5.01602e-60	-136.542	2720	1279	0.206791
GO:1901576	organic substance biosynthetic process	3.40833e-59	-134.626	2818	1314	0.212449
GO:0046483	heterocycle metabolic process	5.89999e-59	-134.078	3455	1555	0.251415
GO:0009058	biosynthetic process	7.53099e-59	-133.833	2894	1342	0.216977
GO:0006139	nucleobase-containing compound metabolic process	3.18612e-58	-132.391	3276	1485	0.240097
GO:0009059	macromolecule biosynthetic process	4.56696e-58	-132.031	1741	885	0.143088
GO:0071840	cellular component organization or biogenesis	4.72654e-57	-129.694	5841	2412	0.389976
GO:0044267	cellular protein metabolic process	1.26616e-55	-126.406	3695	1632	0.263864
GO:0006725	cellular aromatic compound metabolic process	1.51763e-53	-121.62	3496	1550	0.250606
GO:0090304	nucleic acid metabolic process	2.98132e-51	-116.339	2773	1269	0.205174
GO:1901360	organic cyclic compound metabolic process	5.13455e-51	-115.796	3728	1626	0.262894
GO:1901564	organonitrogen compound metabolic process	2.83182e-47	-107.181	5261	2163	0.349717
GO:0022613	ribonucleoprotein complex biogenesis	6.86874e-47	-106.295	486	314	0.050768
GO:0031323	regulation of cellular metabolic process	2.02519e-45	-102.911	6303	2519	0.407276
GO:0034660	ncRNA metabolic process	6.16454e-45	-101.798	466	301	0.0486661
GO:0016043	cellular component organization	4.49535e-43	-97.5081	5651	2280	0.368634
GO:0080090	regulation of primary metabolic process	2.84655e-42	-95.6625	6107	2435	0.393694
GO:0019219	regulation of nucleobase-containing compound metabolic process	1.03331e-40	-92.0706	4078	1709	0.276314
GO:0033554	cellular response to stress	1.76322e-40	-91.5363	1705	817	0.132094
GO:0010467	gene expression	1.85175e-40	-91.4873	2517	1131	0.182862
GO:0006412	translation	2.17272e-40	-91.3274	379	251	0.0405821
GO:0051171	regulation of nitrogen compound metabolic process	2.55316e-40	-91.1661	5932	2364	0.382215
GO:0019538	protein metabolic process	2.94801e-40	-91.0223	4267	1775	0.286985
GO:0042254	ribosome biogenesis	6.24827e-40	-90.2711	293	207	0.0334681
GO:0016071	mRNA metabolic process	1.27095e-39	-89.5611	722	408	0.065966
GO:0046907	intracellular transport	9.41003e-39	-87.559	1498	729	0.117866
GO:0007049	cell cycle	6.19296e-38	-85.6748	1323	656	0.106063
GO:0043604	amide biosynthetic process	1.14417e-37	-85.061	520	313	0.0506063
GO:0043412	macromolecule modification	2.28917e-37	-84.3675	3270	1399	0.226192
GO:0044085	cellular component biogenesis	2.35738e-37	-84.3381	2822	1233	0.199353
GO:0043043	peptide biosynthetic process	2.44872e-37	-84.3001	402	257	0.0415521
GO:0034470	ncRNA processing	7.9113e-37	-83.1274	381	246	0.0397736
GO:0009889	regulation of biosynthetic process	1.23205e-36	-82.6844	4364	1792	0.289733
GO:0010556	regulation of macromolecule biosynthetic process	1.2664e-36	-82.6569	4141	1712	0.276799
GO:0051641	cellular localization	1.81819e-36	-82.2952	2406	1073	0.173484
GO:2000112	regulation of cellular macromolecule biosynthetic process	3.30087e-36	-81.6989	4005	1661	0.268553
GO:0044265	cellular macromolecule catabolic process	4.28167e-35	-79.1361	892	470	0.0759903
GO:0018130	heterocycle biosynthetic process	7.37984e-35	-78.5917	1142	573	0.0926435
GO:0016032	viral process	1.1287e-34	-78.1668	689	382	0.0617623
GO:0051252	regulation of RNA metabolic process	1.73636e-34	-77.7361	3818	1585	0.256265
GO:0031326	regulation of cellular biosynthetic process	1.77378e-34	-77.7148	4283	1752	0.283266
GO:0051649	establishment of localization in cell	1.1868e-33	-75.814	1805	832	0.134519
GO:0043603	cellular amide metabolic process	1.97692e-33	-75.3038	775	416	0.0672595
GO:0034654	nucleobase-containing compound biosynthetic process	2.84727e-33	-74.9389	1073	540	0.087308
GO:0044403	symbiont process	5.49817e-33	-74.2809	773	414	0.0669361
GO:0006518	peptide metabolic process	7.08094e-33	-74.0279	522	304	0.0491512
GO:0009057	macromolecule catabolic process	1.53083e-32	-73.2569	1032	521	0.0842361
GO:0019438	aromatic compound biosynthetic process	2.28217e-32	-72.8576	1151	569	0.0919968
GO:0000278	mitotic cell cycle	2.36588e-32	-72.8216	672	369	0.0596605
GO:0019222	regulation of metabolic process	3.6781e-32	-72.3803	7219	2760	0.446241
GO:0016072	rRNA metabolic process	2.36005e-31	-70.5215	222	158	0.0255457
GO:1903047	mitotic cell cycle process	3.46909e-31	-70.1362	589	330	0.0533549
GO:0006364	rRNA processing	3.58164e-31	-70.1043	211	152	0.0245756
GO:0043933	protein-containing complex subunit organization	3.70213e-31	-70.0712	1908	862	0.139369
GO:0006886	intracellular protein transport	1.85987e-30	-68.457	979	493	0.079709
GO:0051276	chromosome organization	1.07462e-29	-66.703	1083	533	0.0861762
GO:0016070	RNA metabolic process	1.80691e-29	-66.1833	2182	959	0.155053
GO:1901362	organic cyclic compound biosynthetic process	4.39111e-29	-65.2954	1288	613	0.0991108
GO:0008104	protein localization	6.69775e-29	-64.8732	2109	929	0.150202
GO:0033036	macromolecule localization	1.02554e-28	-64.4472	2434	1050	0.169766
GO:0006464	cellular protein modification process	1.44758e-28	-64.1025	3060	1280	0.206952
GO:0036211	protein modification process	1.44758e-28	-64.1025	3060	1280	0.206952
GO:0044419	interspecies interaction between organisms	1.55607e-28	-64.0302	816	420	0.0679062
GO:0006259	DNA metabolic process	2.245e-28	-63.6637	743	389	0.0628941
GO:0010604	positive regulation of macromolecule metabolic process	2.82166e-28	-63.4351	3364	1389	0.224576
GO:0045184	establishment of protein localization	3.14572e-28	-63.3263	1577	723	0.116896
GO:0006974	cellular response to DNA damage stimulus	3.20017e-28	-63.3092	775	402	0.064996
GO:0070727	cellular macromolecule localization	5.3717e-28	-62.7912	1569	719	0.116249
GO:1901566	organonitrogen compound biosynthetic process	5.75814e-28	-62.7218	1387	648	0.10477
GO:0034613	cellular protein localization	1.15195e-27	-62.0283	1562	715	0.115602
GO:0033365	protein localization to organelle	1.7064e-27	-61.6354	725	379	0.0612773
GO:0009893	positive regulation of metabolic process	3.40585e-27	-60.9443	3641	1483	0.239774
GO:0060255	regulation of macromolecule metabolic process	3.75793e-27	-60.8459	6699	2551	0.412449
GO:0045935	positive regulation of nucleobase-containing compound metabolic process	4.80514e-27	-60.6001	1866	829	0.134034
GO:0051726	regulation of cell cycle	5.89475e-27	-60.3957	1216	577	0.0932902
GO:0007005	mitochondrion organization	1.40046e-26	-59.5304	439	253	0.0409054
GO:0044248	cellular catabolic process	2.84558e-26	-58.8214	1759	785	0.12692
GO:0022402	cell cycle process	3.56585e-26	-58.5958	980	480	0.0776071
GO:0015031	protein transport	5.8214e-26	-58.1057	1494	682	0.110267
GO:0010557	positive regulation of macromolecule biosynthetic process	1.12673e-25	-57.4453	1879	828	0.133872
GO:1903506	regulation of nucleic acid-templated transcription	1.89533e-25	-56.9252	3568	1447	0.233953
GO:0065003	protein-containing complex assembly	2.11223e-25	-56.8169	1622	729	0.117866
GO:2001141	regulation of RNA biosynthetic process	2.61004e-25	-56.6053	3573	1448	0.234115
GO:0015833	peptide transport	3.80533e-25	-56.2282	1518	688	0.111237
GO:0042886	amide transport	4.95021e-25	-55.9652	1553	701	0.113339
GO:0031325	positive regulation of cellular metabolic process	8.1292e-25	-55.4692	3322	1355	0.219078
GO:0051173	positive regulation of nitrogen compound metabolic process	1.40092e-24	-54.9249	3176	1301	0.210348
GO:0006355	regulation of transcription, DNA-templated	1.71417e-24	-54.7231	3508	1420	0.229588
GO:0009894	regulation of catabolic process	2.62702e-24	-54.2962	983	475	0.0767987
GO:0006401	RNA catabolic process	2.70033e-24	-54.2687	246	159	0.0257074
GO:0006397	mRNA processing	1.96842e-23	-52.2822	506	275	0.0444624
GO:0051254	positive regulation of RNA metabolic process	2.1935e-23	-52.174	1705	752	0.121584
GO:0071705	nitrogen compound transport	3.58892e-23	-51.6816	1816	793	0.128213
GO:0031328	positive regulation of cellular biosynthetic process	5.38203e-23	-51.2764	1978	853	0.137914
GO:1901575	organic substance catabolic process	6.09783e-23	-51.1515	1734	761	0.12304
GO:0009891	positive regulation of biosynthetic process	1.21924e-22	-50.4586	2012	864	0.139693
GO:0009056	catabolic process	1.52909e-22	-50.2322	2024	868	0.14034
GO:0006399	tRNA metabolic process	1.58766e-22	-50.1946	185	126	0.0203719
GO:0072594	establishment of protein localization to organelle	1.61159e-22	-50.1797	433	241	0.0389652
GO:0033043	regulation of organelle organization	2.01914e-22	-49.9542	1285	587	0.094907
GO:0022607	cellular component assembly	3.70486e-22	-49.3472	2596	1077	0.174131
GO:0034655	nucleobase-containing compound catabolic process	6.96202e-22	-48.7164	373	213	0.0344382
GO:0006402	mRNA catabolic process	1.00874e-21	-48.3456	216	140	0.0226354
GO:0140053	mitochondrial gene expression	1.25615e-21	-48.1262	139	101	0.0163298
GO:0034622	cellular protein-containing complex assembly	2.09657e-21	-47.614	903	433	0.0700081
GO:0048522	positive regulation of cellular process	3.00369e-21	-47.2544	5449	2081	0.336459
GO:0010468	regulation of gene expression	3.11257e-21	-47.2188	5025	1934	0.312692
GO:0006281	DNA repair	5.62618e-21	-46.6269	514	272	0.0439774
GO:0006413	translational initiation	7.25893e-21	-46.3721	141	101	0.0163298
GO:0000956	nuclear-transcribed mRNA catabolic process	1.05386e-20	-45.9992	197	129	0.0208569
GO:0071702	organic substance transport	2.36624e-20	-45.1904	2178	914	0.147777
GO:0051640	organelle localization	4.63923e-20	-44.5172	570	293	0.0473727
GO:0031329	regulation of cellular catabolic process	1.10686e-19	-43.6476	828	397	0.0641876
GO:0070647	protein modification by small protein conjugation or removal	1.1911e-19	-43.5742	972	454	0.0734034
GO:0006605	protein targeting	1.28268e-19	-43.5002	360	202	0.0326597
GO:0097659	nucleic acid-templated transcription	1.74272e-19	-43.1937	637	319	0.0515764
GO:1902680	positive regulation of RNA biosynthetic process	2.10817e-19	-43.0033	1621	702	0.1135
GO:0032774	RNA biosynthetic process	2.53749e-19	-42.8179	648	323	0.0522231
GO:0046700	heterocycle catabolic process	2.55576e-19	-42.8108	426	230	0.0371867
GO:1903508	positive regulation of nucleic acid-templated transcription	2.84741e-19	-42.7027	1620	701	0.113339
GO:0048518	positive regulation of biological process	3.0883e-19	-42.6215	6218	2330	0.376718
GO:0007346	regulation of mitotic cell cycle	3.19385e-19	-42.5879	661	328	0.0530315
GO:0006357	regulation of transcription by RNA polymerase II	3.67876e-19	-42.4465	2684	1092	0.176556
GO:0006351	transcription, DNA-templated	4.15165e-19	-42.3256	635	317	0.051253
GO:0008380	RNA splicing	6.21107e-19	-41.9228	433	232	0.0375101
GO:0010628	positive regulation of gene expression	7.43663e-19	-41.7427	2007	843	0.136297
GO:0044270	cellular nitrogen compound catabolic process	9.04454e-19	-41.547	427	229	0.0370251
GO:0010564	regulation of cell cycle process	1.03329e-18	-41.4138	789	378	0.0611156
GO:0051301	cell division	1.3685e-18	-41.1328	487	254	0.0410671
GO:0006793	phosphorus metabolic process	2.10272e-18	-40.7033	2125	884	0.142926
GO:0006796	phosphate-containing compound metabolic process	3.30954e-18	-40.2497	2098	873	0.141148
GO:0019080	viral gene expression	6.86418e-18	-39.5202	128	90	0.0145513
GO:0071826	ribonucleoprotein complex subunit organization	1.17694e-17	-38.981	278	161	0.0260307
GO:0022618	ribonucleoprotein complex assembly	6.93399e-17	-37.2075	264	153	0.0247373
GO:0019439	aromatic compound catabolic process	1.09006e-16	-36.7551	438	228	0.0368634
GO:0009451	RNA modification	2.30249e-16	-36.0074	163	105	0.0169766
GO:1903311	regulation of mRNA metabolic process	3.20054e-16	-35.678	324	178	0.0287793
GO:0045934	negative regulation of nucleobase-containing compound metabolic process	3.41948e-16	-35.6119	1447	621	0.100404
GO:0051603	proteolysis involved in cellular protein catabolic process	3.86143e-16	-35.4903	580	285	0.0460792
GO:0032543	mitochondrial translation	5.31054e-16	-35.1717	112	79	0.0127728
GO:0019083	viral transcription	5.57568e-16	-35.1229	114	80	0.0129345
GO:0015931	nucleobase-containing compound transport	5.62744e-16	-35.1137	233	137	0.0221504
GO:0044257	cellular protein catabolic process	5.68244e-16	-35.104	611	297	0.0480194
GO:0032446	protein modification by small protein conjugation	8.70139e-16	-34.6779	763	357	0.0577203
GO:0006403	RNA localization	9.46111e-16	-34.5942	210	126	0.0203719
GO:0006614	SRP-dependent cotranslational protein targeting to membrane	9.6024e-16	-34.5793	105	75	0.0121261
GO:0006613	cotranslational protein targeting to membrane	1.08627e-15	-34.456	109	77	0.0124495
GO:0033044	regulation of chromosome organization	2.06973e-15	-33.8114	345	185	0.0299111
GO:0045893	positive regulation of transcription, DNA-templated	2.55025e-15	-33.6026	1534	649	0.104931
GO:0006414	translational elongation	2.7564e-15	-33.5249	118	81	0.0130962
GO:0000184	nuclear-transcribed mRNA catabolic process, nonsense-mediated decay	2.7564e-15	-33.5249	118	81	0.0130962
GO:0045047	protein targeting to ER	2.7564e-15	-33.5249	118	81	0.0130962
GO:0030163	protein catabolic process	2.85558e-15	-33.4895	672	319	0.0515764
GO:1901361	organic cyclic compound catabolic process	4.59432e-15	-33.014	476	239	0.0386419
GO:0031324	negative regulation of cellular metabolic process	4.62251e-15	-33.0078	2639	1050	0.169766
GO:0070972	protein localization to endoplasmic reticulum	4.67498e-15	-32.9966	145	94	0.0151981
GO:0044770	cell cycle phase transition	5.39333e-15	-32.8536	276	154	0.0248989
GO:0010498	proteasomal protein catabolic process	5.58526e-15	-32.8186	343	183	0.0295877
GO:0051253	negative regulation of RNA metabolic process	5.6872e-15	-32.8006	1346	577	0.0932902
GO:0006611	protein export from nucleus	8.87339e-15	-32.3557	146	94	0.0151981
GO:0043632	modification-dependent macromolecule catabolic process	1.02602e-14	-32.2105	535	262	0.0423605
GO:0006839	mitochondrial transport	1.06254e-14	-32.1755	217	127	0.0205335
GO:0072599	establishment of protein localization to endoplasmic reticulum	1.21147e-14	-32.0444	122	82	0.0132579
GO:1901987	regulation of cell cycle phase transition	1.52838e-14	-31.812	480	239	0.0386419
GO:1901990	regulation of mitotic cell cycle phase transition	1.74602e-14	-31.6789	444	224	0.0362167
GO:0051172	negative regulation of nitrogen compound metabolic process	2.09917e-14	-31.4946	2445	976	0.157801
GO:0044772	mitotic cell cycle phase transition	2.22925e-14	-31.4345	268	149	0.0240905
GO:0051168	nuclear export	2.44765e-14	-31.3411	156	98	0.0158448
GO:0006260	DNA replication	2.56739e-14	-31.2933	210	123	0.0198868
GO:0010638	positive regulation of organelle organization	2.59178e-14	-31.2838	613	292	0.047211
GO:0000375	RNA splicing, via transesterification reactions	3.12214e-14	-31.0977	336	178	0.0287793
GO:0090305	nucleic acid phosphodiester bond hydrolysis	3.42697e-14	-31.0045	292	159	0.0257074
GO:0000075	cell cycle checkpoint	3.66749e-14	-30.9367	191	114	0.0184317
GO:0051169	nuclear transport	4.79515e-14	-30.6686	263	146	0.0236055
GO:0000377	RNA splicing, via transesterification reactions with bulged adenosine as nucleophile	5.75221e-14	-30.4866	333	176	0.0284559
GO:0000398	mRNA splicing, via spliceosome	5.75221e-14	-30.4866	333	176	0.0284559
GO:0019941	modification-dependent protein catabolic process	5.84786e-14	-30.4701	524	255	0.0412288
GO:0071426	ribonucleoprotein complex export from nucleus	9.90519e-14	-29.9431	123	81	0.0130962
GO:0051236	establishment of RNA localization	1.21738e-13	-29.7369	189	112	0.0181083
GO:0050658	RNA transport	1.33678e-13	-29.6433	187	111	0.0179466
GO:0050657	nucleic acid transport	1.33678e-13	-29.6433	187	111	0.0179466
GO:0032984	protein-containing complex disassembly	1.39206e-13	-29.6028	236	133	0.0215036
GO:0006511	ubiquitin-dependent protein catabolic process	1.69085e-13	-29.4084	518	251	0.0405821
GO:0008033	tRNA processing	1.73245e-13	-29.3841	130	84	0.0135812
GO:0006405	RNA export from nucleus	1.86866e-13	-29.3084	126	82	0.0132579
GO:0071166	ribonucleoprotein complex localization	1.93194e-13	-29.2751	124	81	0.0130962
GO:0070925	organelle assembly	2.16221e-13	-29.1625	736	337	0.0544867
GO:0051128	regulation of cellular component organization	2.27059e-13	-29.1136	2473	979	0.158286
GO:0006913	nucleocytoplasmic transport	2.33441e-13	-29.0858	260	143	0.0231205
GO:0048523	negative regulation of cellular process	2.46844e-13	-29.03	4843	1809	0.292482
GO:0051656	establishment of organelle localization	2.87196e-13	-28.8786	359	185	0.0299111
GO:0009890	negative regulation of biosynthetic process	2.91604e-13	-28.8634	1649	680	0.109943
GO:2000113	negative regulation of cellular macromolecule biosynthetic process	2.9529e-13	-28.8508	1478	617	0.0997575
GO:0006325	chromatin organization	3.31299e-13	-28.7358	720	330	0.0533549
GO:0010558	negative regulation of macromolecule biosynthetic process	3.55033e-13	-28.6666	1566	649	0.104931
GO:0080135	regulation of cellular response to stress	3.92681e-13	-28.5658	749	341	0.0551334
GO:0000122	negative regulation of transcription by RNA polymerase II	4.79646e-13	-28.3657	843	377	0.0609539
GO:0031570	DNA integrity checkpoint	8.1403e-13	-27.8368	143	89	0.0143897
GO:0042273	ribosomal large subunit biogenesis	8.68791e-13	-27.7717	71	53	0.00856912
GO:0031327	negative regulation of cellular biosynthetic process	1.00753e-12	-27.6235	1625	668	0.108003
GO:0070125	mitochondrial translational elongation	1.78667e-12	-27.0507	89	62	0.0100243
GO:0031503	protein-containing complex localization	1.78762e-12	-27.0501	249	136	0.0219887
GO:1901565	organonitrogen compound catabolic process	1.80977e-12	-27.0378	1047	452	0.07308
GO:0043161	proteasome-mediated ubiquitin-dependent protein catabolic process	2.65228e-12	-26.6556	318	165	0.0266774
GO:1903507	negative regulation of nucleic acid-templated transcription	3.15215e-12	-26.4829	1256	529	0.0855295
GO:0016567	protein ubiquitination	3.46331e-12	-26.3888	682	311	0.0502829
GO:1902679	negative regulation of RNA biosynthetic process	4.30762e-12	-26.1706	1258	529	0.0855295
GO:0016570	histone modification	4.53965e-12	-26.1182	358	181	0.0292643
GO:0002181	cytoplasmic translation	5.00259e-12	-26.0211	71	52	0.00840744
GO:0044843	cell cycle G1/S phase transition	5.53455e-12	-25.92	121	77	0.0124495
GO:0006915	apoptotic process	6.97749e-12	-25.6883	904	395	0.0638642
GO:0070126	mitochondrial translational termination	8.16878e-12	-25.5307	89	61	0.00986257
GO:0006415	translational termination	8.25214e-12	-25.5205	97	65	0.0105093
GO:0045892	negative regulation of transcription, DNA-templated	8.25333e-12	-25.5204	1203	507	0.0819725
GO:0000082	G1/S transition of mitotic cell cycle	1.07523e-11	-25.2559	120	76	0.0122878
GO:0034248	regulation of cellular amide metabolic process	1.21272e-11	-25.1356	477	228	0.0368634
GO:0045786	negative regulation of cell cycle	1.30335e-11	-25.0635	601	277	0.0447858
GO:0006950	response to stress	1.3801e-11	-25.0063	3529	1338	0.21633
GO:0051234	establishment of localization	1.39329e-11	-24.9968	4553	1693	0.273727
GO:0051246	regulation of protein metabolic process	1.39364e-11	-24.9965	2851	1100	0.17785
GO:0016569	covalent chromatin modification	1.40891e-11	-24.9856	369	184	0.0297494
GO:0045787	positive regulation of cell cycle	1.61389e-11	-24.8498	389	192	0.0310428
GO:0009987	cellular process	1.67565e-11	-24.8122	15461	5279	0.853517
GO:0006400	tRNA modification	1.68624e-11	-24.8059	86	59	0.00953921
GO:0016310	phosphorylation	1.78353e-11	-24.7498	1270	530	0.0856912
GO:0044281	small molecule metabolic process	1.81754e-11	-24.731	1704	689	0.111399
GO:0007093	mitotic cell cycle checkpoint	1.94989e-11	-24.6607	151	90	0.0145513
GO:0051179	localization	2.01306e-11	-24.6288	5626	2059	0.332902
GO:0006366	transcription by RNA polymerase II	2.29475e-11	-24.4978	467	223	0.036055
GO:0140014	mitotic nuclear division	2.55274e-11	-24.3913	145	87	0.0140663
GO:0006612	protein targeting to membrane	2.64089e-11	-24.3573	167	97	0.0156831
GO:0071897	DNA biosynthetic process	2.95493e-11	-24.245	105	68	0.0109943
GO:0043624	cellular protein complex disassembly	3.59843e-11	-24.0479	137	83	0.0134196
GO:1902749	regulation of cell cycle G2/M phase transition	3.83845e-11	-23.9834	213	117	0.0189167
GO:0000077	DNA damage checkpoint	4.59174e-11	-23.8042	131	80	0.0129345
GO:0000070	mitotic sister chromatid segregation	5.31615e-11	-23.6577	108	69	0.011156
GO:0050794	regulation of cellular process	5.37421e-11	-23.6468	11023	3854	0.62312
GO:1901796	regulation of signal transduction by p53 class mediator	6.10717e-11	-23.519	180	102	0.0164915
GO:0090150	establishment of protein localization to membrane	6.34897e-11	-23.4801	268	140	0.0226354
GO:0007017	microtubule-based process	8.58368e-11	-23.1786	656	295	0.047696
GO:0022411	cellular component disassembly	8.64473e-11	-23.1715	395	192	0.0310428
GO:0051338	regulation of transferase activity	9.56497e-11	-23.0703	980	418	0.0675829
GO:0031647	regulation of protein stability	9.99663e-11	-23.0262	286	147	0.0237672
GO:0018193	peptidyl-amino acid modification	1.29557e-10	-22.7669	857	371	0.0599838
GO:0006289	nucleotide-excision repair	1.78173e-10	-22.4483	110	69	0.011156
GO:0003714	transcription corepressor activity	1.82824e-10	-22.4225	238	126	0.0203719
GO:0034976	response to endoplasmic reticulum stress	2.17302e-10	-22.2497	255	133	0.0215036
GO:0043038	amino acid activation	2.19616e-10	-22.2391	49	38	0.0061439
GO:0019637	organophosphate metabolic process	2.20454e-10	-22.2353	868	374	0.0604689
GO:0061013	regulation of mRNA catabolic process	2.21682e-10	-22.2298	199	109	0.0176233
GO:0072655	establishment of protein localization to mitochondrion	2.89362e-10	-21.9633	70	49	0.00792239
GO:0006417	regulation of translation	3.31038e-10	-21.8288	425	202	0.0326597
GO:0018205	peptidyl-lysine modification	4.19764e-10	-21.5913	305	153	0.0247373
GO:0042769	DNA damage response, detection of DNA damage	4.2847e-10	-21.5708	39	32	0.00517381
GO:0000959	mitochondrial RNA metabolic process	4.2847e-10	-21.5708	39	32	0.00517381
GO:0043039	tRNA aminoacylation	5.18269e-10	-21.3805	48	37	0.00598222
GO:0032268	regulation of cellular protein metabolic process	5.95002e-10	-21.2425	2682	1027	0.166047
GO:0042274	ribosomal small subunit biogenesis	5.95777e-10	-21.2412	67	47	0.00759903
GO:0001510	RNA methylation	6.39401e-10	-21.1705	81	54	0.0087308
GO:0032259	methylation	6.45213e-10	-21.1614	304	152	0.0245756
GO:0006406	mRNA export from nucleus	6.50028e-10	-21.154	108	67	0.0108327
GO:0071427	mRNA-containing ribonucleoprotein complex export from nucleus	6.50028e-10	-21.154	108	67	0.0108327
GO:0070585	protein localization to mitochondrion	6.50788e-10	-21.1528	77	52	0.00840744
GO:0071900	regulation of protein serine/threonine kinase activity	6.5557e-10	-21.1455	519	238	0.0384802
GO:0000819	sister chromatid segregation	8.15835e-10	-20.9268	141	82	0.0132579
GO:0070646	protein modification by small protein removal	9.08158e-10	-20.8196	293	147	0.0237672
GO:0003713	transcription coactivator activity	9.35362e-10	-20.7901	281	142	0.0229588
GO:0006810	transport	9.89606e-10	-20.7337	4426	1631	0.263703
GO:0043414	macromolecule methylation	1.28349e-09	-20.4737	246	127	0.0205335
GO:0043487	regulation of RNA stability	1.44029e-09	-20.3584	183	100	0.0161681
GO:0007059	chromosome segregation	1.77774e-09	-20.1479	271	137	0.0221504
GO:0007006	mitochondrial membrane organization	2.18449e-09	-19.9419	132	77	0.0124495
GO:0007088	regulation of mitotic nuclear division	2.4774e-09	-19.8161	166	92	0.0148747
GO:0032392	DNA geometric change	2.5986e-09	-19.7683	117	70	0.0113177
GO:0006283	transcription-coupled nucleotide-excision repair	2.7779e-09	-19.7016	73	49	0.00792239
GO:0032508	DNA duplex unwinding	3.68385e-09	-19.4193	109	66	0.010671
GO:1903827	regulation of cellular protein localization	3.84339e-09	-19.3769	535	241	0.0389652
GO:0055086	nucleobase-containing small molecule metabolic process	4.47841e-09	-19.224	528	238	0.0384802
GO:0010212	response to ionizing radiation	4.54044e-09	-19.2102	147	83	0.0134196
GO:0043488	regulation of mRNA stability	5.10906e-09	-19.0922	177	96	0.0155214
GO:0006626	protein targeting to mitochondrion	5.19715e-09	-19.0752	58	41	0.00662894
GO:0010389	regulation of G2/M transition of mitotic cell cycle	5.8666e-09	-18.954	196	104	0.0168149
GO:0045944	positive regulation of transcription by RNA polymerase II	6.36287e-09	-18.8728	1203	490	0.0792239
GO:0006418	tRNA aminoacylation for protein translation	6.56598e-09	-18.8414	45	34	0.00549717
GO:0000302	response to reactive oxygen species	8.40519e-09	-18.5944	197	104	0.0168149
GO:0016050	vesicle organization	9.02111e-09	-18.5237	296	145	0.0234438
GO:0051028	mRNA transport	9.52381e-09	-18.4695	151	84	0.0135812
GO:0031123	RNA 3'-end processing	9.82124e-09	-18.4387	133	76	0.0122878
GO:0010506	regulation of autophagy	9.99912e-09	-18.4208	331	159	0.0257074
GO:0010948	negative regulation of cell cycle process	1.01306e-08	-18.4077	351	167	0.0270008
GO:0045815	positive regulation of gene expression, epigenetic	1.19797e-08	-18.2401	63	43	0.0069523
GO:0044774	mitotic DNA integrity checkpoint	1.49738e-08	-18.017	103	62	0.0100243
GO:2001233	regulation of apoptotic signaling pathway	1.66343e-08	-17.9118	406	188	0.0303961
GO:0051052	regulation of DNA metabolic process	1.67057e-08	-17.9075	353	167	0.0270008
GO:0002520	immune system development	1.8157e-08	-17.8242	637	277	0.0447858
GO:0000209	protein polyubiquitination	2.02557e-08	-17.7148	294	143	0.0231205
GO:0006275	regulation of DNA replication	2.08474e-08	-17.686	108	64	0.0103476
GO:1903829	positive regulation of cellular protein localization	2.15442e-08	-17.6532	324	155	0.0250606
GO:0016579	protein deubiquitination	2.16035e-08	-17.6504	277	136	0.0219887
GO:2001020	regulation of response to DNA damage stimulus	2.17244e-08	-17.6448	214	110	0.017785
GO:2001252	positive regulation of chromosome organization	2.30181e-08	-17.587	174	93	0.0150364
GO:1902579	multi-organism localization	2.33719e-08	-17.5717	70	46	0.00743735
GO:0044766	multi-organism transport	2.33719e-08	-17.5717	70	46	0.00743735
GO:0033683	nucleotide-excision repair, DNA incision	2.53607e-08	-17.4901	39	30	0.00485044
GO:0010821	regulation of mitochondrion organization	2.5905e-08	-17.4688	179	95	0.0153597
GO:0090068	positive regulation of cell cycle process	3.0589e-08	-17.3026	298	144	0.0232821
GO:0031124	mRNA 3'-end processing	3.4677e-08	-17.1772	81	51	0.00824576
GO:0048285	organelle fission	3.541e-08	-17.1563	306	147	0.0237672
GO:1901988	negative regulation of cell cycle phase transition	4.40957e-08	-16.9369	255	126	0.0203719
GO:0051348	negative regulation of transferase activity	4.42827e-08	-16.9327	287	139	0.0224737
GO:0051783	regulation of nuclear division	4.50826e-08	-16.9148	190	99	0.0160065
GO:0042770	signal transduction in response to DNA damage	4.57972e-08	-16.899	103	61	0.00986257
GO:0006354	DNA-templated transcription, elongation	4.60722e-08	-16.8931	90	55	0.00889248
GO:0048534	hematopoietic or lymphoid organ development	5.05371e-08	-16.8006	598	260	0.0420372
GO:0060341	regulation of cellular localization	5.05763e-08	-16.7998	908	376	0.0607922
GO:1901991	negative regulation of mitotic cell cycle phase transition	5.10518e-08	-16.7904	236	118	0.0190784
GO:0051130	positive regulation of cellular component organization	5.51472e-08	-16.7133	1198	482	0.0779305
GO:0006732	coenzyme metabolic process	5.51604e-08	-16.713	246	122	0.0197251
GO:0050684	regulation of mRNA processing	5.55955e-08	-16.7052	137	76	0.0122878
GO:0006979	response to oxidative stress	5.70216e-08	-16.6798	386	178	0.0287793
GO:0045930	negative regulation of mitotic cell cycle	5.90574e-08	-16.6448	328	155	0.0250606
GO:0043467	regulation of generation of precursor metabolites and energy	6.17605e-08	-16.6	158	85	0.0137429
GO:0006457	protein folding	7.17717e-08	-16.4498	225	113	0.01827
GO:1902531	regulation of intracellular signal transduction	7.22194e-08	-16.4436	1872	723	0.116896
GO:1901135	carbohydrate derivative metabolic process	8.03459e-08	-16.3369	1001	409	0.0661277
GO:1903578	regulation of ATP metabolic process	8.09007e-08	-16.33	122	69	0.011156
GO:0030490	maturation of SSU-rRNA	9.30448e-08	-16.1902	46	33	0.00533549
GO:0007080	mitotic metaphase plate congression	9.30448e-08	-16.1902	46	33	0.00533549
GO:0016241	regulation of macroautophagy	9.92562e-08	-16.1256	171	90	0.0145513
GO:1903320	regulation of protein modification by small protein conjugation or removal	1.01115e-07	-16.107	231	115	0.0185934
GO:0043549	regulation of kinase activity	1.01315e-07	-16.105	875	362	0.0585287
GO:2001251	negative regulation of chromosome organization	1.0619e-07	-16.058	134	74	0.0119644
GO:0075733	intracellular transport of virus	1.07251e-07	-16.0481	54	37	0.00598222
GO:0032210	regulation of telomere maintenance via telomerase	1.07251e-07	-16.0481	54	37	0.00598222
GO:0030705	cytoskeleton-dependent intracellular transport	1.24182e-07	-15.9015	174	91	0.014713
GO:0009117	nucleotide metabolic process	1.29911e-07	-15.8564	436	196	0.0316896
GO:0010256	endomembrane system organization	1.35237e-07	-15.8162	413	187	0.0302344
GO:0006296	nucleotide-excision repair, DNA incision, 5'-to lesion	1.38022e-07	-15.7959	37	28	0.00452708
GO:0072331	signal transduction by p53 class mediator	1.39962e-07	-15.7819	121	68	0.0109943
GO:0016197	endosomal transport	1.42789e-07	-15.7619	220	110	0.017785
GO:0009966	regulation of signal transduction	1.43216e-07	-15.7589	3179	1178	0.190461
GO:0045859	regulation of protein kinase activity	1.57039e-07	-15.6668	797	332	0.0536783
GO:0072422	signal transduction involved in DNA damage checkpoint	1.65526e-07	-15.6141	71	45	0.00727567
GO:0072401	signal transduction involved in DNA integrity checkpoint	1.65526e-07	-15.6141	71	45	0.00727567
GO:0006396	RNA processing	1.68618e-07	-15.5956	1393	549	0.0887631
GO:0032479	regulation of type I interferon production	1.69831e-07	-15.5885	126	70	0.0113177
GO:0062012	regulation of small molecule metabolic process	1.7918e-07	-15.5349	435	195	0.0315279
GO:0019058	viral life cycle	1.80588e-07	-15.527	199	101	0.0163298
GO:0006753	nucleoside phosphate metabolic process	1.87811e-07	-15.4878	443	198	0.0320129
GO:0031396	regulation of protein ubiquitination	1.90908e-07	-15.4715	204	103	0.0166532
GO:0009896	positive regulation of catabolic process	1.9189e-07	-15.4663	425	191	0.0308812
GO:0042255	ribosome assembly	2.01573e-07	-15.4171	63	41	0.00662894
GO:0006508	proteolysis	2.07616e-07	-15.3876	1245	495	0.0800323
GO:0030968	endoplasmic reticulum unfolded protein response	2.15958e-07	-15.3482	104	60	0.00970089
GO:0006352	DNA-templated transcription, initiation	2.18711e-07	-15.3355	219	109	0.0176233
GO:0046794	transport of virus	2.19987e-07	-15.3297	57	38	0.0061439
GO:0045321	leukocyte activation	2.22778e-07	-15.3171	916	375	0.0606306
GO:0051310	metaphase plate congression	2.23107e-07	-15.3156	55	37	0.00598222
GO:0030522	intracellular receptor signaling pathway	2.33696e-07	-15.2692	164	86	0.0139046
GO:0000079	regulation of cyclin-dependent protein serine/threonine kinase activity	2.39964e-07	-15.2428	102	59	0.00953921
GO:0006473	protein acetylation	2.41253e-07	-15.2374	143	77	0.0124495
GO:0022406	membrane docking	2.45465e-07	-15.2201	176	91	0.014713
GO:0010970	transport along microtubule	2.71258e-07	-15.1202	155	82	0.0132579
GO:0043543	protein acylation	2.83639e-07	-15.0756	186	95	0.0153597
GO:0072395	signal transduction involved in cell cycle checkpoint	3.00026e-07	-15.0194	72	45	0.00727567
GO:0006984	ER-nucleus signaling pathway	3.18169e-07	-14.9607	36	27	0.0043654
GO:0044773	mitotic DNA damage checkpoint	3.62311e-07	-14.8308	94	55	0.00889248
GO:2000278	regulation of DNA biosynthetic process	3.80779e-07	-14.781	112	63	0.0101859
GO:0031145	anaphase-promoting complex-dependent catabolic process	3.8378e-07	-14.7732	81	49	0.00792239
GO:0032204	regulation of telomere maintenance	3.8378e-07	-14.7732	81	49	0.00792239
GO:0060968	regulation of gene silencing	3.87301e-07	-14.7641	156	82	0.0132579
GO:0000226	microtubule cytoskeleton organization	3.92037e-07	-14.7519	465	205	0.0331447
GO:0008219	cell death	3.92656e-07	-14.7503	1071	430	0.069523
GO:0009411	response to UV	3.97675e-07	-14.7376	142	76	0.0122878
GO:1904356	regulation of telomere maintenance via telomere lengthening	4.00656e-07	-14.7302	62	40	0.00646726
GO:0031331	positive regulation of cellular catabolic process	4.32906e-07	-14.6527	362	165	0.0266774
GO:0032481	positive regulation of type I interferon production	4.53974e-07	-14.6052	77	47	0.00759903
GO:0034250	positive regulation of cellular amide metabolic process	4.98474e-07	-14.5117	152	80	0.0129345
GO:0030097	hemopoiesis	5.14935e-07	-14.4792	548	236	0.0381568
GO:0010822	positive regulation of mitochondrion organization	5.19547e-07	-14.4703	115	64	0.0103476
GO:0006353	DNA-templated transcription, termination	5.31762e-07	-14.4471	73	45	0.00727567
GO:1902275	regulation of chromatin organization	5.34003e-07	-14.4429	188	95	0.0153597
GO:1904029	regulation of cyclin-dependent protein kinase activity	5.34417e-07	-14.4421	106	60	0.00970089
GO:1902115	regulation of organelle assembly	5.91695e-07	-14.3403	220	108	0.0174616
GO:0051054	positive regulation of DNA metabolic process	6.39033e-07	-14.2633	191	96	0.0155214
GO:0140056	organelle localization by membrane tethering	6.48417e-07	-14.2487	167	86	0.0139046
GO:0000723	telomere maintenance	6.55475e-07	-14.2379	111	62	0.0100243
GO:0031400	negative regulation of protein modification process	7.01811e-07	-14.1696	619	262	0.0423605
GO:0000462	maturation of SSU-rRNA from tricistronic rRNA transcript (SSU-rRNA, 5.8S rRNA, LSU-rRNA)	7.27164e-07	-14.1341	35	26	0.00420372
GO:1901293	nucleoside phosphate biosynthetic process	7.32038e-07	-14.1274	243	117	0.0189167
GO:0012501	programmed cell death	7.43341e-07	-14.1121	1035	415	0.0670978
GO:0031571	mitotic G1 DNA damage checkpoint	7.46888e-07	-14.1074	63	40	0.00646726
GO:0044819	mitotic G1/S transition checkpoint	7.46888e-07	-14.1074	63	40	0.00646726
GO:0006468	protein phosphorylation	7.57234e-07	-14.0936	950	384	0.0620857
GO:0098813	nuclear chromosome segregation	7.64942e-07	-14.0835	216	106	0.0171382
GO:0080134	regulation of response to stress	7.68007e-07	-14.0795	1553	601	0.0971706
GO:0007051	spindle organization	8.03465e-07	-14.0343	151	79	0.0127728
GO:0050790	regulation of catalytic activity	8.29261e-07	-14.0027	2331	875	0.141471
GO:0006986	response to unfolded protein	8.37511e-07	-13.9928	163	84	0.0135812
GO:0006360	transcription by RNA polymerase I	8.67567e-07	-13.9576	39	28	0.00452708
GO:0061024	membrane organization	9.01484e-07	-13.9192	823	337	0.0544867
GO:0018394	peptidyl-lysine acetylation	9.24366e-07	-13.8942	121	66	0.010671
GO:0009165	nucleotide biosynthetic process	9.4443e-07	-13.8727	239	115	0.0185934
GO:0006383	transcription by RNA polymerase III	9.48814e-07	-13.8681	43	30	0.00485044
GO:0003743	translation initiation factor activity	9.55449e-07	-13.8611	51	34	0.00549717
GO:0048519	negative regulation of biological process	1.01514e-06	-13.8005	5792	2060	0.333064
GO:0050821	protein stabilization	1.01618e-06	-13.7995	178	90	0.0145513
GO:0006261	DNA-dependent DNA replication	1.04323e-06	-13.7732	119	65	0.0105093
GO:0072657	protein localization to membrane	1.07493e-06	-13.7433	481	209	0.0337914
GO:0001701	in utero embryonic development	1.19591e-06	-13.6366	372	167	0.0270008
GO:0032200	telomere organization	1.20804e-06	-13.6265	124	67	0.0108327
GO:0034599	cellular response to oxidative stress	1.22681e-06	-13.6111	240	115	0.0185934
GO:0035966	response to topologically incorrect protein	1.27338e-06	-13.5738	186	93	0.0150364
GO:0010033	response to organic substance	1.2758e-06	-13.5719	2975	1097	0.177365
GO:0044782	cilium organization	1.31973e-06	-13.5381	357	161	0.0260307
GO:0044783	G1 DNA damage checkpoint	1.35576e-06	-13.5112	64	40	0.00646726
GO:0042542	response to hydrogen peroxide	1.36581e-06	-13.5038	122	66	0.010671
GO:0090501	RNA phosphodiester bond hydrolysis	1.39729e-06	-13.481	155	80	0.0129345
GO:0031397	negative regulation of protein ubiquitination	1.43087e-06	-13.4572	77	46	0.00743735
GO:0034097	response to cytokine	1.54072e-06	-13.3833	1102	437	0.0706548
GO:0034614	cellular response to reactive oxygen species	1.54806e-06	-13.3785	134	71	0.0114794
GO:0071345	cellular response to cytokine stimulus	1.57526e-06	-13.3611	1011	404	0.0653193
GO:2001242	regulation of intrinsic apoptotic signaling pathway	1.60478e-06	-13.3425	165	84	0.0135812
GO:0051188	cofactor biosynthetic process	1.69049e-06	-13.2905	209	102	0.0164915
GO:0044839	cell cycle G2/M phase transition	1.75529e-06	-13.2529	132	70	0.0113177
GO:0051031	tRNA transport	1.79055e-06	-13.233	36	26	0.00420372
GO:0019752	carboxylic acid metabolic process	1.81795e-06	-13.2178	883	357	0.0577203
GO:0097064	ncRNA export from nucleus	1.90022e-06	-13.1735	38	27	0.0043654
GO:0042981	regulation of apoptotic process	1.97011e-06	-13.1374	1591	611	0.0987874
GO:0090407	organophosphate biosynthetic process	2.01676e-06	-13.114	527	225	0.0363783
GO:0002366	leukocyte activation involved in immune response	2.07402e-06	-13.086	618	259	0.0418755
GO:0043068	positive regulation of programmed cell death	2.09518e-06	-13.0759	680	282	0.0455942
GO:0043065	positive regulation of apoptotic process	2.125e-06	-13.0617	672	279	0.0451091
GO:0048524	positive regulation of viral process	2.14414e-06	-13.0528	107	59	0.00953921
GO:0043484	regulation of RNA splicing	2.21408e-06	-13.0207	135	71	0.0114794
GO:2000573	positive regulation of DNA biosynthetic process	2.21582e-06	-13.0199	67	41	0.00662894
GO:0071103	DNA conformation change	2.26106e-06	-12.9997	321	146	0.0236055
GO:0006302	double-strand break repair	2.36901e-06	-12.953	193	95	0.0153597
GO:0051186	cofactor metabolic process	2.43053e-06	-12.9274	433	189	0.0305578
GO:0031098	stress-activated protein kinase signaling cascade	2.43481e-06	-12.9256	140	73	0.0118027
GO:0001775	cell activation	2.50458e-06	-12.8974	1062	421	0.0680679
GO:0007018	microtubule-based movement	2.51914e-06	-12.8916	268	125	0.0202102
GO:0002263	cell activation involved in immune response	2.52424e-06	-12.8896	622	260	0.0420372
GO:1990830	cellular response to leukemia inhibitory factor	2.52788e-06	-12.8881	96	54	0.0087308
GO:1990823	response to leukemia inhibitory factor	2.52788e-06	-12.8881	96	54	0.0087308
GO:0060271	cilium assembly	2.55369e-06	-12.878	337	152	0.0245756
GO:0000280	nuclear division	2.72019e-06	-12.8148	281	130	0.0210186
GO:0031399	regulation of protein modification process	2.73295e-06	-12.8101	1875	710	0.114794
GO:0010941	regulation of cell death	2.82713e-06	-12.7762	1742	663	0.107195
GO:0098781	ncRNA transcription	2.83369e-06	-12.7739	94	53	0.00856912
GO:0051247	positive regulation of protein metabolic process	2.8676e-06	-12.762	1711	652	0.105416
GO:0009314	response to radiation	2.9099e-06	-12.7474	434	189	0.0305578
GO:0032386	regulation of intracellular transport	2.93302e-06	-12.7395	348	156	0.0252223
GO:0006469	negative regulation of protein kinase activity	2.99067e-06	-12.72	236	112	0.0181083
GO:0061919	process utilizing autophagic mechanism	3.27268e-06	-12.6299	259	121	0.0195635
GO:0006914	autophagy	3.27268e-06	-12.6299	259	121	0.0195635
GO:0000981	DNA-binding transcription factor activity, RNA polymerase II-specific	3.36207e-06	-12.603	1546	593	0.0958771
GO:0022616	DNA strand elongation	3.67703e-06	-12.5134	22	18	0.00291027
GO:0031056	regulation of histone modification	3.69395e-06	-12.5088	146	75	0.0121261
GO:1900034	regulation of cellular response to heat	3.86169e-06	-12.4644	79	46	0.00743735
GO:0002753	cytoplasmic pattern recognition receptor signaling pathway	3.94581e-06	-12.4429	35	25	0.00404204
GO:0044087	regulation of cellular component biogenesis	3.98463e-06	-12.4331	961	383	0.061924
GO:0006271	DNA strand elongation involved in DNA replication	4.03828e-06	-12.4197	17	15	0.00242522
GO:0051403	stress-activated MAPK cascade	4.08637e-06	-12.4079	104	57	0.00921584
GO:0043966	histone H3 acetylation	4.17229e-06	-12.387	45	30	0.00485044
GO:0018393	internal peptidyl-lysine acetylation	4.22072e-06	-12.3755	118	63	0.0101859
GO:0030488	tRNA methylation	4.22369e-06	-12.3748	39	27	0.0043654
GO:0097711	ciliary basal body-plasma membrane docking	4.35481e-06	-12.3442	95	53	0.00856912
GO:0006520	cellular amino acid metabolic process	4.36992e-06	-12.3408	301	137	0.0221504
GO:0000086	G2/M transition of mitotic cell cycle	4.60299e-06	-12.2888	130	68	0.0109943
GO:0032880	regulation of protein localization	4.66463e-06	-12.2755	1026	406	0.0656427
GO:0009628	response to abiotic stimulus	4.74141e-06	-12.2592	1154	452	0.07308
GO:0043067	regulation of programmed cell death	4.91119e-06	-12.224	1618	617	0.0997575
GO:0071310	cellular response to organic substance	4.92596e-06	-12.221	2354	875	0.141471
GO:0048193	Golgi vesicle transport	4.92759e-06	-12.2207	361	160	0.025869
GO:0035967	cellular response to topologically incorrect protein	5.11324e-06	-12.1837	147	75	0.0121261
GO:0099111	microtubule-based transport	5.12993e-06	-12.1804	181	89	0.0143897
GO:1990542	mitochondrial transmembrane transport	5.49574e-06	-12.1115	91	51	0.00824576
GO:0071158	positive regulation of cell cycle arrest	5.54299e-06	-12.103	82	47	0.00759903
GO:0006109	regulation of carbohydrate metabolic process	5.57797e-06	-12.0967	206	99	0.0160065
GO:0051650	establishment of vesicle localization	5.6679e-06	-12.0807	174	86	0.0139046
GO:2001235	positive regulation of apoptotic signaling pathway	5.83545e-06	-12.0516	179	88	0.014228
GO:0034620	cellular response to unfolded protein	5.93789e-06	-12.0342	126	66	0.010671
GO:0009892	negative regulation of metabolic process	6.26726e-06	-11.9802	3440	1249	0.20194
GO:0000002	mitochondrial genome maintenance	6.53864e-06	-11.9378	19	16	0.0025869
GO:0042176	regulation of protein catabolic process	6.83219e-06	-11.8939	381	167	0.0270008
GO:0035872	nucleotide-binding domain, leucine rich repeat containing receptor signaling pathway	6.84072e-06	-11.8926	28	21	0.00339531
GO:0060966	regulation of gene silencing by RNA	6.90622e-06	-11.8831	117	62	0.0100243
GO:0060147	regulation of posttranscriptional gene silencing	6.90622e-06	-11.8831	117	62	0.0100243
GO:0006301	postreplication repair	7.02534e-06	-11.866	52	33	0.00533549
GO:0000027	ribosomal large subunit assembly	7.60969e-06	-11.7861	30	22	0.00355699
GO:0097193	intrinsic apoptotic signaling pathway	7.99849e-06	-11.7363	146	74	0.0119644
GO:0004672	protein kinase activity	8.02415e-06	-11.7331	235	110	0.017785
GO:0044786	cell cycle DNA replication	8.1958e-06	-11.7119	46	30	0.00485044
GO:0045727	positive regulation of translation	8.38897e-06	-11.6886	127	66	0.010671
GO:0065009	regulation of molecular function	8.4603e-06	-11.6801	2997	1095	0.177041
GO:0006368	transcription elongation from RNA polymerase II promoter	8.51702e-06	-11.6734	74	43	0.0069523
GO:0071431	tRNA-containing ribonucleoprotein complex export from nucleus	8.60469e-06	-11.6632	34	24	0.00388036
GO:0006409	tRNA export from nucleus	8.60469e-06	-11.6632	34	24	0.00388036
GO:0009452	7-methylguanosine RNA capping	8.60469e-06	-11.6632	34	24	0.00388036
GO:0036260	RNA capping	8.60469e-06	-11.6632	34	24	0.00388036
GO:0090503	RNA phosphodiester bond hydrolysis, exonucleolytic	8.74117e-06	-11.6475	42	28	0.00452708
GO:0006361	transcription initiation from RNA polymerase I promoter	8.84412e-06	-11.6358	36	25	0.00404204
GO:0016573	histone acetylation	8.88768e-06	-11.6308	113	60	0.00970089
GO:0000470	maturation of LSU-rRNA	9.15596e-06	-11.6011	21	17	0.00274859
GO:0080171	lytic vacuole organization	1.00293e-05	-11.51	59	36	0.00582053
GO:0007040	lysosome organization	1.00293e-05	-11.51	59	36	0.00582053
GO:0010942	positive regulation of cell death	1.05403e-05	-11.4603	730	296	0.0478577
GO:1903321	negative regulation of protein modification by small protein conjugation or removal	1.06196e-05	-11.4528	88	49	0.00792239
GO:0043470	regulation of carbohydrate catabolic process	1.06196e-05	-11.4528	88	49	0.00792239
GO:0006475	internal protein amino acid acetylation	1.08386e-05	-11.4324	123	64	0.0103476
GO:0006110	regulation of glycolytic process	1.08882e-05	-11.4278	79	45	0.00727567
GO:0006446	regulation of translational initiation	1.08882e-05	-11.4278	79	45	0.00727567
GO:0030031	cell projection assembly	1.09678e-05	-11.4205	447	191	0.0308812
GO:0051648	vesicle localization	1.17725e-05	-11.3497	184	89	0.0143897
GO:0070936	protein K48-linked ubiquitination	1.27091e-05	-11.2732	53	33	0.00533549
GO:0033157	regulation of intracellular protein transport	1.32268e-05	-11.2333	227	106	0.0171382
GO:0071383	cellular response to steroid hormone stimulus	1.35267e-05	-11.2108	187	90	0.0145513
GO:0007052	mitotic spindle organization	1.35916e-05	-11.2061	75	43	0.0069523
GO:0000731	DNA synthesis involved in DNA repair	1.36435e-05	-11.2022	51	32	0.00517381
GO:0046677	response to antibiotic	1.39214e-05	-11.1821	304	136	0.0219887
GO:1903008	organelle disassembly	1.41428e-05	-11.1663	64	38	0.0061439
GO:0048024	regulation of mRNA splicing, via spliceosome	1.46529e-05	-11.1309	98	53	0.00856912
GO:0032006	regulation of TOR signaling	1.47073e-05	-11.1272	105	56	0.00905416
GO:0033673	negative regulation of kinase activity	1.4833e-05	-11.1187	258	118	0.0190784
GO:0120031	plasma membrane bounded cell projection assembly	1.50728e-05	-11.1026	433	185	0.0299111
GO:0010646	regulation of cell communication	1.53026e-05	-11.0875	3551	1282	0.207276
GO:0071428	rRNA-containing ribonucleoprotein complex export from nucleus	1.5568e-05	-11.0703	13	12	0.00194018
GO:0106074	aminoacyl-tRNA metabolism involved in translational fidelity	1.5568e-05	-11.0703	13	12	0.00194018
GO:0000288	nuclear-transcribed mRNA catabolic process, deadenylation-dependent decay	1.55697e-05	-11.0702	62	37	0.00598222
GO:0070423	nucleotide-binding oligomerization domain containing signaling pathway	1.56517e-05	-11.0649	27	20	0.00323363
GO:0002446	neutrophil mediated immunity	1.59126e-05	-11.0484	492	207	0.0334681
GO:1900542	regulation of purine nucleotide metabolic process	1.59186e-05	-11.048	117	61	0.00986257
GO:0033260	nuclear DNA replication	1.6352e-05	-11.0212	45	29	0.00468876
GO:1902850	microtubule cytoskeleton organization involved in mitosis	1.66775e-05	-11.0014	103	55	0.00889248
GO:1902750	negative regulation of cell cycle G2/M phase transition	1.66775e-05	-11.0014	103	55	0.00889248
GO:0009301	snRNA transcription	1.68989e-05	-10.9883	71	41	0.00662894
GO:0006362	transcription elongation from RNA polymerase I promoter	1.70337e-05	-10.9803	29	21	0.00339531
GO:0000083	regulation of transcription involved in G1/S transition of mitotic cell cycle	1.70337e-05	-10.9803	29	21	0.00339531
GO:0043312	neutrophil degranulation	1.77391e-05	-10.9397	482	203	0.0328213
GO:0019985	translesion synthesis	1.7822e-05	-10.9351	41	27	0.0043654
GO:0035556	intracellular signal transduction	1.80353e-05	-10.9232	1673	631	0.102021
GO:0006370	7-methylguanosine mRNA capping	1.8556e-05	-10.8947	33	23	0.00371867
GO:0071156	regulation of cell cycle arrest	1.86595e-05	-10.8892	108	57	0.00921584
GO:0006367	transcription initiation from RNA polymerase II promoter	1.90586e-05	-10.868	166	81	0.0130962
GO:0036294	cellular response to decreased oxygen levels	1.98462e-05	-10.8275	206	97	0.0156831
GO:0043436	oxoacid metabolic process	2.05379e-05	-10.7932	973	382	0.0617623
GO:0002283	neutrophil activation involved in immune response	2.17168e-05	-10.7374	486	204	0.032983
GO:1900151	regulation of nuclear-transcribed mRNA catabolic process, deadenylation-dependent decay	2.25712e-05	-10.6988	20	16	0.0025869
GO:0034644	cellular response to UV	2.30346e-05	-10.6785	83	46	0.00743735
GO:0009108	coenzyme biosynthetic process	2.3771e-05	-10.647	135	68	0.0109943
GO:0006903	vesicle targeting	2.40004e-05	-10.6374	90	49	0.00792239
GO:0006900	vesicle budding from membrane	2.43043e-05	-10.6249	97	52	0.00840744
GO:0072522	purine-containing compound biosynthetic process	2.50937e-05	-10.5929	167	81	0.0130962
GO:0071901	negative regulation of protein serine/threonine kinase activity	2.58789e-05	-10.5621	145	72	0.0116411
GO:0007098	centrosome cycle	2.59496e-05	-10.5594	81	45	0.00727567
GO:0072332	intrinsic apoptotic signaling pathway by p53 class mediator	2.6214e-05	-10.5492	50	31	0.00501213
GO:0048284	organelle fusion	2.75491e-05	-10.4995	95	51	0.00824576
GO:0000469	cleavage involved in rRNA processing	2.77843e-05	-10.491	22	17	0.00274859
GO:1903050	regulation of proteolysis involved in cellular protein catabolic process	2.79535e-05	-10.485	215	100	0.0161681
GO:2000059	negative regulation of ubiquitin-dependent protein catabolic process	2.82358e-05	-10.4749	48	30	0.00485044
GO:0061014	positive regulation of mRNA catabolic process	2.82358e-05	-10.4749	48	30	0.00485044
GO:0002444	myeloid leukocyte mediated immunity	2.84416e-05	-10.4677	512	213	0.0344382
GO:0032388	positive regulation of intracellular transport	2.86824e-05	-10.4592	205	96	0.0155214
GO:0043900	regulation of multi-organism process	2.90392e-05	-10.4469	785	313	0.0506063
GO:0030330	DNA damage response, signal transduction by p53 class mediator	2.92197e-05	-10.4407	79	44	0.00711399
GO:0071824	protein-DNA complex subunit organization	2.9878e-05	-10.4184	269	121	0.0195635
GO:0090114	COPII-coated vesicle budding	2.99168e-05	-10.4171	70	40	0.00646726
GO:0042795	snRNA transcription by RNA polymerase II	2.99168e-05	-10.4171	70	40	0.00646726
GO:0043085	positive regulation of catalytic activity	3.02022e-05	-10.4076	1418	539	0.0871463
GO:0010605	negative regulation of macromolecule metabolic process	3.09312e-05	-10.3837	3204	1159	0.187389
GO:0006140	regulation of nucleotide metabolic process	3.11924e-05	-10.3753	119	61	0.00986257
GO:0043299	leukocyte degranulation	3.18288e-05	-10.3551	502	209	0.0337914
GO:0006297	nucleotide-excision repair, DNA gap filling	3.2098e-05	-10.3467	24	18	0.00291027
GO:0006338	chromatin remodeling	3.3128e-05	-10.3151	173	83	0.0134196
GO:0009144	purine nucleoside triphosphate metabolic process	3.34327e-05	-10.306	68	39	0.00630558
GO:0002275	myeloid cell activation involved in immune response	3.43327e-05	-10.2794	516	214	0.0345998
GO:1902402	signal transduction involved in mitotic DNA damage checkpoint	3.46584e-05	-10.27	57	34	0.00549717
GO:1902400	intracellular signal transduction involved in G1 DNA damage checkpoint	3.46584e-05	-10.27	57	34	0.00549717
GO:0072413	signal transduction involved in mitotic cell cycle checkpoint	3.46584e-05	-10.27	57	34	0.00549717
GO:0072431	signal transduction involved in mitotic G1 DNA damage checkpoint	3.46584e-05	-10.27	57	34	0.00549717
GO:1902403	signal transduction involved in mitotic DNA integrity checkpoint	3.46584e-05	-10.27	57	34	0.00549717
GO:0023051	regulation of signaling	3.55832e-05	-10.2436	3592	1291	0.208731
GO:0042119	neutrophil activation	3.72495e-05	-10.1979	495	206	0.0333064
GO:0031440	regulation of mRNA 3'-end processing	3.76791e-05	-10.1864	28	20	0.00323363
GO:0050686	negative regulation of mRNA processing	3.76791e-05	-10.1864	28	20	0.00323363
GO:0044283	small molecule biosynthetic process	3.79048e-05	-10.1804	579	237	0.0383185
GO:0036498	IRE1-mediated unfolded protein response	3.81083e-05	-10.1751	55	33	0.00533549
GO:1903362	regulation of cellular protein catabolic process	3.81327e-05	-10.1744	247	112	0.0181083
GO:0050789	regulation of biological process	3.82669e-05	-10.1709	12115	4133	0.66823
GO:0000154	rRNA modification	3.86204e-05	-10.1617	36	24	0.00388036
GO:0036230	granulocyte activation	3.89445e-05	-10.1534	498	207	0.0334681
GO:0006363	termination of RNA polymerase I transcription	3.90229e-05	-10.1514	30	21	0.00339531
GO:0032212	positive regulation of telomere maintenance via telomerase	3.93632e-05	-10.1427	34	23	0.00371867
GO:0006356	regulation of transcription by RNA polymerase I	3.9541e-05	-10.1382	32	22	0.00355699
GO:0043405	regulation of MAP kinase activity	4.06491e-05	-10.1105	341	148	0.0239289
GO:0070301	cellular response to hydrogen peroxide	4.15823e-05	-10.0878	73	41	0.00662894
GO:0051303	establishment of chromosome localization	4.15823e-05	-10.0878	73	41	0.00662894
GO:0048872	homeostasis of number of cells	4.17819e-05	-10.083	199	93	0.0150364
GO:0010035	response to inorganic substance	4.23722e-05	-10.069	531	219	0.0354082
GO:0001522	pseudouridine synthesis	4.24736e-05	-10.0666	17	14	0.00226354
GO:0006082	organic acid metabolic process	4.26266e-05	-10.063	994	387	0.0625707
GO:0033750	ribosome localization	4.3584e-05	-10.0408	12	11	0.0017785
GO:0000054	ribosomal subunit export from nucleus	4.3584e-05	-10.0408	12	11	0.0017785
GO:0002161	aminoacyl-tRNA editing activity	4.3584e-05	-10.0408	12	11	0.0017785
GO:0070887	cellular response to chemical stimulus	4.42606e-05	-10.0254	2881	1046	0.169119
GO:0009895	negative regulation of catabolic process	4.43807e-05	-10.0227	310	136	0.0219887
GO:0051972	regulation of telomerase activity	4.56982e-05	-9.99345	51	31	0.00501213
GO:0032206	positive regulation of telomere maintenance	4.56982e-05	-9.99345	51	31	0.00501213
GO:0060964	regulation of gene silencing by miRNA	4.60135e-05	-9.98658	113	58	0.00937753
GO:0034502	protein localization to chromosome	4.63402e-05	-9.9795	62	36	0.00582053
GO:0032922	circadian regulation of gene expression	4.63402e-05	-9.9795	62	36	0.00582053
GO:0048199	vesicle targeting, to, from or within Golgi	4.6714e-05	-9.97147	71	40	0.00646726
GO:0097190	apoptotic signaling pathway	4.68055e-05	-9.96951	279	124	0.0200485
GO:0044093	positive regulation of molecular function	4.73049e-05	-9.9589	1768	660	0.10671
GO:0009259	ribonucleotide metabolic process	4.88205e-05	-9.92736	321	140	0.0226354
GO:0060249	anatomical structure homeostasis	4.92133e-05	-9.91935	350	151	0.0244139
GO:1903313	positive regulation of mRNA metabolic process	4.99322e-05	-9.90484	78	43	0.0069523
GO:0048194	Golgi vesicle budding	4.99322e-05	-9.90484	78	43	0.0069523
GO:0006513	protein monoubiquitination	5.15288e-05	-9.87337	60	35	0.00565885
GO:0071479	cellular response to ionizing radiation	5.24413e-05	-9.85582	69	39	0.00630558
GO:0071453	cellular response to oxygen levels	5.41491e-05	-9.82377	223	102	0.0164915
GO:0006163	purine nucleotide metabolic process	5.58056e-05	-9.79364	327	142	0.0229588
GO:0045454	cell redox homeostasis	5.63506e-05	-9.78392	76	42	0.00679062
GO:0046902	regulation of mitochondrial membrane permeability	5.63506e-05	-9.78392	76	42	0.00679062
GO:0050792	regulation of viral process	5.78764e-05	-9.7572	208	96	0.0155214
GO:0036503	ERAD pathway	5.84793e-05	-9.74684	90	48	0.00776071
GO:0071214	cellular response to abiotic stimulus	5.97903e-05	-9.72467	309	135	0.021827
GO:0104004	cellular response to environmental stimulus	5.97903e-05	-9.72467	309	135	0.021827
GO:0006091	generation of precursor metabolites and energy	6.01613e-05	-9.71848	415	175	0.0282943
GO:0002274	myeloid leukocyte activation	6.19487e-05	-9.6892	580	236	0.0381568
GO:0045931	positive regulation of mitotic cell cycle	6.28393e-05	-9.67493	163	78	0.0126112
GO:0055114	oxidation-reduction process	6.28802e-05	-9.67428	942	367	0.0593371
GO:0071478	cellular response to radiation	6.29184e-05	-9.67367	173	82	0.0132579
GO:0006977	DNA damage response, signal transduction by p53 class mediator resulting in cell cycle arrest	6.33987e-05	-9.66607	56	33	0.00533549
GO:0050000	chromosome localization	6.35675e-05	-9.66341	74	41	0.00662894
GO:0006450	regulation of translational fidelity	6.55001e-05	-9.63346	21	16	0.0025869
GO:0065004	protein-DNA complex assembly	6.55216e-05	-9.63313	229	104	0.0168149
GO:0031060	regulation of histone methylation	6.59273e-05	-9.62696	65	37	0.00598222
GO:0000381	regulation of alternative mRNA splicing, via spliceosome	6.59273e-05	-9.62696	65	37	0.00598222
GO:0007254	JNK cascade	6.59645e-05	-9.62639	81	44	0.00711399
GO:0007034	vacuolar transport	6.79846e-05	-9.59623	141	69	0.011156
GO:0017038	protein import	6.79846e-05	-9.59623	141	69	0.011156
GO:0042594	response to starvation	6.89575e-05	-9.58202	191	89	0.0143897
GO:2000058	regulation of ubiquitin-dependent protein catabolic process	7.03273e-05	-9.56235	151	73	0.0118027
GO:1903051	negative regulation of proteolysis involved in cellular protein catabolic process	7.1676e-05	-9.54335	72	40	0.00646726
GO:1903747	regulation of establishment of protein localization to mitochondrion	7.1676e-05	-9.54335	72	40	0.00646726
GO:0008135	translation factor activity, RNA binding	7.35083e-05	-9.51811	23	17	0.00274859
GO:0007004	telomere maintenance via telomerase	7.35083e-05	-9.51811	23	17	0.00274859
GO:0033619	membrane protein proteolysis	7.54263e-05	-9.49235	37	24	0.00388036
GO:1904358	positive regulation of telomere maintenance via telomere lengthening	7.54263e-05	-9.49235	37	24	0.00388036
GO:0090069	regulation of ribosome biogenesis	7.57978e-05	-9.48744	14	12	0.00194018
GO:0006998	nuclear envelope organization	7.73855e-05	-9.46671	52	31	0.00501213
GO:0030098	lymphocyte differentiation	7.85511e-05	-9.45176	235	106	0.0171382
GO:0000291	nuclear-transcribed mRNA catabolic process, exonucleolytic	7.88343e-05	-9.44816	35	23	0.00371867
GO:0060338	regulation of type I interferon-mediated signaling pathway	7.88343e-05	-9.44816	35	23	0.00371867
GO:0032527	protein exit from endoplasmic reticulum	7.90385e-05	-9.44558	25	18	0.00291027
GO:0009260	ribonucleotide biosynthetic process	8.11892e-05	-9.41873	159	76	0.0122878
GO:0006294	nucleotide-excision repair, preincision complex assembly	8.35578e-05	-9.38997	29	20	0.00323363
GO:0002183	cytoplasmic translational initiation	8.35578e-05	-9.38997	29	20	0.00323363
GO:0031023	microtubule organizing center organization	8.42615e-05	-9.38159	91	48	0.00776071
GO:1905269	positive regulation of chromatin organization	8.80721e-05	-9.33736	103	53	0.00856912
GO:0006901	vesicle coating	9.09871e-05	-9.30479	68	38	0.0061439
GO:0071236	cellular response to antibiotic	9.14535e-05	-9.29968	120	60	0.00970089
GO:0072521	purine-containing compound metabolic process	9.17061e-05	-9.29692	359	153	0.0247373
GO:0023014	signal transduction by protein phosphorylation	9.70907e-05	-9.23986	386	163	0.0263541
GO:0032270	positive regulation of cellular protein metabolic process	9.81527e-05	-9.22899	1609	601	0.0971706
GO:1901698	response to nitrogen compound	9.98328e-05	-9.21201	1042	401	0.0648343
GO:0016925	protein sumoylation	0.000102424	-9.18639	66	37	0.00598222
GO:0008088	axo-dendritic transport	0.000102424	-9.18639	66	37	0.00598222
GO:0010965	regulation of mitotic sister chromatid separation	0.000102917	-9.18159	57	33	0.00533549
GO:1902532	negative regulation of intracellular signal transduction	0.000106415	-9.14817	546	222	0.0358933
GO:0034063	stress granule assembly	0.000106538	-9.14701	16	13	0.00210186
GO:1901989	positive regulation of cell cycle phase transition	0.000107245	-9.14039	106	54	0.0087308
GO:1901137	carbohydrate derivative biosynthetic process	0.000107757	-9.13563	609	245	0.039612
GO:0051248	negative regulation of protein metabolic process	0.000110067	-9.11442	1184	451	0.0729184
GO:0019693	ribose phosphate metabolic process	0.00011159	-9.10068	331	142	0.0229588
GO:0000725	recombinational repair	0.000114246	-9.07716	99	51	0.00824576
GO:0031330	negative regulation of cellular catabolic process	0.000114656	-9.07357	255	113	0.01827
GO:0048208	COPII vesicle coating	0.000115221	-9.06865	64	36	0.00582053
GO:0048207	vesicle targeting, rough ER to cis-Golgi	0.000115221	-9.06865	64	36	0.00582053
GO:0042325	regulation of phosphorylation	0.000117715	-9.04724	1620	604	0.0976556
GO:0090316	positive regulation of intracellular protein transport	0.000119251	-9.03428	153	73	0.0118027
GO:0051259	protein complex oligomerization	0.000119681	-9.03068	536	218	0.0352466
GO:0046649	lymphocyte activation	0.000119768	-9.02995	382	161	0.0260307
GO:1903146	regulation of autophagy of mitochondrion	0.00012111	-9.01881	42	26	0.00420372
GO:0048096	chromatin-mediated maintenance of transcription	0.000121223	-9.01788	11	10	0.00161681
GO:0071456	cellular response to hypoxia	0.000121466	-9.01587	196	90	0.0145513
GO:0019882	antigen processing and presentation	0.000123626	-8.99825	214	97	0.0156831
GO:0000387	spliceosomal snRNP assembly	0.000127539	-8.96709	53	31	0.00501213
GO:1900153	positive regulation of nuclear-transcribed mRNA catabolic process, deadenylation-dependent decay	0.000132517	-8.9288	18	14	0.00226354
GO:1903706	regulation of hemopoiesis	0.000133367	-8.92241	477	196	0.0316896
GO:0008630	intrinsic apoptotic signaling pathway in response to DNA damage	0.000138237	-8.88654	69	38	0.0061439
GO:0030071	regulation of mitotic metaphase/anaphase transition	0.000141604	-8.86247	51	30	0.00485044
GO:0000055	ribosomal large subunit export from nucleus	0.000144008	-8.84564	8	8	0.00129345
GO:0007033	vacuole organization	0.000148203	-8.81693	129	63	0.0101859
GO:0070987	error-free translesion synthesis	0.000152401	-8.78899	20	15	0.00242522
GO:0008608	attachment of spindle microtubules to kinetochore	0.000152401	-8.78899	20	15	0.00242522
GO:0006164	purine nucleotide biosynthetic process	0.000153935	-8.77898	154	73	0.0118027
GO:0009267	cellular response to starvation	0.000154106	-8.77787	149	71	0.0114794
GO:0032868	response to insulin	0.000155588	-8.7683	228	102	0.0164915
GO:0043462	regulation of ATPase activity	0.000159943	-8.74069	81	43	0.0069523
GO:2001021	negative regulation of response to DNA damage stimulus	0.000159943	-8.74069	81	43	0.0069523
GO:1902017	regulation of cilium assembly	0.000159943	-8.74069	81	43	0.0069523
GO:0016052	carbohydrate catabolic process	0.000160157	-8.73935	117	58	0.00937753
GO:0032269	negative regulation of cellular protein metabolic process	0.000162363	-8.72568	1115	425	0.0687146
GO:0046605	regulation of centrosome cycle	0.000163253	-8.72021	58	33	0.00533549
GO:1903749	positive regulation of establishment of protein localization to mitochondrion	0.000163253	-8.72021	58	33	0.00533549
GO:0071902	positive regulation of protein serine/threonine kinase activity	0.000164664	-8.7116	336	143	0.0231205
GO:0000717	nucleotide-excision repair, DNA duplex unwinding	0.000166075	-8.70307	22	16	0.0025869
GO:0045943	positive regulation of transcription by RNA polymerase I	0.000166075	-8.70307	22	16	0.0025869
GO:0016556	mRNA modification	0.000166075	-8.70307	22	16	0.0025869
GO:0006997	nucleus organization	0.000171667	-8.66995	132	64	0.0103476
GO:1903649	regulation of cytoplasmic transport	0.000174076	-8.65602	24	17	0.00274859
GO:0051220	cytoplasmic sequestering of protein	0.000174076	-8.65602	24	17	0.00274859
GO:0033119	negative regulation of RNA splicing	0.000174076	-8.65602	24	17	0.00274859
GO:0007569	cell aging	0.000176414	-8.64268	65	36	0.00582053
GO:0070911	global genome nucleotide-excision repair	0.000177235	-8.63804	26	18	0.00291027
GO:0000724	double-strand break repair via homologous recombination	0.000180918	-8.61747	98	50	0.00808407
GO:0000165	MAPK cascade	0.000182652	-8.60793	366	154	0.0248989
GO:0030099	myeloid cell differentiation	0.000187885	-8.57968	216	97	0.0156831
GO:0043401	steroid hormone mediated signaling pathway	0.000187996	-8.57909	120	59	0.00953921
GO:0065007	biological regulation	0.000189261	-8.57238	12783	4339	0.701536
GO:0010639	negative regulation of organelle organization	0.000190777	-8.5644	377	158	0.0255457
GO:0051983	regulation of chromosome segregation	0.000191461	-8.56083	103	52	0.00840744
GO:0003700	DNA-binding transcription factor activity	0.000191583	-8.56019	669	265	0.0428456
GO:0016236	macroautophagy	0.000195812	-8.53835	160	75	0.0121261
GO:0006390	mitochondrial transcription	0.000197672	-8.5289	13	11	0.0017785
GO:0007623	circadian rhythm	0.000198824	-8.52309	140	67	0.0108327
GO:0016482	cytosolic transport	0.000198824	-8.52309	140	67	0.0108327
GO:0061136	regulation of proteasomal protein catabolic process	0.000203627	-8.49922	183	84	0.0135812
GO:0090329	regulation of DNA-dependent DNA replication	0.000204929	-8.49285	54	31	0.00501213
GO:0070498	interleukin-1-mediated signaling pathway	0.000206241	-8.48647	96	49	0.00792239
GO:0033108	mitochondrial respiratory chain complex assembly	0.000206241	-8.48647	96	49	0.00792239
GO:0009615	response to virus	0.000216083	-8.43985	282	122	0.0197251
GO:0051174	regulation of phosphorus metabolic process	0.000217277	-8.43434	1818	670	0.108327
GO:0032434	regulation of proteasomal ubiquitin-dependent protein catabolic process	0.000219038	-8.42627	123	60	0.00970089
GO:0048583	regulation of response to stimulus	0.00022095	-8.41758	4354	1538	0.248666
GO:0043903	regulation of symbiosis, encompassing mutualism through parasitism	0.000222595	-8.41015	235	104	0.0168149
GO:0009150	purine ribonucleotide metabolic process	0.000223989	-8.40391	306	131	0.0211803
GO:0019220	regulation of phosphate metabolic process	0.00023055	-8.37504	1816	669	0.108165
GO:0043902	positive regulation of multi-organism process	0.000233808	-8.36101	503	204	0.032983
GO:0033047	regulation of mitotic sister chromatid segregation	0.000234027	-8.36007	68	37	0.00598222
GO:0010243	response to organonitrogen compound	0.000234339	-8.35874	950	365	0.0590137
GO:0071496	cellular response to external stimulus	0.000239533	-8.33682	333	141	0.0227971
GO:0051347	positive regulation of transferase activity	0.00024297	-8.32257	649	257	0.0415521
GO:0046390	ribose phosphate biosynthetic process	0.000244999	-8.31426	166	77	0.0124495
GO:0001933	negative regulation of protein phosphorylation	0.000247276	-8.305	430	177	0.0286176
GO:0034504	protein localization to nucleus	0.000248909	-8.29842	161	75	0.0121261
GO:0043618	regulation of transcription from RNA polymerase II promoter in response to stress	0.000249543	-8.29588	121	59	0.00953921
GO:0000422	autophagy of mitochondrion	0.000251014	-8.29	39	24	0.00388036
GO:0061726	mitochondrion disassembly	0.000251014	-8.29	39	24	0.00388036
GO:0002521	leukocyte differentiation	0.000252582	-8.28378	328	139	0.0224737
GO:0032784	regulation of DNA-templated transcription, elongation	0.00025592	-8.27065	50	29	0.00468876
GO:0008213	protein alkylation	0.000255986	-8.27039	131	63	0.0101859
GO:0006479	protein methylation	0.000255986	-8.27039	131	63	0.0101859
GO:0009152	purine ribonucleotide biosynthetic process	0.000256566	-8.26812	146	69	0.011156
GO:0070201	regulation of establishment of protein localization	0.000262557	-8.24504	758	296	0.0478577
GO:1904874	positive regulation of telomerase RNA localization to Cajal body	0.000263917	-8.23987	15	12	0.00194018
GO:0001056	RNA polymerase III activity	0.000263917	-8.23987	15	12	0.00194018
GO:0009199	ribonucleoside triphosphate metabolic process	0.000265202	-8.23502	66	36	0.00582053
GO:0009141	nucleoside triphosphate metabolic process	0.000268111	-8.22411	92	47	0.00759903
GO:1903432	regulation of TORC1 signaling	0.000272466	-8.208	37	23	0.00371867
GO:0042326	negative regulation of phosphorylation	0.000282076	-8.17333	469	191	0.0308812
GO:0010508	positive regulation of autophagy	0.000284324	-8.1654	119	58	0.00937753
GO:0090199	regulation of release of cytochrome c from mitochondria	0.000285315	-8.16192	48	28	0.00452708
GO:0032435	negative regulation of proteasomal ubiquitin-dependent protein catabolic process	0.000294078	-8.13166	35	22	0.00355699
GO:0031058	positive regulation of histone modification	0.000305749	-8.09275	90	46	0.00743735
GO:2000641	regulation of early endosome to late endosome transport	0.000314747	-8.06374	17	13	0.00210186
GO:0042994	cytoplasmic sequestering of transcription factor	0.000314747	-8.06374	17	13	0.00210186
GO:0000963	mitochondrial RNA processing	0.000314747	-8.06374	17	13	0.00210186
GO:0043928	exonucleolytic catabolism of deadenylated mRNA	0.000315267	-8.06209	33	21	0.00339531
GO:0006310	DNA recombination	0.00031665	-8.05771	216	96	0.0155214
GO:0043620	regulation of DNA-templated transcription in response to stress	0.000331678	-8.01135	127	61	0.00986257
GO:0061635	regulation of protein complex stability	0.000334576	-8.00265	10	9	0.00145513
GO:0006270	DNA replication initiation	0.000335246	-8.00065	31	20	0.00323363
GO:0036257	multivesicular body organization	0.000335246	-8.00065	31	20	0.00323363
GO:0072665	protein localization to vacuole	0.000340284	-7.98573	62	34	0.00549717
GO:0034101	erythrocyte homeostasis	0.000348718	-7.96125	88	45	0.00727567
GO:0006767	water-soluble vitamin metabolic process	0.000348718	-7.96125	88	45	0.00727567
GO:1900363	regulation of mRNA polyadenylation	0.000349482	-7.95906	19	14	0.00226354
GO:0048025	negative regulation of mRNA splicing, via spliceosome	0.000349482	-7.95906	19	14	0.00226354
GO:0032780	negative regulation of ATPase activity	0.000349482	-7.95906	19	14	0.00226354
GO:0045185	maintenance of protein location	0.000351748	-7.9526	105	52	0.00840744
GO:0007007	inner mitochondrial membrane organization	0.000352537	-7.95036	44	26	0.00420372
GO:0009124	nucleoside monophosphate biosynthetic process	0.000352537	-7.95036	44	26	0.00420372
GO:0042771	intrinsic apoptotic signaling pathway in response to DNA damage by p53 class mediator	0.000352977	-7.94911	29	19	0.00307195
GO:0071353	cellular response to interleukin-4	0.000352977	-7.94911	29	19	0.00307195
GO:0036297	interstrand cross-link repair	0.000361744	-7.92457	53	30	0.00485044
GO:1902099	regulation of metaphase/anaphase transition of cell cycle	0.000361744	-7.92457	53	30	0.00485044
GO:0062125	regulation of mitochondrial gene expression	0.000367129	-7.9098	27	18	0.00291027
GO:0051569	regulation of histone H3-K4 methylation	0.000367129	-7.9098	27	18	0.00291027
GO:0000460	maturation of 5.8S rRNA	0.000367129	-7.9098	27	18	0.00291027
GO:0051204	protein insertion into mitochondrial membrane	0.000369655	-7.90294	21	15	0.00242522
GO:0006295	nucleotide-excision repair, DNA incision, 3'-to lesion	0.000369655	-7.90294	21	15	0.00242522
GO:0006293	nucleotide-excision repair, preincision complex stabilization	0.000369655	-7.90294	21	15	0.00242522
GO:0003712	transcription coregulator activity	0.000370062	-7.90184	81	42	0.00679062
GO:0070129	regulation of mitochondrial translation	0.000376031	-7.88584	25	17	0.00274859
GO:0009205	purine ribonucleoside triphosphate metabolic process	0.000385269	-7.86157	60	33	0.00533549
GO:2001243	negative regulation of intrinsic apoptotic signaling pathway	0.000386945	-7.85723	98	49	0.00792239
GO:0090559	regulation of membrane permeability	0.000397782	-7.82961	86	44	0.00711399
GO:1903363	negative regulation of cellular protein catabolic process	0.000397782	-7.82961	86	44	0.00711399
GO:0007568	aging	0.000400145	-7.82368	275	118	0.0190784
GO:0051098	regulation of binding	0.00040332	-7.81578	374	155	0.0250606
GO:0035690	cellular response to drug	0.000421345	-7.77206	342	143	0.0231205
GO:0010972	negative regulation of G2/M transition of mitotic cell cycle	0.000421582	-7.7715	91	46	0.00743735
GO:1903312	negative regulation of mRNA metabolic process	0.000421904	-7.77073	79	41	0.00662894
GO:0007010	cytoskeleton organization	0.000429784	-7.75223	1084	410	0.0662894
GO:0032008	positive regulation of TOR signaling	0.000431274	-7.74877	40	24	0.00388036
GO:0006284	base-excision repair	0.000431274	-7.74877	40	24	0.00388036
GO:0051704	multi-organism process	0.000432447	-7.74605	2787	1000	0.161681
GO:0032933	SREBP signaling pathway	0.000435264	-7.73956	7	7	0.00113177
GO:0031086	nuclear-transcribed mRNA catabolic process, deadenylation-independent decay	0.000435264	-7.73956	7	7	0.00113177
GO:0050854	regulation of antigen receptor-mediated signaling pathway	0.000445161	-7.71707	65	35	0.00565885
GO:0009792	embryo development ending in birth or egg hatching	0.000450379	-7.70542	638	251	0.0405821
GO:0002200	somatic diversification of immune receptors	0.000456541	-7.69183	49	28	0.00452708
GO:0002262	myeloid cell homeostasis	0.00047031	-7.66212	106	52	0.00840744
GO:0042147	retrograde transport, endosome to Golgi	0.000481101	-7.63943	89	45	0.00727567
GO:0032465	regulation of cytokinesis	0.000481101	-7.63943	89	45	0.00727567
GO:0010332	response to gamma radiation	0.000493278	-7.61444	56	31	0.00501213
GO:0010826	negative regulation of centrosome duplication	0.000509416	-7.58224	12	10	0.00161681
GO:2000232	regulation of rRNA processing	0.000509416	-7.58224	12	10	0.00161681
GO:0010457	centriole-centriole cohesion	0.000509416	-7.58224	12	10	0.00161681
GO:0072666	establishment of protein localization to vacuole	0.000511971	-7.57724	47	27	0.0043654
GO:0006623	protein targeting to vacuole	0.000520515	-7.56069	36	22	0.00355699
GO:0051973	positive regulation of telomerase activity	0.000520515	-7.56069	36	22	0.00355699
GO:0030521	androgen receptor signaling pathway	0.000520515	-7.56069	36	22	0.00355699
GO:0030030	cell projection organization	0.000536648	-7.53017	1135	427	0.069038
GO:0030217	T cell differentiation	0.00055228	-7.50146	134	63	0.0101859
GO:0031050	dsRNA processing	0.000568051	-7.4733	34	21	0.00339531
GO:0018196	peptidyl-asparagine modification	0.000568051	-7.4733	34	21	0.00339531
GO:0070918	production of small RNA involved in gene silencing by RNA	0.000568051	-7.4733	34	21	0.00339531
GO:2001244	positive regulation of intrinsic apoptotic signaling pathway	0.000574504	-7.462	61	33	0.00533549
GO:0010563	negative regulation of phosphorus metabolic process	0.000587347	-7.4399	585	231	0.0373484
GO:0018107	peptidyl-threonine phosphorylation	0.000590943	-7.43379	80	41	0.00662894
GO:0033045	regulation of sister chromatid segregation	0.000590943	-7.43379	80	41	0.00662894
GO:2001022	positive regulation of response to DNA damage stimulus	0.000595859	-7.42551	97	48	0.00776071
GO:0051225	spindle assembly	0.000595859	-7.42551	97	48	0.00776071
GO:0002474	antigen processing and presentation of peptide antigen via MHC class I	0.000595859	-7.42551	97	48	0.00776071
GO:2001234	negative regulation of apoptotic signaling pathway	0.000618888	-7.38759	230	100	0.0161681
GO:0050688	regulation of defense response to virus	0.00062567	-7.37669	73	38	0.0061439
GO:0042177	negative regulation of protein catabolic process	0.000627588	-7.37363	132	62	0.0100243
GO:0046777	protein autophosphorylation	0.000641906	-7.35107	191	85	0.0137429
GO:0000463	maturation of LSU-rRNA from tricistronic rRNA transcript (SSU-rRNA, 5.8S rRNA, LSU-rRNA)	0.000644544	-7.34697	14	11	0.0017785
GO:0046606	negative regulation of centrosome cycle	0.000644544	-7.34697	14	11	0.0017785
GO:0080009	mRNA methylation	0.000644544	-7.34697	14	11	0.0017785
GO:1904263	positive regulation of TORC1 signaling	0.000644544	-7.34697	14	11	0.0017785
GO:0060211	regulation of nuclear-transcribed mRNA poly(A) tail shortening	0.000644544	-7.34697	14	11	0.0017785
GO:0050690	regulation of defense response to virus by virus	0.000664491	-7.31649	30	19	0.00307195
GO:0070897	transcription preinitiation complex assembly	0.000664491	-7.31649	30	19	0.00307195
GO:0090200	positive regulation of release of cytochrome c from mitochondria	0.000664491	-7.31649	30	19	0.00307195
GO:0061157	mRNA destabilization	0.000664491	-7.31649	30	19	0.00307195
GO:1902751	positive regulation of cell cycle G2/M phase transition	0.000664491	-7.31649	30	19	0.00307195
GO:0071480	cellular response to gamma radiation	0.000664491	-7.31649	30	19	0.00307195
GO:0036258	multivesicular body assembly	0.000664491	-7.31649	30	19	0.00307195
GO:0070507	regulation of microtubule cytoskeleton organization	0.000666511	-7.31345	186	83	0.0134196
GO:0006487	protein N-linked glycosylation	0.000674507	-7.30153	78	40	0.00646726
GO:0051235	maintenance of location	0.000697946	-7.26737	163	74	0.0119644
GO:1904951	positive regulation of establishment of protein localization	0.000698949	-7.26593	457	184	0.0297494
GO:0045540	regulation of cholesterol biosynthetic process	0.000711876	-7.24761	50	28	0.00452708
GO:0106118	regulation of sterol biosynthetic process	0.000711876	-7.24761	50	28	0.00452708
GO:0045936	negative regulation of phosphate metabolic process	0.000713014	-7.24601	584	230	0.0371867
GO:1901264	carbohydrate derivative transport	0.000713675	-7.24508	71	37	0.00598222
GO:0004842	ubiquitin-protein transferase activity	0.000715206	-7.24294	244	105	0.0169766
GO:0051170	import into nucleus	0.000722648	-7.23259	115	55	0.00889248
GO:0090151	establishment of protein localization to mitochondrial membrane	0.000736055	-7.21421	16	12	0.00194018
GO:0000076	DNA replication checkpoint	0.000736055	-7.21421	16	12	0.00194018
GO:0006687	glycosphingolipid metabolic process	0.000738416	-7.211	64	34	0.00549717
GO:1901799	negative regulation of proteasomal protein catabolic process	0.000740972	-7.20755	57	31	0.00501213
GO:2000045	regulation of G1/S transition of mitotic cell cycle	0.00075097	-7.19415	184	82	0.0132579
GO:0090174	organelle membrane fusion	0.000770022	-7.16909	76	39	0.00630558
GO:0043009	chordate embryonic development	0.000784191	-7.15086	621	243	0.0392886
GO:0045841	negative regulation of mitotic metaphase/anaphase transition	0.00078482	-7.15006	24	16	0.0025869
GO:0046835	carbohydrate phosphorylation	0.00078482	-7.15006	24	16	0.0025869
GO:0060148	positive regulation of posttranscriptional gene silencing	0.00078482	-7.15006	24	16	0.0025869
GO:0009991	response to extracellular stimulus	0.000785535	-7.14914	524	208	0.0336297
GO:0000266	mitochondrial fission	0.000788546	-7.14532	18	13	0.00210186
GO:1903513	endoplasmic reticulum to cytosol transport	0.000788546	-7.14532	18	13	0.00210186
GO:1904872	regulation of telomerase RNA localization to Cajal body	0.000788546	-7.14532	18	13	0.00210186
GO:0030970	retrograde protein transport, ER to cytosol	0.000788546	-7.14532	18	13	0.00210186
GO:0009967	positive regulation of signal transduction	0.000792451	-7.14038	1685	617	0.0997575
GO:1902229	regulation of intrinsic apoptotic signaling pathway in response to DNA damage	0.000796328	-7.1355	39	23	0.00371867
GO:0090312	positive regulation of protein deacetylation	0.000805897	-7.12356	22	15	0.00242522
GO:0031577	spindle checkpoint	0.000805897	-7.12356	22	15	0.00242522
GO:0007094	mitotic spindle assembly checkpoint	0.000805897	-7.12356	22	15	0.00242522
GO:0016578	histone deubiquitination	0.000805897	-7.12356	22	15	0.00242522
GO:1904666	regulation of ubiquitin protein ligase activity	0.000805897	-7.12356	22	15	0.00242522
GO:0046599	regulation of centriole replication	0.000805897	-7.12356	22	15	0.00242522
GO:0071174	mitotic spindle checkpoint	0.000805897	-7.12356	22	15	0.00242522
GO:0000466	maturation of 5.8S rRNA from tricistronic rRNA transcript (SSU-rRNA, 5.8S rRNA, LSU-rRNA)	0.000805897	-7.12356	22	15	0.00242522
GO:0071173	spindle assembly checkpoint	0.000805897	-7.12356	22	15	0.00242522
GO:0042276	error-prone translesion synthesis	0.000809337	-7.1193	20	14	0.00226354
GO:0061608	nuclear import signal receptor activity	0.000809337	-7.1193	20	14	0.00226354
GO:0030518	intracellular steroid hormone receptor signaling pathway	0.000814168	-7.11334	69	36	0.00582053
GO:1905818	regulation of chromosome separation	0.000841031	-7.08088	62	33	0.00533549
GO:0098930	axonal transport	0.000841252	-7.08062	55	30	0.00485044
GO:0019884	antigen processing and presentation of exogenous antigen	0.000845996	-7.075	182	81	0.0130962
GO:0060491	regulation of cell projection assembly	0.000870404	-7.04655	203	89	0.0143897
GO:0070482	response to oxygen levels	0.000872603	-7.04403	385	157	0.025384
GO:1901992	positive regulation of mitotic cell cycle phase transition	0.000886219	-7.02855	91	45	0.00727567
GO:1990928	response to amino acid starvation	0.000905888	-7.0066	46	26	0.00420372
GO:0009145	purine nucleoside triphosphate biosynthetic process	0.000905888	-7.0066	46	26	0.00420372
GO:2000234	positive regulation of rRNA processing	0.000914951	-6.99664	9	8	0.00129345
GO:0090070	positive regulation of ribosome biogenesis	0.000914951	-6.99664	9	8	0.00129345
GO:0001188	RNA polymerase I preinitiation complex assembly	0.000914951	-6.99664	9	8	0.00129345
GO:0072384	organelle transport along microtubule	0.000933586	-6.97648	79	40	0.00646726
GO:0045840	positive regulation of mitotic nuclear division	0.000954865	-6.95394	53	29	0.00468876
GO:0120032	regulation of plasma membrane bounded cell projection assembly	0.000977163	-6.93086	201	88	0.014228
GO:1905897	regulation of response to endoplasmic reticulum stress	0.000977627	-6.93038	84	42	0.00679062
GO:0045070	positive regulation of viral genome replication	0.00097901	-6.92897	35	21	0.00339531
GO:0048002	antigen processing and presentation of peptide antigen	0.000989528	-6.91828	188	83	0.0134196
GO:0002478	antigen processing and presentation of exogenous peptide antigen	0.000990139	-6.91767	175	78	0.0126112
GO:0051101	regulation of DNA binding	0.00104666	-6.86215	124	58	0.00937753
GO:0032869	cellular response to insulin stimulus	0.00106516	-6.84463	165	74	0.0119644
GO:0090502	RNA phosphodiester bond hydrolysis, endonucleolytic	0.00106658	-6.8433	77	39	0.00630558
GO:0061418	regulation of transcription from RNA polymerase II promoter in response to hypoxia	0.00106658	-6.8433	77	39	0.00630558
GO:0018279	protein N-linked glycosylation via asparagine	0.00107985	-6.83093	33	20	0.00323363
GO:0009201	ribonucleoside triphosphate biosynthetic process	0.00108351	-6.82755	51	28	0.00452708
GO:1902041	regulation of extrinsic apoptotic signaling pathway via death domain receptors	0.00109109	-6.82058	58	31	0.00501213
GO:0016192	vesicle-mediated transport	0.00110547	-6.80748	1890	686	0.110914
GO:0042149	cellular response to glucose starvation	0.00114822	-6.76955	42	24	0.00388036
GO:0006278	RNA-dependent DNA biosynthetic process	0.0011858	-6.73734	31	19	0.00307195
GO:0070670	response to interleukin-4	0.0011858	-6.73734	31	19	0.00307195
GO:0043457	regulation of cellular respiration	0.0011858	-6.73734	31	19	0.00307195
GO:0010833	telomere maintenance via telomere lengthening	0.0011858	-6.73734	31	19	0.00307195
GO:0006282	regulation of DNA repair	0.00118947	-6.73424	122	57	0.00921584
GO:0009142	nucleoside triphosphate biosynthetic process	0.00120984	-6.71727	63	33	0.00533549
GO:0070988	demethylation	0.00120984	-6.71727	63	33	0.00533549
GO:0120036	plasma membrane bounded cell projection organization	0.00126713	-6.671	1092	408	0.065966
GO:0030218	erythrocyte differentiation	0.00127623	-6.66385	80	40	0.00646726
GO:0051607	defense response to virus	0.00128771	-6.65489	192	84	0.0135812
GO:0008156	negative regulation of DNA replication	0.00129023	-6.65294	40	23	0.00371867
GO:0000478	endonucleolytic cleavage involved in rRNA processing	0.00129467	-6.6495	11	9	0.00145513
GO:0000479	endonucleolytic cleavage of tricistronic rRNA transcript (SSU-rRNA, 5.8S rRNA, LSU-rRNA)	0.00129467	-6.6495	11	9	0.00145513
GO:0045793	positive regulation of cell size	0.00129467	-6.6495	11	9	0.00145513
GO:0051315	attachment of mitotic spindle microtubules to kinetochore	0.00129467	-6.6495	11	9	0.00145513
GO:0008334	histone mRNA metabolic process	0.00129509	-6.64917	29	18	0.00291027
GO:0031572	G2 DNA damage checkpoint	0.00129509	-6.64917	29	18	0.00291027
GO:0043539	protein serine/threonine kinase activator activity	0.00129509	-6.64917	29	18	0.00291027
GO:0008283	cell population proliferation	0.00130627	-6.64058	548	215	0.0347615
GO:0000281	mitotic cytokinesis	0.00131041	-6.63741	68	35	0.00565885
GO:0042796	snRNA transcription by RNA polymerase III	0.00131544	-6.63358	6	6	0.000970089
GO:0000056	ribosomal small subunit export from nucleus	0.00131544	-6.63358	6	6	0.000970089
GO:0031118	rRNA pseudouridine synthesis	0.00131544	-6.63358	6	6	0.000970089
GO:0007008	outer mitochondrial membrane organization	0.00131544	-6.63358	6	6	0.000970089
GO:0008173	RNA methyltransferase activity	0.00131544	-6.63358	6	6	0.000970089
GO:1901532	regulation of hematopoietic progenitor cell differentiation	0.00132025	-6.62994	85	42	0.00679062
GO:0036293	response to decreased oxygen levels	0.00133721	-6.61717	361	147	0.0237672
GO:0065008	regulation of biological quality	0.00134552	-6.61097	4067	1427	0.230719
GO:0043254	regulation of protein complex assembly	0.00135542	-6.60364	446	178	0.0287793
GO:0045069	regulation of viral genome replication	0.00137271	-6.59097	95	46	0.00743735
GO:1903902	positive regulation of viral life cycle	0.00138101	-6.58494	61	32	0.00517381
GO:0007041	lysosomal transport	0.00138589	-6.58141	105	50	0.00808407
GO:0016311	dephosphorylation	0.00140145	-6.57025	299	124	0.0200485
GO:2000816	negative regulation of mitotic sister chromatid separation	0.00140503	-6.5677	27	17	0.00274859
GO:0043392	negative regulation of DNA binding	0.0014155	-6.56027	54	29	0.00468876
GO:0019068	virion assembly	0.0014475	-6.53792	38	22	0.00355699
GO:0051053	negative regulation of DNA metabolic process	0.00151019	-6.49552	123	57	0.00921584
GO:1902100	negative regulation of metaphase/anaphase transition of cell cycle	0.00151155	-6.49462	25	16	0.0025869
GO:0032147	activation of protein kinase activity	0.00153959	-6.47624	324	133	0.0215036
GO:0031668	cellular response to extracellular stimulus	0.00154087	-6.47541	262	110	0.017785
GO:0009162	deoxyribonucleoside monophosphate metabolic process	0.00154856	-6.47043	13	10	0.00161681
GO:0039694	viral RNA genome replication	0.00154856	-6.47043	13	10	0.00161681
GO:0034501	protein localization to kinetochore	0.00154856	-6.47043	13	10	0.00161681
GO:0090646	mitochondrial tRNA processing	0.00154856	-6.47043	13	10	0.00161681
GO:0019081	viral translation	0.00154856	-6.47043	13	10	0.00161681
GO:0071806	protein transmembrane transport	0.00157665	-6.45245	59	31	0.00501213
GO:0009206	purine ribonucleoside triphosphate biosynthetic process	0.0015794	-6.45071	45	25	0.00404204
GO:0042113	B cell activation	0.00158683	-6.44602	154	69	0.011156
GO:2000637	positive regulation of gene silencing by miRNA	0.00160885	-6.43224	23	15	0.00242522
GO:0000715	nucleotide-excision repair, DNA damage recognition	0.00160885	-6.43224	23	15	0.00242522
GO:0016444	somatic cell DNA recombination	0.0016209	-6.42477	36	21	0.00339531
GO:0002562	somatic diversification of immune receptors via germline recombination within a single locus	0.0016209	-6.42477	36	21	0.00339531
GO:1902117	positive regulation of organelle assembly	0.00166757	-6.39639	76	38	0.0061439
GO:0006790	sulfur compound metabolic process	0.00167622	-6.39121	360	146	0.0236055
GO:0009081	branched-chain amino acid metabolic process	0.0016887	-6.3838	21	14	0.00226354
GO:0070920	regulation of production of small RNA involved in gene silencing by RNA	0.0016887	-6.3838	21	14	0.00226354
GO:0000966	RNA 5'-end processing	0.0016887	-6.3838	21	14	0.00226354
GO:0009083	branched-chain amino acid catabolic process	0.0016887	-6.3838	21	14	0.00226354
GO:0046782	regulation of viral transcription	0.00171168	-6.37028	64	33	0.00533549
GO:0045947	negative regulation of translational initiation	0.00173985	-6.35396	19	13	0.00210186
GO:0034471	ncRNA 5'-end processing	0.00173985	-6.35396	19	13	0.00210186
GO:0009127	purine nucleoside monophosphate biosynthetic process	0.00173985	-6.35396	19	13	0.00210186
GO:0009168	purine ribonucleoside monophosphate biosynthetic process	0.00173985	-6.35396	19	13	0.00210186
GO:1903599	positive regulation of autophagy of mitochondrion	0.00173985	-6.35396	19	13	0.00210186
GO:1900180	regulation of protein localization to nucleus	0.00174602	-6.35041	116	54	0.0087308
GO:2000001	regulation of DNA damage checkpoint	0.0017472	-6.34974	17	12	0.00194018
GO:0071459	protein localization to chromosome, centromeric region	0.0017472	-6.34974	17	12	0.00194018
GO:1901659	glycosyl compound biosynthetic process	0.00178896	-6.32612	43	24	0.00388036
GO:0010824	regulation of centrosome duplication	0.00178896	-6.32612	43	24	0.00388036
GO:0000187	activation of MAPK activity	0.00179113	-6.32491	152	68	0.0109943
GO:0043648	dicarboxylic acid metabolic process	0.00179947	-6.32026	96	46	0.00743735
GO:0035383	thioester metabolic process	0.00179947	-6.32026	96	46	0.00743735
GO:0006637	acyl-CoA metabolic process	0.00179947	-6.32026	96	46	0.00743735
GO:0043516	regulation of DNA damage response, signal transduction by p53 class mediator	0.00181099	-6.31388	34	20	0.00323363
GO:0006298	mismatch repair	0.00181099	-6.31388	34	20	0.00323363
GO:0043687	post-translational protein modification	0.00184197	-6.29692	358	145	0.0234438
GO:1902806	regulation of cell cycle G1/S phase transition	0.00188322	-6.27477	202	87	0.0140663
GO:1900182	positive regulation of protein localization to nucleus	0.00190688	-6.26228	74	37	0.00598222
GO:0032886	regulation of microtubule-based process	0.00191649	-6.25726	218	93	0.0150364
GO:0010629	negative regulation of gene expression	0.00192268	-6.25403	2290	820	0.132579
GO:0006220	pyrimidine nucleotide metabolic process	0.001957	-6.23634	62	32	0.00517381
GO:1905268	negative regulation of chromatin organization	0.001957	-6.23634	62	32	0.00517381
GO:0046365	monosaccharide catabolic process	0.001957	-6.23634	62	32	0.00517381
GO:0050779	RNA destabilization	0.00201789	-6.2057	32	19	0.00307195
GO:0046685	response to arsenic-containing substance	0.00201789	-6.2057	32	19	0.00307195
GO:0050434	positive regulation of viral transcription	0.00202495	-6.20221	41	23	0.00371867
GO:0002252	immune effector process	0.00203643	-6.19656	1047	390	0.0630558
GO:0072527	pyrimidine-containing compound metabolic process	0.00203766	-6.19595	104	49	0.00792239
GO:0043967	histone H4 acetylation	0.00205602	-6.18699	55	29	0.00468876
GO:0016239	positive regulation of macroautophagy	0.00208327	-6.17382	67	34	0.00549717
GO:0007050	cell cycle arrest	0.00209702	-6.16724	145	65	0.0105093
GO:0044282	small molecule catabolic process	0.00211397	-6.15919	425	169	0.0273242
GO:0045333	cellular respiration	0.00218065	-6.12813	166	73	0.0118027
GO:0030433	ubiquitin-dependent ERAD pathway	0.00218113	-6.12791	72	36	0.00582053
GO:1902036	regulation of hematopoietic stem cell differentiation	0.00218113	-6.12791	72	36	0.00582053
GO:0090342	regulation of cell aging	0.00223805	-6.10215	60	31	0.00501213
GO:0070265	necrotic cell death	0.002241	-6.10083	30	18	0.00291027
GO:0043631	RNA polyadenylation	0.002241	-6.10083	30	18	0.00291027
GO:1903322	positive regulation of protein modification by small protein conjugation or removal	0.00224571	-6.09873	135	61	0.00986257
GO:0044089	positive regulation of cellular component biogenesis	0.00224672	-6.09828	517	202	0.0326597
GO:0009163	nucleoside biosynthetic process	0.0022902	-6.07912	39	22	0.00355699
GO:0031062	positive regulation of histone methylation	0.0022902	-6.07912	39	22	0.00355699
GO:0045619	regulation of lymphocyte differentiation	0.00234541	-6.05529	169	74	0.0119644
GO:0000186	activation of MAPKK activity	0.00234845	-6.054	53	28	0.00452708
GO:0031122	cytoplasmic microtubule organization	0.00234845	-6.054	53	28	0.00452708
GO:0120161	regulation of cold-induced thermogenesis	0.00236819	-6.04563	143	64	0.0103476
GO:0001164	RNA polymerase I CORE element sequence-specific DNA binding	0.00247406	-6.0019	8	7	0.00113177
GO:0032606	type I interferon production	0.00247406	-6.0019	8	7	0.00113177
GO:0070601	centromeric sister chromatid cohesion	0.00247406	-6.0019	8	7	0.00113177
GO:0042780	tRNA 3'-end processing	0.00247406	-6.0019	8	7	0.00113177
GO:0071501	cellular response to sterol depletion	0.00247406	-6.0019	8	7	0.00113177
GO:1904749	regulation of protein localization to nucleolus	0.00247406	-6.0019	8	7	0.00113177
GO:0046600	negative regulation of centriole replication	0.00247406	-6.0019	8	7	0.00113177
GO:0000447	endonucleolytic cleavage in ITS1 to separate SSU-rRNA from 5.8S rRNA and LSU-rRNA from tricistronic rRNA transcript (SSU-rRNA, 5.8S rRNA, LSU-rRNA)	0.00247406	-6.0019	8	7	0.00113177
GO:0090045	positive regulation of deacetylase activity	0.00247406	-6.0019	8	7	0.00113177
GO:1905819	negative regulation of chromosome separation	0.00247865	-6.00004	28	17	0.00274859
GO:0002287	alpha-beta T cell activation involved in immune response	0.00247865	-6.00004	28	17	0.00274859
GO:0002293	alpha-beta T cell differentiation involved in immune response	0.00247865	-6.00004	28	17	0.00274859
GO:0044818	mitotic G2/M transition checkpoint	0.00247865	-6.00004	28	17	0.00274859
GO:0006906	vesicle fusion	0.00249554	-5.99325	70	35	0.00565885
GO:0032870	cellular response to hormone stimulus	0.00252695	-5.98074	602	232	0.0375101
GO:0019216	regulation of lipid metabolic process	0.00252967	-5.97967	410	163	0.0263541
GO:0045055	regulated exocytosis	0.00253357	-5.97813	692	264	0.0426839
GO:0003678	DNA helicase activity	0.00256017	-5.96768	58	30	0.00485044
GO:0007032	endosome organization	0.00257687	-5.96118	75	37	0.00598222
GO:0090307	mitotic spindle assembly	0.00258766	-5.957	37	21	0.00339531
GO:0009225	nucleotide-sugar metabolic process	0.00258766	-5.957	37	21	0.00339531
GO:0034404	nucleobase-containing small molecule biosynthetic process	0.00260796	-5.94919	105	49	0.00792239
GO:0031334	positive regulation of protein complex assembly	0.00262048	-5.9444	244	102	0.0164915
GO:0048511	rhythmic process	0.00264513	-5.93504	271	112	0.0181083
GO:0051651	maintenance of location in cell	0.00266445	-5.92776	95	45	0.00727567
GO:1901028	regulation of mitochondrial outer membrane permeabilization involved in apoptotic signaling pathway	0.00271115	-5.91038	44	24	0.00388036
GO:1904353	regulation of telomere capping	0.00272758	-5.90434	26	16	0.0025869
GO:1900739	regulation of protein insertion into mitochondrial membrane involved in apoptotic signaling pathway	0.00272758	-5.90434	26	16	0.0025869
GO:1900740	positive regulation of protein insertion into mitochondrial membrane involved in apoptotic signaling pathway	0.00272758	-5.90434	26	16	0.0025869
GO:0006633	fatty acid biosynthetic process	0.00278022	-5.88523	118	54	0.0087308
GO:0033209	tumor necrosis factor-mediated signaling pathway	0.00278022	-5.88523	118	54	0.0087308
GO:0015980	energy derivation by oxidation of organic compounds	0.00279179	-5.88107	231	97	0.0156831
GO:1904031	positive regulation of cyclin-dependent protein kinase activity	0.0029203	-5.83607	35	20	0.00323363
GO:1901030	positive regulation of mitochondrial outer membrane permeabilization involved in apoptotic signaling pathway	0.0029203	-5.83607	35	20	0.00323363
GO:0009262	deoxyribonucleotide metabolic process	0.0029203	-5.83607	35	20	0.00323363
GO:0009123	nucleoside monophosphate metabolic process	0.00294791	-5.82666	73	36	0.00582053
GO:0046034	ATP metabolic process	0.00296051	-5.8224	202	86	0.0139046
GO:0006851	mitochondrial calcium ion transmembrane transport	0.00298222	-5.81509	24	15	0.00242522
GO:0006862	nucleotide transport	0.00298222	-5.81509	24	15	0.00242522
GO:0007622	rhythmic behavior	0.00298222	-5.81509	24	15	0.00242522
GO:0001671	ATPase activator activity	0.00298222	-5.81509	24	15	0.00242522
GO:0043407	negative regulation of MAP kinase activity	0.0030079	-5.80651	78	38	0.0061439
GO:0000910	cytokinesis	0.00300939	-5.80602	98	46	0.00743735
GO:0048145	regulation of fibroblast proliferation	0.00304029	-5.7958	83	40	0.00646726
GO:0043044	ATP-dependent chromatin remodeling	0.00304899	-5.79294	88	42	0.00679062
GO:0018210	peptidyl-threonine modification	0.00304899	-5.79294	88	42	0.00679062
GO:0006887	exocytosis	0.00305142	-5.79215	779	294	0.0475344
GO:0071349	cellular response to interleukin-12	0.00306562	-5.78751	49	26	0.00420372
GO:0065002	intracellular protein transmembrane transport	0.00306562	-5.78751	49	26	0.00420372
GO:0031057	negative regulation of histone modification	0.00308625	-5.7808	42	23	0.00371867
GO:0035601	protein deacylation	0.00312366	-5.76875	61	31	0.00501213
GO:1901605	alpha-amino acid metabolic process	0.00313086	-5.76645	205	87	0.0140663
GO:1901798	positive regulation of signal transduction by p53 class mediator	0.00323361	-5.73416	22	14	0.00226354
GO:0032025	response to cobalt ion	0.00323645	-5.73328	10	8	0.00129345
GO:0075522	IRES-dependent viral translational initiation	0.00323645	-5.73328	10	8	0.00129345
GO:0010485	H4 histone acetyltransferase activity	0.00323645	-5.73328	10	8	0.00129345
GO:0002295	T-helper cell lineage commitment	0.00323645	-5.73328	10	8	0.00129345
GO:0006991	response to sterol depletion	0.00323645	-5.73328	10	8	0.00129345
GO:0043409	negative regulation of MAPK cascade	0.00326464	-5.72461	184	79	0.0127728
GO:0009156	ribonucleoside monophosphate biosynthetic process	0.00329095	-5.71658	33	19	0.00307195
GO:0019692	deoxyribose phosphate metabolic process	0.00329095	-5.71658	33	19	0.00307195
GO:0006888	endoplasmic reticulum to Golgi vesicle-mediated transport	0.00330601	-5.71201	208	88	0.014228
GO:0016571	histone methylation	0.00346347	-5.66548	91	43	0.0069523
GO:0036473	cell death in response to oxidative stress	0.00346795	-5.66419	20	13	0.00210186
GO:0032211	negative regulation of telomere maintenance via telomerase	0.00346795	-5.66419	20	13	0.00210186
GO:0002360	T cell lineage commitment	0.00346795	-5.66419	20	13	0.00210186
GO:0031061	negative regulation of histone methylation	0.00346795	-5.66419	20	13	0.00210186
GO:0031293	membrane protein intracellular domain proteolysis	0.00346795	-5.66419	20	13	0.00210186
GO:0070849	response to epidermal growth factor	0.00350348	-5.654	47	25	0.00404204
GO:0035735	intraciliary transport involved in cilium assembly	0.00351239	-5.65146	40	22	0.00355699
GO:0030371	translation repressor activity	0.00365042	-5.61291	12	9	0.00145513
GO:0060707	trophoblast giant cell differentiation	0.00365042	-5.61291	12	9	0.00145513
GO:0019896	axonal transport of mitochondrion	0.00365042	-5.61291	12	9	0.00145513
GO:0006983	ER overload response	0.00365042	-5.61291	12	9	0.00145513
GO:0072425	signal transduction involved in G2 DNA damage checkpoint	0.00365042	-5.61291	12	9	0.00145513
GO:0007077	mitotic nuclear envelope disassembly	0.00365042	-5.61291	12	9	0.00145513
GO:1900402	regulation of carbohydrate metabolic process by regulation of transcription from RNA polymerase II promoter	0.00365042	-5.61291	12	9	0.00145513
GO:0150065	regulation of deacetylase activity	0.00365042	-5.61291	12	9	0.00145513
GO:0035751	regulation of lysosomal lumen pH	0.00365042	-5.61291	12	9	0.00145513
GO:0060213	positive regulation of nuclear-transcribed mRNA poly(A) tail shortening	0.00365042	-5.61291	12	9	0.00145513
GO:1904816	positive regulation of protein localization to chromosome, telomeric region	0.00365042	-5.61291	12	9	0.00145513
GO:0034498	early endosome to Golgi transport	0.00365042	-5.61291	12	9	0.00145513
GO:0006089	lactate metabolic process	0.00365042	-5.61291	12	9	0.00145513
GO:0031065	positive regulation of histone deacetylation	0.0036645	-5.60906	18	12	0.00194018
GO:0046434	organophosphate catabolic process	0.00367497	-5.60621	127	57	0.00921584
GO:0006470	protein dephosphorylation	0.00368335	-5.60393	206	87	0.0140663
GO:0070536	protein K63-linked deubiquitination	0.00370205	-5.59887	31	18	0.00291027
GO:0006482	protein demethylation	0.00370205	-5.59887	31	18	0.00291027
GO:0009394	2'-deoxyribonucleotide metabolic process	0.00370205	-5.59887	31	18	0.00291027
GO:0008214	protein dealkylation	0.00370205	-5.59887	31	18	0.00291027
GO:0045737	positive regulation of cyclin-dependent protein serine/threonine kinase activity	0.00370205	-5.59887	31	18	0.00291027
GO:0042407	cristae formation	0.00370205	-5.59887	31	18	0.00291027
GO:0051444	negative regulation of ubiquitin-protein transferase activity	0.00379273	-5.57467	16	11	0.0017785
GO:0030397	membrane disassembly	0.00379273	-5.57467	16	11	0.0017785
GO:0051081	nuclear envelope disassembly	0.00379273	-5.57467	16	11	0.0017785
GO:0006047	UDP-N-acetylglucosamine metabolic process	0.00379273	-5.57467	16	11	0.0017785
GO:0004708	MAP kinase kinase activity	0.00379273	-5.57467	16	11	0.0017785
GO:0006244	pyrimidine nucleotide catabolic process	0.00380861	-5.57049	14	10	0.00161681
GO:0006978	DNA damage response, signal transduction by p53 class mediator resulting in transcription of p21 class mediator	0.00380861	-5.57049	14	10	0.00161681
GO:1904814	regulation of protein localization to chromosome, telomeric region	0.00380861	-5.57049	14	10	0.00161681
GO:0043369	CD4-positive or CD8-positive, alpha-beta T cell lineage commitment	0.00380861	-5.57049	14	10	0.00161681
GO:0043248	proteasome assembly	0.00380861	-5.57049	14	10	0.00161681
GO:0042073	intraciliary transport	0.00383933	-5.56246	52	27	0.0043654
GO:2000772	regulation of cellular senescence	0.00383933	-5.56246	52	27	0.0043654
GO:0009416	response to light stimulus	0.00390275	-5.54607	301	122	0.0197251
GO:0031146	SCF-dependent proteasomal ubiquitin-dependent protein catabolic process	0.00390445	-5.54564	94	44	0.00711399
GO:0033674	positive regulation of kinase activity	0.00392535	-5.5403	573	220	0.0355699
GO:0000245	spliceosomal complex assembly	0.0039727	-5.52831	84	40	0.00646726
GO:0075525	viral translational termination-reinitiation	0.00397507	-5.52771	5	5	0.000808407
GO:1990481	mRNA pseudouridine synthesis	0.00397507	-5.52771	5	5	0.000808407
GO:1990948	ubiquitin ligase inhibitor activity	0.00397507	-5.52771	5	5	0.000808407
GO:0051771	negative regulation of nitric-oxide synthase biosynthetic process	0.00397507	-5.52771	5	5	0.000808407
GO:0031119	tRNA pseudouridine synthesis	0.00397507	-5.52771	5	5	0.000808407
GO:0006064	glucuronate catabolic process	0.00397507	-5.52771	5	5	0.000808407
GO:0031087	deadenylation-independent decapping of nuclear-transcribed mRNA	0.00397507	-5.52771	5	5	0.000808407
GO:0000915	actomyosin contractile ring assembly	0.00397507	-5.52771	5	5	0.000808407
GO:0010521	telomerase inhibitor activity	0.00397507	-5.52771	5	5	0.000808407
GO:0000912	assembly of actomyosin apparatus involved in cytokinesis	0.00397507	-5.52771	5	5	0.000808407
GO:0000965	mitochondrial RNA 3'-end processing	0.00397507	-5.52771	5	5	0.000808407
GO:0019640	glucuronate catabolic process to xylulose 5-phosphate	0.00397507	-5.52771	5	5	0.000808407
GO:0051167	xylulose 5-phosphate metabolic process	0.00397507	-5.52771	5	5	0.000808407
GO:1901159	xylulose 5-phosphate biosynthetic process	0.00397507	-5.52771	5	5	0.000808407
GO:0051572	negative regulation of histone H3-K4 methylation	0.00397507	-5.52771	5	5	0.000808407
GO:0000738	DNA catabolic process, exonucleolytic	0.00397507	-5.52771	5	5	0.000808407
GO:0006766	vitamin metabolic process	0.00415526	-5.48338	125	56	0.00905416
GO:2000134	negative regulation of G1/S transition of mitotic cell cycle	0.00415526	-5.48338	125	56	0.00905416
GO:0016577	histone demethylation	0.00415535	-5.48336	29	17	0.00274859
GO:2000765	regulation of cytoplasmic translation	0.00415535	-5.48336	29	17	0.00274859
GO:0050855	regulation of B cell receptor signaling pathway	0.00415535	-5.48336	29	17	0.00274859
GO:0033014	tetrapyrrole biosynthetic process	0.00415535	-5.48336	29	17	0.00274859
GO:0015949	nucleobase-containing small molecule interconversion	0.00415535	-5.48336	29	17	0.00274859
GO:0035196	production of miRNAs involved in gene silencing by miRNA	0.00415535	-5.48336	29	17	0.00274859
GO:0035666	TRIF-dependent toll-like receptor signaling pathway	0.00415535	-5.48336	29	17	0.00274859
GO:0018023	peptidyl-lysine trimethylation	0.00415535	-5.48336	29	17	0.00274859
GO:0046939	nucleotide phosphorylation	0.00429031	-5.4514	62	31	0.00501213
GO:0098732	macromolecule deacylation	0.00429031	-5.4514	62	31	0.00501213
GO:0070302	regulation of stress-activated protein kinase signaling cascade	0.00433432	-5.44119	242	100	0.0161681
GO:0045860	positive regulation of protein kinase activity	0.00435225	-5.43706	532	205	0.0331447
GO:0001824	blastocyst development	0.00437117	-5.43272	97	45	0.00727567
GO:0120162	positive regulation of cold-induced thermogenesis	0.00437117	-5.43272	97	45	0.00727567
GO:0070671	response to interleukin-12	0.0043975	-5.42672	50	26	0.00420372
GO:0098840	protein transport along microtubule	0.00442157	-5.42126	67	33	0.00533549
GO:0099118	microtubule-based protein transport	0.00442157	-5.42126	67	33	0.00533549
GO:0032506	cytokinetic process	0.00454456	-5.39383	36	20	0.00323363
GO:0045740	positive regulation of DNA replication	0.00454456	-5.39383	36	20	0.00323363
GO:0032205	negative regulation of telomere maintenance	0.00454456	-5.39383	36	20	0.00323363
GO:0016445	somatic diversification of immunoglobulins	0.00454456	-5.39383	36	20	0.00323363
GO:0034198	cellular response to amino acid starvation	0.00457814	-5.38646	43	23	0.00371867
GO:0090224	regulation of spindle organization	0.00457814	-5.38646	43	23	0.00371867
GO:1904357	negative regulation of telomere maintenance via telomere lengthening	0.0046513	-5.37061	27	16	0.0025869
GO:0042093	T-helper cell differentiation	0.0046513	-5.37061	27	16	0.0025869
GO:0031167	rRNA methylation	0.0046513	-5.37061	27	16	0.0025869
GO:0010971	positive regulation of G2/M transition of mitotic cell cycle	0.0046513	-5.37061	27	16	0.0025869
GO:0002294	CD4-positive, alpha-beta T cell differentiation involved in immune response	0.0046513	-5.37061	27	16	0.0025869
GO:0032872	regulation of stress-activated MAPK cascade	0.00479693	-5.33978	240	99	0.0160065
GO:0006606	protein import into nucleus	0.00497425	-5.30348	95	44	0.00711399
GO:0051784	negative regulation of nuclear division	0.00503866	-5.29061	48	25	0.00404204
GO:0071482	cellular response to light stimulus	0.00504937	-5.28849	113	51	0.00824576
GO:0045739	positive regulation of DNA repair	0.00506471	-5.28546	65	32	0.00517381
GO:0006754	ATP biosynthetic process	0.00516555	-5.26574	34	19	0.00307195
GO:0044743	protein transmembrane import into intracellular organelle	0.00516555	-5.26574	34	19	0.00307195
GO:1900076	regulation of cellular response to insulin stimulus	0.00518703	-5.26159	75	36	0.00582053
GO:1900101	regulation of endoplasmic reticulum unfolded protein response	0.00518822	-5.26136	25	15	0.00242522
GO:0032509	endosome transport via multivesicular body sorting pathway	0.00518822	-5.26136	25	15	0.00242522
GO:0032201	telomere maintenance via semi-conservative replication	0.00518822	-5.26136	25	15	0.00242522
GO:0016055	Wnt signaling pathway	0.00520385	-5.25836	350	139	0.0224737
GO:0001666	response to hypoxia	0.00520385	-5.25836	350	139	0.0224737
GO:0198738	cell-cell signaling by wnt	0.00520385	-5.25836	350	139	0.0224737
GO:0006096	glycolytic process	0.0052347	-5.25245	41	22	0.00355699
GO:0031667	response to nutrient levels	0.00529269	-5.24143	492	190	0.0307195
GO:0061025	membrane fusion	0.00552349	-5.19875	129	57	0.00921584
GO:0006644	phospholipid metabolic process	0.00560685	-5.18377	370	146	0.0236055
GO:0048512	circadian behavior	0.00576102	-5.15664	23	14	0.00226354
GO:0051156	glucose 6-phosphate metabolic process	0.00576102	-5.15664	23	14	0.00226354
GO:0051493	regulation of cytoskeleton organization	0.00577008	-5.15507	535	205	0.0331447
GO:0031648	protein destabilization	0.00577555	-5.15412	46	24	0.00388036
GO:0090181	regulation of cholesterol metabolic process	0.00580356	-5.14928	63	31	0.00501213
GO:0003899	DNA-directed 5'-3' RNA polymerase activity	0.0058674	-5.13834	32	18	0.00291027
GO:0002292	T cell differentiation involved in immune response	0.0058674	-5.13834	32	18	0.00291027
GO:0019048	modulation by virus of host morphology or physiology	0.0058674	-5.13834	32	18	0.00291027
GO:0002756	MyD88-independent toll-like receptor signaling pathway	0.0058674	-5.13834	32	18	0.00291027
GO:0033046	negative regulation of sister chromatid segregation	0.0058674	-5.13834	32	18	0.00291027
GO:0006665	sphingolipid metabolic process	0.00591834	-5.1297	153	66	0.010671
GO:0045088	regulation of innate immune response	0.00593601	-5.12672	454	176	0.0284559
GO:0060969	negative regulation of gene silencing	0.00598632	-5.11828	39	21	0.00339531
GO:0050856	regulation of T cell receptor signaling pathway	0.00598632	-5.11828	39	21	0.00339531
GO:0007257	activation of JUN kinase activity	0.00598632	-5.11828	39	21	0.00339531
GO:0060236	regulation of mitotic spindle organization	0.00598632	-5.11828	39	21	0.00339531
GO:0072595	maintenance of protein localization in organelle	0.00598632	-5.11828	39	21	0.00339531
GO:0000018	regulation of DNA recombination	0.0061063	-5.09843	101	46	0.00743735
GO:0051223	regulation of protein transport	0.00612094	-5.09604	711	267	0.043169
GO:0032007	negative regulation of TOR signaling	0.00618064	-5.08633	51	26	0.00420372
GO:0008168	methyltransferase activity	0.00618064	-5.08633	51	26	0.00420372
GO:0002702	positive regulation of production of molecular mediator of immune response	0.00628289	-5.06992	96	44	0.00711399
GO:0061640	cytoskeleton-dependent cytokinesis	0.00628289	-5.06992	96	44	0.00711399
GO:0051701	interaction with host	0.00630186	-5.06691	156	67	0.0108327
GO:0032986	protein-DNA complex disassembly	0.00635922	-5.05785	21	13	0.00210186
GO:0016601	Rac protein signal transduction	0.00635922	-5.05785	21	13	0.00210186
GO:0046386	deoxyribose phosphate catabolic process	0.00635922	-5.05785	21	13	0.00210186
GO:0047497	mitochondrion transport along microtubule	0.00635922	-5.05785	21	13	0.00210186
GO:0039531	regulation of viral-induced cytoplasmic pattern recognition receptor signaling pathway	0.00635922	-5.05785	21	13	0.00210186
GO:0034643	establishment of mitochondrion localization, microtubule-mediated	0.00635922	-5.05785	21	13	0.00210186
GO:0042776	mitochondrial ATP synthesis coupled proton transport	0.00635922	-5.05785	21	13	0.00210186
GO:0001819	positive regulation of cytokine production	0.00642613	-5.04738	452	175	0.0282943
GO:0007029	endoplasmic reticulum organization	0.0064672	-5.04101	56	28	0.00452708
GO:0036388	pre-replicative complex assembly	0.00659652	-5.02121	7	6	0.000970089
GO:1901679	nucleotide transmembrane transport	0.00659652	-5.02121	7	6	0.000970089
GO:0007000	nucleolus organization	0.00659652	-5.02121	7	6	0.000970089
GO:1902299	pre-replicative complex assembly involved in cell cycle DNA replication	0.00659652	-5.02121	7	6	0.000970089
GO:0070127	tRNA aminoacylation for mitochondrial protein translation	0.00659652	-5.02121	7	6	0.000970089
GO:2000618	regulation of histone H4-K16 acetylation	0.00659652	-5.02121	7	6	0.000970089
GO:0035405	histone-threonine phosphorylation	0.00659652	-5.02121	7	6	0.000970089
GO:0070431	nucleotide-binding oligomerization domain containing 2 signaling pathway	0.00659652	-5.02121	7	6	0.000970089
GO:0002732	positive regulation of dendritic cell cytokine production	0.00659652	-5.02121	7	6	0.000970089
GO:0006267	pre-replicative complex assembly involved in nuclear cell cycle DNA replication	0.00659652	-5.02121	7	6	0.000970089
GO:1902570	protein localization to nucleolus	0.00659652	-5.02121	7	6	0.000970089
GO:0002312	B cell activation involved in immune response	0.00662293	-5.01722	44	23	0.00371867
GO:1903573	negative regulation of response to endoplasmic reticulum stress	0.00662293	-5.01722	44	23	0.00371867
GO:1903214	regulation of protein targeting to mitochondrion	0.00662293	-5.01722	44	23	0.00371867
GO:0008089	anterograde axonal transport	0.00662293	-5.01722	44	23	0.00371867
GO:0033048	negative regulation of mitotic sister chromatid segregation	0.00665874	-5.01183	30	17	0.00274859
GO:0034243	regulation of transcription elongation from RNA polymerase II promoter	0.00665874	-5.01183	30	17	0.00274859
GO:0031398	positive regulation of protein ubiquitination	0.00678223	-4.99345	117	52	0.00840744
GO:0008203	cholesterol metabolic process	0.00678223	-4.99345	117	52	0.00840744
GO:0006303	double-strand break repair via nonhomologous end joining	0.00678537	-4.99299	71	34	0.00549717
GO:0032456	endocytic recycling	0.00684678	-4.98398	37	20	0.00323363
GO:0051205	protein insertion into membrane	0.00684678	-4.98398	37	20	0.00323363
GO:0004725	protein tyrosine phosphatase activity	0.00693239	-4.97155	99	45	0.00727567
GO:0030150	protein import into mitochondrial matrix	0.00696389	-4.96702	19	12	0.00194018
GO:0009084	glutamine family amino acid biosynthetic process	0.00696389	-4.96702	19	12	0.00194018
GO:0006337	nucleosome disassembly	0.00696389	-4.96702	19	12	0.00194018
GO:0002208	somatic diversification of immunoglobulins involved in immune response	0.00696389	-4.96702	19	12	0.00194018
GO:0002204	somatic recombination of immunoglobulin genes involved in immune response	0.00696389	-4.96702	19	12	0.00194018
GO:0031498	chromatin disassembly	0.00696389	-4.96702	19	12	0.00194018
GO:0060967	negative regulation of gene silencing by RNA	0.00696389	-4.96702	19	12	0.00194018
GO:0006448	regulation of translational elongation	0.00696389	-4.96702	19	12	0.00194018
GO:1903798	regulation of production of miRNAs involved in gene silencing by miRNA	0.00696389	-4.96702	19	12	0.00194018
GO:0060149	negative regulation of posttranscriptional gene silencing	0.00696389	-4.96702	19	12	0.00194018
GO:0007096	regulation of exit from mitosis	0.00696389	-4.96702	19	12	0.00194018
GO:0098780	response to mitochondrial depolarisation	0.00696389	-4.96702	19	12	0.00194018
GO:0045190	isotype switching	0.00696389	-4.96702	19	12	0.00194018
GO:0071243	cellular response to arsenic-containing substance	0.00696389	-4.96702	19	12	0.00194018
GO:0002831	regulation of response to biotic stimulus	0.00697432	-4.96552	523	200	0.0323363
GO:0042592	homeostatic process	0.00698237	-4.96437	1659	595	0.0962005
GO:0019318	hexose metabolic process	0.00705881	-4.95348	154	66	0.010671
GO:0050863	regulation of T cell activation	0.00706886	-4.95206	314	125	0.0202102
GO:0007062	sister chromatid cohesion	0.00709392	-4.94852	49	25	0.00404204
GO:0060548	negative regulation of cell death	0.0071468	-4.94109	1025	376	0.0607922
GO:1903900	regulation of viral life cycle	0.0074386	-4.90107	149	64	0.0103476
GO:0071407	cellular response to organic cyclic compound	0.00749838	-4.89307	476	183	0.0295877
GO:0070131	positive regulation of mitochondrial translation	0.00754288	-4.88715	17	11	0.0017785
GO:0008053	mitochondrial fusion	0.00754288	-4.88715	17	11	0.0017785
GO:0006743	ubiquinone metabolic process	0.00754288	-4.88715	17	11	0.0017785
GO:0006378	mRNA polyadenylation	0.00754817	-4.88645	28	16	0.0025869
GO:0070861	regulation of protein exit from endoplasmic reticulum	0.00754817	-4.88645	28	16	0.0025869
GO:0061620	glycolytic process through glucose-6-phosphate	0.00754817	-4.88645	28	16	0.0025869
GO:0097300	programmed necrotic cell death	0.00754817	-4.88645	28	16	0.0025869
GO:0070076	histone lysine demethylation	0.00754817	-4.88645	28	16	0.0025869
GO:0061615	glycolytic process through fructose-6-phosphate	0.00754817	-4.88645	28	16	0.0025869
GO:0090344	negative regulation of cell aging	0.00754817	-4.88645	28	16	0.0025869
GO:0006757	ATP generation from ADP	0.00759798	-4.87987	42	22	0.00355699
GO:0044003	modification by symbiont of host morphology or physiology	0.00759798	-4.87987	42	22	0.00355699
GO:0035335	peptidyl-tyrosine dephosphorylation	0.00760797	-4.87856	102	46	0.00743735
GO:0033866	nucleoside bisphosphate biosynthetic process	0.00762958	-4.87572	59	29	0.00468876
GO:0034030	ribonucleoside bisphosphate biosynthetic process	0.00762958	-4.87572	59	29	0.00468876
GO:0034033	purine nucleoside bisphosphate biosynthetic process	0.00762958	-4.87572	59	29	0.00468876
GO:0008637	apoptotic mitochondrial changes	0.00773753	-4.86167	64	31	0.00501213
GO:0002637	regulation of immunoglobulin production	0.00773753	-4.86167	64	31	0.00501213
GO:0048489	synaptic vesicle transport	0.00783178	-4.84956	35	19	0.00307195
GO:0070900	mitochondrial tRNA modification	0.00793093	-4.83698	9	7	0.00113177
GO:1904869	regulation of protein localization to Cajal body	0.00793093	-4.83698	9	7	0.00113177
GO:1904667	negative regulation of ubiquitin protein ligase activity	0.00793093	-4.83698	9	7	0.00113177
GO:0006768	biotin metabolic process	0.00793093	-4.83698	9	7	0.00113177
GO:0051864	histone demethylase activity (H3-K36 specific)	0.00793093	-4.83698	9	7	0.00113177
GO:0070417	cellular response to cold	0.00793093	-4.83698	9	7	0.00113177
GO:0032042	mitochondrial DNA metabolic process	0.00793093	-4.83698	9	7	0.00113177
GO:0070544	histone H3-K36 demethylation	0.00793093	-4.83698	9	7	0.00113177
GO:1904871	positive regulation of protein localization to Cajal body	0.00793093	-4.83698	9	7	0.00113177
GO:0036500	ATF6-mediated unfolded protein response	0.00793093	-4.83698	9	7	0.00113177
GO:1900864	mitochondrial RNA modification	0.00793093	-4.83698	9	7	0.00113177
GO:0019043	establishment of viral latency	0.00793093	-4.83698	9	7	0.00113177
GO:1903037	regulation of leukocyte cell-cell adhesion	0.00798309	-4.83043	304	121	0.0195635
GO:0080182	histone H3-K4 trimethylation	0.00804331	-4.82291	15	10	0.00161681
GO:0035435	phosphate ion transmembrane transport	0.00804331	-4.82291	15	10	0.00161681
GO:0070198	protein localization to chromosome, telomeric region	0.00804331	-4.82291	15	10	0.00161681
GO:0042772	DNA damage response, signal transduction resulting in transcription	0.00804331	-4.82291	15	10	0.00161681
GO:0060339	negative regulation of type I interferon-mediated signaling pathway	0.00804331	-4.82291	15	10	0.00161681
GO:0035722	interleukin-12-mediated signaling pathway	0.0081464	-4.81018	47	24	0.00388036
GO:0045580	regulation of T cell differentiation	0.00824776	-4.79781	139	60	0.00970089
GO:0008286	insulin receptor signaling pathway	0.0083461	-4.78596	87	40	0.00646726
GO:0018105	peptidyl-serine phosphorylation	0.00836362	-4.78386	171	72	0.0116411
GO:0009223	pyrimidine deoxyribonucleotide catabolic process	0.00837958	-4.78196	13	9	0.00145513
GO:0090110	COPII-coated vesicle cargo loading	0.00837958	-4.78196	13	9	0.00145513
GO:0016251	RNA polymerase II general transcription initiation factor activity	0.00837958	-4.78196	13	9	0.00145513
GO:0046349	amino sugar biosynthetic process	0.00837958	-4.78196	13	9	0.00145513
GO:1900103	positive regulation of endoplasmic reticulum unfolded protein response	0.00837958	-4.78196	13	9	0.00145513
GO:1901836	regulation of transcription of nucleolar large rRNA by RNA polymerase I	0.00837958	-4.78196	13	9	0.00145513
GO:0002363	alpha-beta T cell lineage commitment	0.00837958	-4.78196	13	9	0.00145513
GO:0018206	peptidyl-methionine modification	0.00837958	-4.78196	13	9	0.00145513
GO:0072321	chaperone-mediated protein transport	0.00841454	-4.77779	11	8	0.00129345
GO:0060992	response to fungicide	0.00841454	-4.77779	11	8	0.00129345
GO:0006054	N-acetylneuraminate metabolic process	0.00841454	-4.77779	11	8	0.00129345
GO:0005049	nuclear export signal receptor activity	0.00841454	-4.77779	11	8	0.00129345
GO:0043373	CD4-positive, alpha-beta T cell lineage commitment	0.00841454	-4.77779	11	8	0.00129345
GO:0051438	regulation of ubiquitin-protein transferase activity	0.00852195	-4.76511	52	26	0.00420372
GO:0034508	centromere complex assembly	0.00852195	-4.76511	52	26	0.00420372
GO:0019320	hexose catabolic process	0.00852195	-4.76511	52	26	0.00420372
GO:0009968	negative regulation of signal transduction	0.00860654	-4.75523	1317	476	0.0769604
GO:0045839	negative regulation of mitotic nuclear division	0.00872066	-4.74206	40	21	0.00339531
GO:0018208	peptidyl-proline modification	0.00875368	-4.73828	57	28	0.00452708
GO:0010675	regulation of cellular carbohydrate metabolic process	0.00878638	-4.73455	142	61	0.00986257
GO:0051881	regulation of mitochondrial membrane potential	0.00882913	-4.7297	72	34	0.00549717
GO:0046626	regulation of insulin receptor signaling pathway	0.00888647	-4.72323	67	32	0.00517381
GO:0051985	negative regulation of chromosome segregation	0.00895915	-4.71508	33	18	0.00291027
GO:0045736	negative regulation of cyclin-dependent protein serine/threonine kinase activity	0.00895915	-4.71508	33	18	0.00291027
GO:0036003	positive regulation of transcription from RNA polymerase II promoter in response to stress	0.00895915	-4.71508	33	18	0.00291027
GO:0006664	glycolipid metabolic process	0.00903186	-4.707	108	48	0.00776071
GO:0031669	cellular response to nutrient levels	0.0090745	-4.70229	231	94	0.0151981
GO:0071356	cellular response to tumor necrosis factor	0.00918164	-4.69055	242	98	0.0158448
GO:0001227	DNA-binding transcription repressor activity, RNA polymerase II-specific	0.00918164	-4.69055	242	98	0.0158448
GO:0035384	thioester biosynthetic process	0.0093603	-4.67128	45	23	0.00371867
GO:1905515	non-motile cilium assembly	0.0093603	-4.67128	45	23	0.00371867
GO:0071616	acyl-CoA biosynthetic process	0.0093603	-4.67128	45	23	0.00371867
GO:0045732	positive regulation of protein catabolic process	0.00948605	-4.65793	215	88	0.014228
GO:0008610	lipid biosynthetic process	0.00959908	-4.64609	569	215	0.0347615
GO:0046174	polyol catabolic process	0.00965134	-4.64066	24	14	0.00226354
GO:0045453	bone resorption	0.00965134	-4.64066	24	14	0.00226354
GO:0016447	somatic recombination of immunoglobulin gene segments	0.00965134	-4.64066	24	14	0.00226354
GO:0050857	positive regulation of antigen receptor-mediated signaling pathway	0.00965134	-4.64066	24	14	0.00226354
GO:0002285	lymphocyte activation involved in immune response	0.00977745	-4.62768	111	49	0.00792239
GO:0046031	ADP metabolic process	0.00979034	-4.62636	50	25	0.00404204
GO:0046632	alpha-beta T cell differentiation	0.00979034	-4.62636	50	25	0.00404204
GO:0001825	blastocyst formation	0.0100142	-4.60375	38	20	0.00323363
GO:1905898	positive regulation of response to endoplasmic reticulum stress	0.0100142	-4.60375	38	20	0.00323363
GO:0031935	regulation of chromatin silencing	0.0100142	-4.60375	38	20	0.00323363
GO:0006090	pyruvate metabolic process	0.0100941	-4.5958	70	33	0.00533549
GO:0046634	regulation of alpha-beta T cell activation	0.0101416	-4.59111	93	42	0.00679062
GO:0006165	nucleoside diphosphate phosphorylation	0.010167	-4.58861	60	29	0.00468876
GO:0051865	protein autoubiquitination	0.0101745	-4.58787	65	31	0.00501213
GO:1902230	negative regulation of intrinsic apoptotic signaling pathway in response to DNA damage	0.010249	-4.58057	31	17	0.00274859
GO:0006536	glutamate metabolic process	0.010249	-4.58057	31	17	0.00274859
GO:0032786	positive regulation of DNA-templated transcription, elongation	0.010249	-4.58057	31	17	0.00274859
GO:0042110	T cell activation	0.0103735	-4.5685	232	94	0.0151981
GO:0006304	DNA modification	0.0104894	-4.55739	88	40	0.00646726
GO:0043066	negative regulation of apoptotic process	0.0105212	-4.55436	913	335	0.0541633
GO:0051817	modification of morphology or physiology of other organism involved in symbiotic interaction	0.0105437	-4.55223	114	50	0.00808407
GO:0010647	positive regulation of cell communication	0.0106116	-4.54581	1831	651	0.105255
GO:0030261	chromosome condensation	0.0107616	-4.53177	43	22	0.00355699
GO:0071364	cellular response to epidermal growth factor stimulus	0.0107616	-4.53177	43	22	0.00355699
GO:0051668	localization within membrane	0.0108145	-4.52687	83	38	0.0061439
GO:0043496	regulation of protein homodimerization activity	0.010874	-4.52138	22	13	0.00210186
GO:2000773	negative regulation of cellular senescence	0.010874	-4.52138	22	13	0.00210186
GO:0002097	tRNA wobble base modification	0.010874	-4.52138	22	13	0.00210186
GO:0051100	negative regulation of binding	0.0109087	-4.51819	170	71	0.0114794
GO:0005996	monosaccharide metabolic process	0.0109167	-4.51746	197	81	0.0130962
GO:0002682	regulation of immune system process	0.0109219	-4.51698	1665	594	0.0960388
GO:1903509	liposaccharide metabolic process	0.0110412	-4.50612	109	48	0.00776071
GO:0097327	response to antineoplastic agent	0.011085	-4.50216	96	43	0.0069523
GO:0000726	non-recombinational repair	0.011107	-4.50018	78	36	0.00582053
GO:0043406	positive regulation of MAP kinase activity	0.011197	-4.49211	260	104	0.0168149
GO:0032648	regulation of interferon-beta production	0.0112541	-4.48702	48	24	0.00388036
GO:0045646	regulation of erythrocyte differentiation	0.0112541	-4.48702	48	24	0.00388036
GO:0006111	regulation of gluconeogenesis	0.0112541	-4.48702	48	24	0.00388036
GO:0002699	positive regulation of immune effector process	0.0113051	-4.4825	219	89	0.0143897
GO:0046822	regulation of nucleocytoplasmic transport	0.0115465	-4.46137	104	46	0.00743735
GO:1901607	alpha-amino acid biosynthetic process	0.0116532	-4.45217	63	30	0.00485044
GO:1903364	positive regulation of cellular protein catabolic process	0.0117048	-4.44775	141	60	0.00970089
GO:0001932	regulation of protein phosphorylation	0.011719	-4.44654	1471	527	0.0852061
GO:0034661	ncRNA catabolic process	0.0117239	-4.44612	29	16	0.0025869
GO:0006308	DNA catabolic process	0.0117239	-4.44612	29	16	0.0025869
GO:0051642	centrosome localization	0.0117239	-4.44612	29	16	0.0025869
GO:0031063	regulation of histone deacetylation	0.0117239	-4.44612	29	16	0.0025869
GO:0016572	histone phosphorylation	0.0117239	-4.44612	29	16	0.0025869
GO:0023056	positive regulation of signaling	0.011724	-4.44612	1839	653	0.105578
GO:1901214	regulation of neuron death	0.0118916	-4.43192	313	123	0.0198868
GO:0018022	peptidyl-lysine methylation	0.0119235	-4.42925	86	39	0.00630558
GO:0005975	carbohydrate metabolic process	0.0119767	-4.42479	467	178	0.0287793
GO:0000960	regulation of mitochondrial RNA catabolic process	0.0120107	-4.42195	4	4	0.000646726
GO:0005997	xylulose metabolic process	0.0120107	-4.42195	4	4	0.000646726
GO:0106077	histone succinylation	0.0120107	-4.42195	4	4	0.000646726
GO:0035243	protein-arginine omega-N symmetric methyltransferase activity	0.0120107	-4.42195	4	4	0.000646726
GO:0090170	regulation of Golgi inheritance	0.0120107	-4.42195	4	4	0.000646726
GO:0071787	endoplasmic reticulum tubular network formation	0.0120107	-4.42195	4	4	0.000646726
GO:0045040	protein insertion into mitochondrial outer membrane	0.0120107	-4.42195	4	4	0.000646726
GO:0018335	protein succinylation	0.0120107	-4.42195	4	4	0.000646726
GO:0071593	lymphocyte aggregation	0.0120107	-4.42195	4	4	0.000646726
GO:2000325	regulation of nuclear receptor transcription coactivator activity	0.0120107	-4.42195	4	4	0.000646726
GO:0071279	cellular response to cobalt ion	0.0120107	-4.42195	4	4	0.000646726
GO:0007296	vitellogenesis	0.0120107	-4.42195	4	4	0.000646726
GO:1902953	positive regulation of ER to Golgi vesicle-mediated transport	0.0120107	-4.42195	4	4	0.000646726
GO:0045716	positive regulation of low-density lipoprotein particle receptor biosynthetic process	0.0120107	-4.42195	4	4	0.000646726
GO:2000825	positive regulation of androgen receptor activity	0.0120107	-4.42195	4	4	0.000646726
GO:0097167	circadian regulation of translation	0.0120107	-4.42195	4	4	0.000646726
GO:1905323	telomerase holoenzyme complex assembly	0.0120107	-4.42195	4	4	0.000646726
GO:2000623	negative regulation of nuclear-transcribed mRNA catabolic process, nonsense-mediated decay	0.0120107	-4.42195	4	4	0.000646726
GO:0044020	histone methyltransferase activity (H4-R3 specific)	0.0120107	-4.42195	4	4	0.000646726
GO:0019918	peptidyl-arginine methylation, to symmetrical-dimethyl arginine	0.0120107	-4.42195	4	4	0.000646726
GO:0035616	histone H2B conserved C-terminal lysine deubiquitination	0.0120107	-4.42195	4	4	0.000646726
GO:0039534	negative regulation of MDA-5 signaling pathway	0.0120107	-4.42195	4	4	0.000646726
GO:0006610	ribosomal protein import into nucleus	0.0120107	-4.42195	4	4	0.000646726
GO:0072697	protein localization to cell cortex	0.0120107	-4.42195	4	4	0.000646726
GO:0090669	telomerase RNA stabilization	0.0120107	-4.42195	4	4	0.000646726
GO:1901003	negative regulation of fermentation	0.0120107	-4.42195	4	4	0.000646726
GO:0010193	response to ozone	0.0120107	-4.42195	4	4	0.000646726
GO:0001922	B-1 B cell homeostasis	0.0120107	-4.42195	4	4	0.000646726
GO:2000622	regulation of nuclear-transcribed mRNA catabolic process, nonsense-mediated decay	0.0120107	-4.42195	4	4	0.000646726
GO:1904751	positive regulation of protein localization to nucleolus	0.0120107	-4.42195	4	4	0.000646726
GO:0001817	regulation of cytokine production	0.0121011	-4.41446	720	267	0.043169
GO:0051302	regulation of cell division	0.0121362	-4.41157	168	70	0.0113177
GO:0032787	monocarboxylic acid metabolic process	0.012147	-4.41067	518	196	0.0316896
GO:0033617	mitochondrial respiratory chain complex IV assembly	0.0122078	-4.40568	20	12	0.00194018
GO:0009264	deoxyribonucleotide catabolic process	0.0122078	-4.40568	20	12	0.00194018
GO:0003746	translation elongation factor activity	0.0122078	-4.40568	20	12	0.00194018
GO:0048011	neurotrophin TRK receptor signaling pathway	0.0122078	-4.40568	20	12	0.00194018
GO:0046112	nucleobase biosynthetic process	0.0122078	-4.40568	20	12	0.00194018
GO:0009219	pyrimidine deoxyribonucleotide metabolic process	0.0122078	-4.40568	20	12	0.00194018
GO:1903204	negative regulation of oxidative stress-induced neuron death	0.0122078	-4.40568	20	12	0.00194018
GO:1903533	regulation of protein targeting	0.0123113	-4.39724	81	37	0.00598222
GO:0050905	neuromuscular process	0.0124658	-4.38476	107	47	0.00759903
GO:0043069	negative regulation of programmed cell death	0.0125362	-4.37914	933	341	0.0551334
GO:0033143	regulation of intracellular steroid hormone receptor signaling pathway	0.0126639	-4.369	76	35	0.00565885
GO:0009790	embryo development	0.0126707	-4.36847	962	351	0.0567502
GO:0019221	cytokine-mediated signaling pathway	0.0127562	-4.36174	675	251	0.0405821
GO:0060759	regulation of response to cytokine stimulus	0.0128402	-4.35517	190	78	0.0126112
GO:0051646	mitochondrion localization	0.012945	-4.34704	46	23	0.00371867
GO:0032480	negative regulation of type I interferon production	0.012945	-4.34704	46	23	0.00371867
GO:1902533	positive regulation of intracellular signal transduction	0.012965	-4.3455	1023	372	0.0601455
GO:0090087	regulation of peptide transport	0.0129656	-4.34546	741	274	0.0443007
GO:1902807	negative regulation of cell cycle G1/S phase transition	0.0130619	-4.33806	131	56	0.00905416
GO:0045738	negative regulation of DNA repair	0.0132269	-4.3255	34	18	0.00291027
GO:0006369	termination of RNA polymerase II transcription	0.0132269	-4.3255	34	18	0.00291027
GO:0071985	multivesicular body sorting pathway	0.0132269	-4.3255	34	18	0.00291027
GO:1904030	negative regulation of cyclin-dependent protein kinase activity	0.0132269	-4.3255	34	18	0.00291027
GO:0006879	cellular iron ion homeostasis	0.0133517	-4.31611	61	29	0.00468876
GO:0046631	alpha-beta T cell activation	0.0133517	-4.31611	61	29	0.00468876
GO:0072528	pyrimidine-containing compound biosynthetic process	0.0133823	-4.31382	56	27	0.0043654
GO:0071385	cellular response to glucocorticoid stimulus	0.0133823	-4.31382	56	27	0.0043654
GO:0034612	response to tumor necrosis factor	0.0134079	-4.31191	267	106	0.0171382
GO:1902175	regulation of oxidative stress-induced intrinsic apoptotic signaling pathway	0.013409	-4.31183	27	15	0.00242522
GO:0004521	endoribonuclease activity	0.013409	-4.31183	27	15	0.00242522
GO:0000188	inactivation of MAPK activity	0.013409	-4.31183	27	15	0.00242522
GO:0061718	glucose catabolic process to pyruvate	0.013409	-4.31183	27	15	0.00242522
GO:0019079	viral genome replication	0.013409	-4.31183	27	15	0.00242522
GO:0031365	N-terminal protein amino acid modification	0.013409	-4.31183	27	15	0.00242522
GO:0006735	NADH regeneration	0.013409	-4.31183	27	15	0.00242522
GO:0061621	canonical glycolysis	0.013409	-4.31183	27	15	0.00242522
GO:0006890	retrograde vesicle-mediated transport, Golgi to endoplasmic reticulum	0.0135535	-4.30111	84	38	0.0061439
GO:0002098	tRNA wobble uridine modification	0.0136375	-4.29493	18	11	0.0017785
GO:0039535	regulation of RIG-I signaling pathway	0.0136375	-4.29493	18	11	0.0017785
GO:0031468	nuclear envelope reassembly	0.0136375	-4.29493	18	11	0.0017785
GO:2000736	regulation of stem cell differentiation	0.0136467	-4.29426	118	51	0.00824576
GO:0019827	stem cell population maintenance	0.0138499	-4.27948	134	57	0.00921584
GO:0016054	organic acid catabolic process	0.0138566	-4.27899	259	103	0.0166532
GO:0046395	carboxylic acid catabolic process	0.0138566	-4.27899	259	103	0.0166532
GO:0001959	regulation of cytokine-mediated signaling pathway	0.0138981	-4.27601	177	73	0.0118027
GO:0055072	iron ion homeostasis	0.014016	-4.26756	79	36	0.00582053
GO:0042590	antigen processing and presentation of exogenous peptide antigen via MHC class I	0.014016	-4.26756	79	36	0.00582053
GO:0071260	cellular response to mechanical stimulus	0.014016	-4.26756	79	36	0.00582053
GO:1903039	positive regulation of leukocyte cell-cell adhesion	0.0142273	-4.25259	218	88	0.014228
GO:1902042	negative regulation of extrinsic apoptotic signaling pathway via death domain receptors	0.0142541	-4.25071	39	20	0.00323363
GO:0044380	protein localization to cytoskeleton	0.0142541	-4.25071	39	20	0.00323363
GO:1902116	negative regulation of organelle assembly	0.0142541	-4.25071	39	20	0.00323363
GO:0032507	maintenance of protein location in cell	0.0144408	-4.23769	74	34	0.00549717
GO:0004713	protein tyrosine kinase activity	0.0148301	-4.2111	87	39	0.00630558
GO:0045910	negative regulation of DNA recombination	0.0149003	-4.20637	44	22	0.00355699
GO:0090311	regulation of protein deacetylation	0.0149003	-4.20637	44	22	0.00355699
GO:0099514	synaptic vesicle cytoskeletal transport	0.0151276	-4.19123	16	10	0.00161681
GO:0035970	peptidyl-threonine dephosphorylation	0.0151276	-4.19123	16	10	0.00161681
GO:1901663	quinone biosynthetic process	0.0151276	-4.19123	16	10	0.00161681
GO:0099517	synaptic vesicle transport along microtubule	0.0151276	-4.19123	16	10	0.00161681
GO:0006744	ubiquinone biosynthetic process	0.0151276	-4.19123	16	10	0.00161681
GO:0048490	anterograde synaptic vesicle transport	0.0151276	-4.19123	16	10	0.00161681
GO:0099116	tRNA 5'-end processing	0.0151276	-4.19123	16	10	0.00161681
GO:0060628	regulation of ER to Golgi vesicle-mediated transport	0.0151276	-4.19123	16	10	0.00161681
GO:0044794	positive regulation by host of viral process	0.0151276	-4.19123	16	10	0.00161681
GO:0046949	fatty-acyl-CoA biosynthetic process	0.0152148	-4.18549	32	17	0.00274859
GO:0070207	protein homotrimerization	0.0152148	-4.18549	32	17	0.00274859
GO:1903955	positive regulation of protein targeting to mitochondrion	0.0152148	-4.18549	32	17	0.00274859
GO:1901976	regulation of cell cycle checkpoint	0.0152148	-4.18549	32	17	0.00274859
GO:1990090	cellular response to nerve growth factor stimulus	0.0152479	-4.18331	49	24	0.00388036
GO:1902369	negative regulation of RNA catabolic process	0.0153036	-4.17966	59	28	0.00452708
GO:0071384	cellular response to corticosteroid stimulus	0.0153036	-4.17966	59	28	0.00452708
GO:0035794	positive regulation of mitochondrial membrane permeability	0.0153317	-4.17783	25	14	0.00226354
GO:0021680	cerebellar Purkinje cell layer development	0.0153317	-4.17783	25	14	0.00226354
GO:0060334	regulation of interferon-gamma-mediated signaling pathway	0.0153317	-4.17783	25	14	0.00226354
GO:0035510	DNA dealkylation	0.0153317	-4.17783	25	14	0.00226354
GO:0048753	pigment granule organization	0.0153317	-4.17783	25	14	0.00226354
GO:0060330	regulation of response to interferon-gamma	0.0153317	-4.17783	25	14	0.00226354
GO:0030262	apoptotic nuclear changes	0.0153317	-4.17783	25	14	0.00226354
GO:0032436	positive regulation of proteasomal ubiquitin-dependent protein catabolic process	0.0154064	-4.17297	82	37	0.00598222
GO:0002700	regulation of production of molecular mediator of immune response	0.0154631	-4.1693	140	59	0.00953921
GO:0097237	cellular response to toxic substance	0.0156607	-4.1566	216	87	0.0140663
GO:0046328	regulation of JNK cascade	0.0157229	-4.15264	186	76	0.0122878
GO:1902105	regulation of leukocyte differentiation	0.0159036	-4.14121	274	108	0.0174616
GO:0043243	positive regulation of protein complex disassembly	0.0164235	-4.10904	37	19	0.00307195
GO:0031937	positive regulation of chromatin silencing	0.0166073	-4.09791	14	9	0.00145513
GO:0006999	nuclear pore organization	0.0166073	-4.09791	14	9	0.00145513
GO:2000615	regulation of histone H3-K9 acetylation	0.0166073	-4.09791	14	9	0.00145513
GO:0006268	DNA unwinding involved in DNA replication	0.0166073	-4.09791	14	9	0.00145513
GO:0097345	mitochondrial outer membrane permeabilization	0.0166073	-4.09791	14	9	0.00145513
GO:0006878	cellular copper ion homeostasis	0.0166073	-4.09791	14	9	0.00145513
GO:0043650	dicarboxylic acid biosynthetic process	0.0166073	-4.09791	14	9	0.00145513
GO:0051123	RNA polymerase II preinitiation complex assembly	0.0166073	-4.09791	14	9	0.00145513
GO:0005355	glucose transmembrane transporter activity	0.0166073	-4.09791	14	9	0.00145513
GO:0050862	positive regulation of T cell receptor signaling pathway	0.0166073	-4.09791	14	9	0.00145513
GO:0004707	MAP kinase activity	0.0166073	-4.09791	14	9	0.00145513
GO:0070914	UV-damage excision repair	0.0166073	-4.09791	14	9	0.00145513
GO:0019886	antigen processing and presentation of exogenous peptide antigen via MHC class II	0.0166679	-4.09427	98	43	0.0069523
GO:0010648	negative regulation of cell communication	0.0167084	-4.09184	1411	504	0.0814875
GO:0002244	hematopoietic progenitor cell differentiation	0.0168307	-4.08455	85	38	0.0061439
GO:0044829	positive regulation by host of viral genome replication	0.0172732	-4.0586	6	5	0.000808407
GO:2001186	negative regulation of CD8-positive, alpha-beta T cell activation	0.0172732	-4.0586	6	5	0.000808407
GO:1990668	vesicle fusion with endoplasmic reticulum-Golgi intermediate compartment (ERGIC) membrane	0.0172732	-4.0586	6	5	0.000808407
GO:0002733	regulation of myeloid dendritic cell cytokine production	0.0172732	-4.0586	6	5	0.000808407
GO:0046601	positive regulation of centriole replication	0.0172732	-4.0586	6	5	0.000808407
GO:0061419	positive regulation of transcription from RNA polymerase II promoter in response to hypoxia	0.0172732	-4.0586	6	5	0.000808407
GO:0006573	valine metabolic process	0.0172732	-4.0586	6	5	0.000808407
GO:0009052	pentose-phosphate shunt, non-oxidative branch	0.0172732	-4.0586	6	5	0.000808407
GO:2000323	negative regulation of glucocorticoid receptor signaling pathway	0.0172732	-4.0586	6	5	0.000808407
GO:0000480	endonucleolytic cleavage in 5'-ETS of tricistronic rRNA transcript (SSU-rRNA, 5.8S rRNA, LSU-rRNA)	0.0172732	-4.0586	6	5	0.000808407
GO:0071389	cellular response to mineralocorticoid stimulus	0.0172732	-4.0586	6	5	0.000808407
GO:0002735	positive regulation of myeloid dendritic cell cytokine production	0.0172732	-4.0586	6	5	0.000808407
GO:1902412	regulation of mitotic cytokinesis	0.0172732	-4.0586	6	5	0.000808407
GO:0043985	histone H4-R3 methylation	0.0172732	-4.0586	6	5	0.000808407
GO:0042256	mature ribosome assembly	0.0172732	-4.0586	6	5	0.000808407
GO:0072540	T-helper 17 cell lineage commitment	0.0172732	-4.0586	6	5	0.000808407
GO:0006561	proline biosynthetic process	0.0172732	-4.0586	6	5	0.000808407
GO:0008626	granzyme-mediated apoptotic signaling pathway	0.0172732	-4.0586	6	5	0.000808407
GO:0006189	'de novo' IMP biosynthetic process	0.0172732	-4.0586	6	5	0.000808407
GO:0002326	B cell lineage commitment	0.0172732	-4.0586	6	5	0.000808407
GO:0010032	meiotic chromosome condensation	0.0172732	-4.0586	6	5	0.000808407
GO:0055129	L-proline biosynthetic process	0.0172732	-4.0586	6	5	0.000808407
GO:1901727	positive regulation of histone deacetylase activity	0.0172732	-4.0586	6	5	0.000808407
GO:0044837	actomyosin contractile ring organization	0.0172732	-4.0586	6	5	0.000808407
GO:0007031	peroxisome organization	0.0175123	-4.04485	80	36	0.00582053
GO:0032743	positive regulation of interleukin-2 production	0.0175128	-4.04483	30	16	0.0025869
GO:0060674	placenta blood vessel development	0.0175128	-4.04483	30	16	0.0025869
GO:0061842	microtubule organizing center localization	0.0175128	-4.04483	30	16	0.0025869
GO:0051570	regulation of histone H3-K9 methylation	0.0175209	-4.04436	23	13	0.00210186
GO:0046129	purine ribonucleoside biosynthetic process	0.0175209	-4.04436	23	13	0.00210186
GO:0042451	purine nucleoside biosynthetic process	0.0175209	-4.04436	23	13	0.00210186
GO:0010869	regulation of receptor biosynthetic process	0.0175209	-4.04436	23	13	0.00210186
GO:0034629	cellular protein-containing complex localization	0.0175209	-4.04436	23	13	0.00210186
GO:0042455	ribonucleoside biosynthetic process	0.0175209	-4.04436	23	13	0.00210186
GO:0023057	negative regulation of signaling	0.0176256	-4.0384	1415	505	0.0816492
GO:0070997	neuron death	0.0176494	-4.03705	52	25	0.00404204
GO:0051090	regulation of DNA-binding transcription factor activity	0.0178959	-4.02319	432	164	0.0265158
GO:0031126	snoRNA 3'-end processing	0.0179428	-4.02057	12	8	0.00129345
GO:0061578	Lys63-specific deubiquitinase activity	0.0179428	-4.02057	12	8	0.00129345
GO:1900044	regulation of protein K63-linked ubiquitination	0.0179428	-4.02057	12	8	0.00129345
GO:0051988	regulation of attachment of spindle microtubules to kinetochore	0.0179428	-4.02057	12	8	0.00129345
GO:0006465	signal peptide processing	0.0179428	-4.02057	12	8	0.00129345
GO:0071786	endoplasmic reticulum tubular network organization	0.0179428	-4.02057	12	8	0.00129345
GO:1904668	positive regulation of ubiquitin protein ligase activity	0.0179428	-4.02057	12	8	0.00129345
GO:0045475	locomotor rhythm	0.0179428	-4.02057	12	8	0.00129345
GO:0051974	negative regulation of telomerase activity	0.0179428	-4.02057	12	8	0.00129345
GO:0002479	antigen processing and presentation of exogenous peptide antigen via MHC class I, TAP-dependent	0.0181692	-4.00803	75	34	0.00549717
GO:0006643	membrane lipid metabolic process	0.0188761	-3.96986	201	81	0.0130962
GO:2000304	positive regulation of ceramide biosynthetic process	0.0188847	-3.9694	10	7	0.00113177
GO:1901725	regulation of histone deacetylase activity	0.0188847	-3.9694	10	7	0.00113177
GO:0033314	mitotic DNA replication checkpoint	0.0188847	-3.9694	10	7	0.00113177
GO:0019887	protein kinase regulator activity	0.0188847	-3.9694	10	7	0.00113177
GO:1903799	negative regulation of production of miRNAs involved in gene silencing by miRNA	0.0188847	-3.9694	10	7	0.00113177
GO:0032070	regulation of deoxyribonuclease activity	0.0188847	-3.9694	10	7	0.00113177
GO:1901838	positive regulation of transcription of nucleolar large rRNA by RNA polymerase I	0.0188847	-3.9694	10	7	0.00113177
GO:0000290	deadenylation-dependent decapping of nuclear-transcribed mRNA	0.0188847	-3.9694	10	7	0.00113177
GO:0090154	positive regulation of sphingolipid biosynthetic process	0.0188847	-3.9694	10	7	0.00113177
GO:0035520	monoubiquitinated protein deubiquitination	0.0188847	-3.9694	10	7	0.00113177
GO:1902915	negative regulation of protein polyubiquitination	0.0188847	-3.9694	10	7	0.00113177
GO:0007084	mitotic nuclear envelope reassembly	0.0188847	-3.9694	10	7	0.00113177
GO:0009157	deoxyribonucleoside monophosphate biosynthetic process	0.0188847	-3.9694	10	7	0.00113177
GO:0000338	protein deneddylation	0.0188847	-3.9694	10	7	0.00113177
GO:0035999	tetrahydrofolate interconversion	0.0188847	-3.9694	10	7	0.00113177
GO:1904851	positive regulation of establishment of protein localization to telomere	0.0188847	-3.9694	10	7	0.00113177
GO:1903800	positive regulation of production of miRNAs involved in gene silencing by miRNA	0.0188847	-3.9694	10	7	0.00113177
GO:0035247	peptidyl-arginine omega-N-methylation	0.0188847	-3.9694	10	7	0.00113177
GO:0042558	pteridine-containing compound metabolic process	0.0189395	-3.96651	35	18	0.00291027
GO:0036066	protein O-linked fucosylation	0.0189639	-3.96522	8	6	0.000970089
GO:0010825	positive regulation of centrosome duplication	0.0189639	-3.96522	8	6	0.000970089
GO:2000643	positive regulation of early endosome to late endosome transport	0.0189639	-3.96522	8	6	0.000970089
GO:0000733	DNA strand renaturation	0.0189639	-3.96522	8	6	0.000970089
GO:0072539	T-helper 17 cell differentiation	0.0189639	-3.96522	8	6	0.000970089
GO:0051182	coenzyme transport	0.0189639	-3.96522	8	6	0.000970089
GO:0046784	viral mRNA export from host cell nucleus	0.0189639	-3.96522	8	6	0.000970089
GO:0072538	T-helper 17 type immune response	0.0189639	-3.96522	8	6	0.000970089
GO:1900364	negative regulation of mRNA polyadenylation	0.0189639	-3.96522	8	6	0.000970089
GO:2000322	regulation of glucocorticoid receptor signaling pathway	0.0189639	-3.96522	8	6	0.000970089
GO:0035947	regulation of gluconeogenesis by regulation of transcription from RNA polymerase II promoter	0.0189639	-3.96522	8	6	0.000970089
GO:0006551	leucine metabolic process	0.0189639	-3.96522	8	6	0.000970089
GO:0075713	establishment of integrated proviral latency	0.0189639	-3.96522	8	6	0.000970089
GO:0044387	negative regulation of protein kinase activity by regulation of protein phosphorylation	0.0189639	-3.96522	8	6	0.000970089
GO:0007042	lysosomal lumen acidification	0.0189639	-3.96522	8	6	0.000970089
GO:0042996	regulation of Golgi to plasma membrane protein transport	0.0189639	-3.96522	8	6	0.000970089
GO:1900045	negative regulation of protein K63-linked ubiquitination	0.0189639	-3.96522	8	6	0.000970089
GO:0085020	protein K6-linked ubiquitination	0.0189639	-3.96522	8	6	0.000970089
GO:0051129	negative regulation of cellular component organization	0.0190181	-3.96237	715	263	0.0425222
GO:0006672	ceramide metabolic process	0.0190999	-3.95807	83	37	0.00598222
GO:0035264	multicellular organism growth	0.0190999	-3.95807	83	37	0.00598222
GO:1901800	positive regulation of proteasomal protein catabolic process	0.0191848	-3.95363	104	45	0.00727567
GO:0046916	cellular transition metal ion homeostasis	0.0191848	-3.95363	104	45	0.00727567
GO:0098727	maintenance of cell number	0.0192772	-3.94883	136	57	0.00921584
GO:1902652	secondary alcohol metabolic process	0.019407	-3.94212	128	54	0.0087308
GO:0006650	glycerophospholipid metabolic process	0.019731	-3.92556	301	117	0.0189167
GO:0097479	synaptic vesicle localization	0.0197875	-3.9227	40	20	0.00323363
GO:0032467	positive regulation of cytokinesis	0.0197875	-3.9227	40	20	0.00323363
GO:0098760	response to interleukin-7	0.0197875	-3.9227	40	20	0.00323363
GO:0098761	cellular response to interleukin-7	0.0197875	-3.9227	40	20	0.00323363
GO:0043486	histone exchange	0.0197982	-3.92216	60	28	0.00452708
GO:0007035	vacuolar acidification	0.0200059	-3.91173	21	12	0.00194018
GO:0006622	protein targeting to lysosome	0.0200059	-3.91173	21	12	0.00194018
GO:0070584	mitochondrion morphogenesis	0.0200059	-3.91173	21	12	0.00194018
GO:0009303	rRNA transcription	0.0200059	-3.91173	21	12	0.00194018
GO:0039702	viral budding via host ESCRT complex	0.0200059	-3.91173	21	12	0.00194018
GO:0043153	entrainment of circadian clock by photoperiod	0.0200059	-3.91173	21	12	0.00194018
GO:0032781	positive regulation of ATPase activity	0.0201306	-3.90551	55	26	0.00420372
GO:0034724	DNA replication-independent nucleosome organization	0.0201306	-3.90551	55	26	0.00420372
GO:1902745	positive regulation of lamellipodium organization	0.0201716	-3.90348	28	15	0.00242522
GO:0031929	TOR signaling	0.0201716	-3.90348	28	15	0.00242522
GO:0004860	protein kinase inhibitor activity	0.0201716	-3.90348	28	15	0.00242522
GO:0050858	negative regulation of antigen receptor-mediated signaling pathway	0.0201716	-3.90348	28	15	0.00242522
GO:0051984	positive regulation of chromosome segregation	0.0201716	-3.90348	28	15	0.00242522
GO:0038179	neurotrophin signaling pathway	0.0201716	-3.90348	28	15	0.00242522
GO:0010569	regulation of double-strand break repair via homologous recombination	0.0201995	-3.9021	45	22	0.00355699
GO:0002504	antigen processing and presentation of peptide or polysaccharide antigen via MHC class II	0.0202092	-3.90162	99	43	0.0069523
GO:0002495	antigen processing and presentation of peptide antigen via MHC class II	0.0202092	-3.90162	99	43	0.0069523
GO:0009409	response to cold	0.0202857	-3.89784	50	24	0.00388036
GO:0002931	response to ischemia	0.0202857	-3.89784	50	24	0.00388036
GO:0033865	nucleoside bisphosphate metabolic process	0.0204532	-3.88962	131	55	0.00889248
GO:0034032	purine nucleoside bisphosphate metabolic process	0.0204532	-3.88962	131	55	0.00889248
GO:0033875	ribonucleoside bisphosphate metabolic process	0.0204532	-3.88962	131	55	0.00889248
GO:0071375	cellular response to peptide hormone stimulus	0.0206427	-3.88039	268	105	0.0169766
GO:0044272	sulfur compound biosynthetic process	0.0212225	-3.85269	180	73	0.0118027
GO:0071230	cellular response to amino acid stimulus	0.0214287	-3.84303	68	31	0.00501213
GO:1902930	regulation of alcohol biosynthetic process	0.0216731	-3.83168	81	36	0.00582053
GO:0071495	cellular response to endogenous stimulus	0.0222672	-3.80464	1169	419	0.0677445
GO:0043255	regulation of carbohydrate biosynthetic process	0.0227892	-3.78147	97	42	0.00679062
GO:0034401	chromatin organization involved in regulation of transcription	0.0227892	-3.78147	97	42	0.00679062
GO:2001169	regulation of ATP biosynthetic process	0.0228137	-3.78039	19	11	0.0017785
GO:0080111	DNA demethylation	0.0228137	-3.78039	19	11	0.0017785
GO:0016075	rRNA catabolic process	0.0228137	-3.78039	19	11	0.0017785
GO:0004709	MAP kinase kinase kinase activity	0.0228137	-3.78039	19	11	0.0017785
GO:0061462	protein localization to lysosome	0.0228329	-3.77955	38	19	0.00307195
GO:1903052	positive regulation of proteolysis involved in cellular protein catabolic process	0.0230166	-3.77154	121	51	0.00824576
GO:0008333	endosome to lysosome transport	0.023104	-3.76775	53	25	0.00404204
GO:0046364	monosaccharide biosynthetic process	0.023104	-3.76775	53	25	0.00404204
GO:0010823	negative regulation of mitochondrion organization	0.023104	-3.76775	53	25	0.00404204
GO:0051056	regulation of small GTPase mediated signal transduction	0.0231486	-3.76582	339	130	0.0210186
GO:0006779	porphyrin-containing compound biosynthetic process	0.023251	-3.76141	26	14	0.00226354
GO:0060706	cell differentiation involved in embryonic placenta development	0.023251	-3.76141	26	14	0.00226354
GO:0044068	modulation by symbiont of host cellular process	0.023251	-3.76141	26	14	0.00226354
GO:1903203	regulation of oxidative stress-induced neuron death	0.023251	-3.76141	26	14	0.00226354
GO:0043368	positive T cell selection	0.023251	-3.76141	26	14	0.00226354
GO:0000289	nuclear-transcribed mRNA poly(A) tail shortening	0.023251	-3.76141	26	14	0.00226354
GO:0002639	positive regulation of immunoglobulin production	0.0232751	-3.76037	43	21	0.00339531
GO:0031055	chromatin remodeling at centromere	0.0233302	-3.75801	48	23	0.00371867
GO:0043628	ncRNA 3'-end processing	0.0233302	-3.75801	48	23	0.00371867
GO:0034968	histone lysine methylation	0.0235578	-3.7483	71	32	0.00517381
GO:0045862	positive regulation of proteolysis	0.0238244	-3.73704	359	137	0.0221504
GO:0034249	negative regulation of cellular amide metabolic process	0.024122	-3.72463	225	89	0.0143897
GO:1901700	response to oxygen-containing compound	0.0243826	-3.71388	1533	543	0.087793
GO:0051785	positive regulation of nuclear division	0.0244481	-3.7112	66	30	0.00485044
GO:1901699	cellular response to nitrogen compound	0.0246255	-3.70397	604	223	0.036055
GO:1901701	cellular response to oxygen-containing compound	0.024752	-3.69885	1014	365	0.0590137
GO:0006007	glucose catabolic process	0.0252608	-3.6785	31	16	0.0025869
GO:0005484	SNAP receptor activity	0.0252608	-3.6785	31	16	0.0025869
GO:0002082	regulation of oxidative phosphorylation	0.0252608	-3.6785	31	16	0.0025869
GO:0030149	sphingolipid catabolic process	0.0252608	-3.6785	31	16	0.0025869
GO:0022407	regulation of cell-cell adhesion	0.025605	-3.66497	405	153	0.0247373
GO:1901983	regulation of protein acetylation	0.0257167	-3.66061	74	33	0.00533549
GO:0016053	organic acid biosynthetic process	0.0257513	-3.65927	298	115	0.0185934
GO:0055070	copper ion homeostasis	0.0259629	-3.65109	17	10	0.00161681
GO:0009129	pyrimidine nucleoside monophosphate metabolic process	0.0259629	-3.65109	17	10	0.00161681
GO:0043651	linoleic acid metabolic process	0.0259629	-3.65109	17	10	0.00161681
GO:0008340	determination of adult lifespan	0.0259629	-3.65109	17	10	0.00161681
GO:0051131	chaperone-mediated protein complex assembly	0.0259629	-3.65109	17	10	0.00161681
GO:0007076	mitotic chromosome condensation	0.0259629	-3.65109	17	10	0.00161681
GO:0062033	positive regulation of mitotic sister chromatid segregation	0.0259629	-3.65109	17	10	0.00161681
GO:0033151	V(D)J recombination	0.0259629	-3.65109	17	10	0.00161681
GO:1901524	regulation of mitophagy	0.0259629	-3.65109	17	10	0.00161681
GO:0000380	alternative mRNA splicing, via spliceosome	0.0259629	-3.65109	17	10	0.00161681
GO:1904355	positive regulation of telomere capping	0.0259629	-3.65109	17	10	0.00161681
GO:0035065	regulation of histone acetylation	0.0259792	-3.65046	56	26	0.00420372
GO:0060612	adipose tissue development	0.0263732	-3.63541	36	18	0.00291027
GO:0051568	histone H3-K4 methylation	0.0263732	-3.63541	36	18	0.00291027
GO:0044275	cellular carbohydrate catabolic process	0.0263732	-3.63541	36	18	0.00291027
GO:0006734	NADH metabolic process	0.0263732	-3.63541	36	18	0.00291027
GO:0006476	protein deacetylation	0.0265298	-3.62949	51	24	0.00388036
GO:0009161	ribonucleoside monophosphate metabolic process	0.0265298	-3.62949	51	24	0.00388036
GO:0004402	histone acetyltransferase activity	0.0265298	-3.62949	51	24	0.00388036
GO:0097366	response to bronchodilator	0.0265298	-3.62949	51	24	0.00388036
GO:1901657	glycosyl compound metabolic process	0.026739	-3.62163	130	54	0.0087308
GO:0098927	vesicle-mediated transport between endosomal compartments	0.0268212	-3.61856	24	13	0.00210186
GO:0035459	vesicle cargo loading	0.0268212	-3.61856	24	13	0.00210186
GO:0015985	energy coupled proton transport, down electrochemical gradient	0.0268212	-3.61856	24	13	0.00210186
GO:0015986	ATP synthesis coupled proton transport	0.0268212	-3.61856	24	13	0.00210186
GO:0032438	melanosome organization	0.0268212	-3.61856	24	13	0.00210186
GO:0031529	ruffle organization	0.0268212	-3.61856	24	13	0.00210186
GO:1900078	positive regulation of cellular response to insulin stimulus	0.0268212	-3.61856	24	13	0.00210186
GO:0007249	I-kappaB kinase/NF-kappaB signaling	0.0268266	-3.61836	69	31	0.00501213
GO:0009064	glutamine family amino acid metabolic process	0.0268266	-3.61836	69	31	0.00501213
GO:0035337	fatty-acyl-CoA metabolic process	0.0268414	-3.61781	41	20	0.00323363
GO:0007595	lactation	0.0268494	-3.61751	46	22	0.00355699
GO:0006221	pyrimidine nucleotide biosynthetic process	0.0268494	-3.61751	46	22	0.00355699
GO:0051452	intracellular pH reduction	0.0268494	-3.61751	46	22	0.00355699
GO:0009116	nucleoside metabolic process	0.0274395	-3.59577	106	45	0.00727567
GO:0010257	NADH dehydrogenase complex assembly	0.0278967	-3.57925	64	29	0.00468876
GO:0032981	mitochondrial respiratory chain complex I assembly	0.0278967	-3.57925	64	29	0.00468876
GO:0046834	lipid phosphorylation	0.0278967	-3.57925	64	29	0.00468876
GO:2000779	regulation of double-strand break repair	0.0278983	-3.57919	77	34	0.00549717
GO:0016125	sterol metabolic process	0.0279928	-3.57581	133	55	0.00889248
GO:0007265	Ras protein signal transduction	0.0281481	-3.57028	243	95	0.0153597
GO:0007264	small GTPase mediated signal transduction	0.0283388	-3.56352	313	120	0.0194018
GO:0031401	positive regulation of protein modification process	0.0284254	-3.56047	1238	441	0.0713015
GO:0006497	protein lipidation	0.0285809	-3.55502	85	37	0.00598222
GO:0072329	monocarboxylic acid catabolic process	0.0287843	-3.54793	117	49	0.00792239
GO:0010906	regulation of glucose metabolic process	0.0287843	-3.54793	117	49	0.00792239
GO:1902883	negative regulation of response to oxidative stress	0.0288946	-3.5441	59	27	0.0043654
GO:0033013	tetrapyrrole metabolic process	0.0288946	-3.5441	59	27	0.0043654
GO:2001236	regulation of extrinsic apoptotic signaling pathway	0.0290874	-3.53745	155	63	0.0101859
GO:0030258	lipid modification	0.0293421	-3.52873	199	79	0.0127728
GO:0051345	positive regulation of hydrolase activity	0.0294374	-3.52549	765	278	0.0449475
GO:0007064	mitotic sister chromatid cohesion	0.0294533	-3.52495	15	9	0.00145513
GO:0032988	ribonucleoprotein complex disassembly	0.0294533	-3.52495	15	9	0.00145513
GO:0015936	coenzyme A metabolic process	0.0294533	-3.52495	15	9	0.00145513
GO:0042559	pteridine-containing compound biosynthetic process	0.0294533	-3.52495	15	9	0.00145513
GO:0043101	purine-containing compound salvage	0.0294533	-3.52495	15	9	0.00145513
GO:0019471	4-hydroxyproline metabolic process	0.0294533	-3.52495	15	9	0.00145513
GO:0006336	DNA replication-independent nucleosome assembly	0.029776	-3.51405	54	25	0.00404204
GO:0002260	lymphocyte homeostasis	0.029776	-3.51405	54	25	0.00404204
GO:0070206	protein trimerization	0.029776	-3.51405	54	25	0.00404204
GO:0055076	transition metal ion homeostasis	0.0297902	-3.51358	128	53	0.00856912
GO:0045637	regulation of myeloid cell differentiation	0.0301744	-3.50076	252	98	0.0158448
GO:0050870	positive regulation of T cell activation	0.0301941	-3.50011	202	80	0.0129345
GO:0009755	hormone-mediated signaling pathway	0.0303801	-3.49397	169	68	0.0109943
GO:0016575	histone deacetylation	0.0304799	-3.49069	49	23	0.00371867
GO:1900744	regulation of p38MAPK cascade	0.0304799	-3.49069	49	23	0.00371867
GO:0099518	vesicle cytoskeletal trafficking	0.0304799	-3.49069	49	23	0.00371867
GO:0006733	oxidoreduction coenzyme metabolic process	0.0304799	-3.49069	49	23	0.00371867
GO:0043094	cellular metabolic compound salvage	0.030496	-3.49016	34	17	0.00274859
GO:0072698	protein localization to microtubule cytoskeleton	0.030496	-3.49016	34	17	0.00274859
GO:0033120	positive regulation of RNA splicing	0.030496	-3.49016	34	17	0.00274859
GO:0043367	CD4-positive, alpha-beta T cell differentiation	0.030496	-3.49016	34	17	0.00274859
GO:2001237	negative regulation of extrinsic apoptotic signaling pathway	0.030786	-3.48069	104	44	0.00711399
GO:0046394	carboxylic acid biosynthetic process	0.0308013	-3.4802	297	114	0.0184317
GO:0032418	lysosome localization	0.0309216	-3.4763	44	21	0.00339531
GO:0061641	CENP-A containing chromatin organization	0.0309216	-3.4763	44	21	0.00339531
GO:0051402	neuron apoptotic process	0.0309216	-3.4763	44	21	0.00339531
GO:0034080	CENP-A containing nucleosome assembly	0.0309216	-3.4763	44	21	0.00339531
GO:0047496	vesicle transport along microtubule	0.0309216	-3.4763	44	21	0.00339531
GO:1901522	positive regulation of transcription from RNA polymerase II promoter involved in cellular response to chemical stimulus	0.0309642	-3.47492	22	12	0.00194018
GO:0006783	heme biosynthetic process	0.0309642	-3.47492	22	12	0.00194018
GO:0061912	selective autophagy	0.0309642	-3.47492	22	12	0.00194018
GO:0045022	early endosome to late endosome transport	0.0309642	-3.47492	22	12	0.00194018
GO:0010586	miRNA metabolic process	0.0309642	-3.47492	22	12	0.00194018
GO:0051457	maintenance of protein location in nucleus	0.0309642	-3.47492	22	12	0.00194018
GO:0045911	positive regulation of DNA recombination	0.0309827	-3.47433	39	19	0.00307195
GO:0035710	CD4-positive, alpha-beta T cell activation	0.0309827	-3.47433	39	19	0.00307195
GO:0018209	peptidyl-serine modification	0.0312693	-3.46512	194	77	0.0124495
GO:1903201	regulation of oxidative stress-induced cell death	0.031647	-3.45311	75	33	0.00533549
GO:0000045	autophagosome assembly	0.0318362	-3.44715	62	28	0.00452708
GO:0006521	regulation of cellular amino acid metabolic process	0.0318362	-3.44715	62	28	0.00452708
GO:2000756	regulation of peptidyl-lysine acetylation	0.0318362	-3.44715	62	28	0.00452708
GO:0017148	negative regulation of translation	0.0319001	-3.44515	208	82	0.0132579
GO:0051222	positive regulation of protein transport	0.0319577	-3.44334	419	157	0.025384
GO:1901653	cellular response to peptide	0.031971	-3.44293	334	127	0.0205335
GO:0051341	regulation of oxidoreductase activity	0.0324975	-3.42659	107	45	0.00727567
GO:0045638	negative regulation of myeloid cell differentiation	0.0326194	-3.42285	91	39	0.00630558
GO:1900408	negative regulation of cellular response to oxidative stress	0.0330503	-3.40972	57	26	0.00420372
GO:0043434	response to peptide hormone	0.0330607	-3.40941	391	147	0.0237672
GO:0005068	transmembrane receptor protein tyrosine kinase adaptor activity	0.033244	-3.40388	13	8	0.00129345
GO:0046040	IMP metabolic process	0.033244	-3.40388	13	8	0.00129345
GO:0004467	long-chain fatty acid-CoA ligase activity	0.033244	-3.40388	13	8	0.00129345
GO:2001034	positive regulation of double-strand break repair via nonhomologous end joining	0.033244	-3.40388	13	8	0.00129345
GO:0033962	cytoplasmic mRNA processing body assembly	0.033244	-3.40388	13	8	0.00129345
GO:0060340	positive regulation of type I interferon-mediated signaling pathway	0.033244	-3.40388	13	8	0.00129345
GO:0009650	UV protection	0.033244	-3.40388	13	8	0.00129345
GO:0010870	positive regulation of receptor biosynthetic process	0.033244	-3.40388	13	8	0.00129345
GO:0070071	proton-transporting two-sector ATPase complex assembly	0.033244	-3.40388	13	8	0.00129345
GO:0004518	nuclease activity	0.033244	-3.40388	13	8	0.00129345
GO:0034214	protein hexamerization	0.033244	-3.40388	13	8	0.00129345
GO:0046479	glycosphingolipid catabolic process	0.033244	-3.40388	13	8	0.00129345
GO:0006098	pentose-phosphate shunt	0.033244	-3.40388	13	8	0.00129345
GO:1904293	negative regulation of ERAD pathway	0.033244	-3.40388	13	8	0.00129345
GO:1903651	positive regulation of cytoplasmic transport	0.033244	-3.40388	13	8	0.00129345
GO:0071396	cellular response to lipid	0.0332577	-3.40347	528	195	0.0315279
GO:0060322	head development	0.033418	-3.39866	770	279	0.0451091
GO:0030295	protein kinase activator activity	0.0338501	-3.38581	27	14	0.00226354
GO:0004407	histone deacetylase activity	0.0338501	-3.38581	27	14	0.00226354
GO:1905710	positive regulation of membrane permeability	0.0338501	-3.38581	27	14	0.00226354
GO:0009649	entrainment of circadian clock	0.0338501	-3.38581	27	14	0.00226354
GO:0006921	cellular component disassembly involved in execution phase of apoptosis	0.0338501	-3.38581	27	14	0.00226354
GO:0003707	steroid hormone receptor activity	0.0341415	-3.37724	52	24	0.00388036
GO:1990089	response to nerve growth factor	0.0341415	-3.37724	52	24	0.00388036
GO:0001892	embryonic placenta development	0.03452	-3.36622	86	37	0.00598222
GO:0043433	negative regulation of DNA-binding transcription factor activity	0.0345923	-3.36412	170	68	0.0109943
GO:0051291	protein heterooligomerization	0.0346377	-3.36281	129	53	0.00856912
GO:0007030	Golgi organization	0.0346377	-3.36281	129	53	0.00856912
GO:1905037	autophagosome organization	0.0347919	-3.35837	65	29	0.00468876
GO:0046513	ceramide biosynthetic process	0.0350383	-3.35131	47	22	0.00355699
GO:0030865	cortical cytoskeleton organization	0.0350383	-3.35131	47	22	0.00355699
GO:0016791	phosphatase activity	0.0350383	-3.35131	47	22	0.00355699
GO:0043370	regulation of CD4-positive, alpha-beta T cell differentiation	0.0350383	-3.35131	47	22	0.00355699
GO:0007169	transmembrane receptor protein tyrosine kinase signaling pathway	0.0351697	-3.34757	503	186	0.0300728
GO:1902235	regulation of endoplasmic reticulum stress-induced intrinsic apoptotic signaling pathway	0.0353067	-3.34368	32	16	0.0025869
GO:2000780	negative regulation of double-strand break repair	0.0353067	-3.34368	32	16	0.0025869
GO:0072330	monocarboxylic acid biosynthetic process	0.0355344	-3.33725	184	73	0.0118027
GO:0030866	cortical actin cytoskeleton organization	0.0356392	-3.33431	42	20	0.00323363
GO:0001556	oocyte maturation	0.0357765	-3.33047	20	11	0.0017785
GO:0032495	response to muramyl dipeptide	0.0357765	-3.33047	20	11	0.0017785
GO:0032462	regulation of protein homooligomerization	0.0357765	-3.33047	20	11	0.0017785
GO:0050860	negative regulation of T cell receptor signaling pathway	0.0357765	-3.33047	20	11	0.0017785
GO:0007549	dosage compensation	0.0357765	-3.33047	20	11	0.0017785
GO:0009167	purine ribonucleoside monophosphate metabolic process	0.0357991	-3.32983	37	18	0.00291027
GO:0050691	regulation of defense response to virus by host	0.0357991	-3.32983	37	18	0.00291027
GO:0006006	glucose metabolic process	0.0359267	-3.32628	113	47	0.00759903
GO:0110032	positive regulation of G2/MI transition of meiotic cell cycle	0.0362867	-3.3163	3	3	0.000485044
GO:0031120	snRNA pseudouridine synthesis	0.0362867	-3.3163	3	3	0.000485044
GO:0000958	mitochondrial mRNA catabolic process	0.0362867	-3.3163	3	3	0.000485044
GO:1900369	negative regulation of RNA interference	0.0362867	-3.3163	3	3	0.000485044
GO:0098749	cerebellar neuron development	0.0362867	-3.3163	3	3	0.000485044
GO:0071386	cellular response to corticosterone stimulus	0.0362867	-3.3163	3	3	0.000485044
GO:0060584	regulation of prostaglandin-endoperoxide synthase activity	0.0362867	-3.3163	3	3	0.000485044
GO:0110030	regulation of G2/MI transition of meiotic cell cycle	0.0362867	-3.3163	3	3	0.000485044
GO:1905725	protein localization to microtubule end	0.0362867	-3.3163	3	3	0.000485044
GO:0015966	diadenosine tetraphosphate biosynthetic process	0.0362867	-3.3163	3	3	0.000485044
GO:0016189	synaptic vesicle to endosome fusion	0.0362867	-3.3163	3	3	0.000485044
GO:0000454	snoRNA guided rRNA pseudouridine synthesis	0.0362867	-3.3163	3	3	0.000485044
GO:0016476	regulation of embryonic cell shape	0.0362867	-3.3163	3	3	0.000485044
GO:0006421	asparaginyl-tRNA aminoacylation	0.0362867	-3.3163	3	3	0.000485044
GO:1902626	assembly of large subunit precursor of preribosome	0.0362867	-3.3163	3	3	0.000485044
GO:1904378	maintenance of unfolded protein involved in ERAD pathway	0.0362867	-3.3163	3	3	0.000485044
GO:0042986	positive regulation of amyloid precursor protein biosynthetic process	0.0362867	-3.3163	3	3	0.000485044
GO:1903751	negative regulation of intrinsic apoptotic signaling pathway in response to hydrogen peroxide	0.0362867	-3.3163	3	3	0.000485044
GO:0039689	negative stranded viral RNA replication	0.0362867	-3.3163	3	3	0.000485044
GO:0060492	lung induction	0.0362867	-3.3163	3	3	0.000485044
GO:1903614	negative regulation of protein tyrosine phosphatase activity	0.0362867	-3.3163	3	3	0.000485044
GO:0033979	box H/ACA snoRNA metabolic process	0.0362867	-3.3163	3	3	0.000485044
GO:0060585	positive regulation of prostaglandin-endoperoxide synthase activity	0.0362867	-3.3163	3	3	0.000485044
GO:0097681	double-strand break repair via alternative nonhomologous end joining	0.0362867	-3.3163	3	3	0.000485044
GO:0023021	termination of signal transduction	0.0362867	-3.3163	3	3	0.000485044
GO:0006432	phenylalanyl-tRNA aminoacylation	0.0362867	-3.3163	3	3	0.000485044
GO:1903241	U2-type prespliceosome assembly	0.0362867	-3.3163	3	3	0.000485044
GO:1990180	mitochondrial tRNA 3'-end processing	0.0362867	-3.3163	3	3	0.000485044
GO:0000957	mitochondrial RNA catabolic process	0.0362867	-3.3163	3	3	0.000485044
GO:0015965	diadenosine tetraphosphate metabolic process	0.0362867	-3.3163	3	3	0.000485044
GO:0019136	deoxynucleoside kinase activity	0.0362867	-3.3163	3	3	0.000485044
GO:0035553	oxidative single-stranded RNA demethylation	0.0362867	-3.3163	3	3	0.000485044
GO:0071962	mitotic sister chromatid cohesion, centromeric	0.0362867	-3.3163	3	3	0.000485044
GO:1903445	protein transport from ciliary membrane to plasma membrane	0.0362867	-3.3163	3	3	0.000485044
GO:1904582	positive regulation of intracellular mRNA localization	0.0362867	-3.3163	3	3	0.000485044
GO:1902445	regulation of mitochondrial membrane permeability involved in programmed necrotic cell death	0.0362867	-3.3163	3	3	0.000485044
GO:0070681	glutaminyl-tRNAGln biosynthesis via transamidation	0.0362867	-3.3163	3	3	0.000485044
GO:0032185	septin cytoskeleton organization	0.0362867	-3.3163	3	3	0.000485044
GO:1903660	negative regulation of complement-dependent cytotoxicity	0.0362867	-3.3163	3	3	0.000485044
GO:0015960	diadenosine polyphosphate biosynthetic process	0.0362867	-3.3163	3	3	0.000485044
GO:0010796	regulation of multivesicular body size	0.0362867	-3.3163	3	3	0.000485044
GO:0015420	ATPase-coupled vitamin B12 transmembrane transporter activity	0.0362867	-3.3163	3	3	0.000485044
GO:1904580	regulation of intracellular mRNA localization	0.0362867	-3.3163	3	3	0.000485044
GO:0044313	protein K6-linked deubiquitination	0.0362867	-3.3163	3	3	0.000485044
GO:0003909	DNA ligase activity	0.0362867	-3.3163	3	3	0.000485044
GO:0042766	nucleosome mobilization	0.0362867	-3.3163	3	3	0.000485044
GO:0036506	maintenance of unfolded protein	0.0362867	-3.3163	3	3	0.000485044
GO:0032608	interferon-beta production	0.0362867	-3.3163	3	3	0.000485044
GO:0070084	protein initiator methionine removal	0.0362867	-3.3163	3	3	0.000485044
GO:0098961	dendritic transport of ribonucleoprotein complex	0.0362867	-3.3163	3	3	0.000485044
GO:1905320	regulation of mesenchymal stem cell migration	0.0362867	-3.3163	3	3	0.000485044
GO:1904825	protein localization to microtubule plus-end	0.0362867	-3.3163	3	3	0.000485044
GO:1990737	response to manganese-induced endoplasmic reticulum stress	0.0362867	-3.3163	3	3	0.000485044
GO:1905322	positive regulation of mesenchymal stem cell migration	0.0362867	-3.3163	3	3	0.000485044
GO:0070868	heterochromatin organization involved in chromatin silencing	0.0362867	-3.3163	3	3	0.000485044
GO:0004949	cannabinoid receptor activity	0.0362867	-3.3163	3	3	0.000485044
GO:0003968	RNA-directed 5'-3' RNA polymerase activity	0.0362867	-3.3163	3	3	0.000485044
GO:1904024	negative regulation of glucose catabolic process to lactate via pyruvate	0.0362867	-3.3163	3	3	0.000485044
GO:0009236	cobalamin biosynthetic process	0.0362867	-3.3163	3	3	0.000485044
GO:0002457	T cell antigen processing and presentation	0.0362867	-3.3163	3	3	0.000485044
GO:0090234	regulation of kinetochore assembly	0.0362867	-3.3163	3	3	0.000485044
GO:0000472	endonucleolytic cleavage to generate mature 5'-end of SSU-rRNA from (SSU-rRNA, 5.8S rRNA, LSU-rRNA)	0.0362867	-3.3163	3	3	0.000485044
GO:0030997	regulation of centriole-centriole cohesion	0.0362867	-3.3163	3	3	0.000485044
GO:1903750	regulation of intrinsic apoptotic signaling pathway in response to hydrogen peroxide	0.0362867	-3.3163	3	3	0.000485044
GO:1902689	negative regulation of NAD metabolic process	0.0362867	-3.3163	3	3	0.000485044
GO:2000327	positive regulation of nuclear receptor transcription coactivator activity	0.0362867	-3.3163	3	3	0.000485044
GO:0001172	transcription, RNA-templated	0.0362867	-3.3163	3	3	0.000485044
GO:0000967	rRNA 5'-end processing	0.0362867	-3.3163	3	3	0.000485044
GO:0031291	Ran protein signal transduction	0.0362867	-3.3163	3	3	0.000485044
GO:0015440	ATPase-coupled peptide transmembrane transporter activity	0.0362867	-3.3163	3	3	0.000485044
GO:0034421	post-translational protein acetylation	0.0362867	-3.3163	3	3	0.000485044
GO:0061739	protein lipidation involved in autophagosome assembly	0.0362867	-3.3163	3	3	0.000485044
GO:2000435	negative regulation of protein neddylation	0.0362867	-3.3163	3	3	0.000485044
GO:0045402	regulation of interleukin-4 biosynthetic process	0.0362867	-3.3163	3	3	0.000485044
GO:0071931	positive regulation of transcription involved in G1/S transition of mitotic cell cycle	0.0362867	-3.3163	3	3	0.000485044
GO:0042822	pyridoxal phosphate metabolic process	0.0362867	-3.3163	3	3	0.000485044
GO:0060830	ciliary receptor clustering involved in smoothened signaling pathway	0.0362867	-3.3163	3	3	0.000485044
GO:0006419	alanyl-tRNA aminoacylation	0.0362867	-3.3163	3	3	0.000485044
GO:0008295	spermidine biosynthetic process	0.0362867	-3.3163	3	3	0.000485044
GO:0098963	dendritic transport of messenger ribonucleoprotein complex	0.0362867	-3.3163	3	3	0.000485044
GO:0044205	'de novo' UMP biosynthetic process	0.0362867	-3.3163	3	3	0.000485044
GO:0090630	activation of GTPase activity	0.036675	-3.30566	97	41	0.00662894
GO:2000060	positive regulation of ubiquitin-dependent protein catabolic process	0.036675	-3.30566	97	41	0.00662894
GO:0046488	phosphatidylinositol metabolic process	0.0368953	-3.29967	165	66	0.010671
GO:0046607	positive regulation of centrosome cycle	0.0372075	-3.29124	11	7	0.00113177
GO:0051574	positive regulation of histone H3-K9 methylation	0.0372075	-3.29124	11	7	0.00113177
GO:0006048	UDP-N-acetylglucosamine biosynthetic process	0.0372075	-3.29124	11	7	0.00113177
GO:0018202	peptidyl-histidine modification	0.0372075	-3.29124	11	7	0.00113177
GO:0031442	positive regulation of mRNA 3'-end processing	0.0372075	-3.29124	11	7	0.00113177
GO:0070475	rRNA base methylation	0.0372075	-3.29124	11	7	0.00113177
GO:0039532	negative regulation of viral-induced cytoplasmic pattern recognition receptor signaling pathway	0.0372075	-3.29124	11	7	0.00113177
GO:0042987	amyloid precursor protein catabolic process	0.0372075	-3.29124	11	7	0.00113177
GO:0035246	peptidyl-arginine N-methylation	0.0372075	-3.29124	11	7	0.00113177
GO:1902969	mitotic DNA replication	0.0372075	-3.29124	11	7	0.00113177
GO:0043276	anoikis	0.0372075	-3.29124	11	7	0.00113177
GO:0046501	protoporphyrinogen IX metabolic process	0.0372075	-3.29124	11	7	0.00113177
GO:0002730	regulation of dendritic cell cytokine production	0.0372075	-3.29124	11	7	0.00113177
GO:0051561	positive regulation of mitochondrial calcium ion concentration	0.0372075	-3.29124	11	7	0.00113177
GO:0070203	regulation of establishment of protein localization to telomere	0.0372075	-3.29124	11	7	0.00113177
GO:0033632	regulation of cell-cell adhesion mediated by integrin	0.0372075	-3.29124	11	7	0.00113177
GO:0051573	negative regulation of histone H3-K9 methylation	0.0372075	-3.29124	11	7	0.00113177
GO:1900247	regulation of cytoplasmic translational elongation	0.0372075	-3.29124	11	7	0.00113177
GO:0061085	regulation of histone H3-K27 methylation	0.0372075	-3.29124	11	7	0.00113177
GO:0090073	positive regulation of protein homodimerization activity	0.0372075	-3.29124	11	7	0.00113177
GO:0019042	viral latency	0.0372075	-3.29124	11	7	0.00113177
GO:0035372	protein localization to microtubule	0.0372075	-3.29124	11	7	0.00113177
GO:0019852	L-ascorbic acid metabolic process	0.0372075	-3.29124	11	7	0.00113177
GO:2000767	positive regulation of cytoplasmic translation	0.0372075	-3.29124	11	7	0.00113177
GO:0040015	negative regulation of multicellular organism growth	0.0372075	-3.29124	11	7	0.00113177
GO:1990440	positive regulation of transcription from RNA polymerase II promoter in response to endoplasmic reticulum stress	0.0372075	-3.29124	11	7	0.00113177
GO:0045039	protein insertion into mitochondrial inner membrane	0.0372075	-3.29124	11	7	0.00113177
GO:0000491	small nucleolar ribonucleoprotein complex assembly	0.0372075	-3.29124	11	7	0.00113177
GO:0070106	interleukin-27-mediated signaling pathway	0.0372075	-3.29124	11	7	0.00113177
GO:0035721	intraciliary retrograde transport	0.0372075	-3.29124	11	7	0.00113177
GO:0070213	protein auto-ADP-ribosylation	0.0372075	-3.29124	11	7	0.00113177
GO:2000392	regulation of lamellipodium morphogenesis	0.0372075	-3.29124	11	7	0.00113177
GO:0042493	response to drug	0.0376765	-3.27872	955	342	0.0552951
GO:0043551	regulation of phosphatidylinositol 3-kinase activity	0.0378139	-3.27508	55	25	0.00404204
GO:0030183	B cell differentiation	0.0382483	-3.26366	108	45	0.00727567
GO:0045814	negative regulation of gene expression, epigenetic	0.0382483	-3.26366	108	45	0.00727567
GO:0120034	positive regulation of plasma membrane bounded cell projection assembly	0.0387013	-3.25188	100	42	0.00679062
GO:1901655	cellular response to ketone	0.0389509	-3.24545	92	39	0.00630558
GO:0009719	response to endogenous stimulus	0.0390278	-3.24348	1447	510	0.0824576
GO:0048585	negative regulation of response to stimulus	0.0391547	-3.24024	1694	594	0.0960388
GO:0051560	mitochondrial calcium ion homeostasis	0.0392682	-3.23734	25	13	0.00210186
GO:0046039	GTP metabolic process	0.0392682	-3.23734	25	13	0.00210186
GO:0046755	viral budding	0.0392682	-3.23734	25	13	0.00210186
GO:0051654	establishment of mitochondrion localization	0.0392682	-3.23734	25	13	0.00210186
GO:0046686	response to cadmium ion	0.0396236	-3.22833	63	28	0.00452708
GO:0046637	regulation of alpha-beta T cell differentiation	0.0396236	-3.22833	63	28	0.00452708
GO:0001228	DNA-binding transcription activator activity, RNA polymerase II-specific	0.0401364	-3.21547	439	163	0.0263541
GO:0048538	thymus development	0.0403034	-3.21132	45	21	0.00339531
GO:0001837	epithelial to mesenchymal transition	0.0407062	-3.20137	71	31	0.00501213
GO:1903205	regulation of hydrogen peroxide-induced cell death	0.0409326	-3.19583	30	15	0.00242522
GO:0070979	protein K11-linked ubiquitination	0.0409326	-3.19583	30	15	0.00242522
GO:0071549	cellular response to dexamethasone stimulus	0.0409326	-3.19583	30	15	0.00242522
GO:1904292	regulation of ERAD pathway	0.0409326	-3.19583	30	15	0.00242522
GO:0032728	positive regulation of interferon-beta production	0.0409326	-3.19583	30	15	0.00242522
GO:0061575	cyclin-dependent protein serine/threonine kinase activator activity	0.0410298	-3.19346	9	6	0.000970089
GO:0045842	positive regulation of mitotic metaphase/anaphase transition	0.0410298	-3.19346	9	6	0.000970089
GO:0051342	regulation of cyclic-nucleotide phosphodiesterase activity	0.0410298	-3.19346	9	6	0.000970089
GO:0019626	short-chain fatty acid catabolic process	0.0410298	-3.19346	9	6	0.000970089
GO:0019388	galactose catabolic process	0.0410298	-3.19346	9	6	0.000970089
GO:0044417	translocation of molecules into host	0.0410298	-3.19346	9	6	0.000970089
GO:0046602	regulation of mitotic centrosome separation	0.0410298	-3.19346	9	6	0.000970089
[truncated: 2 more rows]

## Sheet: gm12878_spi1
TermID	Term	Enrichment	logP	Genes in Term	Target Genes in Term	Fraction of Targets in Term
GO:0048518	positive regulation of biological process	6.2924e-56	-127.105	6218	3657	0.386248
GO:0048522	positive regulation of cellular process	5.10093e-55	-125.013	5449	3245	0.342733
GO:0023051	regulation of signaling	7.3767e-50	-113.131	3592	2218	0.234263
GO:0010646	regulation of cell communication	9.53455e-50	-112.874	3551	2195	0.231834
GO:0009893	positive regulation of metabolic process	2.1318e-49	-112.07	3641	2243	0.236903
GO:0010604	positive regulation of macromolecule metabolic process	4.87335e-48	-108.94	3364	2085	0.220215
GO:0009966	regulation of signal transduction	2.28392e-46	-105.093	3179	1976	0.208703
GO:0031325	positive regulation of cellular metabolic process	1.16881e-45	-103.46	3322	2052	0.21673
GO:0051173	positive regulation of nitrogen compound metabolic process	4.56698e-45	-102.097	3176	1969	0.207964
GO:0048583	regulation of response to stimulus	2.40205e-40	-91.2271	4354	2589	0.273447
GO:0035556	intracellular signal transduction	1.84837e-37	-84.5813	1673	1095	0.115653
GO:0031323	regulation of cellular metabolic process	2.0925e-36	-82.1547	6303	3600	0.380228
GO:0001775	cell activation	8.91483e-36	-80.7053	1062	733	0.0774187
GO:1902531	regulation of intracellular signal transduction	2.51828e-35	-79.6669	1872	1201	0.126848
GO:0065009	regulation of molecular function	3.04456e-34	-77.1745	2997	1823	0.192543
GO:0050794	regulation of cellular process	3.57622e-34	-77.0136	11023	5995	0.633185
GO:0071310	cellular response to organic substance	4.43285e-34	-76.7989	2354	1467	0.154943
GO:0051128	regulation of cellular component organization	4.92059e-34	-76.6945	2473	1533	0.161914
GO:0045321	leukocyte activation	1.08224e-33	-75.9063	916	640	0.0675961
GO:0080090	regulation of primary metabolic process	1.77228e-33	-75.413	6107	3480	0.367554
GO:0051239	regulation of multicellular organismal process	2.67655e-33	-75.0008	3267	1966	0.207647
GO:0051179	localization	1.07327e-32	-73.612	5626	3223	0.34041
GO:0070887	cellular response to chemical stimulus	3.00666e-32	-72.5819	2881	1750	0.184833
GO:0051171	regulation of nitrogen compound metabolic process	4.14396e-32	-72.2611	5932	3380	0.356992
GO:0044260	cellular macromolecule metabolic process	4.62516e-32	-72.1512	5036	2908	0.30714
GO:0048523	negative regulation of cellular process	6.16619e-32	-71.8636	4843	2805	0.296261
GO:0010647	positive regulation of cell communication	1.83746e-31	-70.7718	1831	1163	0.122835
GO:0010033	response to organic substance	2.53688e-31	-70.4492	2975	1797	0.189797
GO:0023056	positive regulation of signaling	4.44872e-31	-69.8875	1839	1166	0.123152
GO:0009967	positive regulation of signal transduction	2.45048e-30	-68.1813	1685	1076	0.113646
GO:0044093	positive regulation of molecular function	7.74026e-30	-67.0311	1768	1121	0.118399
GO:0065007	biological regulation	1.02721e-29	-66.7481	12783	6837	0.722117
GO:0050789	regulation of biological process	2.17895e-29	-65.9961	12115	6506	0.687157
GO:0051246	regulation of protein metabolic process	2.99701e-29	-65.6774	2851	1719	0.181559
GO:0065008	regulation of biological quality	3.0967e-29	-65.6446	4067	2376	0.250951
GO:0006793	phosphorus metabolic process	4.25019e-29	-65.328	2125	1318	0.139206
GO:0050793	regulation of developmental process	6.94089e-29	-64.8375	2699	1634	0.172581
GO:0006796	phosphate-containing compound metabolic process	1.18998e-28	-64.2984	2098	1301	0.13741
GO:0031399	regulation of protein modification process	2.526e-28	-63.5457	1875	1175	0.124102
GO:0051247	positive regulation of protein metabolic process	2.12876e-27	-61.4143	1711	1079	0.113963
GO:1901564	organonitrogen compound metabolic process	6.0205e-27	-60.3746	5261	2995	0.316329
GO:0071840	cellular component organization or biogenesis	6.22582e-27	-60.3411	5841	3299	0.348437
GO:0051174	regulation of phosphorus metabolic process	6.7689e-27	-60.2575	1818	1137	0.120089
GO:0016043	cellular component organization	7.61548e-27	-60.1396	5651	3199	0.337875
GO:0019220	regulation of phosphate metabolic process	1.08706e-26	-59.7837	1816	1135	0.119877
GO:0050790	regulation of catalytic activity	1.81275e-26	-59.2724	2331	1420	0.149979
GO:0032502	developmental process	2.67991e-26	-58.8814	5723	3233	0.341466
GO:0010557	positive regulation of macromolecule biosynthetic process	5.98672e-26	-58.0777	1879	1167	0.123257
GO:0043412	macromolecule modification	6.17028e-26	-58.0475	3270	1929	0.203739
GO:0010628	positive regulation of gene expression	6.90701e-26	-57.9347	2007	1238	0.130756
GO:0006464	cellular protein modification process	1.12635e-25	-57.4456	3060	1814	0.191593
GO:0036211	protein modification process	1.12635e-25	-57.4456	3060	1814	0.191593
GO:0043085	positive regulation of catalytic activity	1.39571e-25	-57.2312	1418	906	0.0956907
GO:0051254	positive regulation of RNA metabolic process	1.42062e-25	-57.2135	1705	1068	0.112801
GO:0030155	regulation of cell adhesion	1.46307e-25	-57.1841	693	484	0.0511196
GO:0032268	regulation of cellular protein metabolic process	2.17997e-25	-56.7853	2682	1607	0.16973
GO:0031328	positive regulation of cellular biosynthetic process	2.95399e-25	-56.4815	1978	1219	0.128749
GO:0019222	regulation of metabolic process	3.44289e-25	-56.3283	7219	4002	0.422687
GO:0045935	positive regulation of nucleobase-containing compound metabolic process	4.16419e-25	-56.1381	1866	1156	0.122095
GO:0009891	positive regulation of biosynthetic process	4.56862e-25	-56.0454	2012	1237	0.130651
GO:1903508	positive regulation of nucleic acid-templated transcription	8.32492e-25	-55.4454	1620	1017	0.107414
GO:1902680	positive regulation of RNA biosynthetic process	1.1302e-24	-55.1396	1621	1017	0.107414
GO:0048519	negative regulation of biological process	1.47328e-24	-54.8746	5792	3257	0.344001
GO:0045595	regulation of cell differentiation	1.72984e-24	-54.714	1880	1161	0.122624
GO:0048856	anatomical structure development	2.3211e-24	-54.42	5378	3039	0.320976
GO:0001932	regulation of protein phosphorylation	2.54952e-24	-54.3261	1471	931	0.0983312
GO:0032270	positive regulation of cellular protein metabolic process	3.83342e-24	-53.9183	1609	1008	0.106464
GO:0042325	regulation of phosphorylation	4.21337e-24	-53.8238	1620	1014	0.107098
GO:0006468	protein phosphorylation	1.26934e-23	-52.721	950	630	0.0665399
GO:0032879	regulation of localization	4.46014e-23	-51.4643	2856	1689	0.17839
GO:0044267	cellular protein metabolic process	4.79419e-23	-51.3921	3695	2140	0.226025
GO:0002263	cell activation involved in immune response	6.89713e-23	-51.0284	622	434	0.0458386
GO:0045893	positive regulation of transcription, DNA-templated	8.96565e-23	-50.7661	1534	960	0.101394
GO:0002366	leukocyte activation involved in immune response	1.13617e-22	-50.5292	618	431	0.0455218
GO:0034097	response to cytokine	1.54939e-22	-50.219	1102	714	0.0754119
GO:0071345	cellular response to cytokine stimulus	2.31271e-22	-49.8185	1011	661	0.0698141
GO:0007275	multicellular organism development	3.33458e-22	-49.4525	4984	2817	0.297529
GO:0031401	positive regulation of protein modification process	4.23785e-22	-49.2128	1238	790	0.083439
GO:0007166	cell surface receptor signaling pathway	6.40414e-22	-48.7999	2364	1415	0.149451
GO:0019538	protein metabolic process	8.45882e-22	-48.5217	4267	2436	0.257288
GO:0002274	myeloid leukocyte activation	1.58988e-21	-47.8906	580	405	0.0427757
GO:0051234	establishment of localization	1.72931e-21	-47.8066	4553	2585	0.273025
GO:0045937	positive regulation of phosphate metabolic process	3.55501e-21	-47.0859	1139	730	0.0771018
GO:0010562	positive regulation of phosphorus metabolic process	3.55501e-21	-47.0859	1139	730	0.0771018
GO:0048731	system development	4.9111e-21	-46.7628	4381	2491	0.263097
GO:1902533	positive regulation of intracellular signal transduction	5.17997e-21	-46.7095	1023	663	0.0700253
GO:2000026	regulation of multicellular organismal development	6.27313e-21	-46.518	2158	1297	0.136988
GO:0006810	transport	8.73092e-21	-46.1874	4426	2513	0.26542
GO:0048584	positive regulation of response to stimulus	1.2811e-20	-45.804	2445	1452	0.153359
GO:0045944	positive regulation of transcription by RNA polymerase II	1.42394e-20	-45.6983	1203	764	0.0806929
GO:0051240	positive regulation of multicellular organismal process	1.55379e-20	-45.611	1802	1099	0.116075
GO:0060255	regulation of macromolecule metabolic process	2.5108e-20	-45.1311	6699	3696	0.390368
GO:0048585	negative regulation of response to stimulus	2.69396e-20	-45.0607	1694	1038	0.109632
GO:0050863	regulation of T cell activation	3.11287e-20	-44.9162	314	238	0.0251373
GO:0051716	cellular response to stimulus	1.3683e-19	-43.4356	6612	3645	0.384981
GO:0045785	positive regulation of cell adhesion	1.79764e-19	-43.1626	403	292	0.0308407
GO:0048869	cellular developmental process	2.16054e-19	-42.9788	3776	2159	0.228031
GO:0042327	positive regulation of phosphorylation	2.92591e-19	-42.6755	1068	682	0.0720321
GO:0080134	regulation of response to stress	4.10261e-19	-42.3375	1553	954	0.10076
GO:0007399	nervous system development	4.34158e-19	-42.2809	2336	1384	0.146177
GO:0002521	leukocyte differentiation	7.04956e-19	-41.7962	328	244	0.025771
GO:0001934	positive regulation of protein phosphorylation	1.61375e-18	-40.968	1017	650	0.0686523
GO:0048699	generation of neurons	3.41022e-18	-40.2198	1525	934	0.0986481
GO:0009889	regulation of biosynthetic process	5.00869e-18	-39.8354	4364	2460	0.259823
GO:0030036	actin cytoskeleton organization	5.0621e-18	-39.8248	488	340	0.0359104
GO:0009653	anatomical structure morphogenesis	5.07451e-18	-39.8223	2125	1263	0.133397
GO:0022008	neurogenesis	5.09007e-18	-39.8192	1624	988	0.104351
GO:0002444	myeloid leukocyte mediated immunity	7.00839e-18	-39.4994	512	354	0.0373891
GO:0046649	lymphocyte activation	8.69318e-18	-39.284	382	275	0.0290452
GO:0002275	myeloid cell activation involved in immune response	9.60085e-18	-39.1847	516	356	0.0376003
GO:0007154	cell communication	1.17104e-17	-38.9861	5385	2992	0.316012
GO:0030029	actin filament-based process	1.29619e-17	-38.8845	562	383	0.040452
GO:0042119	neutrophil activation	1.35915e-17	-38.8371	495	343	0.0362273
GO:0030097	hemopoiesis	2.19884e-17	-38.356	548	374	0.0395015
GO:0016310	phosphorylation	2.20064e-17	-38.3552	1270	788	0.0832277
GO:0030154	cell differentiation	2.38138e-17	-38.2763	3681	2094	0.221166
GO:0010556	regulation of macromolecule biosynthetic process	2.59273e-17	-38.1912	4141	2337	0.246831
GO:0043549	regulation of kinase activity	2.83036e-17	-38.1035	875	564	0.0595691
GO:0051130	positive regulation of cellular component organization	3.02238e-17	-38.0379	1198	747	0.0788973
GO:0044087	regulation of cellular component biogenesis	3.04575e-17	-38.0302	961	613	0.0647444
GO:0048534	hematopoietic or lymphoid organ development	3.34749e-17	-37.9357	598	403	0.0425644
GO:0043299	leukocyte degranulation	3.53313e-17	-37.8818	502	346	0.0365441
GO:0033043	regulation of organelle organization	4.40437e-17	-37.6613	1285	795	0.083967
GO:0022407	regulation of cell-cell adhesion	5.66608e-17	-37.4094	405	287	0.0303126
GO:0036230	granulocyte activation	5.73926e-17	-37.3966	498	343	0.0362273
GO:0002520	immune system development	6.34877e-17	-37.2957	637	425	0.044888
GO:0032101	regulation of response to external stimulus	7.286e-17	-37.158	1121	702	0.0741445
GO:0002446	neutrophil mediated immunity	7.98799e-17	-37.066	492	339	0.0358048
GO:0023052	signaling	8.61397e-17	-36.9906	5280	2930	0.309463
GO:0002283	neutrophil activation involved in immune response	1.11141e-16	-36.7357	486	335	0.0353823
GO:0016192	vesicle-mediated transport	1.15339e-16	-36.6987	1890	1127	0.119033
GO:1903037	regulation of leukocyte cell-cell adhesion	1.26329e-16	-36.6076	304	224	0.0236586
GO:0050870	positive regulation of T cell activation	1.31027e-16	-36.5711	202	159	0.0167934
GO:0007165	signal transduction	1.35257e-16	-36.5394	4948	2755	0.29098
GO:0031326	regulation of cellular biosynthetic process	1.43901e-16	-36.4774	4283	2406	0.254119
GO:0033554	cellular response to stress	1.48376e-16	-36.4468	1705	1025	0.108259
GO:1902105	regulation of leukocyte differentiation	1.54247e-16	-36.408	274	205	0.0216519
GO:0033674	positive regulation of kinase activity	1.74444e-16	-36.2849	573	386	0.0407689
GO:0043312	neutrophil degranulation	1.80464e-16	-36.251	482	332	0.0350655
GO:0033036	macromolecule localization	1.96857e-16	-36.1641	2434	1421	0.150084
GO:0045859	regulation of protein kinase activity	2.00774e-16	-36.1444	797	516	0.0544994
GO:1903039	positive regulation of leukocyte cell-cell adhesion	2.14796e-16	-36.0768	218	169	0.0178496
GO:0006950	response to stress	2.3733e-16	-35.9771	3529	2006	0.211872
GO:0007167	enzyme linked receptor protein signaling pathway	3.03235e-16	-35.732	708	464	0.0490072
GO:0051252	regulation of RNA metabolic process	3.25387e-16	-35.6615	3818	2158	0.227926
GO:0019219	regulation of nucleobase-containing compound metabolic process	3.48316e-16	-35.5934	4078	2295	0.242395
GO:0051338	regulation of transferase activity	4.42557e-16	-35.354	980	619	0.0653781
GO:0022409	positive regulation of cell-cell adhesion	4.59323e-16	-35.3168	255	192	0.0202788
GO:0010648	negative regulation of cell communication	5.03703e-16	-35.2245	1411	860	0.0908323
GO:0019221	cytokine-mediated signaling pathway	5.32787e-16	-35.1684	675	444	0.0468948
GO:0045597	positive regulation of cell differentiation	5.37394e-16	-35.1598	993	626	0.0661174
GO:0071495	cellular response to endogenous stimulus	5.51683e-16	-35.1336	1169	725	0.0765737
GO:0023057	negative regulation of signaling	5.56003e-16	-35.1258	1415	862	0.0910435
GO:0051094	positive regulation of developmental process	7.88275e-16	-34.7767	1420	864	0.0912548
GO:1901700	response to oxygen-containing compound	9.55593e-16	-34.5842	1533	926	0.0978031
GO:0006996	organelle organization	1.55424e-15	-34.0978	3386	1924	0.203211
GO:0043406	positive regulation of MAP kinase activity	1.61398e-15	-34.0601	260	194	0.0204901
GO:0051056	regulation of small GTPase mediated signal transduction	1.6321e-15	-34.0489	339	243	0.0256654
GO:0051347	positive regulation of transferase activity	1.85604e-15	-33.9203	649	427	0.0450993
GO:0008104	protein localization	1.91476e-15	-33.8892	2109	1239	0.130862
GO:0001817	regulation of cytokine production	1.93948e-15	-33.8764	720	468	0.0494297
GO:0043408	regulation of MAPK cascade	1.99317e-15	-33.8491	774	499	0.0527038
GO:0051049	regulation of transport	2.41888e-15	-33.6555	1882	1115	0.117765
GO:0045860	positive regulation of protein kinase activity	2.82897e-15	-33.4989	532	358	0.0378116
GO:0002682	regulation of immune system process	2.82987e-15	-33.4985	1665	996	0.105196
GO:2001141	regulation of RNA biosynthetic process	3.95303e-15	-33.1643	3573	2020	0.21335
GO:1903506	regulation of nucleic acid-templated transcription	4.38742e-15	-33.06	3568	2017	0.213033
GO:0006355	regulation of transcription, DNA-templated	6.32047e-15	-32.695	3508	1984	0.209548
GO:0009605	response to external stimulus	6.66962e-15	-32.6412	2356	1369	0.144592
GO:0009719	response to endogenous stimulus	6.95199e-15	-32.5997	1447	874	0.0923109
GO:2000112	regulation of cellular macromolecule biosynthetic process	9.34274e-15	-32.3042	4005	2245	0.237114
GO:0002831	regulation of response to biotic stimulus	9.59117e-15	-32.2779	523	351	0.0370722
GO:0032880	regulation of protein localization	1.009e-14	-32.2272	1026	639	0.0674905
GO:0009968	negative regulation of signal transduction	1.15158e-14	-32.0951	1317	801	0.0846008
GO:0071902	positive regulation of protein serine/threonine kinase activity	1.17106e-14	-32.0783	336	239	0.0252429
GO:0048468	cell development	1.3456e-14	-31.9394	1630	973	0.102767
GO:0023014	signal transduction by protein phosphorylation	1.49336e-14	-31.8352	386	269	0.0284115
GO:0050896	response to stimulus	1.79441e-14	-31.6515	8403	4517	0.477081
GO:0006357	regulation of transcription by RNA polymerase II	1.86933e-14	-31.6106	2684	1542	0.162864
GO:0031347	regulation of defense response	2.04714e-14	-31.5197	802	511	0.0539713
GO:0045055	regulated exocytosis	2.10526e-14	-31.4918	692	448	0.0473173
GO:0042127	regulation of cell population proliferation	2.25941e-14	-31.4211	1711	1016	0.107309
GO:0045088	regulation of innate immune response	2.4227e-14	-31.3513	454	309	0.0326362
GO:0043405	regulation of MAP kinase activity	2.94645e-14	-31.1556	341	241	0.0254542
GO:0043410	positive regulation of MAPK cascade	3.02496e-14	-31.1293	548	364	0.0384453
GO:1901701	cellular response to oxygen-containing compound	3.15196e-14	-31.0882	1014	630	0.0665399
GO:0000165	MAPK cascade	3.29544e-14	-31.0437	366	256	0.0270384
GO:0045619	regulation of lymphocyte differentiation	4.14128e-14	-30.8152	169	133	0.0140473
GO:0070663	regulation of leukocyte proliferation	4.29987e-14	-30.7776	222	167	0.0176384
GO:0043900	regulation of multi-organism process	4.30629e-14	-30.7761	785	500	0.0528095
GO:0140352	export from cell	4.9946e-14	-30.6278	1021	633	0.0668568
GO:0032940	secretion by cell	5.2968e-14	-30.5691	982	611	0.0645332
GO:0044237	cellular metabolic process	5.60162e-14	-30.5131	8111	4363	0.460815
GO:0006887	exocytosis	5.98054e-14	-30.4477	779	496	0.052387
GO:0046903	secretion	6.36663e-14	-30.3851	1097	675	0.0712928
GO:0032147	activation of protein kinase activity	1.27513e-13	-29.6906	324	229	0.0241867
GO:0008152	metabolic process	1.28567e-13	-29.6823	8831	4726	0.499155
GO:0030098	lymphocyte differentiation	1.52014e-13	-29.5148	235	174	0.0183777
GO:0042110	T cell activation	1.72472e-13	-29.3885	232	172	0.0181665
GO:0030030	cell projection organization	1.75182e-13	-29.3729	1135	694	0.0732995
GO:0009987	cellular process	2.72669e-13	-28.9305	15461	8023	0.847381
GO:0032944	regulation of mononuclear cell proliferation	3.03073e-13	-28.8248	209	157	0.0165822
GO:0032970	regulation of actin filament-based process	3.15559e-13	-28.7844	389	267	0.0282003
GO:0050670	regulation of lymphocyte proliferation	4.53037e-13	-28.4228	208	156	0.0164766
GO:0071900	regulation of protein serine/threonine kinase activity	4.71845e-13	-28.3821	519	343	0.0362273
GO:0120035	regulation of plasma membrane bounded cell projection organization	5.20428e-13	-28.2841	698	446	0.047106
GO:0060284	regulation of cell development	5.88047e-13	-28.162	955	591	0.0624208
GO:0010638	positive regulation of organelle organization	6.15101e-13	-28.117	613	397	0.0419307
GO:0002376	immune system process	6.46567e-13	-28.0671	2724	1552	0.163921
GO:1903706	regulation of hemopoiesis	6.4766e-13	-28.0654	477	318	0.0335868
GO:0007169	transmembrane receptor protein tyrosine kinase signaling pathway	7.39749e-13	-27.9325	503	333	0.0351711
GO:0031344	regulation of cell projection organization	7.75666e-13	-27.8851	708	451	0.0476341
GO:0007010	cytoskeleton organization	9.28534e-13	-27.7052	1084	662	0.0699197
GO:0007049	cell cycle	9.79907e-13	-27.6513	1323	794	0.0838614
GO:0044249	cellular biosynthetic process	1.13181e-12	-27.5072	2720	1548	0.163498
GO:0120036	plasma membrane bounded cell projection organization	1.13595e-12	-27.5035	1092	666	0.0703422
GO:0040011	locomotion	1.33089e-12	-27.3452	1288	774	0.081749
GO:0071396	cellular response to lipid	2.02285e-12	-26.9265	528	346	0.0365441
GO:0045580	regulation of T cell differentiation	3.38223e-12	-26.4125	139	110	0.0116181
GO:0072359	circulatory system development	3.54673e-12	-26.365	867	538	0.056823
GO:0051960	regulation of nervous system development	3.63351e-12	-26.3408	926	571	0.0603084
GO:0032989	cellular component morphogenesis	3.68634e-12	-26.3264	812	507	0.0535488
GO:0032956	regulation of actin cytoskeleton organization	3.69129e-12	-26.325	344	237	0.0250317
GO:1901576	organic substance biosynthetic process	3.79592e-12	-26.2971	2818	1596	0.168568
GO:0000122	negative regulation of transcription by RNA polymerase II	4.59811e-12	-26.1054	843	524	0.0553443
GO:0006915	apoptotic process	5.0685e-12	-26.008	904	558	0.0589354
GO:0000902	cell morphogenesis	5.16217e-12	-25.9897	707	447	0.0472117
GO:0008283	cell population proliferation	5.4003e-12	-25.9446	548	356	0.0376003
GO:0009058	biosynthetic process	5.57659e-12	-25.9124	2894	1635	0.172687
GO:0048646	anatomical structure formation involved in morphogenesis	5.92328e-12	-25.8521	876	542	0.0572455
GO:0031324	negative regulation of cellular metabolic process	6.3751e-12	-25.7786	2639	1499	0.158323
GO:0051345	positive regulation of hydrolase activity	7.96561e-12	-25.5559	765	479	0.0505915
GO:0071704	organic substance metabolic process	8.20926e-12	-25.5258	8302	4437	0.468631
GO:0060341	regulation of cellular localization	9.13815e-12	-25.4186	908	559	0.059041
GO:0043902	positive regulation of multi-organism process	1.00464e-11	-25.3238	503	329	0.0347486
GO:0042592	homeostatic process	1.15143e-11	-25.1874	1659	971	0.102556
GO:0044238	primary metabolic process	1.21565e-11	-25.1332	7949	4255	0.449409
GO:0046578	regulation of Ras protein signal transduction	1.26334e-11	-25.0947	239	172	0.0181665
GO:0016032	viral process	1.35562e-11	-25.0242	689	435	0.0459442
GO:0070201	regulation of establishment of protein localization	1.36814e-11	-25.015	758	474	0.0500634
GO:0051641	cellular localization	1.44551e-11	-24.96	2406	1372	0.144909
GO:0051090	regulation of DNA-binding transcription factor activity	1.5828e-11	-24.8692	432	287	0.0303126
GO:0002683	negative regulation of immune system process	1.66588e-11	-24.8181	463	305	0.0322138
GO:0044403	symbiont process	1.7217e-11	-24.7851	773	482	0.0509083
GO:0030182	neuron differentiation	1.78342e-11	-24.7499	986	601	0.063477
GO:0035239	tube morphogenesis	2.0015e-11	-24.6345	648	411	0.0434094
GO:0000187	activation of MAPK activity	2.04324e-11	-24.6139	152	117	0.0123574
GO:0010941	regulation of cell death	2.26052e-11	-24.5128	1742	1014	0.107098
GO:0006807	nitrogen compound metabolic process	2.27234e-11	-24.5076	7466	4005	0.423004
GO:0002833	positive regulation of response to biotic stimulus	2.52368e-11	-24.4027	360	244	0.025771
GO:0006928	movement of cell or subcellular component	2.56422e-11	-24.3868	1525	896	0.0946346
GO:0033993	response to lipid	2.66439e-11	-24.3485	853	526	0.0555556
GO:0051336	regulation of hydrolase activity	2.68963e-11	-24.339	1287	766	0.0809041
GO:0010243	response to organonitrogen compound	2.78534e-11	-24.3041	950	580	0.061259
GO:1901698	response to nitrogen compound	2.83077e-11	-24.2879	1042	631	0.0666455
GO:0050767	regulation of neurogenesis	3.6353e-11	-24.0377	822	508	0.0536544
GO:0045089	positive regulation of innate immune response	3.81016e-11	-23.9908	339	231	0.024398
GO:0051726	regulation of cell cycle	4.09385e-11	-23.919	1216	726	0.0766793
GO:0016311	dephosphorylation	4.23507e-11	-23.885	299	207	0.0218631
GO:0001819	positive regulation of cytokine production	4.7384e-11	-23.7727	452	297	0.0313688
GO:0002218	activation of innate immune response	5.16357e-11	-23.6868	253	179	0.0189058
GO:0048513	animal organ development	5.24756e-11	-23.6707	3144	1759	0.185784
GO:0002221	pattern recognition receptor signaling pathway	5.59816e-11	-23.606	127	100	0.0105619
GO:0009056	catabolic process	5.77682e-11	-23.5746	2024	1163	0.122835
GO:0032103	positive regulation of response to external stimulus	5.86052e-11	-23.5602	611	388	0.0409801
GO:0009628	response to abiotic stimulus	5.96129e-11	-23.5431	1154	691	0.0729827
GO:0007015	actin filament organization	7.50446e-11	-23.3129	234	167	0.0176384
GO:0009894	regulation of catabolic process	7.76735e-11	-23.2785	983	596	0.0629489
GO:0002758	innate immune response-activating signal transduction	8.72344e-11	-23.1624	231	165	0.0174271
GO:0110053	regulation of actin filament organization	1.0725e-10	-22.9559	261	183	0.0193283
GO:0022603	regulation of anatomical structure morphogenesis	1.15467e-10	-22.882	1157	691	0.0729827
GO:0071702	organic substance transport	1.22928e-10	-22.8194	2178	1243	0.131284
GO:0019725	cellular homeostasis	1.23358e-10	-22.8159	893	545	0.0575623
GO:1903708	positive regulation of hemopoiesis	1.38343e-10	-22.7013	188	138	0.0145754
GO:0006470	protein dephosphorylation	1.59945e-10	-22.5562	206	149	0.0157372
GO:0080135	regulation of cellular response to stress	1.61541e-10	-22.5463	749	464	0.0490072
GO:0002573	myeloid leukocyte differentiation	1.71062e-10	-22.489	110	88	0.00929447
GO:0002224	toll-like receptor signaling pathway	1.75751e-10	-22.462	98	80	0.00844951
GO:0051172	negative regulation of nitrogen compound metabolic process	1.82946e-10	-22.4218	2445	1384	0.146177
GO:0035295	tube development	1.88563e-10	-22.3916	839	514	0.0542881
GO:0042981	regulation of apoptotic process	1.94437e-10	-22.3609	1591	926	0.0978031
GO:0045184	establishment of protein localization	2.24571e-10	-22.2168	1577	918	0.0969582
GO:1902107	positive regulation of leukocyte differentiation	2.54894e-10	-22.0902	146	111	0.0117237
GO:0002694	regulation of leukocyte activation	2.96548e-10	-21.9388	574	364	0.0384453
GO:0031098	stress-activated protein kinase signaling cascade	3.10379e-10	-21.8932	140	107	0.0113012
GO:0002252	immune effector process	3.1711e-10	-21.8718	1047	628	0.0663287
GO:0044419	interspecies interaction between organisms	3.23817e-10	-21.8508	816	500	0.0528095
GO:0043067	regulation of programmed cell death	3.31661e-10	-21.8269	1618	939	0.0991762
GO:0050776	regulation of immune response	3.34282e-10	-21.819	1120	668	0.0705534
GO:0090087	regulation of peptide transport	3.3627e-10	-21.8131	741	458	0.0483735
GO:0051223	regulation of protein transport	3.65479e-10	-21.7298	711	441	0.0465779
GO:0030522	intracellular receptor signaling pathway	3.87423e-10	-21.6715	164	122	0.0128855
GO:0002684	positive regulation of immune system process	3.99114e-10	-21.6418	1119	667	0.0704478
GO:0006935	chemotaxis	4.2124e-10	-21.5878	540	344	0.0363329
GO:0043087	regulation of GTPase activity	4.41317e-10	-21.5413	479	309	0.0326362
GO:0008284	positive regulation of cell population proliferation	4.87746e-10	-21.4412	951	574	0.0606253
GO:0048666	neuron development	5.31316e-10	-21.3557	800	490	0.0517533
GO:0007264	small GTPase mediated signal transduction	5.53848e-10	-21.3141	313	212	0.0223912
GO:0051091	positive regulation of DNA-binding transcription factor activity	5.61982e-10	-21.2996	261	181	0.019117
GO:0050865	regulation of cell activation	6.19375e-10	-21.2023	617	387	0.0408745
GO:0031329	regulation of cellular catabolic process	6.93956e-10	-21.0886	828	505	0.0533376
GO:1901575	organic substance catabolic process	7.49901e-10	-21.0111	1734	999	0.105513
GO:0042330	taxis	7.92931e-10	-20.9553	542	344	0.0363329
GO:0032870	cellular response to hormone stimulus	8.11019e-10	-20.9327	602	378	0.039924
GO:0042129	regulation of T cell proliferation	1.08771e-09	-20.6392	156	116	0.0122518
GO:0043009	chordate embryonic development	1.18201e-09	-20.5561	621	388	0.0409801
GO:0031175	neuron projection development	1.19572e-09	-20.5445	653	406	0.0428813
GO:0030217	T cell differentiation	1.19856e-09	-20.5421	134	102	0.0107731
GO:0044089	positive regulation of cellular component biogenesis	1.20675e-09	-20.5353	517	329	0.0347486
GO:0051493	regulation of cytoskeleton organization	1.38431e-09	-20.3981	535	339	0.0358048
GO:0051092	positive regulation of NF-kappaB transcription factor activity	1.38775e-09	-20.3956	150	112	0.0118293
GO:0070665	positive regulation of leukocyte proliferation	1.46776e-09	-20.3395	139	105	0.01109
GO:0016477	cell migration	1.55777e-09	-20.28	947	569	0.0600972
GO:0044248	cellular catabolic process	1.59789e-09	-20.2546	1759	1010	0.106675
GO:0042886	amide transport	1.65617e-09	-20.2188	1553	899	0.0949514
GO:0051241	negative regulation of multicellular organismal process	1.79902e-09	-20.136	1317	771	0.0814322
GO:1902903	regulation of supramolecular fiber organization	2.11575e-09	-19.9739	352	233	0.0246092
GO:0015031	protein transport	2.40631e-09	-19.8452	1494	866	0.091466
GO:0009792	embryo development ending in birth or egg hatching	2.59029e-09	-19.7715	638	396	0.0418251
GO:0040008	regulation of growth	2.68171e-09	-19.7368	697	429	0.0453105
GO:0031349	positive regulation of defense response	2.73276e-09	-19.718	481	307	0.032425
GO:0050730	regulation of peptidyl-tyrosine phosphorylation	2.77807e-09	-19.7015	256	176	0.0185889
GO:0031400	negative regulation of protein modification process	3.02843e-09	-19.6152	619	385	0.0406633
GO:0010942	positive regulation of cell death	3.2669e-09	-19.5394	730	447	0.0472117
GO:0015833	peptide transport	3.27841e-09	-19.5359	1518	878	0.0927334
GO:0051270	regulation of cellular component movement	3.28021e-09	-19.5354	1098	650	0.0686523
GO:0048514	blood vessel morphogenesis	3.4151e-09	-19.4951	405	263	0.0277778
GO:0010810	regulation of cell-substrate adhesion	3.73482e-09	-19.4056	215	151	0.0159485
GO:0071496	cellular response to external stimulus	3.87949e-09	-19.3676	333	221	0.0233418
GO:1901652	response to peptide	4.08944e-09	-19.3149	477	304	0.0321082
GO:0034613	cellular protein localization	4.12038e-09	-19.3073	1562	901	0.0951627
GO:0090066	regulation of anatomical structure size	4.29154e-09	-19.2666	507	321	0.0339037
GO:0043065	positive regulation of apoptotic process	4.32369e-09	-19.2592	672	414	0.0437262
GO:0071705	nitrogen compound transport	4.65307e-09	-19.1857	1816	1037	0.109527
GO:0070727	cellular macromolecule localization	5.24544e-09	-19.0659	1569	904	0.0954795
GO:0043068	positive regulation of programmed cell death	5.39846e-09	-19.0372	680	418	0.0441487
GO:0040012	regulation of locomotion	5.60911e-09	-18.9989	1086	642	0.0678074
GO:0035023	regulation of Rho protein signal transduction	5.79419e-09	-18.9664	141	105	0.01109
GO:0001701	in utero embryonic development	6.06716e-09	-18.9204	372	243	0.0256654
GO:0048870	cell motility	6.13283e-09	-18.9096	1059	627	0.0662231
GO:0051674	localization of cell	6.13283e-09	-18.9096	1059	627	0.0662231
GO:0030099	myeloid cell differentiation	6.2191e-09	-18.8956	216	151	0.0159485
GO:0042113	B cell activation	6.5934e-09	-18.8372	154	113	0.0119349
GO:0046907	intracellular transport	6.64758e-09	-18.829	1498	865	0.0913604
GO:0034645	cellular macromolecule biosynthetic process	7.02404e-09	-18.7739	1688	967	0.102134
GO:0007229	integrin-mediated signaling pathway	7.59609e-09	-18.6956	93	74	0.0078158
GO:0071417	cellular response to organonitrogen compound	7.85748e-09	-18.6618	539	338	0.0356992
GO:0009725	response to hormone	7.89945e-09	-18.6565	898	538	0.056823
GO:0032990	cell part morphogenesis	8.0207e-09	-18.6412	502	317	0.0334812
GO:0051050	positive regulation of transport	8.40739e-09	-18.5942	982	584	0.0616815
GO:0032872	regulation of stress-activated MAPK cascade	8.615e-09	-18.5698	240	165	0.0174271
GO:0006665	sphingolipid metabolic process	9.6274e-09	-18.4587	153	112	0.0118293
GO:0070302	regulation of stress-activated protein kinase signaling cascade	1.00162e-08	-18.4191	242	166	0.0175327
GO:0070423	nucleotide-binding oligomerization domain containing signaling pathway	1.05644e-08	-18.3658	27	27	0.00285171
GO:0009059	macromolecule biosynthetic process	1.06634e-08	-18.3564	1741	994	0.104985
GO:1901699	cellular response to nitrogen compound	1.06773e-08	-18.3551	604	374	0.0395015
GO:0002755	MyD88-dependent toll-like receptor signaling pathway	1.13063e-08	-18.2979	32	31	0.00327419
GO:0043547	positive regulation of GTPase activity	1.13798e-08	-18.2914	405	261	0.0275665
GO:1903827	regulation of cellular protein localization	1.1501e-08	-18.2808	535	335	0.0353823
GO:0034121	regulation of toll-like receptor signaling pathway	1.21296e-08	-18.2276	71	59	0.00623152
GO:0032946	positive regulation of mononuclear cell proliferation	1.23752e-08	-18.2076	131	98	0.0103507
GO:0071559	response to transforming growth factor beta	1.24603e-08	-18.2007	168	121	0.0127799
GO:0006643	membrane lipid metabolic process	1.37381e-08	-18.1031	201	141	0.0148923
GO:0006954	inflammatory response	1.62604e-08	-17.9345	492	310	0.0327419
GO:0072358	cardiovascular system development	1.64614e-08	-17.9222	515	323	0.0341149
GO:2000145	regulation of cell motility	1.76967e-08	-17.8499	1013	599	0.0632657
GO:0045621	positive regulation of lymphocyte differentiation	1.79757e-08	-17.8342	94	74	0.0078158
GO:0050671	positive regulation of lymphocyte proliferation	1.84178e-08	-17.8099	130	97	0.010245
GO:0001944	vasculature development	1.96724e-08	-17.744	505	317	0.0334812
GO:0010563	negative regulation of phosphorus metabolic process	2.03732e-08	-17.709	585	362	0.0382341
GO:0001816	cytokine production	2.34243e-08	-17.5695	148	108	0.0114068
GO:0022607	cellular component assembly	2.50261e-08	-17.5033	2596	1445	0.152619
GO:0045936	negative regulation of phosphate metabolic process	2.51625e-08	-17.4979	584	361	0.0381284
GO:0071407	cellular response to organic cyclic compound	2.65773e-08	-17.4432	476	300	0.0316857
GO:0070848	response to growth factor	2.70686e-08	-17.4249	538	335	0.0353823
GO:0051249	regulation of lymphocyte activation	2.80294e-08	-17.39	485	305	0.0322138
GO:0008219	cell death	3.21175e-08	-17.2539	1071	629	0.0664343
GO:0000186	activation of MAPKK activity	3.28513e-08	-17.2313	53	46	0.00485847
GO:0007249	I-kappaB kinase/NF-kappaB signaling	3.29392e-08	-17.2286	69	57	0.00602028
GO:0007265	Ras protein signal transduction	3.3638e-08	-17.2076	243	165	0.0174271
GO:0071560	cellular response to transforming growth factor beta stimulus	3.43746e-08	-17.1859	160	115	0.0121462
GO:0043123	positive regulation of I-kappaB kinase/NF-kappaB signaling	3.52796e-08	-17.16	183	129	0.0136248
GO:0120039	plasma membrane bounded cell projection morphogenesis	3.58395e-08	-17.1442	477	300	0.0316857
GO:0022402	cell cycle process	3.65136e-08	-17.1256	980	579	0.0611534
GO:1903047	mitotic cell cycle process	3.68425e-08	-17.1166	589	363	0.0383397
GO:0098771	inorganic ion homeostasis	3.81938e-08	-17.0806	704	427	0.0450993
GO:0030334	regulation of cell migration	3.84871e-08	-17.0729	951	563	0.0594635
GO:0048858	cell projection morphogenesis	4.11551e-08	-17.0059	481	302	0.0318969
GO:0009890	negative regulation of biosynthetic process	4.19769e-08	-16.9861	1649	940	0.0992818
GO:0000278	mitotic cell cycle	4.22109e-08	-16.9806	672	409	0.0431981
GO:0045596	negative regulation of cell differentiation	4.41893e-08	-16.9348	757	456	0.0481622
GO:0051649	establishment of localization in cell	4.66168e-08	-16.8813	1805	1023	0.108048
GO:0034654	nucleobase-containing compound biosynthetic process	4.70969e-08	-16.8711	1073	629	0.0664343
GO:0001568	blood vessel development	4.71495e-08	-16.8699	485	304	0.0321082
GO:0009887	animal organ morphogenesis	4.88111e-08	-16.8353	954	564	0.0595691
GO:2001233	regulation of apoptotic signaling pathway	5.02187e-08	-16.8069	406	259	0.0273553
GO:0044085	cellular component biogenesis	5.07339e-08	-16.7967	2822	1561	0.164871
GO:0048812	neuron projection morphogenesis	5.26254e-08	-16.7601	473	297	0.0313688
GO:0008610	lipid biosynthetic process	5.37606e-08	-16.7387	569	351	0.0370722
GO:0002285	lymphocyte activation involved in immune response	5.50107e-08	-16.7157	111	84	0.00887199
GO:0055080	cation homeostasis	5.62249e-08	-16.6939	693	420	0.0443599
GO:0044271	cellular nitrogen compound biosynthetic process	5.6685e-08	-16.6858	1608	917	0.0968526
GO:0007179	transforming growth factor beta receptor signaling pathway	6.11882e-08	-16.6093	108	82	0.00866075
GO:0051253	negative regulation of RNA metabolic process	6.12437e-08	-16.6084	1346	776	0.0819603
GO:1901135	carbohydrate derivative metabolic process	6.21026e-08	-16.5945	1001	589	0.0622095
GO:0097435	supramolecular fiber organization	6.50118e-08	-16.5487	449	283	0.0298902
GO:0045934	negative regulation of nucleobase-containing compound metabolic process	6.82353e-08	-16.5003	1447	830	0.0876637
GO:0045664	regulation of neuron differentiation	6.86313e-08	-16.4945	656	399	0.042142
GO:0120032	regulation of plasma membrane bounded cell projection assembly	7.15007e-08	-16.4536	201	139	0.014681
GO:0043170	macromolecule metabolic process	7.37611e-08	-16.4224	6652	3544	0.374313
GO:0051098	regulation of binding	7.45408e-08	-16.4119	374	240	0.0253485
GO:0042221	response to chemical	7.64832e-08	-16.3862	4439	2403	0.253802
GO:0008360	regulation of cell shape	7.66674e-08	-16.3838	150	108	0.0114068
GO:0032868	response to insulin	7.68465e-08	-16.3815	228	155	0.0163709
GO:0060491	regulation of cell projection assembly	8.36941e-08	-16.2961	203	140	0.0147866
GO:0042493	response to drug	8.59107e-08	-16.27	955	563	0.0594635
GO:0003713	transcription coactivator activity	8.66466e-08	-16.2614	281	186	0.0196451
GO:0010506	regulation of autophagy	8.75312e-08	-16.2513	331	215	0.0227081
GO:0055082	cellular chemical homeostasis	9.46097e-08	-16.1735	735	442	0.0466836
GO:0071363	cellular response to growth factor stimulus	9.57975e-08	-16.161	507	315	0.03327
GO:0046634	regulation of alpha-beta T cell activation	9.79644e-08	-16.1387	93	72	0.00760456
GO:0007411	axon guidance	9.86728e-08	-16.1315	254	170	0.0179552
GO:0032663	regulation of interleukin-2 production	1.12354e-07	-16.0016	54	46	0.00485847
GO:0006366	transcription by RNA polymerase II	1.20422e-07	-15.9323	467	292	0.0308407
GO:0001933	negative regulation of protein phosphorylation	1.24353e-07	-15.9001	430	271	0.0286227
GO:0048872	homeostasis of number of cells	1.35373e-07	-15.8152	199	137	0.0144698
GO:0031327	negative regulation of cellular biosynthetic process	1.35889e-07	-15.8114	1625	923	0.0974863
GO:0051301	cell division	1.38375e-07	-15.7933	487	303	0.0320025
GO:0002237	response to molecule of bacterial origin	1.46539e-07	-15.736	329	213	0.0224968
GO:0045892	negative regulation of transcription, DNA-templated	1.49795e-07	-15.714	1203	696	0.0735108
GO:0035872	nucleotide-binding domain, leucine rich repeat containing receptor signaling pathway	1.51433e-07	-15.7031	28	27	0.00285171
GO:0097485	neuron projection guidance	1.66868e-07	-15.6061	257	171	0.0180608
GO:0009057	macromolecule catabolic process	1.69375e-07	-15.5911	1032	603	0.0636882
GO:0005096	GTPase activator activity	1.77722e-07	-15.543	276	182	0.0192226
GO:0070555	response to interleukin-1	1.8292e-07	-15.5142	203	139	0.014681
GO:0007507	heart development	1.83354e-07	-15.5118	529	326	0.0344318
GO:0000904	cell morphogenesis involved in differentiation	1.89484e-07	-15.479	547	336	0.035488
GO:0045582	positive regulation of T cell differentiation	1.89899e-07	-15.4768	83	65	0.00686523
GO:0035690	cellular response to drug	1.94479e-07	-15.4529	342	220	0.0232362
GO:0043434	response to peptide hormone	1.9532e-07	-15.4486	391	248	0.0261935
GO:0032535	regulation of cellular component size	1.98044e-07	-15.4348	370	236	0.0249261
GO:0010468	regulation of gene expression	1.98782e-07	-15.4311	5025	2701	0.285277
GO:0019438	aromatic compound biosynthetic process	1.99518e-07	-15.4274	1151	667	0.0704478
GO:0043122	regulation of I-kappaB kinase/NF-kappaB signaling	2.00242e-07	-15.4237	237	159	0.0167934
GO:0018193	peptidyl-amino acid modification	2.09776e-07	-15.3772	857	507	0.0535488
GO:0051129	negative regulation of cellular component organization	2.1029e-07	-15.3748	715	429	0.0453105
GO:1903530	regulation of secretion by cell	2.21696e-07	-15.322	757	452	0.0477398
GO:1903507	negative regulation of nucleic acid-templated transcription	2.46161e-07	-15.2173	1256	723	0.0763625
GO:0031346	positive regulation of cell projection organization	2.49229e-07	-15.2049	383	243	0.0256654
GO:1902679	negative regulation of RNA biosynthetic process	2.52062e-07	-15.1936	1258	724	0.0764681
GO:0007162	negative regulation of cell adhesion	2.53731e-07	-15.187	289	189	0.019962
GO:0022604	regulation of cell morphogenesis	2.63652e-07	-15.1486	484	300	0.0316857
GO:0010558	negative regulation of macromolecule biosynthetic process	2.68936e-07	-15.1288	1566	889	0.0938952
GO:0070498	interleukin-1-mediated signaling pathway	2.90367e-07	-15.0521	96	73	0.00771018
GO:0012501	programmed cell death	2.93357e-07	-15.0419	1035	603	0.0636882
GO:0002753	cytoplasmic pattern recognition receptor signaling pathway	3.04042e-07	-15.0061	35	32	0.00337981
GO:0045786	negative regulation of cell cycle	3.08139e-07	-14.9927	601	365	0.0385509
GO:0051403	stress-activated MAPK cascade	3.12972e-07	-14.9772	104	78	0.00823828
GO:0044265	cellular macromolecule catabolic process	3.15562e-07	-14.9689	892	525	0.0554499
GO:0030335	positive regulation of cell migration	3.47774e-07	-14.8717	544	333	0.0351711
GO:0031294	lymphocyte costimulation	3.4807e-07	-14.8709	55	46	0.00485847
GO:0060548	negative regulation of cell death	3.5542e-07	-14.85	1025	597	0.0630545
GO:0004672	protein kinase activity	3.57189e-07	-14.845	235	157	0.0165822
GO:0032496	response to lipopolysaccharide	3.64047e-07	-14.826	316	204	0.0215463
GO:0001228	DNA-binding transcription activator activity, RNA polymerase II-specific	3.66673e-07	-14.8188	439	274	0.0289396
GO:0042108	positive regulation of cytokine biosynthetic process	3.75941e-07	-14.7938	67	54	0.00570342
GO:0001227	DNA-binding transcription repressor activity, RNA polymerase II-specific	3.8349e-07	-14.774	242	161	0.0170046
GO:0001525	angiogenesis	3.91834e-07	-14.7524	311	201	0.0212294
GO:1904951	positive regulation of establishment of protein localization	3.9349e-07	-14.7482	457	284	0.0299958
GO:0018130	heterocycle biosynthetic process	3.93915e-07	-14.7471	1142	660	0.0697085
GO:0030003	cellular cation homeostasis	4.06661e-07	-14.7153	622	376	0.0397127
GO:0051492	regulation of stress fiber assembly	4.2374e-07	-14.6741	84	65	0.00686523
GO:1901653	cellular response to peptide	4.41855e-07	-14.6323	334	214	0.0226025
GO:0048667	cell morphogenesis involved in neuron differentiation	4.4998e-07	-14.6141	422	264	0.0278834
GO:0009790	embryo development	4.64984e-07	-14.5813	962	562	0.0593578
GO:0061564	axon development	4.79298e-07	-14.5509	401	252	0.026616
GO:0002819	regulation of adaptive immune response	4.90644e-07	-14.5275	160	112	0.0118293
GO:0050801	ion homeostasis	4.92178e-07	-14.5244	779	462	0.0487959
GO:0071347	cellular response to interleukin-1	4.98538e-07	-14.5116	175	121	0.0127799
GO:0002695	negative regulation of leukocyte activation	4.98538e-07	-14.5116	175	121	0.0127799
GO:0007417	central nervous system development	5.07683e-07	-14.4934	968	565	0.0596747
GO:0097190	apoptotic signaling pathway	5.4293e-07	-14.4263	279	182	0.0192226
GO:0040017	positive regulation of locomotion	5.4704e-07	-14.4187	598	362	0.0382341
GO:0031295	T cell costimulation	5.78283e-07	-14.3632	54	45	0.00475285
GO:2000113	negative regulation of cellular macromolecule biosynthetic process	6.07813e-07	-14.3134	1478	839	0.0886143
GO:0051704	multi-organism process	6.27253e-07	-14.2819	2787	1531	0.161703
GO:0048878	chemical homeostasis	6.47031e-07	-14.2509	1119	646	0.0682298
GO:0071222	cellular response to lipopolysaccharide	6.5729e-07	-14.2351	189	129	0.0136248
GO:0006974	cellular response to DNA damage stimulus	6.65855e-07	-14.2222	775	459	0.0484791
GO:0006873	cellular ion homeostasis	6.67797e-07	-14.2193	635	382	0.0403464
GO:0002791	regulation of peptide secretion	7.06563e-07	-14.1629	502	308	0.0325306
GO:0071356	cellular response to tumor necrosis factor	7.52442e-07	-14.0999	242	160	0.016899
GO:0046328	regulation of JNK cascade	7.75214e-07	-14.0701	186	127	0.0134136
GO:0060627	regulation of vesicle-mediated transport	8.09663e-07	-14.0266	551	335	0.0353823
GO:0050769	positive regulation of neurogenesis	8.27089e-07	-14.0054	474	292	0.0308407
GO:0050708	regulation of protein secretion	8.27089e-07	-14.0054	474	292	0.0308407
GO:0034655	nucleobase-containing compound catabolic process	8.68578e-07	-13.9564	373	235	0.0248204
GO:0001558	regulation of cell growth	8.70661e-07	-13.954	419	261	0.0275665
GO:0007173	epidermal growth factor receptor signaling pathway	9.01442e-07	-13.9193	50	42	0.00443599
GO:0051046	regulation of secretion	9.15355e-07	-13.904	815	480	0.0506971
GO:1903555	regulation of tumor necrosis factor superfamily cytokine production	9.54626e-07	-13.8619	163	113	0.0119349
GO:0050854	regulation of antigen receptor-mediated signaling pathway	9.61787e-07	-13.8545	65	52	0.00549218
GO:0032729	positive regulation of interferon-gamma production	9.61787e-07	-13.8545	65	52	0.00549218
GO:2000147	positive regulation of cell motility	9.78517e-07	-13.8372	568	344	0.0363329
GO:0050727	regulation of inflammatory response	9.99907e-07	-13.8156	377	237	0.0250317
GO:0032649	regulation of interferon-gamma production	1.0312e-06	-13.7848	101	75	0.00792142
GO:0009896	positive regulation of catabolic process	1.05033e-06	-13.7664	425	264	0.0278834
GO:0034612	response to tumor necrosis factor	1.05098e-06	-13.7658	267	174	0.0183777
GO:0007050	cell cycle arrest	1.08478e-06	-13.7341	145	102	0.0107731
GO:0071216	cellular response to biotic stimulus	1.09385e-06	-13.7258	219	146	0.0154204
GO:0007409	axonogenesis	1.10949e-06	-13.7116	365	230	0.0242924
GO:0030148	sphingolipid biosynthetic process	1.11602e-06	-13.7057	90	68	0.00718209
GO:2001236	regulation of extrinsic apoptotic signaling pathway	1.11789e-06	-13.7041	155	108	0.0114068
GO:0051272	positive regulation of cellular component movement	1.16788e-06	-13.6603	585	353	0.0372835
GO:0010256	endomembrane system organization	1.18537e-06	-13.6455	413	257	0.0271441
GO:0001952	regulation of cell-matrix adhesion	1.22518e-06	-13.6124	119	86	0.00908323
GO:1901565	organonitrogen compound catabolic process	1.2574e-06	-13.5865	1047	605	0.0638995
GO:0010975	regulation of neuron projection development	1.29145e-06	-13.5597	499	305	0.0322138
GO:0050866	negative regulation of cell activation	1.29859e-06	-13.5542	199	134	0.0141529
GO:0110020	regulation of actomyosin structure organization	1.32335e-06	-13.5353	95	71	0.00749894
GO:0042102	positive regulation of T cell proliferation	1.32335e-06	-13.5353	95	71	0.00749894
GO:0003700	DNA-binding transcription factor activity	1.33762e-06	-13.5246	669	399	0.042142
GO:0048608	reproductive structure development	1.34237e-06	-13.5211	417	259	0.0273553
GO:0007033	vacuole organization	1.3818e-06	-13.4921	129	92	0.00971694
GO:0043069	negative regulation of programmed cell death	1.38474e-06	-13.49	933	543	0.0573511
GO:0042326	negative regulation of phosphorylation	1.44873e-06	-13.4448	469	288	0.0304183
GO:0043066	negative regulation of apoptotic process	1.45492e-06	-13.4406	913	532	0.0561893
GO:0048010	vascular endothelial growth factor receptor signaling pathway	1.45951e-06	-13.4374	67	53	0.0055978
GO:0030183	B cell differentiation	1.49382e-06	-13.4142	108	79	0.0083439
GO:0051962	positive regulation of nervous system development	1.51441e-06	-13.4005	541	328	0.034643
GO:0060322	head development	1.52727e-06	-13.392	770	454	0.047951
GO:0007254	JNK cascade	1.53034e-06	-13.39	81	62	0.00654837
GO:0071219	cellular response to molecule of bacterial origin	1.53381e-06	-13.3878	196	132	0.0139417
GO:0030888	regulation of B cell proliferation	1.58346e-06	-13.3559	61	49	0.00517533
GO:0046777	protein autophosphorylation	1.58961e-06	-13.352	191	129	0.0136248
GO:0032231	regulation of actin filament bundle assembly	1.73489e-06	-13.2646	97	72	0.00760456
GO:0060348	bone development	1.74297e-06	-13.2599	198	133	0.0140473
GO:0019637	organophosphate metabolic process	1.75588e-06	-13.2525	868	507	0.0535488
GO:0016241	regulation of macroautophagy	1.76875e-06	-13.2452	171	117	0.0123574
GO:0009612	response to mechanical stimulus	1.80368e-06	-13.2257	210	140	0.0147866
GO:0061458	reproductive system development	1.87558e-06	-13.1866	420	260	0.0274609
GO:0019439	aromatic compound catabolic process	1.964e-06	-13.1405	438	270	0.0285171
GO:0010720	positive regulation of cell development	1.99842e-06	-13.1232	553	334	0.0352767
GO:1901362	organic cyclic compound biosynthetic process	2.01783e-06	-13.1135	1288	733	0.0774187
GO:0002064	epithelial cell development	2.14005e-06	-13.0547	190	128	0.0135192
GO:0046700	heterocycle catabolic process	2.23646e-06	-13.0106	426	263	0.0277778
GO:0030832	regulation of actin filament length	2.28915e-06	-12.9873	180	122	0.0128855
GO:0046467	membrane lipid biosynthetic process	2.3796e-06	-12.9486	130	92	0.00971694
GO:0046637	regulation of alpha-beta T cell differentiation	2.42549e-06	-12.9295	63	50	0.00528095
GO:0032869	cellular response to insulin stimulus	2.45996e-06	-12.9154	165	113	0.0119349
GO:0032680	regulation of tumor necrosis factor production	2.49648e-06	-12.9006	160	110	0.0116181
GO:1903557	positive regulation of tumor necrosis factor superfamily cytokine production	2.51599e-06	-12.8928	88	66	0.00697085
GO:0002703	regulation of leukocyte mediated immunity	2.51795e-06	-12.8921	204	136	0.0143642
GO:0002822	regulation of adaptive immune response based on somatic recombination of immune receptors built from immunoglobulin superfamily domains	2.52021e-06	-12.8912	145	101	0.0106675
GO:0051495	positive regulation of cytoskeleton organization	2.55006e-06	-12.8794	216	143	0.0151035
GO:0007420	brain development	2.62796e-06	-12.8493	727	429	0.0453105
GO:0048729	tissue morphogenesis	2.74974e-06	-12.804	558	336	0.035488
GO:0051093	negative regulation of developmental process	2.75384e-06	-12.8025	1048	603	0.0636882
GO:1902905	positive regulation of supramolecular fiber organization	2.7576e-06	-12.8012	194	130	0.0137305
GO:0042035	regulation of cytokine biosynthetic process	2.93869e-06	-12.7375	114	82	0.00866075
GO:0008064	regulation of actin polymerization or depolymerization	3.0929e-06	-12.6864	179	121	0.0127799
GO:0010508	positive regulation of autophagy	3.10986e-06	-12.6809	119	85	0.00897761
GO:0030278	regulation of ossification	3.34677e-06	-12.6075	203	135	0.0142586
GO:0051248	negative regulation of protein metabolic process	3.81106e-06	-12.4776	1184	675	0.0712928
GO:0031668	cellular response to extracellular stimulus	3.81598e-06	-12.4763	262	169	0.0178496
GO:0044770	cell cycle phase transition	3.89692e-06	-12.4553	276	177	0.0186946
GO:0014070	response to organic cyclic compound	4.13804e-06	-12.3953	858	499	0.0527038
GO:0002718	regulation of cytokine production involved in immune response	4.24358e-06	-12.3701	84	63	0.00665399
GO:0046632	alpha-beta T cell differentiation	4.25074e-06	-12.3684	50	41	0.00433038
GO:0006351	transcription, DNA-templated	4.78327e-06	-12.2504	635	377	0.0398183
GO:0071375	cellular response to peptide hormone stimulus	4.95637e-06	-12.2148	268	172	0.0181665
GO:0009611	response to wounding	5.21138e-06	-12.1647	579	346	0.0365441
GO:0051260	protein homooligomerization	5.35123e-06	-12.1382	335	210	0.02218
GO:0032760	positive regulation of tumor necrosis factor production	5.59219e-06	-12.0941	86	64	0.00675961
GO:0031334	positive regulation of protein complex assembly	5.60268e-06	-12.0923	244	158	0.0166878
GO:0050777	negative regulation of immune response	5.61013e-06	-12.0909	150	103	0.0108787
GO:0001890	placenta development	5.61013e-06	-12.0909	150	103	0.0108787
GO:0003231	cardiac ventricle development	5.6336e-06	-12.0868	130	91	0.00961132
GO:0032743	positive regulation of interleukin-2 production	5.77435e-06	-12.0621	30	27	0.00285171
GO:0003279	cardiac septum development	6.01673e-06	-12.021	112	80	0.00844951
GO:0046635	positive regulation of alpha-beta T cell activation	6.02372e-06	-12.0198	61	48	0.00506971
GO:0046631	alpha-beta T cell activation	6.02372e-06	-12.0198	61	48	0.00506971
GO:0002761	regulation of myeloid leukocyte differentiation	6.28027e-06	-11.9781	117	83	0.00876637
GO:0018108	peptidyl-tyrosine phosphorylation	6.61545e-06	-11.9261	147	101	0.0106675
GO:0097659	nucleic acid-templated transcription	7.20503e-06	-11.8407	637	377	0.0398183
GO:0061097	regulation of protein tyrosine kinase activity	7.26731e-06	-11.8321	88	65	0.00686523
GO:1901888	regulation of cell junction assembly	7.26731e-06	-11.8321	88	65	0.00686523
GO:0044270	cellular nitrogen compound catabolic process	7.31921e-06	-11.825	427	261	0.0275665
GO:0030031	cell projection assembly	7.78662e-06	-11.7631	447	272	0.0287283
GO:0042176	regulation of protein catabolic process	8.34397e-06	-11.694	381	235	0.0248204
GO:0016050	vesicle organization	8.56412e-06	-11.6679	296	187	0.0197507
GO:0044772	mitotic cell cycle phase transition	8.79206e-06	-11.6417	268	171	0.0180608
GO:0070661	leukocyte proliferation	8.85319e-06	-11.6347	98	71	0.00749894
GO:0051051	negative regulation of transport	8.87735e-06	-11.632	527	316	0.0333756
GO:0070304	positive regulation of stress-activated protein kinase signaling cascade	8.87892e-06	-11.6318	173	116	0.0122518
GO:0035303	regulation of dephosphorylation	9.01677e-06	-11.6164	209	137	0.0144698
GO:0000956	nuclear-transcribed mRNA catabolic process	9.15363e-06	-11.6014	197	130	0.0137305
GO:0051222	positive regulation of protein transport	9.32935e-06	-11.5823	419	256	0.0270384
GO:0043254	regulation of protein complex assembly	9.455e-06	-11.569	446	271	0.0286227
GO:0010564	regulation of cell cycle process	9.63541e-06	-11.5501	789	459	0.0484791
GO:0044281	small molecule metabolic process	9.9846e-06	-11.5145	1704	948	0.100127
GO:0009991	response to extracellular stimulus	1.01959e-05	-11.4935	524	314	0.0331643
GO:0071383	cellular response to steroid hormone stimulus	1.02307e-05	-11.4901	187	124	0.0130967
GO:0032774	RNA biosynthetic process	1.04486e-05	-11.469	648	382	0.0403464
GO:1902532	negative regulation of intracellular signal transduction	1.06985e-05	-11.4454	546	326	0.0344318
GO:0071260	cellular response to mechanical stimulus	1.07035e-05	-11.4449	79	59	0.00623152
GO:0006401	RNA catabolic process	1.11048e-05	-11.4081	246	158	0.0166878
GO:0000281	mitotic cytokinesis	1.12054e-05	-11.3991	68	52	0.00549218
GO:0016197	endosomal transport	1.13642e-05	-11.385	220	143	0.0151035
GO:0032874	positive regulation of stress-activated MAPK cascade	1.18742e-05	-11.3411	172	115	0.0121462
GO:0018212	peptidyl-tyrosine modification	1.20811e-05	-11.3239	150	102	0.0107731
GO:0060411	cardiac septum morphogenesis	1.21032e-05	-11.322	76	57	0.00602028
GO:0046651	lymphocyte proliferation	1.22456e-05	-11.3103	84	62	0.00654837
GO:0055065	metal ion homeostasis	1.25249e-05	-11.2878	616	364	0.0384453
GO:0070647	protein modification by small protein conjugation or removal	1.25263e-05	-11.2877	972	557	0.0588297
GO:0030833	regulation of actin filament polymerization	1.29243e-05	-11.2564	162	109	0.0115125
GO:0003176	aortic valve development	1.32309e-05	-11.233	32	28	0.00295733
GO:0032675	regulation of interleukin-6 production	1.38659e-05	-11.1861	152	103	0.0108787
GO:0003714	transcription corepressor activity	1.41214e-05	-11.1678	238	153	0.0161597
GO:0030168	platelet activation	1.48906e-05	-11.1148	137	94	0.00992818
GO:0001818	negative regulation of cytokine production	1.5607e-05	-11.0678	298	187	0.0197507
GO:0032943	mononuclear cell proliferation	1.56837e-05	-11.0629	86	63	0.00665399
GO:0042058	regulation of epidermal growth factor receptor signaling pathway	1.56837e-05	-11.0629	86	63	0.00665399
GO:0001892	embryonic placenta development	1.56837e-05	-11.0629	86	63	0.00665399
GO:0003205	cardiac chamber development	1.58366e-05	-11.0532	171	114	0.0120406
GO:0032102	negative regulation of response to external stimulus	1.66721e-05	-11.0018	398	243	0.0256654
GO:0072657	protein localization to membrane	1.6998e-05	-10.9824	481	289	0.0305239
GO:1903391	regulation of adherens junction organization	1.70704e-05	-10.9782	67	51	0.00538657
GO:0055074	calcium ion homeostasis	1.75759e-05	-10.949	445	269	0.0284115
GO:2001234	negative regulation of apoptotic signaling pathway	1.79535e-05	-10.9277	230	148	0.0156316
GO:0006672	ceramide metabolic process	1.80157e-05	-10.9243	83	61	0.00644275
GO:0043370	regulation of CD4-positive, alpha-beta T cell differentiation	1.81979e-05	-10.9142	47	38	0.00401352
GO:0002312	B cell activation involved in immune response	1.83633e-05	-10.9052	44	36	0.00380228
GO:0003158	endothelium development	1.83955e-05	-10.9034	96	69	0.00728771
GO:0050731	positive regulation of peptidyl-tyrosine phosphorylation	1.86889e-05	-10.8876	192	126	0.013308
GO:1901361	organic cyclic compound catabolic process	1.87283e-05	-10.8855	476	286	0.030207
GO:0006687	glycosphingolipid metabolic process	1.89457e-05	-10.8739	64	49	0.00517533
GO:0046579	positive regulation of Ras protein signal transduction	1.89457e-05	-10.8739	64	49	0.00517533
GO:0032271	regulation of protein polymerization	1.90636e-05	-10.8677	218	141	0.0148923
GO:0051250	negative regulation of lymphocyte activation	1.93656e-05	-10.852	146	99	0.0104563
GO:0001501	skeletal system development	2.01066e-05	-10.8145	489	293	0.0309463
GO:0120031	plasma membrane bounded cell projection assembly	2.03603e-05	-10.8019	433	262	0.0276722
GO:0002009	morphogenesis of an epithelium	2.04159e-05	-10.7992	424	257	0.0271441
GO:0003006	developmental process involved in reproduction	2.05154e-05	-10.7943	657	385	0.0406633
GO:0010811	positive regulation of cell-substrate adhesion	2.10318e-05	-10.7695	121	84	0.00887199
GO:1901184	regulation of ERBB signaling pathway	2.1378e-05	-10.7531	93	67	0.00707647
GO:0019216	regulation of lipid metabolic process	2.24921e-05	-10.7023	410	249	0.0262991
GO:0000910	cytokinesis	2.26154e-05	-10.6969	98	70	0.00739332
GO:0048013	ephrin receptor signaling pathway	2.29058e-05	-10.6841	85	62	0.00654837
GO:0008654	phospholipid biosynthetic process	2.32094e-05	-10.671	243	155	0.0163709
GO:0030004	cellular monovalent inorganic cation homeostasis	2.42143e-05	-10.6286	108	76	0.00802704
GO:0010721	negative regulation of cell development	2.43792e-05	-10.6218	344	212	0.0223912
GO:0061008	hepaticobiliary system development	2.44661e-05	-10.6182	128	88	0.00929447
GO:0031331	positive regulation of cellular catabolic process	2.52026e-05	-10.5886	362	222	0.0234474
GO:0032269	negative regulation of cellular protein metabolic process	2.63318e-05	-10.5447	1115	631	0.0666455
GO:0045446	endothelial cell differentiation	2.63982e-05	-10.5422	82	60	0.00633714
GO:0031663	lipopolysaccharide-mediated signaling pathway	2.64525e-05	-10.5402	34	29	0.00306295
GO:0032653	regulation of interleukin-10 production	2.65697e-05	-10.5357	52	41	0.00433038
GO:0002699	positive regulation of immune effector process	2.68863e-05	-10.5239	219	141	0.0148923
GO:0061351	neural precursor cell proliferation	2.6924e-05	-10.5225	74	55	0.00580904
GO:0046330	positive regulation of JNK cascade	2.70548e-05	-10.5176	140	95	0.0100338
GO:0061138	morphogenesis of a branching epithelium	2.74577e-05	-10.5029	157	105	0.01109
GO:0010959	regulation of metal ion transport	2.85826e-05	-10.4627	393	239	0.0252429
GO:0033619	membrane protein proteolysis	2.86732e-05	-10.4595	37	31	0.00327419
GO:1905314	semi-lunar valve development	2.86732e-05	-10.4595	37	31	0.00327419
GO:0045862	positive regulation of proteolysis	2.92445e-05	-10.4398	359	220	0.0232362
GO:0006874	cellular calcium ion homeostasis	2.96493e-05	-10.4261	431	260	0.0274609
GO:0030316	osteoclast differentiation	2.98984e-05	-10.4177	43	35	0.00369666
GO:0090382	phagosome maturation	2.98984e-05	-10.4177	43	35	0.00369666
GO:0051057	positive regulation of small GTPase mediated signal transduction	3.06051e-05	-10.3943	71	53	0.0055978
GO:0044092	negative regulation of molecular function	3.15525e-05	-10.3639	1165	657	0.0693916
GO:0001763	morphogenesis of a branching structure	3.30377e-05	-10.3179	166	110	0.0116181
GO:0035335	peptidyl-tyrosine dephosphorylation	3.33037e-05	-10.3098	102	72	0.00760456
GO:0050773	regulation of dendrite development	3.39386e-05	-10.291	149	100	0.0105619
GO:0050868	negative regulation of T cell activation	3.43239e-05	-10.2797	112	78	0.00823828
GO:0043393	regulation of protein binding	3.45464e-05	-10.2732	218	140	0.0147866
GO:0003151	outflow tract morphogenesis	3.48509e-05	-10.2644	76	56	0.00591466
GO:0003018	vascular process in circulatory system	3.48547e-05	-10.2643	173	114	0.0120406
GO:1903531	negative regulation of secretion by cell	3.73196e-05	-10.196	213	137	0.0144698
GO:1902115	regulation of organelle assembly	3.76159e-05	-10.1881	220	141	0.0148923
GO:0009895	negative regulation of catabolic process	3.79625e-05	-10.1789	310	192	0.0202788
GO:0032655	regulation of interleukin-12 production	3.85914e-05	-10.1625	54	42	0.00443599
GO:0031532	actin cytoskeleton reorganization	3.91028e-05	-10.1493	65	49	0.00517533
GO:2001237	negative regulation of extrinsic apoptotic signaling pathway	3.99369e-05	-10.1282	104	73	0.00771018
GO:0034762	regulation of transmembrane transport	3.99933e-05	-10.1268	567	334	0.0352767
GO:0002696	positive regulation of leukocyte activation	4.00568e-05	-10.1252	380	231	0.024398
GO:1903509	liposaccharide metabolic process	4.04003e-05	-10.1167	109	76	0.00802704
GO:1901566	organonitrogen compound biosynthetic process	4.08127e-05	-10.1065	1387	774	0.081749
GO:0006875	cellular metal ion homeostasis	4.23533e-05	-10.0695	549	324	0.0342205
GO:0042060	wound healing	4.24021e-05	-10.0683	487	290	0.0306295
GO:0034123	positive regulation of toll-like receptor signaling pathway	4.24761e-05	-10.0666	23	21	0.002218
GO:0032386	regulation of intracellular transport	4.32766e-05	-10.0479	348	213	0.0224968
GO:0038127	ERBB signaling pathway	4.55557e-05	-9.99657	70	52	0.00549218
GO:0198738	cell-cell signaling by wnt	4.5617e-05	-9.99523	350	214	0.0226025
GO:0016055	Wnt signaling pathway	4.5617e-05	-9.99523	350	214	0.0226025
GO:0061640	cytoskeleton-dependent cytokinesis	4.57281e-05	-9.9928	96	68	0.00718209
GO:0032755	positive regulation of interleukin-6 production	4.57281e-05	-9.9928	96	68	0.00718209
GO:0090287	regulation of cellular response to growth factor stimulus	4.71153e-05	-9.96291	293	182	0.0192226
GO:0032733	positive regulation of interleukin-10 production	4.77873e-05	-9.94875	36	30	0.00316857
GO:0004709	MAP kinase kinase kinase activity	4.77955e-05	-9.94858	19	18	0.00190114
GO:0045926	negative regulation of growth	4.88366e-05	-9.92703	263	165	0.0174271
GO:0099177	regulation of trans-synaptic signaling	5.0874e-05	-9.88616	437	262	0.0276722
GO:0009100	glycoprotein metabolic process	5.09894e-05	-9.88389	381	231	0.024398
GO:0003281	ventricular septum development	5.12189e-05	-9.8794	75	55	0.00580904
GO:0070372	regulation of ERK1 and ERK2 cascade	5.15161e-05	-9.87362	304	188	0.0198564
GO:1901137	carbohydrate derivative biosynthetic process	5.48133e-05	-9.81158	609	356	0.0376003
GO:0033209	tumor necrosis factor-mediated signaling pathway	5.52863e-05	-9.80299	118	81	0.00855513
GO:0006661	phosphatidylinositol biosynthetic process	5.62176e-05	-9.78628	108	75	0.00792142
GO:0006664	glycolipid metabolic process	5.62176e-05	-9.78628	108	75	0.00792142
GO:0006402	mRNA catabolic process	5.66219e-05	-9.77911	216	138	0.0145754
GO:0048732	gland development	5.79442e-05	-9.75603	405	244	0.025771
GO:0009101	glycoprotein biosynthetic process	5.90556e-05	-9.73703	317	195	0.0205957
GO:0050732	negative regulation of peptidyl-tyrosine phosphorylation	5.98215e-05	-9.72415	53	41	0.00433038
GO:0060562	epithelial tube morphogenesis	5.99907e-05	-9.72132	301	186	0.0196451
GO:2000116	regulation of cysteine-type endopeptidase activity	6.01143e-05	-9.71926	239	151	0.0159485
GO:0090407	organophosphate biosynthetic process	6.01492e-05	-9.71868	527	311	0.0328475
GO:0002443	leukocyte mediated immunity	6.05306e-05	-9.71236	735	424	0.0447824
GO:0050804	modulation of chemical synaptic transmission	6.08885e-05	-9.70647	436	261	0.0275665
GO:0043933	protein-containing complex subunit organization	6.11715e-05	-9.70183	1908	1047	0.110583
GO:0045017	glycerolipid biosynthetic process	6.14109e-05	-9.69792	218	139	0.014681
GO:0045666	positive regulation of neuron differentiation	6.1838e-05	-9.69099	371	225	0.0237643
GO:0003007	heart morphogenesis	6.24764e-05	-9.68072	255	160	0.016899
GO:0001889	liver development	6.25092e-05	-9.6802	125	85	0.00897761
GO:0032446	protein modification by small protein conjugation	6.27063e-05	-9.67705	763	439	0.0463667
GO:0043401	steroid hormone mediated signaling pathway	6.40931e-05	-9.65517	120	82	0.00866075
GO:0007163	establishment or maintenance of cell polarity	6.50725e-05	-9.64001	192	124	0.0130967
GO:0050803	regulation of synapse structure or activity	6.61231e-05	-9.62399	227	144	0.0152091
GO:2000514	regulation of CD4-positive, alpha-beta T cell activation	6.63585e-05	-9.62044	61	46	0.00485847
GO:0003170	heart valve development	6.63585e-05	-9.62044	61	46	0.00485847
GO:0016567	protein ubiquitination	6.7258e-05	-9.60697	682	395	0.0417195
GO:0035666	TRIF-dependent toll-like receptor signaling pathway	6.85207e-05	-9.58838	29	25	0.00264047
GO:0051961	negative regulation of nervous system development	6.86295e-05	-9.58679	314	193	0.0203845
GO:0006629	lipid metabolic process	6.88994e-05	-9.58286	1184	664	0.070131
GO:0046638	positive regulation of alpha-beta T cell differentiation	7.03163e-05	-9.56251	47	37	0.0039079
GO:0006914	autophagy	7.15414e-05	-9.54523	259	162	0.0171103
GO:0061919	process utilizing autophagic mechanism	7.15414e-05	-9.54523	259	162	0.0171103
GO:0004713	protein tyrosine kinase activity	7.32766e-05	-9.52127	87	62	0.00654837
GO:0036092	phosphatidylinositol-3-phosphate biosynthetic process	7.34986e-05	-9.51824	14	14	0.00147866
GO:1902043	positive regulation of extrinsic apoptotic signaling pathway via death domain receptors	7.34986e-05	-9.51824	14	14	0.00147866
GO:1902041	regulation of extrinsic apoptotic signaling pathway via death domain receptors	7.45361e-05	-9.50423	58	44	0.00464723
GO:0060412	ventricular septum morphogenesis	7.47573e-05	-9.50126	44	35	0.00369666
GO:1900006	positive regulation of dendrite development	7.49409e-05	-9.49881	74	54	0.00570342
GO:0035304	regulation of protein dephosphorylation	7.53478e-05	-9.4934	139	93	0.00982256
GO:0055067	monovalent inorganic cation homeostasis	7.53478e-05	-9.4934	139	93	0.00982256
GO:0002756	MyD88-independent toll-like receptor signaling pathway	7.56966e-05	-9.48878	32	27	0.00285171
GO:0002292	T cell differentiation involved in immune response	7.56966e-05	-9.48878	32	27	0.00285171
GO:0030900	forebrain development	7.80487e-05	-9.45818	381	230	0.0242924
GO:1903053	regulation of extracellular matrix organization	7.81079e-05	-9.45742	41	33	0.00348542
GO:0004721	phosphoprotein phosphatase activity	7.92492e-05	-9.44291	35	29	0.00306295
GO:0050768	negative regulation of neurogenesis	8.1292e-05	-9.41746	295	182	0.0192226
GO:0003206	cardiac chamber morphogenesis	8.19333e-05	-9.4096	129	87	0.00918885
GO:0044255	cellular lipid metabolic process	8.3821e-05	-9.38683	938	532	0.0561893
GO:0046488	phosphatidylinositol metabolic process	8.40026e-05	-9.38466	165	108	0.0114068
GO:0050867	positive regulation of cell activation	8.46076e-05	-9.37749	394	237	0.0250317
GO:0051453	regulation of intracellular pH	8.56331e-05	-9.36544	84	60	0.00633714
GO:0001837	epithelial to mesenchymal transition	8.6473e-05	-9.35568	71	52	0.00549218
GO:0048545	response to steroid hormone	8.98258e-05	-9.31764	324	198	0.0209125
GO:0006605	protein targeting	9.08337e-05	-9.30648	360	218	0.0230249
GO:0004725	protein tyrosine phosphatase activity	9.19686e-05	-9.29406	99	69	0.00728771
GO:0050764	regulation of phagocytosis	9.19686e-05	-9.29406	99	69	0.00728771
GO:0003179	heart valve morphogenesis	9.22692e-05	-9.2908	52	40	0.00422476
GO:0007160	cell-matrix adhesion	9.69821e-05	-9.24098	126	85	0.00897761
GO:0045667	regulation of osteoblast differentiation	9.69821e-05	-9.24098	126	85	0.00897761
GO:0022408	negative regulation of cell-cell adhesion	9.75492e-05	-9.23515	181	117	0.0123574
GO:0051893	regulation of focal adhesion assembly	9.98248e-05	-9.21209	60	45	0.00475285
GO:0090109	regulation of cell-substrate junction assembly	9.98248e-05	-9.21209	60	45	0.00475285
GO:0007178	transmembrane receptor protein serine/threonine kinase signaling pathway	0.000100045	-9.20989	202	129	0.0136248
GO:0050878	regulation of body fluid levels	0.000100639	-9.20397	504	297	0.0313688
GO:0050673	epithelial cell proliferation	0.000104249	-9.16873	86	61	0.00644275
GO:0055086	nucleobase-containing small molecule metabolic process	0.000104514	-9.16619	528	310	0.0327419
GO:0051897	positive regulation of protein kinase B signaling	0.00010499	-9.16165	176	114	0.0120406
GO:0050807	regulation of synapse organization	0.000107102	-9.14173	218	138	0.0145754
GO:0046474	glycerophospholipid biosynthetic process	0.000108476	-9.12899	204	130	0.0137305
GO:0002700	regulation of production of molecular mediator of immune response	0.000113218	-9.0862	140	93	0.00982256
GO:0007599	hemostasis	0.000113475	-9.08393	307	188	0.0198564
GO:0006644	phospholipid metabolic process	0.0001142	-9.07756	370	223	0.023553
GO:0002286	T cell activation involved in immune response	0.000114341	-9.07632	65	48	0.00506971
GO:0006940	regulation of smooth muscle contraction	0.000114341	-9.07632	65	48	0.00506971
GO:0019932	second-messenger-mediated signaling	0.000115696	-9.06454	334	203	0.0214406
GO:0002287	alpha-beta T cell activation involved in immune response	0.000117449	-9.0495	28	24	0.00253485
GO:0090383	phagosome acidification	0.000117449	-9.0495	28	24	0.00253485
GO:0003180	aortic valve morphogenesis	0.000117449	-9.0495	28	24	0.00253485
GO:0002293	alpha-beta T cell differentiation involved in immune response	0.000117449	-9.0495	28	24	0.00253485
GO:1904950	negative regulation of establishment of protein localization	0.000117741	-9.04703	199	127	0.0134136
GO:0031667	response to nutrient levels	0.00011793	-9.04542	492	290	0.0306295
GO:0006469	negative regulation of protein kinase activity	0.000119808	-9.02962	236	148	0.0156316
GO:0032501	multicellular organismal process	0.000121074	-9.01911	6918	3628	0.383185
GO:0060349	bone morphogenesis	0.000122383	-9.00836	113	77	0.00813266
GO:0002709	regulation of T cell mediated immunity	0.000126417	-8.97592	70	51	0.00538657
GO:0001776	leukocyte homeostasis	0.000126417	-8.97592	70	51	0.00538657
GO:1902106	negative regulation of leukocyte differentiation	0.000127136	-8.97025	103	71	0.00749894
GO:0048638	regulation of developmental growth	0.000127239	-8.96944	347	210	0.02218
GO:0018209	peptidyl-serine modification	0.000127704	-8.9658	194	124	0.0130967
GO:0006885	regulation of pH	0.000128007	-8.96342	98	68	0.00718209
GO:0043114	regulation of vascular permeability	0.000129705	-8.95025	37	30	0.00316857
GO:0008285	negative regulation of cell population proliferation	0.000129959	-8.94829	762	436	0.0460499
GO:0042534	regulation of tumor necrosis factor biosynthetic process	0.000130737	-8.94232	34	28	0.00295733
GO:0005975	carbohydrate metabolic process	0.000132589	-8.92825	467	276	0.0291508
GO:0002706	regulation of lymphocyte mediated immunity	0.000133439	-8.92186	149	98	0.0103507
GO:1900076	regulation of cellular response to insulin stimulus	0.00013594	-8.90329	75	54	0.00570342
GO:0071236	cellular response to antibiotic	0.000135943	-8.90328	120	81	0.00855513
GO:0051048	negative regulation of secretion	0.000137102	-8.89479	240	150	0.0158428
GO:0034599	cellular response to oxidative stress	0.000137102	-8.89479	240	150	0.0158428
GO:2000114	regulation of establishment of cell polarity	0.000138768	-8.88271	21	19	0.00200676
GO:0048762	mesenchymal cell differentiation	0.000138828	-8.88228	156	102	0.0107731
GO:1903829	positive regulation of cellular protein localization	0.000140292	-8.87179	324	197	0.0208069
GO:0010976	positive regulation of neuron projection development	0.000140668	-8.86911	281	173	0.0182721
GO:0007204	positive regulation of cytosolic calcium ion concentration	0.000140668	-8.86911	281	173	0.0182721
GO:0010822	positive regulation of mitochondrion organization	0.000140712	-8.8688	115	78	0.00823828
GO:0045078	positive regulation of interferon-gamma biosynthetic process	0.000145108	-8.83803	13	13	0.00137305
GO:0046626	regulation of insulin receptor signaling pathway	0.000146139	-8.83095	67	49	0.00517533
GO:0016239	positive regulation of macroautophagy	0.000146139	-8.83095	67	49	0.00517533
GO:0007040	lysosome organization	0.000149417	-8.80877	59	44	0.00464723
GO:0080171	lytic vacuole organization	0.000149417	-8.80877	59	44	0.00464723
GO:0030641	regulation of cellular pH	0.000150265	-8.80311	90	63	0.00665399
GO:0006650	glycerophospholipid metabolic process	0.000152712	-8.78696	301	184	0.0194339
GO:0042059	negative regulation of epidermal growth factor receptor signaling pathway	0.000156893	-8.75995	48	37	0.0039079
GO:0035148	tube formation	0.0001579	-8.75355	146	96	0.0101394
GO:0030111	regulation of Wnt signaling pathway	0.000158179	-8.75178	366	220	0.0232362
GO:0000209	protein polyubiquitination	0.000159379	-8.74423	294	180	0.0190114
GO:0030162	regulation of proteolysis	0.000163139	-8.72091	730	418	0.0441487
GO:1903828	negative regulation of cellular protein localization	0.000166594	-8.69995	112	76	0.00802704
GO:0051259	protein complex oligomerization	0.000166933	-8.69792	536	313	0.0330587
GO:1903038	negative regulation of leukocyte cell-cell adhesion	0.000167185	-8.69641	129	86	0.00908323
GO:0007266	Rho protein signal transduction	0.000167249	-8.69602	77	55	0.00580904
GO:0030225	macrophage differentiation	0.000176227	-8.64374	24	21	0.002218
GO:0002335	mature B cell differentiation	0.000176227	-8.64374	24	21	0.002218
GO:0051224	negative regulation of protein transport	0.000176529	-8.64203	195	124	0.0130967
GO:0051251	positive regulation of lymphocyte activation	0.000178257	-8.63229	334	202	0.021335
GO:0006886	intracellular protein transport	0.000178395	-8.63151	979	551	0.058196
GO:0033044	regulation of chromosome organization	0.00018551	-8.5924	345	208	0.0219687
GO:0060759	regulation of response to cytokine stimulus	0.000191862	-8.55873	190	121	0.0127799
GO:0070482	response to oxygen levels	0.000192102	-8.55749	385	230	0.0242924
GO:1901185	negative regulation of ERBB signaling pathway	0.000192108	-8.55745	53	40	0.00422476
GO:0072089	stem cell proliferation	0.000192108	-8.55745	53	40	0.00422476
GO:0032233	positive regulation of actin filament bundle assembly	0.000193949	-8.54792	61	45	0.00475285
GO:0007596	blood coagulation	0.000196192	-8.53642	302	184	0.0194339
GO:0006613	cotranslational protein targeting to membrane	0.000197271	-8.53093	109	74	0.0078158
GO:1900077	negative regulation of cellular response to insulin stimulus	0.000199783	-8.51828	39	31	0.00327419
GO:0050856	regulation of T cell receptor signaling pathway	0.000199783	-8.51828	39	31	0.00327419
GO:0021915	neural tube development	0.000199817	-8.51811	157	102	0.0107731
GO:0045637	regulation of myeloid cell differentiation	0.000200246	-8.51597	252	156	0.0164766
GO:0042093	T-helper cell differentiation	0.00020027	-8.51584	27	23	0.00242924
GO:0002294	CD4-positive, alpha-beta T cell differentiation involved in immune response	0.00020027	-8.51584	27	23	0.00242924
GO:0032673	regulation of interleukin-4 production	0.00020027	-8.51584	27	23	0.00242924
GO:0030163	protein catabolic process	0.000204098	-8.49691	672	386	0.0407689
GO:0046677	response to antibiotic	0.000206304	-8.48616	304	185	0.0195395
GO:0070972	protein localization to endoplasmic reticulum	0.000207456	-8.48059	145	95	0.0100338
GO:0043269	regulation of ion transport	0.000209254	-8.47196	700	401	0.0423532
GO:0072507	divalent inorganic cation homeostasis	0.000210689	-8.46513	484	284	0.0299958
GO:0050778	positive regulation of immune response	0.000211439	-8.46157	823	467	0.049324
GO:0043281	regulation of cysteine-type endopeptidase activity involved in apoptotic process	0.000214809	-8.44576	215	135	0.0142586
GO:0008154	actin polymerization or depolymerization	0.000216072	-8.4399	50	38	0.00401352
GO:0031669	cellular response to nutrient levels	0.000219228	-8.4254	231	144	0.0152091
GO:0034341	response to interferon-gamma	0.000226154	-8.39429	180	115	0.0121462
GO:0065003	protein-containing complex assembly	0.000228324	-8.38474	1622	890	0.0940008
GO:0071346	cellular response to interferon-gamma	0.000240812	-8.3315	161	104	0.0109844
GO:0046513	ceramide biosynthetic process	0.000241349	-8.32927	47	36	0.00380228
GO:0004879	nuclear receptor activity	0.000241349	-8.32927	47	36	0.00380228
GO:0055085	transmembrane transport	0.000244514	-8.31624	1266	702	0.0741445
GO:0097327	response to antineoplastic agent	0.000244913	-8.31461	96	66	0.00697085
GO:0030001	metal ion transport	0.000247786	-8.30294	625	360	0.0380228
GO:0032495	response to muramyl dipeptide	0.000249244	-8.29708	20	18	0.00190114
GO:2001056	positive regulation of cysteine-type endopeptidase activity	0.000253503	-8.28014	149	97	0.010245
GO:0043030	regulation of macrophage activation	0.000254328	-8.27689	55	41	0.00433038
GO:0009607	response to biotic stimulus	0.000261523	-8.24899	1312	726	0.0766793
GO:0021537	telencephalon development	0.000262494	-8.24528	253	156	0.0164766
GO:0006937	regulation of muscle contraction	0.000265696	-8.23316	170	109	0.0115125
GO:0046486	glycerolipid metabolic process	0.000267616	-8.22596	372	222	0.0234474
GO:0051640	organelle localization	0.000268805	-8.22152	570	330	0.0348542
GO:0051480	regulation of cytosolic calcium ion concentration	0.000273619	-8.20377	325	196	0.0207013
GO:0061024	membrane organization	0.000276417	-8.1936	823	466	0.0492184
GO:1901222	regulation of NIK/NF-kappaB signaling	0.000278106	-8.18751	120	80	0.00844951
GO:0042177	negative regulation of protein catabolic process	0.00027861	-8.1857	132	87	0.00918885
GO:0031348	negative regulation of defense response	0.000281492	-8.17541	239	148	0.0156316
GO:0002320	lymphoid progenitor cell differentiation	0.000286472	-8.15787	12	12	0.00126743
GO:0034332	adherens junction organization	0.000292313	-8.13769	83	58	0.0061259
GO:0043506	regulation of JUN kinase activity	0.000292595	-8.13672	88	61	0.00644275
GO:0030890	positive regulation of B cell proliferation	0.000292938	-8.13555	41	32	0.00337981
GO:0034122	negative regulation of toll-like receptor signaling pathway	0.000292938	-8.13555	41	32	0.00337981
GO:0072503	cellular divalent inorganic cation homeostasis	0.000299188	-8.11444	462	271	0.0286227
GO:0045665	negative regulation of neuron differentiation	0.000299477	-8.11347	225	140	0.0147866
GO:0006509	membrane protein ectodomain proteolysis	0.000306595	-8.08998	23	20	0.00211238
GO:1901889	negative regulation of cell junction assembly	0.000306595	-8.08998	23	20	0.00211238
GO:0072599	establishment of protein localization to endoplasmic reticulum	0.000312731	-8.07017	122	81	0.00855513
GO:0034162	toll-like receptor 9 signaling pathway	0.000312814	-8.0699	16	15	0.00158428
GO:0050852	T cell receptor signaling pathway	0.000313705	-8.06706	174	111	0.0117237
GO:0042098	T cell proliferation	0.000316771	-8.05733	38	30	0.00316857
GO:0090092	regulation of transmembrane receptor protein serine/threonine kinase signaling pathway	0.000317015	-8.05656	243	150	0.0158428
GO:0050817	coagulation	0.000319014	-8.05028	304	184	0.0194339
GO:0061061	muscle structure development	0.000327603	-8.02371	479	280	0.0295733
GO:0120034	positive regulation of plasma membrane bounded cell projection assembly	0.000327902	-8.0228	100	68	0.00718209
GO:1900744	regulation of p38MAPK cascade	0.000327908	-8.02278	49	37	0.0039079
GO:0002685	regulation of leukocyte migration	0.000328737	-8.02025	197	124	0.0130967
GO:1901136	carbohydrate derivative catabolic process	0.000333791	-8.005	190	120	0.0126743
GO:0031589	cell-substrate adhesion	0.000337582	-7.9937	183	116	0.0122518
GO:0060706	cell differentiation involved in embryonic placenta development	0.000339588	-7.98778	26	22	0.00232362
GO:0009892	negative regulation of metabolic process	0.000341265	-7.98285	3440	1834	0.193705
GO:0043207	response to external biotic stimulus	0.000346642	-7.96722	1288	712	0.0752007
GO:0038083	peptidyl-tyrosine autophosphorylation	0.000349796	-7.95816	32	26	0.00274609
GO:0061028	establishment of endothelial barrier	0.000349796	-7.95816	32	26	0.00274609
GO:0097028	dendritic cell differentiation	0.000349796	-7.95816	32	26	0.00274609
GO:0045987	positive regulation of smooth muscle contraction	0.000349796	-7.95816	32	26	0.00274609
GO:0051017	actin filament bundle assembly	0.000360759	-7.9273	62	45	0.00475285
GO:0010950	positive regulation of endopeptidase activity	0.000367621	-7.90846	178	113	0.0119349
GO:0033628	regulation of cell adhesion mediated by integrin	0.000369131	-7.90436	46	35	0.00369666
GO:0051452	intracellular pH reduction	0.000369131	-7.90436	46	35	0.00369666
GO:0090257	regulation of muscle system process	0.000381396	-7.87167	258	158	0.0166878
GO:0032479	regulation of type I interferon production	0.000390972	-7.84687	126	83	0.00876637
GO:0043603	cellular amide metabolic process	0.000392499	-7.84298	775	439	0.0463667
GO:0003013	circulatory system process	0.000393677	-7.83998	403	238	0.0251373
GO:1903747	regulation of establishment of protein localization to mitochondrion	0.00039838	-7.82811	72	51	0.00538657
GO:0045639	positive regulation of myeloid cell differentiation	0.000398645	-7.82744	92	63	0.00665399
GO:0001503	ossification	0.00040227	-7.81839	260	159	0.0167934
GO:0006486	protein glycosylation	0.00041978	-7.77578	253	155	0.0163709
GO:0043413	macromolecule glycosylation	0.00041978	-7.77578	253	155	0.0163709
GO:0051707	response to other organism	0.000422659	-7.76894	1286	710	0.0749894
GO:0010212	response to ionizing radiation	0.000427871	-7.75669	147	95	0.0100338
GO:0032388	positive regulation of intracellular transport	0.000432467	-7.746	205	128	0.0135192
GO:0001954	positive regulation of cell-matrix adhesion	0.00043382	-7.74288	51	38	0.00401352
GO:0051496	positive regulation of stress fiber assembly	0.00043382	-7.74288	51	38	0.00401352
GO:0051302	regulation of cell division	0.000435096	-7.73994	168	107	0.0113012
GO:0021987	cerebral cortex development	0.000439491	-7.72989	116	77	0.00813266
GO:0070085	glycosylation	0.000446437	-7.71421	264	161	0.0170046
GO:0045670	regulation of osteoclast differentiation	0.000448333	-7.70998	64	46	0.00485847
GO:0019882	antigen processing and presentation	0.000448548	-7.70949	214	133	0.0140473
GO:0045124	regulation of bone resorption	0.000456453	-7.69202	40	31	0.00327419
GO:0001959	regulation of cytokine-mediated signaling pathway	0.00046662	-7.67	177	112	0.0118293
GO:0030838	positive regulation of actin filament polymerization	0.000472208	-7.65809	89	61	0.00644275
GO:0043507	positive regulation of JUN kinase activity	0.000478959	-7.64389	74	52	0.00549218
GO:0003208	cardiac ventricle morphogenesis	0.000478959	-7.64389	74	52	0.00549218
GO:0060998	regulation of dendritic spine development	0.000478959	-7.64389	74	52	0.00549218
GO:0048754	branching morphogenesis of an epithelial tube	0.000482012	-7.63754	130	85	0.00897761
GO:0007155	cell adhesion	0.00049173	-7.61758	921	516	0.0544994
GO:0045047	protein targeting to ER	0.000492185	-7.61666	118	78	0.00823828
GO:0000184	nuclear-transcribed mRNA catabolic process, nonsense-mediated decay	0.000492185	-7.61666	118	78	0.00823828
GO:1905114	cell surface receptor signaling pathway involved in cell-cell signaling	0.000498282	-7.60435	417	245	0.0258766
GO:0046627	negative regulation of insulin receptor signaling pathway	0.00049918	-7.60254	37	29	0.00306295
GO:2001235	positive regulation of apoptotic signaling pathway	0.000502634	-7.59565	179	113	0.0119349
GO:0021543	pallium development	0.000508677	-7.5837	172	109	0.0115125
GO:0044257	cellular protein catabolic process	0.00051631	-7.5688	611	350	0.0369666
GO:0021885	forebrain cell migration	0.000523516	-7.55494	61	44	0.00464723
GO:0050707	regulation of cytokine secretion	0.000524054	-7.55392	211	131	0.0138361
GO:0034311	diol metabolic process	0.00053043	-7.54182	22	19	0.00200676
GO:0001773	myeloid dendritic cell activation	0.00053043	-7.54182	22	19	0.00200676
GO:0031345	negative regulation of cell projection organization	0.000530592	-7.54152	188	118	0.012463
GO:0043280	positive regulation of cysteine-type endopeptidase activity involved in apoptotic process	0.000532626	-7.53769	132	86	0.00908323
GO:0030032	lamellipodium assembly	0.000537492	-7.5286	34	27	0.00285171
GO:0043367	CD4-positive, alpha-beta T cell differentiation	0.000537492	-7.5286	34	27	0.00285171
GO:0000082	G1/S transition of mitotic cell cycle	0.000549086	-7.50726	120	79	0.0083439
GO:0002698	negative regulation of immune effector process	0.000549086	-7.50726	120	79	0.0083439
GO:0061572	actin filament bundle organization	0.000549412	-7.50666	66	47	0.00496409
GO:0097193	intrinsic apoptotic signaling pathway	0.000553052	-7.50006	146	94	0.00992818
GO:0090132	epithelium migration	0.000559448	-7.48856	86	59	0.00623152
GO:0010769	regulation of cell morphogenesis involved in differentiation	0.000560878	-7.48601	301	181	0.019117
GO:0045581	negative regulation of T cell differentiation	0.00056117	-7.48549	45	34	0.00359104
GO:0034765	regulation of ion transmembrane transport	0.000565092	-7.47852	482	280	0.0295733
GO:0045060	negative thymic T cell selection	0.000565523	-7.47776	11	11	0.00116181
GO:0046434	organophosphate catabolic process	0.000570811	-7.46845	127	83	0.00876637
GO:0098751	bone cell development	0.000572361	-7.46574	25	21	0.002218
GO:0045577	regulation of B cell differentiation	0.000581247	-7.45033	28	23	0.00242924
GO:0036075	replacement ossification	0.000581247	-7.45033	28	23	0.00242924
GO:0001958	endochondral ossification	0.000581247	-7.45033	28	23	0.00242924
GO:0045410	positive regulation of interleukin-6 biosynthetic process	0.000581319	-7.45021	15	14	0.00147866
GO:1903320	regulation of protein modification by small protein conjugation or removal	0.000582703	-7.44783	231	142	0.0149979
GO:1904375	regulation of protein localization to cell periphery	0.000583598	-7.4463	115	76	0.00802704
GO:0007267	cell-cell signaling	0.000588651	-7.43768	1077	598	0.0631601
GO:0050728	negative regulation of inflammatory response	0.000598299	-7.42142	169	107	0.0113012
GO:0019722	calcium-mediated signaling	0.000603485	-7.41279	148	95	0.0100338
GO:0050848	regulation of calcium-mediated signaling	0.000603729	-7.41239	98	66	0.00697085
GO:0022612	gland morphogenesis	0.000603729	-7.41239	98	66	0.00697085
GO:0022029	telencephalon cell migration	0.000610443	-7.40133	58	42	0.00443599
GO:0070374	positive regulation of ERK1 and ERK2 cascade	0.000628368	-7.37238	217	134	0.0141529
GO:0050714	positive regulation of protein secretion	0.000630152	-7.36955	269	163	0.0172159
GO:0097581	lamellipodium organization	0.00063237	-7.36604	42	32	0.00337981
GO:0070671	response to interleukin-12	0.000646211	-7.34438	50	37	0.0039079
GO:0032088	negative regulation of NF-kappaB transcription factor activity	0.000647544	-7.34232	88	60	0.00633714
GO:0016570	histone modification	0.000649526	-7.33927	358	212	0.0223912
GO:0006614	SRP-dependent cotranslational protein targeting to membrane	0.000652421	-7.33482	105	70	0.00739332
GO:0002793	positive regulation of peptide secretion	0.000652552	-7.33462	289	174	0.0183777
GO:0030856	regulation of epithelial cell differentiation	0.000656452	-7.32866	157	100	0.0105619
GO:0007346	regulation of mitotic cell cycle	0.00066169	-7.32071	661	376	0.0397127
GO:1905475	regulation of protein localization to membrane	0.000666066	-7.31412	187	117	0.0123574
GO:0070664	negative regulation of leukocyte proliferation	0.000672095	-7.30511	78	54	0.00570342
GO:0032945	negative regulation of mononuclear cell proliferation	0.000673353	-7.30324	73	51	0.00538657
GO:0050672	negative regulation of lymphocyte proliferation	0.000673353	-7.30324	73	51	0.00538657
GO:0002824	positive regulation of adaptive immune response based on somatic recombination of immune receptors built from immunoglobulin superfamily domains	0.000685483	-7.28539	100	67	0.00707647
GO:0010948	negative regulation of cell cycle process	0.000690267	-7.27843	351	208	0.0219687
GO:0035710	CD4-positive, alpha-beta T cell activation	0.000706732	-7.25486	39	30	0.00316857
GO:0030501	positive regulation of bone mineralization	0.000706732	-7.25486	39	30	0.00316857
GO:0045058	T cell selection	0.000706732	-7.25486	39	30	0.00316857
GO:0036498	IRE1-mediated unfolded protein response	0.000710601	-7.2494	55	40	0.00422476
GO:1903076	regulation of protein localization to plasma membrane	0.00071654	-7.24108	95	64	0.00675961
GO:0022610	biological adhesion	0.000739574	-7.20944	928	518	0.0547106
GO:0043409	negative regulation of MAPK cascade	0.000780435	-7.15566	184	115	0.0121462
GO:0051895	negative regulation of focal adhesion assembly	0.000792335	-7.14053	18	16	0.0016899
GO:0009200	deoxyribonucleoside triphosphate metabolic process	0.000792335	-7.14053	18	16	0.0016899
GO:0043011	myeloid dendritic cell differentiation	0.000792335	-7.14053	18	16	0.0016899
GO:0044843	cell cycle G1/S phase transition	0.000800943	-7.12972	121	79	0.0083439
GO:0008015	blood circulation	0.000805443	-7.12412	392	230	0.0242924
GO:0001667	ameboidal-type cell migration	0.000814703	-7.11269	170	107	0.0113012
GO:0043433	negative regulation of DNA-binding transcription factor activity	0.000814703	-7.11269	170	107	0.0113012
GO:0036293	response to decreased oxygen levels	0.000824397	-7.10086	361	213	0.0224968
GO:0030308	negative regulation of cell growth	0.000833678	-7.08966	186	116	0.0122518
GO:1903322	positive regulation of protein modification by small protein conjugation or removal	0.000834678	-7.08846	135	87	0.00918885
GO:0048705	skeletal system morphogenesis	0.000839989	-7.08212	236	144	0.0152091
GO:0009267	cellular response to starvation	0.000841363	-7.08049	149	95	0.0100338
GO:2000027	regulation of animal organ morphogenesis	0.000844269	-7.07704	254	154	0.0162653
GO:0006508	proteolysis	0.000844678	-7.07656	1245	685	0.072349
GO:0030177	positive regulation of Wnt signaling pathway	0.000855246	-7.06412	179	112	0.0118293
GO:0001841	neural tube formation	0.0008706	-7.04633	104	69	0.00728771
GO:0008286	insulin receptor signaling pathway	0.000883768	-7.03132	87	59	0.00623152
GO:0060840	artery development	0.000883768	-7.03132	87	59	0.00623152
GO:0000086	G2/M transition of mitotic cell cycle	0.000901643	-7.01129	130	84	0.00887199
GO:1902904	negative regulation of supramolecular fiber organization	0.000911484	-7.00044	137	88	0.00929447
GO:0003177	pulmonary valve development	0.000912103	-6.99976	21	18	0.00190114
GO:0046640	regulation of alpha-beta T cell proliferation	0.000912669	-6.99914	30	24	0.00253485
GO:0043372	positive regulation of CD4-positive, alpha-beta T cell differentiation	0.000912669	-6.99914	30	24	0.00253485
GO:0010952	positive regulation of peptidase activity	0.000917193	-6.99419	197	122	0.0128855
GO:0030198	extracellular matrix organization	0.000924194	-6.98659	336	199	0.0210182
GO:0032481	positive regulation of type I interferon production	0.000931428	-6.97879	77	53	0.0055978
GO:0060333	interferon-gamma-mediated signaling pathway	0.00094167	-6.96786	72	50	0.00528095
GO:0016569	covalent chromatin modification	0.000943811	-6.96558	369	217	0.0229193
GO:0007176	regulation of epidermal growth factor-activated receptor activity	0.000952585	-6.95633	27	22	0.00232362
GO:0045671	negative regulation of osteoclast differentiation	0.000952585	-6.95633	27	22	0.00232362
GO:0071349	cellular response to interleukin-12	0.00095665	-6.95207	49	36	0.00380228
GO:1903010	regulation of bone development	0.000958433	-6.95021	24	20	0.00211238
GO:0061311	cell surface receptor signaling pathway involved in heart development	0.000958433	-6.95021	24	20	0.00211238
GO:0002437	inflammatory response to antigenic stimulus	0.000958433	-6.95021	24	20	0.00211238
GO:0019058	viral life cycle	0.000974066	-6.93403	199	123	0.0129911
GO:0044839	cell cycle G2/M phase transition	0.000986671	-6.92117	132	85	0.00897761
GO:0104004	cellular response to environmental stimulus	0.000988619	-6.9192	309	184	0.0194339
GO:0071214	cellular response to abiotic stimulus	0.000988619	-6.9192	309	184	0.0194339
GO:0033135	regulation of peptidyl-serine phosphorylation	0.000992835	-6.91495	139	89	0.00940008
GO:0051603	proteolysis involved in cellular protein catabolic process	0.00101126	-6.89655	580	331	0.0349599
GO:0048640	negative regulation of developmental growth	0.00101658	-6.89131	113	74	0.0078158
GO:0004842	ubiquitin-protein transferase activity	0.00102638	-6.88172	244	148	0.0156316
GO:0031341	regulation of cell killing	0.0010336	-6.87471	101	67	0.00707647
GO:0002260	lymphocyte homeostasis	0.00103427	-6.87406	54	39	0.00411914
GO:0009615	response to virus	0.00104066	-6.8679	282	169	0.0178496
GO:0006260	DNA replication	0.00105238	-6.8567	210	129	0.0136248
GO:0010977	negative regulation of neuron projection development	0.00106267	-6.84697	155	98	0.0103507
GO:1901214	regulation of neuron death	0.00106757	-6.84237	313	186	0.0196451
GO:0031330	negative regulation of cellular catabolic process	0.0010725	-6.83776	255	154	0.0162653
GO:0009314	response to radiation	0.00107313	-6.83718	434	252	0.026616
GO:0090557	establishment of endothelial intestinal barrier	0.00107603	-6.83447	14	13	0.00137305
GO:0006812	cation transport	0.00108156	-6.82935	820	459	0.0484791
GO:0018105	peptidyl-serine phosphorylation	0.00109882	-6.81352	171	107	0.0113012
GO:0043550	regulation of lipid kinase activity	0.00110919	-6.80412	64	45	0.00475285
GO:0048568	embryonic organ development	0.00111507	-6.79883	425	247	0.0260879
GO:0016303	1-phosphatidylinositol-3-kinase activity	0.00111634	-6.7977	10	10	0.00105619
GO:2000271	positive regulation of fibroblast apoptotic process	0.00111634	-6.7977	10	10	0.00105619
GO:0060600	dichotomous subdivision of an epithelial terminal unit	0.00111634	-6.7977	10	10	0.00105619
GO:0051656	establishment of organelle localization	0.00114477	-6.77255	359	211	0.0222856
GO:0030510	regulation of BMP signaling pathway	0.00114805	-6.76969	91	61	0.00644275
GO:0042770	signal transduction in response to DNA damage	0.00115666	-6.76222	103	68	0.00718209
GO:0002792	negative regulation of peptide secretion	0.00115984	-6.75947	150	95	0.0100338
GO:0090150	establishment of protein localization to membrane	0.00116268	-6.75702	268	161	0.0170046
GO:0051494	negative regulation of cytoskeleton organization	0.00116955	-6.75114	143	91	0.00961132
GO:0050709	negative regulation of protein secretion	0.00116955	-6.75114	143	91	0.00961132
GO:0120161	regulation of cold-induced thermogenesis	0.00116955	-6.75114	143	91	0.00961132
GO:0001666	response to hypoxia	0.0011799	-6.74232	350	206	0.0217575
GO:0042116	macrophage activation	0.00120753	-6.71918	51	37	0.0039079
GO:2000516	positive regulation of CD4-positive, alpha-beta T cell activation	0.0012152	-6.71284	35	27	0.00285171
GO:0045622	regulation of T-helper cell differentiation	0.0012152	-6.71284	35	27	0.00285171
GO:0045445	myoblast differentiation	0.0012152	-6.71284	35	27	0.00285171
GO:0048008	platelet-derived growth factor receptor signaling pathway	0.0012152	-6.71284	35	27	0.00285171
GO:0043666	regulation of phosphoprotein phosphatase activity	0.00124014	-6.69253	117	76	0.00802704
GO:0009888	tissue development	0.00124033	-6.69238	1741	943	0.0995986
GO:1902017	regulation of cilium assembly	0.00124652	-6.6874	81	55	0.00580904
GO:0003712	transcription coregulator activity	0.00124652	-6.6874	81	55	0.00580904
GO:0010921	regulation of phosphatase activity	0.00125405	-6.68138	175	109	0.0115125
GO:0032273	positive regulation of protein polymerization	0.00126183	-6.67519	124	80	0.00844951
GO:0007041	lysosomal transport	0.00128878	-6.65406	105	69	0.00728771
GO:0002821	positive regulation of adaptive immune response	0.00128878	-6.65406	105	69	0.00728771
GO:0090130	tissue migration	0.0012973	-6.64747	93	62	0.00654837
GO:0033157	regulation of intracellular protein transport	0.0013102	-6.63757	227	138	0.0145754
GO:0019318	hexose metabolic process	0.00134519	-6.61122	154	97	0.010245
GO:0006955	immune response	0.00135679	-6.60263	1811	979	0.103401
GO:0006259	DNA metabolic process	0.00138463	-6.58233	743	417	0.0440431
GO:0045072	regulation of interferon-gamma biosynthetic process	0.00140087	-6.57066	17	15	0.00158428
GO:0030011	maintenance of cell polarity	0.00140087	-6.57066	17	15	0.00158428
GO:0045851	pH reduction	0.00140712	-6.56621	48	35	0.00369666
GO:0045933	positive regulation of muscle contraction	0.00140712	-6.56621	48	35	0.00369666
GO:0046850	regulation of bone remodeling	0.00140712	-6.56621	48	35	0.00369666
GO:0033673	negative regulation of kinase activity	0.00141529	-6.56042	258	155	0.0163709
GO:0010631	epithelial cell migration	0.00142656	-6.55249	83	56	0.00591466
GO:0002065	columnar/cuboidal epithelial cell differentiation	0.00145832	-6.53047	95	63	0.00665399
GO:0035025	positive regulation of Rho protein signal transduction	0.00145885	-6.53011	29	23	0.00242924
GO:0019228	neuronal action potential	0.00145885	-6.53011	29	23	0.00242924
GO:0050855	regulation of B cell receptor signaling pathway	0.00145885	-6.53011	29	23	0.00242924
GO:0061099	negative regulation of protein tyrosine kinase activity	0.00145885	-6.53011	29	23	0.00242924
GO:0060317	cardiac epithelial to mesenchymal transition	0.00145885	-6.53011	29	23	0.00242924
GO:0005996	monosaccharide metabolic process	0.00148592	-6.51172	197	121	0.0127799
GO:0072331	signal transduction by p53 class mediator	0.00149305	-6.50693	121	78	0.00823828
GO:0017015	regulation of transforming growth factor beta receptor signaling pathway	0.00149305	-6.50693	121	78	0.00823828
GO:0045732	positive regulation of protein catabolic process	0.00151471	-6.49253	215	131	0.0138361
GO:1990778	protein localization to cell periphery	0.00151829	-6.49017	224	136	0.0143642
GO:0048511	rhythmic process	0.00151834	-6.49014	271	162	0.0171103
GO:0045778	positive regulation of ossification	0.0015419	-6.47474	90	60	0.00633714
GO:1903749	positive regulation of establishment of protein localization to mitochondrion	0.00154544	-6.47245	58	41	0.00433038
GO:0035306	positive regulation of dephosphorylation	0.00154544	-6.47245	58	41	0.00433038
GO:0001782	B cell homeostasis	0.00155001	-6.46949	26	21	0.002218
GO:0051497	negative regulation of stress fiber assembly	0.00155001	-6.46949	26	21	0.002218
GO:0010812	negative regulation of cell-substrate adhesion	0.00155371	-6.46711	68	47	0.00496409
GO:0042535	positive regulation of tumor necrosis factor biosynthetic process	0.00155799	-6.46436	20	17	0.00179552
GO:0034104	negative regulation of tissue remodeling	0.00155799	-6.46436	20	17	0.00179552
GO:0051896	regulation of protein kinase B signaling	0.00157749	-6.45192	244	147	0.015526
GO:0045165	cell fate commitment	0.00157749	-6.45192	244	147	0.015526
GO:0032753	positive regulation of interleukin-4 production	0.00159365	-6.44173	23	19	0.00200676
GO:0090075	relaxation of muscle	0.00159365	-6.44173	23	19	0.00200676
GO:0070266	necroptotic process	0.00159365	-6.44173	23	19	0.00200676
GO:0050770	regulation of axonogenesis	0.00160562	-6.43425	183	113	0.0119349
GO:0006612	protein targeting to membrane	0.00161245	-6.43	167	104	0.0109844
GO:0002220	innate immune response activating cell surface receptor signaling pathway	0.00161384	-6.42914	116	75	0.00792142
GO:1903844	regulation of cellular response to transforming growth factor beta stimulus	0.00163083	-6.41866	123	79	0.0083439
GO:0072175	epithelial tube formation	0.00163412	-6.41665	130	83	0.00876637
GO:0032456	endocytic recycling	0.00165995	-6.40097	37	28	0.00295733
GO:0051099	positive regulation of binding	0.00166338	-6.3989	176	109	0.0115125
GO:0031647	regulation of protein stability	0.001677	-6.39075	286	170	0.0179552
GO:0006811	ion transport	0.00168931	-6.38344	1347	735	0.0776299
GO:0043112	receptor metabolic process	0.00169699	-6.3789	104	68	0.00718209
GO:1904062	regulation of cation transmembrane transport	0.00173992	-6.35392	341	200	0.0211238
GO:0001885	endothelial cell development	0.00175492	-6.34533	50	36	0.00380228
GO:0009409	response to cold	0.00175492	-6.34533	50	36	0.00380228
GO:0050715	positive regulation of cytokine secretion	0.00175598	-6.34473	139	88	0.00929447
GO:0006997	nucleus organization	0.00177195	-6.33568	132	84	0.00887199
GO:1903532	positive regulation of secretion by cell	0.001787	-6.32722	400	232	0.0245036
GO:0045620	negative regulation of lymphocyte differentiation	0.00182322	-6.30715	55	39	0.00411914
GO:0043551	regulation of phosphatidylinositol 3-kinase activity	0.00182322	-6.30715	55	39	0.00411914
GO:1905037	autophagosome organization	0.00184348	-6.2961	65	45	0.00475285
GO:0008361	regulation of cell size	0.00187416	-6.27959	180	111	0.0117237
GO:0002262	myeloid cell homeostasis	0.00187501	-6.27914	106	69	0.00728771
GO:0030866	cortical actin cytoskeleton organization	0.00189611	-6.26795	42	31	0.00327419
GO:0043244	regulation of protein complex disassembly	0.00191139	-6.25992	113	73	0.00771018
GO:0035637	multicellular organismal signaling	0.00191678	-6.25711	134	85	0.00897761
GO:0060326	cell chemotaxis	0.0019386	-6.24579	207	126	0.013308
GO:0033365	protein localization to organelle	0.00195636	-6.23667	725	406	0.0428813
GO:0039694	viral RNA genome replication	0.00198284	-6.22323	13	12	0.00126743
GO:1902894	negative regulation of pri-miRNA transcription by RNA polymerase II	0.00198284	-6.22323	13	12	0.00126743
GO:0043116	negative regulation of vascular permeability	0.00198284	-6.22323	13	12	0.00126743
GO:0045086	positive regulation of interleukin-2 biosynthetic process	0.00198284	-6.22323	13	12	0.00126743
GO:1900272	negative regulation of long-term synaptic potentiation	0.00198284	-6.22323	13	12	0.00126743
GO:0090288	negative regulation of cellular response to growth factor stimulus	0.00201135	-6.20895	166	103	0.0108787
GO:0050890	cognition	0.00201713	-6.20608	296	175	0.0184833
GO:1901224	positive regulation of NIK/NF-kappaB signaling	0.00201763	-6.20583	77	52	0.00549218
GO:0007611	learning or memory	0.00204049	-6.19457	256	153	0.0161597
GO:0006979	response to oxidative stress	0.00204231	-6.19368	386	224	0.0236586
GO:0030865	cortical cytoskeleton organization	0.00205585	-6.18707	47	34	0.00359104
GO:0033077	T cell differentiation in thymus	0.00205585	-6.18707	47	34	0.00359104
GO:0035722	interleukin-12-mediated signaling pathway	0.00205585	-6.18707	47	34	0.00359104
GO:0001843	neural tube closure	0.00206066	-6.18473	89	59	0.00623152
GO:0006275	regulation of DNA replication	0.00206406	-6.18308	108	70	0.00739332
GO:0051348	negative regulation of transferase activity	0.00206948	-6.18046	287	170	0.0179552
GO:0061035	regulation of cartilage development	0.00209402	-6.16867	72	49	0.00517533
GO:0060350	endochondral bone morphogenesis	0.00209402	-6.16867	72	49	0.00517533
GO:0030041	actin filament polymerization	0.00209812	-6.16671	31	24	0.00253485
GO:0002724	regulation of T cell cytokine production	0.00209812	-6.16671	31	24	0.00253485
GO:0001838	embryonic epithelial tube formation	0.00209921	-6.1662	122	78	0.00823828
GO:0044057	regulation of system process	0.00210137	-6.16517	613	346	0.0365441
GO:1990089	response to nerve growth factor	0.00214984	-6.14236	52	37	0.0039079
GO:0030514	negative regulation of BMP signaling pathway	0.00214984	-6.14236	52	37	0.0039079
GO:0006939	smooth muscle contraction	0.00214984	-6.14236	52	37	0.0039079
GO:0003707	steroid hormone receptor activity	0.00214984	-6.14236	52	37	0.0039079
GO:0032330	regulation of chondrocyte differentiation	0.00214984	-6.14236	52	37	0.0039079
GO:0072523	purine-containing compound catabolic process	0.00214984	-6.14236	52	37	0.0039079
GO:0014020	primary neural tube formation	0.00215781	-6.13866	96	63	0.00665399
GO:0007257	activation of JUN kinase activity	0.00218955	-6.12406	39	29	0.00306295
GO:0045123	cellular extravasation	0.00218955	-6.12406	39	29	0.00306295
GO:0034163	regulation of toll-like receptor 9 signaling pathway	0.00220352	-6.1177	9	9	0.00095057
GO:0002634	regulation of germinal center formation	0.00220352	-6.1177	9	9	0.00095057
GO:0009204	deoxyribonucleoside triphosphate catabolic process	0.00220352	-6.1177	9	9	0.00095057
GO:0051864	histone demethylase activity (H3-K36 specific)	0.00220352	-6.1177	9	9	0.00095057
GO:0070544	histone H3-K36 demethylation	0.00220352	-6.1177	9	9	0.00095057
GO:0008354	germ cell migration	0.00220352	-6.1177	9	9	0.00095057
GO:1902459	positive regulation of stem cell population maintenance	0.00220352	-6.1177	9	9	0.00095057
GO:0001973	adenosine receptor signaling pathway	0.00220352	-6.1177	9	9	0.00095057
GO:0031396	regulation of protein ubiquitination	0.00224912	-6.09721	204	124	0.0130967
GO:0051100	negative regulation of binding	0.00227149	-6.08732	170	105	0.01109
GO:0007613	memory	0.00228116	-6.08307	117	75	0.00792142
GO:0006952	defense response	0.00229508	-6.07699	1314	716	0.0756232
GO:0050858	negative regulation of antigen receptor-mediated signaling pathway	0.00231416	-6.06871	28	22	0.00232362
GO:0003148	outflow tract septum morphogenesis	0.00231416	-6.06871	28	22	0.00232362
GO:0045408	regulation of interleukin-6 biosynthetic process	0.00231416	-6.06871	28	22	0.00232362
GO:0010821	regulation of mitochondrion organization	0.00231509	-6.0683	179	110	0.0116181
GO:0097305	response to alcohol	0.00231783	-6.06712	233	140	0.0147866
GO:0051235	maintenance of location	0.00235332	-6.05193	163	101	0.0106675
GO:0099175	regulation of postsynapse organization	0.0023915	-6.03583	98	64	0.00675961
GO:0070373	negative regulation of ERK1 and ERK2 cascade	0.00240115	-6.03181	74	50	0.00528095
GO:0032677	regulation of interleukin-8 production	0.00240115	-6.03181	74	50	0.00528095
GO:0060999	positive regulation of dendritic spine development	0.00240422	-6.03053	44	32	0.00337981
GO:0043903	regulation of symbiosis, encompassing mutualism through parasitism	0.00242047	-6.02379	235	141	0.0148923
GO:0043266	regulation of potassium ion transport	0.00244721	-6.0128	105	68	0.00718209
GO:0045185	maintenance of protein location	0.00244721	-6.0128	105	68	0.00718209
GO:0060828	regulation of canonical Wnt signaling pathway	0.00245334	-6.0103	286	169	0.0178496
GO:1905153	regulation of membrane invagination	0.00246085	-6.00725	16	14	0.00147866
GO:0071044	histone mRNA catabolic process	0.00246085	-6.00725	16	14	0.00147866
GO:0045986	negative regulation of smooth muscle contraction	0.00246085	-6.00725	16	14	0.00147866
GO:0046519	sphingoid metabolic process	0.00246085	-6.00725	16	14	0.00147866
GO:0001764	neuron migration	0.00248102	-5.99909	119	76	0.00802704
GO:0030518	intracellular steroid hormone receptor signaling pathway	0.00249145	-5.99489	69	47	0.00496409
GO:0002719	negative regulation of cytokine production involved in immune response	0.00250272	-5.99038	25	20	0.00211238
GO:0002562	somatic diversification of immune receptors via germline recombination within a single locus	0.00251623	-5.985	36	27	0.00285171
GO:0034333	adherens junction assembly	0.00251623	-5.985	36	27	0.00285171
GO:0016444	somatic cell DNA recombination	0.00251623	-5.985	36	27	0.00285171
GO:0002704	negative regulation of leukocyte mediated immunity	0.00253331	-5.97823	49	35	0.00369666
GO:1990090	cellular response to nerve growth factor stimulus	0.00253331	-5.97823	49	35	0.00369666
GO:0099518	vesicle cytoskeletal trafficking	0.00253331	-5.97823	49	35	0.00369666
GO:1903008	organelle disassembly	0.00255969	-5.96787	64	44	0.00464723
GO:0002763	positive regulation of myeloid leukocyte differentiation	0.00259258	-5.9551	54	38	0.00401352
GO:0042130	negative regulation of T cell proliferation	0.00259702	-5.95339	59	41	0.00433038
GO:0007063	regulation of sister chromatid cohesion	0.00262963	-5.94091	22	18	0.00190114
GO:1903077	negative regulation of protein localization to plasma membrane	0.00262963	-5.94091	22	18	0.00190114
GO:0045624	positive regulation of T-helper cell differentiation	0.00262963	-5.94091	22	18	0.00190114
GO:0048771	tissue remodeling	0.00263962	-5.93712	100	65	0.00686523
GO:0034312	diol biosynthetic process	0.00264182	-5.93629	19	16	0.0016899
GO:0032528	microvillus organization	0.00264182	-5.93629	19	16	0.0016899
GO:0045076	regulation of interleukin-2 biosynthetic process	0.00264182	-5.93629	19	16	0.0016899
GO:0046641	positive regulation of alpha-beta T cell proliferation	0.00264182	-5.93629	19	16	0.0016899
GO:0032609	interferon-gamma production	0.00264182	-5.93629	19	16	0.0016899
GO:0042088	T-helper 1 type immune response	0.00264182	-5.93629	19	16	0.0016899
GO:0060537	muscle tissue development	0.00264304	-5.93583	301	177	0.0186946
GO:0002687	positive regulation of leukocyte migration	0.00266442	-5.92777	128	81	0.00855513
GO:0015748	organophosphate ester transport	0.00269097	-5.91785	121	77	0.00813266
GO:0022406	membrane docking	0.00269849	-5.91506	176	108	0.0114068
GO:0030500	regulation of bone mineralization	0.00273325	-5.90226	76	51	0.00538657
GO:0006767	water-soluble vitamin metabolic process	0.00274009	-5.89976	88	58	0.0061259
GO:0018210	peptidyl-threonine modification	0.00274009	-5.89976	88	58	0.0061259
GO:1903725	regulation of phospholipid metabolic process	0.00274009	-5.89976	88	58	0.0061259
GO:0097306	cellular response to alcohol	0.00274009	-5.89976	88	58	0.0061259
GO:0030850	prostate gland development	0.00280544	-5.87619	41	30	0.00316857
GO:0010035	response to inorganic substance	0.0028398	-5.86402	531	301	0.0317913
GO:0050810	regulation of steroid biosynthetic process	0.00284042	-5.8638	95	62	0.00654837
GO:0090316	positive regulation of intracellular protein transport	0.00284784	-5.86119	153	95	0.0100338
GO:0007584	response to nutrient	0.00285413	-5.85899	214	129	0.0136248
GO:2001020	regulation of response to DNA damage stimulus	0.00285413	-5.85899	214	129	0.0136248
GO:0006511	ubiquitin-dependent protein catabolic process	0.00286699	-5.85449	518	294	0.031052
GO:0017145	stem cell division	0.00287337	-5.85227	33	25	0.00264047
GO:2000106	regulation of leukocyte apoptotic process	0.00291683	-5.83726	83	55	0.00580904
GO:0002764	immune response-regulating signaling pathway	0.00293424	-5.83131	563	318	0.0335868
GO:0043632	modification-dependent macromolecule catabolic process	0.00295078	-5.82569	535	303	0.0320025
GO:0046849	bone remodeling	0.00298264	-5.81495	46	33	0.00348542
GO:1903707	negative regulation of hemopoiesis	0.00303014	-5.79915	155	96	0.0101394
GO:0060606	tube closure	0.00304799	-5.79327	90	59	0.00623152
GO:1901379	regulation of potassium ion transmembrane transport	0.00304799	-5.79327	90	59	0.00623152
GO:0048146	positive regulation of fibroblast proliferation	0.00306867	-5.78651	51	36	0.00380228
GO:0048641	regulation of skeletal muscle tissue development	0.00306867	-5.78651	51	36	0.00380228
GO:0071385	cellular response to glucocorticoid stimulus	0.00308349	-5.78169	56	39	0.00411914
GO:0001910	regulation of leukocyte mediated cytotoxicity	0.00309046	-5.77944	78	52	0.00549218
GO:0043062	extracellular structure organization	0.00309629	-5.77755	381	220	0.0232362
GO:0034220	ion transmembrane transport	0.00312761	-5.76749	931	513	0.0541825
GO:0120162	positive regulation of cold-induced thermogenesis	0.00313332	-5.76566	97	63	0.00665399
GO:0043255	regulation of carbohydrate biosynthetic process	0.00313332	-5.76566	97	63	0.00665399
GO:2000736	regulation of stem cell differentiation	0.00317811	-5.75147	118	75	0.00792142
GO:0046822	regulation of nucleocytoplasmic transport	0.00317941	-5.75106	104	67	0.00707647
GO:0007034	vacuolar transport	0.00322689	-5.73624	141	88	0.00929447
GO:0062012	regulation of small molecule metabolic process	0.00322971	-5.73536	435	249	0.0262991
GO:0070265	necrotic cell death	0.00325345	-5.72804	30	23	0.00242924
GO:0050690	regulation of defense response to virus by virus	0.00325345	-5.72804	30	23	0.00242924
GO:0046636	negative regulation of alpha-beta T cell activation	0.00326437	-5.72469	38	28	0.00295733
GO:0048193	Golgi vesicle transport	0.00327449	-5.72159	361	209	0.0220744
GO:0006367	transcription initiation from RNA polymerase II promoter	0.00328037	-5.7198	166	102	0.0107731
GO:0051648	vesicle localization	0.00333754	-5.70252	184	112	0.0118293
GO:1901655	cellular response to ketone	0.00337481	-5.69142	92	60	0.00633714
GO:0035296	regulation of tube diameter	0.0034448	-5.67089	143	89	0.00940008
GO:0097746	regulation of blood vessel diameter	0.0034448	-5.67089	143	89	0.00940008
GO:0031570	DNA integrity checkpoint	0.0034448	-5.67089	143	89	0.00940008
GO:0010605	negative regulation of macromolecule metabolic process	0.00346073	-5.66628	3204	1694	0.178918
GO:0002223	stimulatory C-type lectin receptor signaling pathway	0.00346662	-5.66458	113	72	0.00760456
GO:0018107	peptidyl-threonine phosphorylation	0.0034728	-5.66279	80	53	0.0055978
GO:0021953	central nervous system neuron differentiation	0.00349912	-5.65524	177	108	0.0114068
GO:0034204	lipid translocation	0.00350777	-5.65278	43	31	0.00327419
GO:0006753	nucleoside phosphate metabolic process	0.00353068	-5.64627	443	253	0.0267216
GO:0048844	artery morphogenesis	0.00353225	-5.64582	63	43	0.00454161
GO:0034976	response to endoplasmic reticulum stress	0.00359965	-5.62692	255	151	0.0159485
GO:0014068	positive regulation of phosphatidylinositol 3-kinase signaling	0.00362476	-5.61997	87	57	0.00602028
GO:0050663	cytokine secretion	0.00363132	-5.61816	48	34	0.00359104
GO:0002762	negative regulation of myeloid leukocyte differentiation	0.00363132	-5.61816	48	34	0.00359104
GO:0002711	positive regulation of T cell mediated immunity	0.00363132	-5.61816	48	34	0.00359104
GO:0098974	postsynaptic actin cytoskeleton organization	0.00363508	-5.61712	12	11	0.00116181
GO:0007252	I-kappaB phosphorylation	0.00363508	-5.61712	12	11	0.00116181
GO:0043383	negative T cell selection	0.00363508	-5.61712	12	11	0.00116181
GO:0060368	regulation of Fc receptor mediated stimulatory signaling pathway	0.00363508	-5.61712	12	11	0.00116181
GO:0060707	trophoblast giant cell differentiation	0.00363508	-5.61712	12	11	0.00116181
GO:0072710	response to hydroxyurea	0.00363508	-5.61712	12	11	0.00116181
GO:0043032	positive regulation of macrophage activation	0.00364099	-5.6155	27	21	0.002218
GO:0006929	substrate-dependent cell migration	0.00364099	-5.6155	27	21	0.002218
GO:0002026	regulation of the force of heart contraction	0.00364099	-5.6155	27	21	0.002218
GO:0060143	positive regulation of syncytium formation by plasma membrane fusion	0.00364099	-5.6155	27	21	0.002218
GO:0035904	aorta development	0.00366185	-5.60979	53	37	0.0039079
GO:0030595	leukocyte chemotaxis	0.00367093	-5.60731	145	90	0.0095057
GO:0009636	response to toxic substance	0.0037287	-5.5917	503	285	0.0301014
GO:0050920	regulation of chemotaxis	0.00375761	-5.58397	217	130	0.0137305
GO:0009117	nucleotide metabolic process	0.00378065	-5.57786	436	249	0.0262991
GO:0034113	heterotypic cell-cell adhesion	0.00378431	-5.57689	35	26	0.00274609
GO:0032735	positive regulation of interleukin-12 production	0.00378431	-5.57689	35	26	0.00274609
GO:0046466	membrane lipid catabolic process	0.00378431	-5.57689	35	26	0.00274609
GO:0071354	cellular response to interleukin-6	0.00378431	-5.57689	35	26	0.00274609
GO:0033363	secretory granule organization	0.00378431	-5.57689	35	26	0.00274609
GO:0046425	regulation of receptor signaling pathway via JAK-STAT	0.00378788	-5.57595	138	86	0.00908323
GO:0071229	cellular response to acid chemical	0.00380804	-5.57064	208	125	0.0132024
GO:0010634	positive regulation of epithelial cell migration	0.00386257	-5.55642	172	105	0.01109
GO:0072659	protein localization to plasma membrane	0.00387605	-5.55294	181	110	0.0116181
GO:0050766	positive regulation of phagocytosis	0.00388061	-5.55176	70	47	0.00496409
GO:0000077	DNA damage checkpoint	0.00389332	-5.54849	131	82	0.00866075
GO:0051101	regulation of DNA binding	0.00398342	-5.52562	124	78	0.00823828
GO:0048634	regulation of muscle organ development	0.00398862	-5.52431	156	96	0.0101394
GO:0048863	stem cell differentiation	0.00398862	-5.52431	156	96	0.0101394
GO:0062009	secondary palate development	0.00400745	-5.5196	24	19	0.00200676
GO:0032878	regulation of establishment or maintenance of cell polarity	0.00400745	-5.5196	24	19	0.00200676
GO:0046426	negative regulation of receptor signaling pathway via JAK-STAT	0.00400745	-5.5196	24	19	0.00200676
GO:0033081	regulation of T cell differentiation in thymus	0.00400745	-5.5196	24	19	0.00200676
GO:0045453	bone resorption	0.00400745	-5.5196	24	19	0.00200676
GO:0006688	glycosphingolipid biosynthetic process	0.00400745	-5.5196	24	19	0.00200676
GO:1904376	negative regulation of protein localization to cell periphery	0.00400745	-5.5196	24	19	0.00200676
GO:0050857	positive regulation of antigen receptor-mediated signaling pathway	0.00400745	-5.5196	24	19	0.00200676
GO:0048644	muscle organ morphogenesis	0.00401129	-5.51864	89	58	0.0061259
GO:0032465	regulation of cytokinesis	0.00401129	-5.51864	89	58	0.0061259
GO:0010639	negative regulation of organelle organization	0.00402579	-5.51503	377	217	0.0229193
GO:0016482	cytosolic transport	0.00403997	-5.51152	140	87	0.00918885
GO:0051047	positive regulation of secretion	0.00404852	-5.5094	429	245	0.0258766
GO:1901654	response to ketone	0.00405711	-5.50728	192	116	0.0122518
GO:0051650	establishment of vesicle localization	0.0040688	-5.50441	174	106	0.0111956
GO:0008156	negative regulation of DNA replication	0.00411933	-5.49206	40	29	0.00306295
GO:0034330	cell junction organization	0.00415148	-5.48429	212	127	0.0134136
GO:0044262	cellular carbohydrate metabolic process	0.00426433	-5.45747	167	102	0.0107731
GO:0009743	response to carbohydrate	0.0042811	-5.45354	176	107	0.0113012
GO:0060099	regulation of phagocytosis, engulfment	0.00429168	-5.45108	15	13	0.00137305
GO:0046851	negative regulation of bone remodeling	0.00429168	-5.45108	15	13	0.00137305
GO:0032611	interleukin-1 beta production	0.00429168	-5.45108	15	13	0.00137305
GO:2001185	regulation of CD8-positive, alpha-beta T cell activation	0.00429168	-5.45108	15	13	0.00137305
GO:0043101	purine-containing compound salvage	0.00429168	-5.45108	15	13	0.00137305
GO:0044144	modulation of growth of symbiont involved in interaction with host	0.00429168	-5.45108	15	13	0.00137305
GO:1902743	regulation of lamellipodium organization	0.00429561	-5.45016	45	32	0.00337981
GO:0050919	negative chemotaxis	0.00429561	-5.45016	45	32	0.00337981
GO:1903055	positive regulation of extracellular matrix organization	0.004303	-5.44844	21	17	0.00179552
GO:0016601	Rac protein signal transduction	0.004303	-5.44844	21	17	0.00179552
GO:1903392	negative regulation of adherens junction organization	0.004303	-5.44844	21	17	0.00179552
GO:2000269	regulation of fibroblast apoptotic process	0.004303	-5.44844	21	17	0.00179552
GO:0010893	positive regulation of steroid biosynthetic process	0.004303	-5.44844	21	17	0.00179552
GO:0019226	transmission of nerve impulse	0.00431235	-5.44627	55	38	0.00401352
GO:0061098	positive regulation of protein tyrosine kinase activity	0.00431235	-5.44627	55	38	0.00401352
GO:1900125	regulation of hyaluronan biosynthetic process	0.00434928	-5.43774	8	8	0.000844951
GO:0051639	actin filament network formation	0.00434928	-5.43774	8	8	0.000844951
GO:0045743	positive regulation of fibroblast growth factor receptor signaling pathway	0.00434928	-5.43774	8	8	0.000844951
GO:0010887	negative regulation of cholesterol storage	0.00434928	-5.43774	8	8	0.000844951
GO:0099515	actin filament-based transport	0.00434928	-5.43774	8	8	0.000844951
GO:0044387	negative regulation of protein kinase activity by regulation of protein phosphorylation	0.00434928	-5.43774	8	8	0.000844951
GO:0071447	cellular response to hydroperoxide	0.00434928	-5.43774	8	8	0.000844951
GO:0035672	oligopeptide transmembrane transport	0.00434928	-5.43774	8	8	0.000844951
GO:0048227	plasma membrane to endosome transport	0.00434928	-5.43774	8	8	0.000844951
GO:2000586	regulation of platelet-derived growth factor receptor-beta signaling pathway	0.00434928	-5.43774	8	8	0.000844951
GO:0002467	germinal center formation	0.00434928	-5.43774	8	8	0.000844951
GO:0030854	positive regulation of granulocyte differentiation	0.00434928	-5.43774	8	8	0.000844951
GO:0072201	negative regulation of mesenchymal cell proliferation	0.00434928	-5.43774	8	8	0.000844951
GO:0035912	dorsal aorta morphogenesis	0.00434928	-5.43774	8	8	0.000844951
GO:1901339	regulation of store-operated calcium channel activity	0.00434928	-5.43774	8	8	0.000844951
GO:0006013	mannose metabolic process	0.00434928	-5.43774	8	8	0.000844951
GO:2000322	regulation of glucocorticoid receptor signaling pathway	0.00434928	-5.43774	8	8	0.000844951
GO:0003190	atrioventricular valve formation	0.00434928	-5.43774	8	8	0.000844951
GO:0010718	positive regulation of epithelial to mesenchymal transition	0.00434954	-5.43768	50	35	0.00369666
GO:0045589	regulation of regulatory T cell differentiation	0.0043655	-5.43402	32	24	0.00253485
GO:0002313	mature B cell differentiation involved in immune response	0.00444357	-5.4163	18	15	0.00158428
GO:0010389	regulation of G2/M transition of mitotic cell cycle	0.00444718	-5.41549	196	118	0.012463
GO:0016236	macroautophagy	0.00446117	-5.41234	160	98	0.0103507
GO:1901991	negative regulation of mitotic cell cycle phase transition	0.00449752	-5.40423	236	140	0.0147866
GO:0010876	lipid localization	0.00451038	-5.40137	313	182	0.0192226
GO:0035150	regulation of tube size	0.00457149	-5.38792	144	89	0.00940008
GO:0006869	lipid transport	0.00457593	-5.38694	291	170	0.0179552
GO:0030330	DNA damage response, signal transduction by p53 class mediator	0.00462094	-5.37716	79	52	0.00549218
GO:0045930	negative regulation of mitotic cell cycle	0.00471622	-5.35675	328	190	0.0200676
GO:1905330	regulation of morphogenesis of an epithelium	0.0047239	-5.35512	180	109	0.0115125
GO:2000249	regulation of actin cytoskeleton reorganization	0.00482817	-5.33329	37	27	0.00285171
GO:0034405	response to fluid shear stress	0.00482817	-5.33329	37	27	0.00285171
GO:0046824	positive regulation of nucleocytoplasmic transport	0.00484332	-5.33016	62	42	0.00443599
GO:0000045	autophagosome assembly	0.00484332	-5.33016	62	42	0.00443599
GO:0042594	response to starvation	0.00491511	-5.31544	191	115	0.0121462
GO:0042391	regulation of membrane potential	0.00492827	-5.31277	434	247	0.0260879
GO:0019884	antigen processing and presentation of exogenous antigen	0.00495436	-5.30749	182	110	0.0116181
GO:0032232	negative regulation of actin filament bundle assembly	0.00500226	-5.29787	29	22	0.00232362
GO:0060142	regulation of syncytium formation by plasma membrane fusion	0.00500226	-5.29787	29	22	0.00232362
GO:2000036	regulation of stem cell population maintenance	0.00500226	-5.29787	29	22	0.00232362
GO:0051924	regulation of calcium ion transport	0.00505304	-5.28776	253	149	0.0157372
GO:0042100	B cell proliferation	0.00507879	-5.28268	42	30	0.00316857
GO:0150076	neuroinflammatory response	0.00507879	-5.28268	42	30	0.00316857
GO:1902893	regulation of pri-miRNA transcription by RNA polymerase II	0.00507879	-5.28268	42	30	0.00316857
GO:0045332	phospholipid translocation	0.00507879	-5.28268	42	30	0.00316857
GO:1902930	regulation of alcohol biosynthetic process	0.00513346	-5.27197	81	53	0.0055978
GO:0006998	nuclear envelope organization	0.00513603	-5.27147	52	36	0.00380228
GO:0019941	modification-dependent protein catabolic process	0.00515164	-5.26844	524	295	0.0311576
GO:0031952	regulation of protein autophosphorylation	0.00516722	-5.26542	47	33	0.00348542
GO:1901988	negative regulation of cell cycle phase transition	0.00522798	-5.25373	255	150	0.0158428
GO:0008630	intrinsic apoptotic signaling pathway in response to DNA damage	0.00523542	-5.25231	69	46	0.00485847
GO:0034101	erythrocyte homeostasis	0.00525141	-5.24926	88	57	0.00602028
GO:2000134	negative regulation of G1/S transition of mitotic cell cycle	0.00538095	-5.22489	125	78	0.00823828
GO:1901990	regulation of mitotic cell cycle phase transition	0.00545579	-5.21108	444	252	0.026616
GO:1902117	positive regulation of organelle assembly	0.00550612	-5.2019	76	50	0.00528095
GO:0060135	maternal process involved in female pregnancy	0.00552368	-5.19871	64	43	0.00454161
GO:0009247	glycolipid biosynthetic process	0.00552368	-5.19871	64	43	0.00454161
GO:0046834	lipid phosphorylation	0.00552368	-5.19871	64	43	0.00454161
GO:0044283	small molecule biosynthetic process	0.00555967	-5.19222	579	324	0.0342205
GO:0002381	immunoglobulin production involved in immunoglobulin mediated immune response	0.00567842	-5.17108	26	20	0.00211238
GO:0072527	pyrimidine-containing compound metabolic process	0.00573004	-5.16203	104	66	0.00697085
GO:1901215	negative regulation of neuron death	0.0057379	-5.16066	208	124	0.0130967
GO:0016202	regulation of striated muscle tissue development	0.00574292	-5.15979	152	93	0.00982256
GO:0015914	phospholipid transport	0.00575726	-5.15729	90	58	0.0061259
GO:0006900	vesicle budding from membrane	0.00577133	-5.15485	97	62	0.00654837
GO:0045824	negative regulation of innate immune response	0.00578143	-5.1531	59	40	0.00422476
GO:0071384	cellular response to corticosteroid stimulus	0.00578143	-5.1531	59	40	0.00422476
GO:0060485	mesenchyme development	0.00583722	-5.1435	219	130	0.0137305
GO:0002720	positive regulation of cytokine production involved in immune response	0.00598908	-5.11782	54	37	0.0039079
GO:0030204	chondroitin sulfate metabolic process	0.00600025	-5.11595	39	28	0.00295733
GO:0097696	receptor signaling pathway via STAT	0.00600025	-5.11595	39	28	0.00295733
GO:0030203	glycosaminoglycan metabolic process	0.00605808	-5.10636	154	94	0.00992818
GO:0006281	DNA repair	0.00610406	-5.0988	514	289	0.0305239
GO:0034260	negative regulation of GTPase activity	0.00612015	-5.09617	49	34	0.00359104
GO:0043300	regulation of leukocyte degranulation	0.00612015	-5.09617	49	34	0.00359104
GO:0002066	columnar/cuboidal epithelial cell development	0.00612015	-5.09617	49	34	0.00359104
GO:2001238	positive regulation of extrinsic apoptotic signaling pathway	0.00612015	-5.09617	49	34	0.00359104
GO:1901658	glycosyl compound catabolic process	0.00613931	-5.09304	44	31	0.00327419
GO:0035307	positive regulation of protein dephosphorylation	0.00613931	-5.09304	44	31	0.00327419
GO:0051489	regulation of filopodium assembly	0.00613931	-5.09304	44	31	0.00327419
GO:1903214	regulation of protein targeting to mitochondrion	0.00613931	-5.09304	44	31	0.00327419
GO:1903510	mucopolysaccharide metabolic process	0.00618698	-5.08531	106	67	0.00707647
GO:0001657	ureteric bud development	0.00624254	-5.07637	85	55	0.00580904
GO:0002028	regulation of sodium ion transport	0.00624254	-5.07637	85	55	0.00580904
GO:0002244	hematopoietic progenitor cell differentiation	0.00624254	-5.07637	85	55	0.00580904
GO:0009166	nucleotide catabolic process	0.00624939	-5.07527	66	44	0.00464723
GO:0060249	anatomical structure homeostasis	0.00625133	-5.07496	350	201	0.0212294
GO:0000981	DNA-binding transcription factor activity, RNA polymerase II-specific	0.00634061	-5.06078	1546	831	0.0877693
GO:0090263	positive regulation of canonical Wnt signaling pathway	0.0063439	-5.06026	147	90	0.0095057
GO:0031579	membrane raft organization	0.00635919	-5.05785	23	18	0.00190114
GO:0007097	nuclear migration	0.00635919	-5.05785	23	18	0.00190114
GO:0032703	negative regulation of interleukin-2 production	0.00635919	-5.05785	23	18	0.00190114
GO:0001935	endothelial cell proliferation	0.00635919	-5.05785	23	18	0.00190114
GO:0033627	cell adhesion mediated by integrin	0.00635919	-5.05785	23	18	0.00190114
GO:0051701	interaction with host	0.00638204	-5.05427	156	95	0.0100338
GO:1902807	negative regulation of cell cycle G1/S phase transition	0.00650822	-5.03469	131	81	0.00855513
GO:0007405	neuroblast proliferation	0.00657502	-5.02448	31	23	0.00242924
GO:1903393	positive regulation of adherens junction organization	0.00657502	-5.02448	31	23	0.00242924
GO:0051482	positive regulation of cytosolic calcium ion concentration involved in phospholipase C-activating G protein-coupled signaling pathway	0.00657502	-5.02448	31	23	0.00242924
GO:0030149	sphingolipid catabolic process	0.00657502	-5.02448	31	23	0.00242924
GO:1903362	regulation of cellular protein catabolic process	0.00658151	-5.02349	247	145	0.0153147
GO:0070646	protein modification by small protein removal	0.00661864	-5.01787	293	170	0.0179552
GO:0000185	activation of MAPKKK activity	0.00662448	-5.01698	11	10	0.00105619
GO:0009950	dorsal/ventral axis specification	0.00662448	-5.01698	11	10	0.00105619
GO:0072711	cellular response to hydroxyurea	0.00662448	-5.01698	11	10	0.00105619
GO:0042987	amyloid precursor protein catabolic process	0.00662448	-5.01698	11	10	0.00105619
GO:0070757	interleukin-35-mediated signaling pathway	0.00662448	-5.01698	11	10	0.00105619
GO:0032486	Rap protein signal transduction	0.00662448	-5.01698	11	10	0.00105619
GO:0033632	regulation of cell-cell adhesion mediated by integrin	0.00662448	-5.01698	11	10	0.00105619
GO:0007256	activation of JNKK activity	0.00662448	-5.01698	11	10	0.00105619
GO:0061314	Notch signaling involved in heart development	0.00662448	-5.01698	11	10	0.00105619
GO:1905245	regulation of aspartic-type peptidase activity	0.00662448	-5.01698	11	10	0.00105619
GO:0033629	negative regulation of cell adhesion mediated by integrin	0.00662448	-5.01698	11	10	0.00105619
GO:0097284	hepatocyte apoptotic process	0.00662448	-5.01698	11	10	0.00105619
GO:2001204	regulation of osteoclast development	0.00662448	-5.01698	11	10	0.00105619
GO:0019852	L-ascorbic acid metabolic process	0.00662448	-5.01698	11	10	0.00105619
GO:0032526	response to retinoic acid	0.00666177	-5.01137	108	68	0.00718209
GO:0016071	mRNA metabolic process	0.00668792	-5.00745	722	399	0.042142
GO:0048738	cardiac muscle tissue development	0.00669558	-5.00631	167	101	0.0106675
GO:0140056	organelle localization by membrane tethering	0.00669558	-5.00631	167	101	0.0106675
GO:0014066	regulation of phosphatidylinositol 3-kinase signaling	0.00674484	-4.99898	124	77	0.00813266
GO:0048661	positive regulation of smooth muscle cell proliferation	0.00677648	-4.9943	101	64	0.00675961
GO:0043086	negative regulation of catalytic activity	0.00680131	-4.99064	815	448	0.0473173
GO:0070167	regulation of biomineral tissue development	0.0068401	-4.98495	94	60	0.00633714
GO:0001508	action potential	0.0068401	-4.98495	94	60	0.00633714
GO:0030010	establishment of cell polarity	0.00696276	-4.96718	117	73	0.00771018
GO:0031398	positive regulation of protein ubiquitination	0.00696276	-4.96718	117	73	0.00771018
GO:0097503	sialylation	0.00697716	-4.96511	20	16	0.0016899
GO:0003272	endocardial cushion formation	0.00697716	-4.96511	20	16	0.0016899
GO:0035588	G protein-coupled purinergic receptor signaling pathway	0.00697716	-4.96511	20	16	0.0016899
GO:1900151	regulation of nuclear-transcribed mRNA catabolic process, deadenylation-dependent decay	0.00697716	-4.96511	20	16	0.0016899
GO:0031293	membrane protein intracellular domain proteolysis	0.00697716	-4.96511	20	16	0.0016899
GO:0010738	regulation of protein kinase A signaling	0.00697716	-4.96511	20	16	0.0016899
GO:0050860	negative regulation of T cell receptor signaling pathway	0.00697716	-4.96511	20	16	0.0016899
GO:0010469	regulation of signaling receptor activity	0.0070184	-4.95922	169	102	0.0107731
GO:0031343	positive regulation of cell killing	0.00701931	-4.95909	68	45	0.00475285
GO:2000058	regulation of ubiquitin-dependent protein catabolic process	0.00705532	-4.95397	151	92	0.00971694
GO:0033572	transferrin transport	0.00708135	-4.95029	36	26	0.00274609
GO:0090322	regulation of superoxide metabolic process	0.00708135	-4.95029	36	26	0.00274609
GO:0014706	striated muscle tissue development	0.00708357	-4.94998	286	166	0.0175327
GO:0045668	negative regulation of osteoblast differentiation	0.00715146	-4.94044	51	35	0.00369666
GO:0006493	protein O-linked glycosylation	0.00715414	-4.94006	110	69	0.00728771
GO:0007568	aging	0.00715701	-4.93966	275	160	0.016899
GO:0090101	negative regulation of transmembrane receptor protein serine/threonine kinase signaling pathway	0.00717858	-4.93665	126	78	0.00823828
GO:0070925	organelle assembly	0.0072706	-4.92392	736	406	0.0428813
GO:0150077	regulation of neuroinflammatory response	0.00729456	-4.92063	41	29	0.00306295
GO:0048286	lung alveolus development	0.00729456	-4.92063	41	29	0.00306295
GO:1900274	regulation of phospholipase C activity	0.0072967	-4.92033	46	32	0.00337981
GO:0050921	positive regulation of chemotaxis	0.00732072	-4.91705	135	83	0.00876637
GO:0016579	protein deubiquitination	0.00736766	-4.91066	277	161	0.0170046
GO:0033151	V(D)J recombination	0.00740742	-4.90527	17	14	0.00147866
GO:0030038	contractile actin filament bundle assembly	0.00740742	-4.90527	17	14	0.00147866
GO:0001675	acrosome assembly	0.00740742	-4.90527	17	14	0.00147866
GO:0010715	regulation of extracellular matrix disassembly	0.00740742	-4.90527	17	14	0.00147866
GO:0060602	branch elongation of an epithelium	0.00740742	-4.90527	17	14	0.00147866
GO:0030033	microvillus assembly	0.00740742	-4.90527	17	14	0.00147866
GO:2000811	negative regulation of anoikis	0.00740742	-4.90527	17	14	0.00147866
GO:1905331	negative regulation of morphogenesis of an epithelium	0.00740742	-4.90527	17	14	0.00147866
GO:0003184	pulmonary valve morphogenesis	0.00740742	-4.90527	17	14	0.00147866
GO:0043149	stress fiber assembly	0.00740742	-4.90527	17	14	0.00147866
GO:0035855	megakaryocyte development	0.00740742	-4.90527	17	14	0.00147866
GO:0097329	response to antimetabolite	0.00740742	-4.90527	17	14	0.00147866
GO:0097191	extrinsic apoptotic signaling pathway	0.00741625	-4.90408	96	61	0.00644275
GO:0072148	epithelial cell fate commitment	0.00742368	-4.90308	14	12	0.00126743
GO:0014887	cardiac muscle adaptation	0.00742368	-4.90308	14	12	0.00126743
GO:0005095	GTPase inhibitor activity	0.00742368	-4.90308	14	12	0.00126743
GO:1903140	regulation of establishment of endothelial barrier	0.00742368	-4.90308	14	12	0.00126743
GO:0003299	muscle hypertrophy in response to stress	0.00742368	-4.90308	14	12	0.00126743
GO:0099563	modification of synaptic structure	0.00742368	-4.90308	14	12	0.00126743
GO:1901550	regulation of endothelial cell development	0.00742368	-4.90308	14	12	0.00126743
GO:0044146	negative regulation of growth of symbiont involved in interaction with host	0.00742368	-4.90308	14	12	0.00126743
GO:0071391	cellular response to estrogen stimulus	0.00742368	-4.90308	14	12	0.00126743
GO:0014898	cardiac muscle hypertrophy in response to stress	0.00742368	-4.90308	14	12	0.00126743
GO:0002837	regulation of immune response to tumor cell	0.00742368	-4.90308	14	12	0.00126743
GO:0002834	regulation of response to tumor cell	0.00742368	-4.90308	14	12	0.00126743
GO:2001212	regulation of vasculogenesis	0.00742368	-4.90308	14	12	0.00126743
GO:0044126	regulation of growth of symbiont in host	0.00742368	-4.90308	14	12	0.00126743
GO:0030279	negative regulation of ossification	0.00742386	-4.90306	82	53	0.0055978
GO:0050729	positive regulation of inflammatory response	0.00742539	-4.90285	153	93	0.00982256
GO:0035587	purinergic receptor signaling pathway	0.0076215	-4.87678	28	21	0.002218
GO:0007205	protein kinase C-activating G protein-coupled receptor signaling pathway	0.0076215	-4.87678	28	21	0.002218
GO:0038179	neurotrophin signaling pathway	0.0076215	-4.87678	28	21	0.002218
GO:0097300	programmed necrotic cell death	0.0076215	-4.87678	28	21	0.002218
GO:1902745	positive regulation of lamellipodium organization	0.0076215	-4.87678	28	21	0.002218
GO:0001569	branching involved in blood vessel morphogenesis	0.0076215	-4.87678	28	21	0.002218
GO:0035456	response to interferon-beta	0.0076215	-4.87678	28	21	0.002218
GO:0019080	viral gene expression	0.00762574	-4.87623	128	79	0.0083439
GO:1902749	regulation of cell cycle G2/M phase transition	0.00767967	-4.86918	213	126	0.013308
GO:1901861	regulation of muscle tissue development	0.0078049	-4.853	155	94	0.00992818
GO:0043242	negative regulation of protein complex disassembly	0.00783214	-4.84952	70	46	0.00485847
GO:0034404	nucleobase-containing small molecule biosynthetic process	0.00786177	-4.84574	105	66	0.00697085
GO:0033138	positive regulation of peptidyl-serine phosphorylation	0.00786177	-4.84574	105	66	0.00697085
GO:0002886	regulation of myeloid leukocyte mediated immunity	0.00788632	-4.84263	58	39	0.00411914
GO:0032651	regulation of interleukin-1 beta production	0.00810869	-4.81482	91	58	0.0061259
GO:0031032	actomyosin structure organization	0.00819048	-4.80478	114	71	0.00749894
GO:0071805	potassium ion transmembrane transport	0.00819373	-4.80439	157	95	0.0100338
GO:0008333	endosome to lysosome transport	0.00825783	-4.79659	53	36	0.00380228
GO:0006968	cellular defense response	0.00825783	-4.79659	53	36	0.00380228
GO:0071402	cellular response to lipoprotein particle stimulus	0.00834451	-4.78615	33	24	0.00253485
GO:0071108	protein K48-linked deubiquitination	0.00834451	-4.78615	33	24	0.00253485
GO:0010464	regulation of mesenchymal cell proliferation	0.00834451	-4.78615	33	24	0.00253485
GO:0035308	negative regulation of protein dephosphorylation	0.0083839	-4.78144	65	43	0.00454161
GO:0007188	adenylate cyclase-modulating G protein-coupled receptor signaling pathway	0.00848784	-4.76912	208	123	0.0129911
GO:0030100	regulation of endocytosis	0.00848784	-4.76912	208	123	0.0129911
GO:0055010	ventricular cardiac muscle tissue morphogenesis	0.0085462	-4.76227	48	33	0.00348542
GO:0035567	non-canonical Wnt signaling pathway	0.00855956	-4.76071	132	81	0.00855513
GO:1902275	regulation of chromatin organization	0.00857799	-4.75856	188	112	0.0118293
GO:0021534	cell proliferation in hindbrain	0.00858409	-4.75784	7	7	0.000739332
GO:0060369	positive regulation of Fc receptor mediated stimulatory signaling pathway	0.00858409	-4.75784	7	7	0.000739332
GO:0030953	astral microtubule organization	0.00858409	-4.75784	7	7	0.000739332
GO:0032960	regulation of inositol trisphosphate biosynthetic process	0.00858409	-4.75784	7	7	0.000739332
GO:0035507	regulation of myosin-light-chain-phosphatase activity	0.00858409	-4.75784	7	7	0.000739332
GO:1901098	positive regulation of autophagosome maturation	0.00858409	-4.75784	7	7	0.000739332
GO:0042297	vocal learning	0.00858409	-4.75784	7	7	0.000739332
GO:0000101	sulfur amino acid transport	0.00858409	-4.75784	7	7	0.000739332
GO:0090594	inflammatory response to wounding	0.00858409	-4.75784	7	7	0.000739332
GO:0034205	amyloid-beta formation	0.00858409	-4.75784	7	7	0.000739332
GO:2000794	regulation of epithelial cell proliferation involved in lung morphogenesis	0.00858409	-4.75784	7	7	0.000739332
GO:0021796	cerebral cortex regionalization	0.00858409	-4.75784	7	7	0.000739332
GO:0070431	nucleotide-binding oligomerization domain containing 2 signaling pathway	0.00858409	-4.75784	7	7	0.000739332
GO:0004675	transmembrane receptor protein serine/threonine kinase activity	0.00858409	-4.75784	7	7	0.000739332
GO:0097187	dentinogenesis	0.00858409	-4.75784	7	7	0.000739332
GO:0098596	imitative learning	0.00858409	-4.75784	7	7	0.000739332
GO:0060613	fat pad development	0.00858409	-4.75784	7	7	0.000739332
GO:1901679	nucleotide transmembrane transport	0.00858409	-4.75784	7	7	0.000739332
GO:0022028	tangential migration from the subventricular zone to the olfactory bulb	0.00858409	-4.75784	7	7	0.000739332
GO:0006413	translational initiation	0.00862803	-4.75274	141	86	0.00908323
GO:0001825	blastocyst formation	0.00866659	-4.74828	38	27	0.00285171
GO:0002067	glandular epithelial cell differentiation	0.00866659	-4.74828	38	27	0.00285171
GO:0019068	virion assembly	0.00866659	-4.74828	38	27	0.00285171
GO:0007259	receptor signaling pathway via JAK-STAT	0.00866659	-4.74828	38	27	0.00285171
GO:1901292	nucleoside phosphate catabolic process	0.00868651	-4.74598	72	47	0.00496409
GO:0034340	response to type I interferon	0.00868651	-4.74598	72	47	0.00496409
GO:1902036	regulation of hematopoietic stem cell differentiation	0.00868651	-4.74598	72	47	0.00496409
GO:0071364	cellular response to epidermal growth factor stimulus	0.00870421	-4.74395	43	30	0.00316857
GO:0021795	cerebral cortex cell migration	0.00870421	-4.74395	43	30	0.00316857
GO:1901985	positive regulation of protein acetylation	0.00870421	-4.74395	43	30	0.00316857
GO:1900180	regulation of protein localization to nucleus	0.00873384	-4.74055	116	72	0.00760456
GO:0072163	mesonephric epithelium development	0.00885554	-4.72671	86	55	0.00580904
GO:0072164	mesonephric tubule development	0.00885554	-4.72671	86	55	0.00580904
GO:1903363	negative regulation of cellular protein catabolic process	0.00885554	-4.72671	86	55	0.00580904
GO:0050808	synapse organization	0.00893793	-4.71745	267	155	0.0163709
GO:0001101	response to acid chemical	0.00904973	-4.70502	343	196	0.0207013
GO:0016331	morphogenesis of embryonic epithelium	0.00908676	-4.70094	143	87	0.00918885
GO:0051271	negative regulation of cellular component movement	0.00909052	-4.70052	384	218	0.0230249
GO:0071453	cellular response to oxygen levels	0.00914606	-4.69443	223	131	0.0138361
GO:0060337	type I interferon signaling pathway	0.00935077	-4.6723	67	44	0.00464723
GO:0071357	cellular response to type I interferon	0.00935077	-4.6723	67	44	0.00464723
GO:0006986	response to unfolded protein	0.00941506	-4.66545	163	98	0.0103507
GO:0003229	ventricular cardiac muscle tissue development	0.00943569	-4.66326	55	37	0.0039079
GO:0045927	positive regulation of growth	0.00945281	-4.66144	271	157	0.0165822
GO:0001649	osteoblast differentiation	0.00946167	-4.66051	127	78	0.00823828
GO:0097711	ciliary basal body-plasma membrane docking	0.0094809	-4.65848	95	60	0.00633714
GO:0007009	plasma membrane organization	0.0094809	-4.65848	95	60	0.00633714
GO:0051651	maintenance of location in cell	0.0094809	-4.65848	95	60	0.00633714
GO:0062013	positive regulation of small molecule metabolic process	0.00955668	-4.65052	145	88	0.00929447
GO:0000003	reproduction	0.00956221	-4.64994	1413	759	0.0801648
GO:0032507	maintenance of protein location in cell	0.00958097	-4.64798	74	48	0.00506971
GO:0043627	response to estrogen	0.00958097	-4.64798	74	48	0.00506971
GO:0035305	negative regulation of dephosphorylation	0.00963342	-4.64252	111	69	0.00728771
GO:1901987	regulation of cell cycle phase transition	0.00978716	-4.62668	480	269	0.0284115
GO:1900027	regulation of ruffle assembly	0.00981149	-4.6242	30	22	0.00232362
GO:0051491	positive regulation of filopodium assembly	0.00981149	-4.6242	30	22	0.00232362
GO:0006022	aminoglycan metabolic process	0.00984004	-4.6213	165	99	0.0104563
GO:0000041	transition metal ion transport	0.00986933	-4.61832	120	74	0.0078158
GO:0007159	leukocyte cell-cell adhesion	0.00988269	-4.61697	50	34	0.00359104
GO:0072132	mesenchyme morphogenesis	0.00988269	-4.61697	50	34	0.00359104
GO:0030968	endoplasmic reticulum unfolded protein response	0.00994137	-4.61105	104	65	0.00686523
GO:0032091	negative regulation of protein binding	0.00994137	-4.61105	104	65	0.00686523
GO:0090100	positive regulation of transmembrane receptor protein serine/threonine kinase signaling pathway	0.00994137	-4.61105	104	65	0.00686523
GO:0032652	regulation of interleukin-1 production	0.00994137	-4.61105	104	65	0.00686523
GO:0061912	selective autophagy	0.00999246	-4.60592	22	17	0.00179552
GO:0050765	negative regulation of phagocytosis	0.00999246	-4.60592	22	17	0.00179552
GO:0060740	prostate gland epithelium morphogenesis	0.00999246	-4.60592	22	17	0.00179552
GO:0046856	phosphatidylinositol dephosphorylation	0.00999246	-4.60592	22	17	0.00179552
GO:0007610	behavior	0.0100214	-4.60304	563	313	0.0330587
GO:0031623	receptor internalization	0.010022	-4.60298	62	41	0.00433038
GO:1904892	regulation of receptor signaling pathway via STAT	0.0100376	-4.60142	147	89	0.00940008
GO:0022414	reproductive process	0.0102031	-4.58506	1410	757	0.0799535
GO:0006195	purine nucleotide catabolic process	0.0102218	-4.58323	45	31	0.00327419
GO:0002701	negative regulation of production of molecular mediator of immune response	0.0102942	-4.57617	35	25	0.00264047
GO:0000291	nuclear-transcribed mRNA catabolic process, exonucleolytic	0.0102942	-4.57617	35	25	0.00264047
GO:0003203	endocardial cushion morphogenesis	0.0102942	-4.57617	35	25	0.00264047
GO:0009262	deoxyribonucleotide metabolic process	0.0102942	-4.57617	35	25	0.00264047
GO:0071479	cellular response to ionizing radiation	0.0103641	-4.56941	69	45	0.00475285
GO:0046890	regulation of lipid biosynthetic process	0.0103744	-4.56842	198	117	0.0123574
GO:0033146	regulation of intracellular estrogen receptor signaling pathway	0.0103891	-4.567	40	28	0.00295733
GO:0048066	developmental pigmentation	0.0103891	-4.567	40	28	0.00295733
GO:0042542	response to hydrogen peroxide	0.0104608	-4.56012	122	75	0.00792142
GO:1905477	positive regulation of protein localization to membrane	0.0104608	-4.56012	122	75	0.00792142
GO:0035051	cardiocyte differentiation	0.0104608	-4.56012	122	75	0.00792142
GO:0033143	regulation of intracellular steroid hormone receptor signaling pathway	0.010514	-4.55504	76	49	0.00517533
GO:0051668	localization within membrane	0.010515	-4.55495	83	53	0.0055978
GO:1901879	regulation of protein depolymerization	0.010515	-4.55495	83	53	0.0055978
GO:0045913	positive regulation of carbohydrate metabolic process	0.010515	-4.55495	83	53	0.0055978
GO:0060415	muscle tissue morphogenesis	0.010515	-4.55495	83	53	0.0055978
GO:0051592	response to calcium ion	0.0105293	-4.55359	149	90	0.0095057
GO:0002040	sprouting angiogenesis	0.0106813	-4.53926	57	38	0.00401352
GO:0048660	regulation of smooth muscle cell proliferation	0.0107161	-4.53601	169	101	0.0106675
GO:0009755	hormone-mediated signaling pathway	0.0107161	-4.53601	169	101	0.0106675
GO:0019218	regulation of steroid metabolic process	0.0110676	-4.50374	124	76	0.00802704
GO:0002705	positive regulation of leukocyte mediated immunity	0.0111315	-4.49798	133	81	0.00855513
GO:0045669	positive regulation of osteoblast differentiation	0.0111725	-4.4943	64	42	0.00443599
GO:0031290	retinal ganglion cell axon guidance	0.0112001	-4.49183	19	15	0.00158428
GO:0032012	regulation of ARF protein signal transduction	0.0112001	-4.49183	19	15	0.00158428
GO:0007213	G protein-coupled acetylcholine receptor signaling pathway	0.0112001	-4.49183	19	15	0.00158428
GO:0045061	thymic T cell selection	0.0112001	-4.49183	19	15	0.00158428
GO:0034142	toll-like receptor 4 signaling pathway	0.0112001	-4.49183	19	15	0.00158428
GO:0046514	ceramide catabolic process	0.0112001	-4.49183	19	15	0.00158428
GO:0001573	ganglioside metabolic process	0.0112001	-4.49183	19	15	0.00158428
GO:0002068	glandular epithelial cell development	0.0112001	-4.49183	19	15	0.00158428
GO:0033189	response to vitamin A	0.0112001	-4.49183	19	15	0.00158428
GO:0045414	regulation of interleukin-8 biosynthetic process	0.0112001	-4.49183	19	15	0.00158428
GO:0002448	mast cell mediated immunity	0.0112001	-4.49183	19	15	0.00158428
GO:0051289	protein homotetramerization	0.0112163	-4.49038	92	58	0.0061259
GO:1903311	regulation of mRNA metabolic process	0.0114009	-4.47406	324	185	0.0195395
GO:0071322	cellular response to carbohydrate stimulus	0.0114039	-4.4738	85	54	0.00570342
GO:0045682	regulation of epidermis development	0.0114039	-4.4738	85	54	0.00570342
GO:0010517	regulation of phospholipase activity	0.0114218	-4.47223	71	46	0.00485847
GO:0006826	iron ion transport	0.0114218	-4.47223	71	46	0.00485847
GO:1901264	carbohydrate derivative transport	0.0114218	-4.47223	71	46	0.00485847
GO:0045932	negative regulation of muscle contraction	0.0114996	-4.46544	27	20	0.00211238
GO:0032392	DNA geometric change	0.0115676	-4.45955	117	72	0.00760456
GO:0034620	cellular response to unfolded protein	0.0116893	-4.44908	126	77	0.00813266
GO:0009165	nucleotide biosynthetic process	0.0117484	-4.44404	239	139	0.014681
GO:0070849	response to epidermal growth factor	0.0118396	-4.43631	47	32	0.00337981
GO:0070169	positive regulation of biomineral tissue development	0.0118396	-4.43631	47	32	0.00337981
GO:0007016	cytoskeletal anchoring at plasma membrane	0.0119882	-4.42383	10	9	0.00095057
GO:0033182	regulation of histone ubiquitination	0.0119882	-4.42383	10	9	0.00095057
GO:0060379	cardiac muscle cell myoblast differentiation	0.0119882	-4.42383	10	9	0.00095057
GO:0010623	programmed cell death involved in cell development	0.0119882	-4.42383	10	9	0.00095057
GO:0044557	relaxation of smooth muscle	0.0119882	-4.42383	10	9	0.00095057
GO:0098598	learned vocalization behavior or vocal learning	0.0119882	-4.42383	10	9	0.00095057
GO:0061635	regulation of protein complex stability	0.0119882	-4.42383	10	9	0.00095057
GO:0140052	cellular response to oxidised low-density lipoprotein particle stimulus	0.0119882	-4.42383	10	9	0.00095057
GO:0061515	myeloid cell development	0.0119908	-4.42361	59	39	0.00411914
GO:0002478	antigen processing and presentation of exogenous peptide antigen	0.0120933	-4.41511	175	104	0.0109844
GO:0010498	proteasomal protein catabolic process	0.0120961	-4.41488	343	195	0.0205957
GO:0043552	positive regulation of phosphatidylinositol 3-kinase activity	0.0122216	-4.40455	32	23	0.00242924
GO:0038128	ERBB2 signaling pathway	0.0122216	-4.40455	32	23	0.00242924
GO:0070570	regulation of neuron projection regeneration	0.0122216	-4.40455	32	23	0.00242924
GO:0043500	muscle adaptation	0.0122216	-4.40455	32	23	0.00242924
GO:0046685	response to arsenic-containing substance	0.0122216	-4.40455	32	23	0.00242924
GO:0097320	plasma membrane tubulation	0.0122253	-4.40425	16	13	0.00137305
GO:0055012	ventricular cardiac muscle cell differentiation	0.0122253	-4.40425	16	13	0.00137305
GO:0106058	positive regulation of calcineurin-mediated signaling	0.0122253	-4.40425	16	13	0.00137305
GO:0003222	ventricular trabecula myocardium morphogenesis	0.0122253	-4.40425	16	13	0.00137305
GO:1903358	regulation of Golgi organization	0.0122253	-4.40425	16	13	0.00137305
GO:0070102	interleukin-6-mediated signaling pathway	0.0122253	-4.40425	16	13	0.00137305
GO:0008356	asymmetric cell division	0.0122253	-4.40425	16	13	0.00137305
GO:0070886	positive regulation of calcineurin-NFAT signaling cascade	0.0122253	-4.40425	16	13	0.00137305
GO:0002739	regulation of cytokine secretion involved in immune response	0.0122253	-4.40425	16	13	0.00137305
GO:0071801	regulation of podosome assembly	0.0122253	-4.40425	16	13	0.00137305
GO:0032695	negative regulation of interleukin-12 production	0.0122253	-4.40425	16	13	0.00137305
GO:0032612	interleukin-1 production	0.0122253	-4.40425	16	13	0.00137305
GO:0035970	peptidyl-threonine dephosphorylation	0.0122253	-4.40425	16	13	0.00137305
GO:0030889	negative regulation of B cell proliferation	0.0122253	-4.40425	16	13	0.00137305
GO:1903146	regulation of autophagy of mitochondrion	0.0122375	-4.40325	42	29	0.00306295
GO:2001222	regulation of neuron migration	0.0122375	-4.40325	42	29	0.00306295
GO:0006352	DNA-templated transcription, initiation	0.0122922	-4.39879	219	128	0.0135192
GO:0000302	response to reactive oxygen species	0.0123139	-4.39703	197	116	0.0122518
GO:0099173	postsynapse organization	0.0123229	-4.39629	87	55	0.00580904
GO:0072073	kidney epithelium development	0.0123257	-4.39607	128	78	0.00823828
GO:1904888	cranial skeletal system development	0.0123745	-4.39212	66	43	0.00454161
GO:0009225	nucleotide-sugar metabolic process	0.012407	-4.38949	37	26	0.00274609
GO:0072594	establishment of protein localization to organelle	0.0124604	-4.3852	433	243	0.0256654
GO:0048871	multicellular organismal homeostasis	0.0124987	-4.38213	319	182	0.0192226
GO:0031100	animal organ regeneration	0.0125219	-4.38028	73	47	0.00496409
GO:0048589	developmental growth	0.0126445	-4.37053	390	220	0.0232362
GO:0017157	regulation of exocytosis	0.0126809	-4.36766	221	129	0.0136248
GO:0048002	antigen processing and presentation of peptide antigen	0.0126911	-4.36685	188	111	0.0117237
GO:0001894	tissue homeostasis	0.0126911	-4.36685	188	111	0.0117237
GO:0033145	positive regulation of intracellular steroid hormone receptor signaling pathway	0.0127224	-4.36439	13	11	0.00116181
GO:0009313	oligosaccharide catabolic process	0.0127224	-4.36439	13	11	0.00116181
GO:0002281	macrophage activation involved in immune response	0.0127224	-4.36439	13	11	0.00116181
GO:0003157	endocardium development	0.0127224	-4.36439	13	11	0.00116181
GO:0070669	response to interleukin-2	0.0127224	-4.36439	13	11	0.00116181
GO:0010745	negative regulation of macrophage derived foam cell differentiation	0.0127224	-4.36439	13	11	0.00116181
GO:0003159	morphogenesis of an endothelium	0.0127224	-4.36439	13	11	0.00116181
GO:0061154	endothelial tube morphogenesis	0.0127224	-4.36439	13	11	0.00116181
GO:0006670	sphingosine metabolic process	0.0127224	-4.36439	13	11	0.00116181
GO:0042532	negative regulation of tyrosine phosphorylation of STAT protein	0.0127224	-4.36439	13	11	0.00116181
GO:0060100	positive regulation of phagocytosis, engulfment	0.0127224	-4.36439	13	11	0.00116181
GO:0055119	relaxation of cardiac muscle	0.0127224	-4.36439	13	11	0.00116181
GO:0009143	nucleoside triphosphate catabolic process	0.0127224	-4.36439	13	11	0.00116181
GO:0044130	negative regulation of growth of symbiont in host	0.0127224	-4.36439	13	11	0.00116181
GO:0003198	epithelial to mesenchymal transition involved in endocardial cushion formation	0.0127224	-4.36439	13	11	0.00116181
GO:0071350	cellular response to interleukin-15	0.0127224	-4.36439	13	11	0.00116181
GO:1905155	positive regulation of membrane invagination	0.0127224	-4.36439	13	11	0.00116181
GO:0010839	negative regulation of keratinocyte proliferation	0.0127224	-4.36439	13	11	0.00116181
GO:0035723	interleukin-15-mediated signaling pathway	0.0127224	-4.36439	13	11	0.00116181
GO:0001845	phagolysosome assembly	0.0127224	-4.36439	13	11	0.00116181
GO:0045779	negative regulation of bone resorption	0.0127224	-4.36439	13	11	0.00116181
GO:0060914	heart formation	0.0127224	-4.36439	13	11	0.00116181
GO:0098656	anion transmembrane transport	0.0127357	-4.36335	269	155	0.0163709
GO:0051276	chromosome organization	0.0129026	-4.35032	1083	585	0.0617871
GO:0002702	positive regulation of production of molecular mediator of immune response	0.012922	-4.34882	96	60	0.00633714
GO:0040007	growth	0.0131092	-4.33444	394	222	0.0234474
GO:0002708	positive regulation of lymphocyte mediated immunity	0.0133207	-4.31844	105	65	0.00686523
GO:0040013	negative regulation of locomotion	0.0133444	-4.31666	396	223	0.023553
GO:0045604	regulation of epidermal cell differentiation	0.0133605	-4.31546	61	40	0.00422476
GO:0007423	sensory organ development	0.0133998	-4.31251	539	299	0.0315801
GO:0046697	decidualization	0.0134144	-4.31143	24	18	0.00190114
GO:0046639	negative regulation of alpha-beta T cell differentiation	0.0134144	-4.31143	24	18	0.00190114
GO:0060512	prostate gland morphogenesis	0.0134144	-4.31143	24	18	0.00190114
GO:0016447	somatic recombination of immunoglobulin gene segments	0.0134144	-4.31143	24	18	0.00190114
GO:0002686	negative regulation of leukocyte migration	0.0135499	-4.30137	49	33	0.00348542
GO:0002200	somatic diversification of immune receptors	0.0135499	-4.30137	49	33	0.00348542
GO:0002688	regulation of leukocyte chemotaxis	0.0135541	-4.30106	114	70	0.00739332
GO:0002757	immune response-activating signal transduction	0.0139329	-4.2735	528	293	0.0309463
GO:0051147	regulation of muscle cell differentiation	0.0140418	-4.26571	183	108	0.0114068
GO:0047496	vesicle transport along microtubule	0.0142004	-4.25448	44	30	0.00316857
GO:0072529	pyrimidine-containing compound catabolic process	0.0142004	-4.25448	44	30	0.00316857
GO:0034614	cellular response to reactive oxygen species	0.014319	-4.24617	134	81	0.00855513
GO:1900181	negative regulation of protein localization to nucleus	0.014497	-4.23381	29	21	0.002218
GO:0043539	protein serine/threonine kinase activator activity	0.014497	-4.23381	29	21	0.002218
GO:0010575	positive regulation of vascular endothelial growth factor production	0.014497	-4.23381	29	21	0.002218
GO:0035196	production of miRNAs involved in gene silencing by miRNA	0.014497	-4.23381	29	21	0.002218
GO:0061726	mitochondrion disassembly	0.0146659	-4.22223	39	27	0.00285171
GO:0070741	response to interleukin-6	0.0146659	-4.22223	39	27	0.00285171
GO:0001709	cell fate determination	0.0146659	-4.22223	39	27	0.00285171
GO:0043277	apoptotic cell clearance	0.0146659	-4.22223	39	27	0.00285171
GO:0050775	positive regulation of dendrite morphogenesis	0.0146659	-4.22223	39	27	0.00285171
GO:0000422	autophagy of mitochondrion	0.0146659	-4.22223	39	27	0.00285171
GO:0061900	glial cell activation	0.0146659	-4.22223	39	27	0.00285171
GO:0016042	lipid catabolic process	0.0147487	-4.2166	294	168	0.017744
GO:0010765	positive regulation of sodium ion transport	0.014825	-4.21144	34	24	0.00253485
GO:0010574	regulation of vascular endothelial growth factor production	0.014825	-4.21144	34	24	0.00253485
GO:0048645	animal organ formation	0.014825	-4.21144	34	24	0.00253485
GO:2000273	positive regulation of signaling receptor activity	0.014825	-4.21144	34	24	0.00253485
GO:0050796	regulation of insulin secretion	0.0149904	-4.20035	176	104	0.0109844
GO:0032508	DNA duplex unwinding	0.0150054	-4.19934	109	67	0.00707647
GO:0022411	cellular component disassembly	0.0150624	-4.19555	395	222	0.0234474
GO:0043414	macromolecule methylation	0.0153003	-4.17988	246	142	0.0149979
GO:0034656	nucleobase-containing small molecule catabolic process	0.0153451	-4.17696	51	34	0.00359104
GO:0007035	vacuolar acidification	0.0155344	-4.1647	21	16	0.0016899
GO:2000810	regulation of bicellular tight junction assembly	0.0155344	-4.1647	21	16	0.0016899
GO:0046716	muscle cell cellular homeostasis	0.0155344	-4.1647	21	16	0.0016899
GO:0061003	positive regulation of dendritic spine morphogenesis	0.0155344	-4.1647	21	16	0.0016899
GO:0036336	dendritic cell migration	0.0155344	-4.1647	21	16	0.0016899
GO:0034143	regulation of toll-like receptor 4 signaling pathway	0.0155344	-4.1647	21	16	0.0016899
GO:0003215	cardiac right ventricle morphogenesis	0.0155344	-4.1647	21	16	0.0016899
GO:0071378	cellular response to growth hormone stimulus	0.0155344	-4.1647	21	16	0.0016899
GO:0030219	megakaryocyte differentiation	0.0155344	-4.1647	21	16	0.0016899
GO:0030260	entry into host cell	0.0156599	-4.15665	102	63	0.00665399
GO:0051828	entry into other organism involved in symbiotic interaction	0.0156599	-4.15665	102	63	0.00665399
GO:0010522	regulation of calcium ion transport into cytosol	0.0156599	-4.15665	102	63	0.00665399
GO:0044409	entry into host	0.0156599	-4.15665	102	63	0.00665399
GO:0051806	entry into cell of other organism involved in symbiotic interaction	0.0156599	-4.15665	102	63	0.00665399
GO:0007030	Golgi organization	0.0158756	-4.14297	129	78	0.00823828
GO:0032722	positive regulation of chemokine production	0.0159918	-4.13568	58	38	0.00401352
GO:0003678	DNA helicase activity	0.0159918	-4.13568	58	38	0.00401352
GO:0098662	inorganic cation transmembrane transport	0.0162647	-4.11876	552	305	0.0322138
GO:0043542	endothelial cell migration	0.0162647	-4.11876	65	42	0.00443599
GO:0060711	labyrinthine layer development	0.0162669	-4.11862	46	31	0.00327419
GO:0071675	regulation of mononuclear cell migration	0.0162669	-4.11862	46	31	0.00327419
GO:0007595	lactation	0.0162669	-4.11862	46	31	0.00327419
GO:0006790	sulfur compound metabolic process	0.0163781	-4.11181	360	203	0.0214406
GO:0007623	circadian rhythm	0.0164308	-4.1086	140	84	0.00887199
GO:0060070	canonical Wnt signaling pathway	0.0168363	-4.08422	88	55	0.00580904
GO:0006304	DNA modification	0.0168363	-4.08422	88	55	0.00580904
GO:0038061	NIK/NF-kappaB signaling	0.0168363	-4.08422	88	55	0.00580904
GO:0002322	B cell proliferation involved in immune response	0.0169414	-4.078	6	6	0.000633714
GO:0009146	purine nucleoside triphosphate catabolic process	0.0169414	-4.078	6	6	0.000633714
GO:1903613	regulation of protein tyrosine phosphatase activity	0.0169414	-4.078	6	6	0.000633714
GO:0043382	positive regulation of memory T cell differentiation	0.0169414	-4.078	6	6	0.000633714
GO:0032962	positive regulation of inositol trisphosphate biosynthetic process	0.0169414	-4.078	6	6	0.000633714
GO:0003150	muscular septum morphogenesis	0.0169414	-4.078	6	6	0.000633714
GO:0015917	aminophospholipid transport	0.0169414	-4.078	6	6	0.000633714
GO:2000323	negative regulation of glucocorticoid receptor signaling pathway	0.0169414	-4.078	6	6	0.000633714
GO:0050798	activated T cell proliferation	0.0169414	-4.078	6	6	0.000633714
GO:2001015	negative regulation of skeletal muscle cell differentiation	0.0169414	-4.078	6	6	0.000633714
GO:0045354	regulation of interferon-alpha biosynthetic process	0.0169414	-4.078	6	6	0.000633714
GO:0036490	regulation of translation in response to endoplasmic reticulum stress	0.0169414	-4.078	6	6	0.000633714
GO:1901341	positive regulation of store-operated calcium channel activity	0.0169414	-4.078	6	6	0.000633714
GO:0070508	cholesterol import	0.0169414	-4.078	6	6	0.000633714
GO:0045074	regulation of interleukin-10 biosynthetic process	0.0169414	-4.078	6	6	0.000633714
GO:0021924	cell proliferation in external granule layer	0.0169414	-4.078	6	6	0.000633714
GO:0035376	sterol import	0.0169414	-4.078	6	6	0.000633714
GO:0098880	maintenance of postsynaptic specialization structure	0.0169414	-4.078	6	6	0.000633714
GO:0021930	cerebellar granule cell precursor proliferation	0.0169414	-4.078	6	6	0.000633714
GO:0061046	regulation of branching involved in lung morphogenesis	0.0169414	-4.078	6	6	0.000633714
GO:0060028	convergent extension involved in axis elongation	0.0169414	-4.078	6	6	0.000633714
GO:0043376	regulation of CD8-positive, alpha-beta T cell differentiation	0.0169414	-4.078	6	6	0.000633714
GO:0034134	toll-like receptor 2 signaling pathway	0.0169414	-4.078	6	6	0.000633714
GO:0045938	positive regulation of circadian sleep/wake cycle, sleep	0.0169414	-4.078	6	6	0.000633714
GO:0061156	pulmonary artery morphogenesis	0.0169414	-4.078	6	6	0.000633714
GO:0030223	neutrophil differentiation	0.0169414	-4.078	6	6	0.000633714
GO:0003057	regulation of the force of heart contraction by chemical signal	0.0169414	-4.078	6	6	0.000633714
GO:1905634	regulation of protein localization to chromatin	0.0169414	-4.078	6	6	0.000633714
GO:2001200	positive regulation of dendritic cell differentiation	0.0169414	-4.078	6	6	0.000633714
GO:0060745	mammary gland branching involved in pregnancy	0.0169414	-4.078	6	6	0.000633714
GO:0006837	serotonin transport	0.0169414	-4.078	6	6	0.000633714
GO:0002246	wound healing involved in inflammatory response	0.0169414	-4.078	6	6	0.000633714
GO:0032534	regulation of microvillus assembly	0.0169414	-4.078	6	6	0.000633714
GO:2001186	negative regulation of CD8-positive, alpha-beta T cell activation	0.0169414	-4.078	6	6	0.000633714
GO:0097756	negative regulation of blood vessel diameter	0.0170542	-4.07136	41	28	0.00295733
GO:0002253	activation of immune response	0.0170881	-4.06937	596	328	0.034643
GO:1900740	positive regulation of protein insertion into mitochondrial membrane involved in apoptotic signaling pathway	0.0171705	-4.06456	26	19	0.00200676
GO:1900739	regulation of protein insertion into mitochondrial membrane involved in apoptotic signaling pathway	0.0171705	-4.06456	26	19	0.00200676
GO:1903203	regulation of oxidative stress-induced neuron death	0.0171705	-4.06456	26	19	0.00200676
GO:0043368	positive T cell selection	0.0171705	-4.06456	26	19	0.00200676
GO:0072583	clathrin-dependent endocytosis	0.0171705	-4.06456	26	19	0.00200676
GO:0051125	regulation of actin nucleation	0.0171705	-4.06456	26	19	0.00200676
GO:0001916	positive regulation of T cell mediated cytotoxicity	0.0171705	-4.06456	26	19	0.00200676
GO:0045840	positive regulation of mitotic nuclear division	0.0172179	-4.06181	53	35	0.00369666
GO:1901293	nucleoside phosphate biosynthetic process	0.0172926	-4.05748	243	140	0.0147866
GO:0032204	regulation of telomere maintenance	0.0173045	-4.05679	81	51	0.00538657
GO:0030512	negative regulation of transforming growth factor beta receptor signaling pathway	0.0173045	-4.05679	81	51	0.00538657
GO:0002474	antigen processing and presentation of peptide antigen via MHC class I	0.0173304	-4.05529	97	60	0.00633714
GO:0010771	negative regulation of cell morphogenesis involved in differentiation	0.0173304	-4.05529	97	60	0.00633714
GO:0032409	regulation of transporter activity	0.017366	-4.05324	282	161	0.0170046
GO:0046660	female sex differentiation	0.0175941	-4.04019	106	65	0.00686523
GO:0000578	embryonic axis specification	0.0175963	-4.04007	36	25	0.00264047
GO:0060612	adipose tissue development	0.0175963	-4.04007	36	25	0.00264047
GO:0006213	pyrimidine nucleoside metabolic process	0.0175963	-4.04007	36	25	0.00264047
GO:0071392	cellular response to estradiol stimulus	0.0175963	-4.04007	36	25	0.00264047
GO:0014013	regulation of gliogenesis	0.0176087	-4.03936	124	75	0.00792142
GO:0060560	developmental growth involved in morphogenesis	0.0176742	-4.03565	115	70	0.00739332
GO:0006513	protein monoubiquitination	0.0176833	-4.03513	60	39	0.00411914
GO:0042310	vasoconstriction	0.0177229	-4.0329	31	22	0.00232362
GO:0050931	pigment cell differentiation	0.0177229	-4.0329	31	22	0.00232362
GO:0055094	response to lipoprotein particle	0.0177229	-4.0329	31	22	0.00232362
GO:0009394	2'-deoxyribonucleotide metabolic process	0.0177229	-4.0329	31	22	0.00232362
GO:0010762	regulation of fibroblast migration	0.0177229	-4.0329	31	22	0.00232362
GO:0070536	protein K63-linked deubiquitination	0.0177229	-4.0329	31	22	0.00232362
GO:0007202	activation of phospholipase C activity	0.0177229	-4.0329	31	22	0.00232362
GO:0150079	negative regulation of neuroinflammatory response	0.0177809	-4.02963	18	14	0.00147866
GO:0035994	response to muscle stretch	0.0177809	-4.02963	18	14	0.00147866
GO:1900153	positive regulation of nuclear-transcribed mRNA catabolic process, deadenylation-dependent decay	0.0177809	-4.02963	18	14	0.00147866
GO:0002407	dendritic cell chemotaxis	0.0177809	-4.02963	18	14	0.00147866
GO:0030858	positive regulation of epithelial cell differentiation	0.017792	-4.02901	67	43	0.00454161
GO:2000573	positive regulation of DNA biosynthetic process	0.017792	-4.02901	67	43	0.00454161
GO:0006813	potassium ion transport	0.0183813	-3.99642	166	98	0.0103507
GO:0034329	cell junction assembly	0.0183813	-3.99642	166	98	0.0103507
GO:0006892	post-Golgi vesicle-mediated transport	0.0184061	-3.99507	99	61	0.00644275
GO:0061245	establishment or maintenance of bipolar cell polarity	0.0184264	-3.99397	48	32	0.00337981
GO:0035088	establishment or maintenance of apical/basal cell polarity	0.0184264	-3.99397	48	32	0.00337981
GO:0035924	cellular response to vascular endothelial growth factor stimulus	0.0184264	-3.99397	48	32	0.00337981
GO:0032648	regulation of interferon-beta production	0.0184264	-3.99397	48	32	0.00337981
GO:2000059	negative regulation of ubiquitin-dependent protein catabolic process	0.0184264	-3.99397	48	32	0.00337981
GO:0045646	regulation of erythrocyte differentiation	0.0184264	-3.99397	48	32	0.00337981
GO:0072521	purine-containing compound metabolic process	0.0185247	-3.98865	359	202	0.021335
GO:1903845	negative regulation of cellular response to transforming growth factor beta stimulus	0.0185857	-3.98536	83	52	0.00549218
GO:0048145	regulation of fibroblast proliferation	0.0185857	-3.98536	83	52	0.00549218
GO:0031056	regulation of histone modification	0.0186513	-3.98184	146	87	0.00918885
GO:0031644	regulation of nervous system process	0.0190345	-3.9615	137	82	0.00866075
GO:0030324	lung development	0.0190498	-3.9607	168	99	0.0104563
GO:0030879	mammary gland development	0.0193386	-3.94565	128	77	0.00813266
GO:0071300	cellular response to retinoic acid	0.0193645	-3.94431	69	44	0.00464723
GO:0050771	negative regulation of axonogenesis	0.0193645	-3.94431	69	44	0.00464723
GO:0006220	pyrimidine nucleotide metabolic process	0.0194305	-3.94091	62	40	0.00422476
GO:0050805	negative regulation of synaptic transmission	0.0194305	-3.94091	62	40	0.00422476
GO:0000288	nuclear-transcribed mRNA catabolic process, deadenylation-dependent decay	0.0194305	-3.94091	62	40	0.00422476
GO:0032922	circadian regulation of gene expression	0.0194305	-3.94091	62	40	0.00422476
GO:0050850	positive regulation of calcium-mediated signaling	0.0195563	-3.93446	43	29	0.00306295
GO:0010863	positive regulation of phospholipase C activity	0.0195563	-3.93446	43	29	0.00306295
GO:0001953	negative regulation of cell-matrix adhesion	0.0195563	-3.93446	43	29	0.00306295
GO:0019751	polyol metabolic process	0.0196073	-3.93186	110	67	0.00707647
GO:1901532	regulation of hematopoietic progenitor cell differentiation	0.0198971	-3.91718	85	53	0.0055978
GO:0042107	cytokine metabolic process	0.0199516	-3.91444	15	12	0.00126743
GO:0060134	prepulse inhibition	0.0199516	-3.91444	15	12	0.00126743
GO:0051770	positive regulation of nitric-oxide synthase biosynthetic process	0.0199516	-3.91444	15	12	0.00126743
GO:0001829	trophectodermal cell differentiation	0.0199516	-3.91444	15	12	0.00126743
GO:0030852	regulation of granulocyte differentiation	0.0199516	-3.91444	15	12	0.00126743
GO:0007638	mechanosensory behavior	0.0199516	-3.91444	15	12	0.00126743
GO:0002716	negative regulation of natural killer cell mediated immunity	0.0199516	-3.91444	15	12	0.00126743
GO:0070262	peptidyl-serine dephosphorylation	0.0199516	-3.91444	15	12	0.00126743
GO:0006491	N-glycan processing	0.0199516	-3.91444	15	12	0.00126743
GO:0034616	response to laminar fluid shear stress	0.0199516	-3.91444	15	12	0.00126743
GO:2000484	positive regulation of interleukin-8 secretion	0.0199516	-3.91444	15	12	0.00126743
GO:0008188	neuropeptide receptor activity	0.0199516	-3.91444	15	12	0.00126743
GO:0000226	microtubule cytoskeleton organization	0.0201431	-3.90489	465	258	0.0272497
GO:0007517	muscle organ development	0.0201749	-3.90332	296	168	0.017744
GO:0014074	response to purine-containing compound	0.0201873	-3.9027	150	89	0.00940008
GO:0060541	respiratory system development	0.02021	-3.90158	194	113	0.0119349
GO:0034629	cellular protein-containing complex localization	0.0202867	-3.89779	23	17	0.00179552
GO:0010499	proteasomal ubiquitin-independent protein catabolic process	0.0202867	-3.89779	23	17	0.00179552
GO:0032376	positive regulation of cholesterol transport	0.0202867	-3.89779	23	17	0.00179552
GO:0009595	detection of biotic stimulus	0.0202867	-3.89779	23	17	0.00179552
GO:0032373	positive regulation of sterol transport	0.0202867	-3.89779	23	17	0.00179552
GO:0046135	pyrimidine nucleoside catabolic process	0.0202867	-3.89779	23	17	0.00179552
GO:0032717	negative regulation of interleukin-8 production	0.0202867	-3.89779	23	17	0.00179552
GO:0045576	mast cell activation	0.0202867	-3.89779	23	17	0.00179552
GO:0048103	somatic stem cell division	0.0202867	-3.89779	23	17	0.00179552
GO:0097150	neuronal stem cell population maintenance	0.0202867	-3.89779	23	17	0.00179552
GO:0030323	respiratory tube development	0.0204124	-3.89161	172	101	0.0106675
GO:1903523	negative regulation of blood circulation	0.0205114	-3.88678	38	26	0.00274609
GO:1901021	positive regulation of calcium ion transmembrane transporter activity	0.0205114	-3.88678	38	26	0.00274609
GO:0002707	negative regulation of lymphocyte mediated immunity	0.0205114	-3.88678	38	26	0.00274609
GO:0048194	Golgi vesicle budding	0.0205125	-3.88672	78	49	0.00517533
GO:2000278	regulation of DNA biosynthetic process	0.0206413	-3.88046	112	68	0.00718209
GO:0106118	regulation of sterol biosynthetic process	0.0206687	-3.87914	50	33	0.00348542
GO:0097035	regulation of membrane lipid distribution	0.0206687	-3.87914	50	33	0.00348542
GO:0045540	regulation of cholesterol biosynthetic process	0.0206687	-3.87914	50	33	0.00348542
GO:0046854	phosphatidylinositol phosphorylation	0.0206687	-3.87914	50	33	0.00348542
GO:0032412	regulation of ion transmembrane transporter activity	0.0209977	-3.86334	259	148	0.0156316
GO:0006732	coenzyme metabolic process	0.0210174	-3.8624	246	141	0.0148923
GO:0030705	cytoskeleton-dependent intracellular transport	0.0211059	-3.8582	174	102	0.0107731
GO:2001252	positive regulation of chromosome organization	0.0211059	-3.8582	174	102	0.0107731
GO:0045598	regulation of fat cell differentiation	0.0211238	-3.85735	132	79	0.0083439
GO:0043928	exonucleolytic catabolism of deadenylated mRNA	0.0211388	-3.85664	33	23	0.00242924
GO:0018279	protein N-linked glycosylation via asparagine	0.0211388	-3.85664	33	23	0.00242924
GO:0001914	regulation of T cell mediated cytotoxicity	0.0211388	-3.85664	33	23	0.00242924
GO:0019692	deoxyribose phosphate metabolic process	0.0211388	-3.85664	33	23	0.00242924
GO:0019888	protein phosphatase regulator activity	0.0211388	-3.85664	33	23	0.00242924
GO:2000758	positive regulation of peptidyl-lysine acetylation	0.0211388	-3.85664	33	23	0.00242924
GO:1901186	positive regulation of ERBB signaling pathway	0.0211388	-3.85664	33	23	0.00242924
GO:0098660	inorganic ion transmembrane transport	0.0211668	-3.85532	636	348	0.0367554
GO:0032647	regulation of interferon-alpha production	0.021195	-3.85399	28	20	0.00211238
GO:0048679	regulation of axon regeneration	0.021195	-3.85399	28	20	0.00211238
GO:0002690	positive regulation of leukocyte chemotaxis	0.0212371	-3.85201	87	54	0.00570342
GO:0032434	regulation of proteasomal ubiquitin-dependent protein catabolic process	0.0214678	-3.8412	123	74	0.0078158
GO:0043380	regulation of memory T cell differentiation	0.0215153	-3.83899	9	8	0.000844951
GO:0010911	regulation of isomerase activity	0.0215153	-3.83899	9	8	0.000844951
GO:0010912	positive regulation of isomerase activity	0.0215153	-3.83899	9	8	0.000844951
GO:0045075	regulation of interleukin-12 biosynthetic process	0.0215153	-3.83899	9	8	0.000844951
GO:0002315	marginal zone B cell differentiation	0.0215153	-3.83899	9	8	0.000844951
GO:0046085	adenosine metabolic process	0.0215153	-3.83899	9	8	0.000844951
GO:0051967	negative regulation of synaptic transmission, glutamatergic	0.0215153	-3.83899	9	8	0.000844951
GO:0021891	olfactory bulb interneuron development	0.0215153	-3.83899	9	8	0.000844951
GO:0006857	oligopeptide transport	0.0215153	-3.83899	9	8	0.000844951
GO:0038155	interleukin-23-mediated signaling pathway	0.0215153	-3.83899	9	8	0.000844951
GO:0051660	establishment of centrosome localization	0.0215153	-3.83899	9	8	0.000844951
GO:0061072	iris morphogenesis	0.0215153	-3.83899	9	8	0.000844951
GO:0050702	interleukin-1 beta secretion	0.0215153	-3.83899	9	8	0.000844951
GO:0070417	cellular response to cold	0.0215153	-3.83899	9	8	0.000844951
GO:0090286	cytoskeletal anchoring at nuclear membrane	0.0215153	-3.83899	9	8	0.000844951
GO:0030291	protein serine/threonine kinase inhibitor activity	0.0215153	-3.83899	9	8	0.000844951
GO:1902959	regulation of aspartic-type endopeptidase activity involved in amyloid precursor protein catabolic process	0.0215153	-3.83899	9	8	0.000844951
GO:0051764	actin crosslink formation	0.0215153	-3.83899	9	8	0.000844951
GO:0033622	integrin activation	0.0215153	-3.83899	9	8	0.000844951
GO:0035907	dorsal aorta development	0.0215153	-3.83899	9	8	0.000844951
GO:0021800	cerebral cortex tangential migration	0.0215153	-3.83899	9	8	0.000844951
GO:0006198	cAMP catabolic process	0.0215153	-3.83899	9	8	0.000844951
GO:0003056	regulation of vascular smooth muscle contraction	0.0215153	-3.83899	9	8	0.000844951
GO:0071706	tumor necrosis factor superfamily cytokine production	0.0215153	-3.83899	9	8	0.000844951
GO:0070922	small RNA loading onto RISC	0.0215153	-3.83899	9	8	0.000844951
GO:0009215	purine deoxyribonucleoside triphosphate metabolic process	0.0215153	-3.83899	9	8	0.000844951
GO:1903753	negative regulation of p38MAPK cascade	0.0215153	-3.83899	9	8	0.000844951
GO:2000321	positive regulation of T-helper 17 cell differentiation	0.0215153	-3.83899	9	8	0.000844951
GO:0045063	T-helper 1 cell differentiation	0.0215153	-3.83899	9	8	0.000844951
GO:0060087	relaxation of vascular smooth muscle	0.0215153	-3.83899	9	8	0.000844951
GO:0045579	positive regulation of B cell differentiation	0.0215715	-3.83638	12	10	0.00105619
GO:0046520	sphingoid biosynthetic process	0.0215715	-3.83638	12	10	0.00105619
GO:2000341	regulation of chemokine (C-X-C motif) ligand 2 production	0.0215715	-3.83638	12	10	0.00105619
GO:0000722	telomere maintenance via recombination	0.0215715	-3.83638	12	10	0.00105619
GO:0035751	regulation of lysosomal lumen pH	0.0215715	-3.83638	12	10	0.00105619
GO:0071352	cellular response to interleukin-2	0.0215715	-3.83638	12	10	0.00105619
GO:1904424	regulation of GTP binding	0.0215715	-3.83638	12	10	0.00105619
GO:1900044	regulation of protein K63-linked ubiquitination	0.0215715	-3.83638	12	10	0.00105619
GO:0098739	import across plasma membrane	0.0216291	-3.83371	96	59	0.00623152
GO:0035383	thioester metabolic process	0.0216291	-3.83371	96	59	0.00623152
GO:1990830	cellular response to leukemia inhibitory factor	0.0216291	-3.83371	96	59	0.00623152
GO:0006637	acyl-CoA metabolic process	0.0216291	-3.83371	96	59	0.00623152
GO:1990823	response to leukemia inhibitory factor	0.0216291	-3.83371	96	59	0.00623152
GO:0044706	multi-multicellular organism process	0.0217509	-3.8281	211	122	0.0128855
[truncated: 1 more rows]

## Sheet: hepg2_cebpb
TermID	Term	Enrichment	logP	Genes in Term	Target Genes in Term	Fraction of Targets in Term
GO:0065008	regulation of biological quality	1.18981e-39	-89.627	4067	2687	0.251804
GO:0032502	developmental process	4.19029e-33	-74.5525	5723	3640	0.341111
GO:0048856	anatomical structure development	2.21725e-31	-70.5839	5378	3426	0.321057
GO:0023051	regulation of signaling	5.10278e-31	-69.7504	3592	2357	0.220879
GO:0010646	regulation of cell communication	5.6132e-31	-69.655	3551	2332	0.218536
GO:0051239	regulation of multicellular organismal process	2.10022e-30	-68.3355	3267	2157	0.202137
GO:0048523	negative regulation of cellular process	1.50103e-29	-66.3688	4843	3098	0.29032
GO:0051179	localization	2.3424e-29	-65.9238	5626	3560	0.333614
GO:1901564	organonitrogen compound metabolic process	2.37434e-27	-61.3051	5261	3332	0.312248
GO:0007275	multicellular organism development	2.5464e-27	-61.2351	4984	3168	0.296879
GO:0048518	positive regulation of biological process	4.18464e-27	-60.7384	6218	3893	0.364821
GO:0048522	positive regulation of cellular process	1.0976e-25	-57.4715	5449	3432	0.321619
GO:0009966	regulation of signal transduction	3.74833e-25	-56.2433	3179	2076	0.194546
GO:0032879	regulation of localization	3.62992e-24	-53.9728	2856	1875	0.17571
GO:0048731	system development	1.64037e-23	-52.4645	4381	2786	0.261081
GO:0065009	regulation of molecular function	5.21726e-23	-51.3075	2997	1954	0.183113
GO:0007399	nervous system development	5.42466e-23	-51.2685	2336	1552	0.145441
GO:0070887	cellular response to chemical stimulus	1.10051e-22	-50.5611	2881	1882	0.176366
GO:0009893	positive regulation of metabolic process	2.7302e-22	-49.6525	3641	2337	0.219005
GO:0031325	positive regulation of cellular metabolic process	5.20015e-22	-49.0082	3322	2144	0.200918
GO:0048468	cell development	8.14721e-22	-48.5592	1630	1111	0.104114
GO:0010033	response to organic substance	1.14672e-21	-48.2174	2975	1933	0.181145
GO:0009653	anatomical structure morphogenesis	1.15804e-21	-48.2076	2125	1416	0.132696
GO:0032989	cellular component morphogenesis	1.29906e-21	-48.0926	812	592	0.0554775
GO:0016043	cellular component organization	3.36114e-21	-47.142	5651	3519	0.329772
GO:0022008	neurogenesis	4.40862e-21	-46.8707	1624	1104	0.103458
GO:0000902	cell morphogenesis	9.24028e-21	-46.1307	707	521	0.0488239
GO:0050790	regulation of catalytic activity	1.05169e-20	-46.0013	2331	1537	0.144035
GO:0010604	positive regulation of macromolecule metabolic process	1.10921e-20	-45.9481	3364	2161	0.202511
GO:0006793	phosphorus metabolic process	1.11133e-20	-45.9461	2125	1411	0.132228
GO:0051173	positive regulation of nitrogen compound metabolic process	1.17642e-20	-45.8892	3176	2048	0.191922
GO:0051128	regulation of cellular component organization	1.27134e-20	-45.8116	2473	1623	0.152094
GO:0044093	positive regulation of molecular function	1.34259e-20	-45.7571	1768	1191	0.111611
GO:0048699	generation of neurons	4.30436e-20	-44.5921	1525	1038	0.097273
GO:0051049	regulation of transport	6.38591e-20	-44.1976	1882	1258	0.11789
GO:0035556	intracellular signal transduction	6.52868e-20	-44.1755	1673	1129	0.105801
GO:0009719	response to endogenous stimulus	8.99061e-20	-43.8555	1447	988	0.0925874
GO:0071840	cellular component organization or biogenesis	1.75349e-19	-43.1875	5841	3617	0.338956
GO:0006796	phosphate-containing compound metabolic process	2.9664e-19	-42.6618	2098	1387	0.129978
GO:1902531	regulation of intracellular signal transduction	5.86021e-19	-41.9809	1872	1247	0.116859
GO:0036211	protein modification process	7.54468e-19	-41.7283	3060	1967	0.184331
GO:0006464	cellular protein modification process	7.54468e-19	-41.7283	3060	1967	0.184331
GO:0044281	small molecule metabolic process	7.71749e-19	-41.7056	1704	1143	0.107113
GO:0048869	cellular developmental process	1.03057e-18	-41.4164	3776	2394	0.224346
GO:0031323	regulation of cellular metabolic process	1.13309e-18	-41.3216	6303	3880	0.363602
GO:0051234	establishment of localization	1.19751e-18	-41.2663	4553	2854	0.267454
GO:0050794	regulation of cellular process	4.79684e-18	-39.8786	11023	6583	0.616906
GO:0008152	metabolic process	5.79823e-18	-39.689	8831	5334	0.499859
GO:0051174	regulation of phosphorus metabolic process	7.98278e-18	-39.3692	1818	1208	0.113204
GO:0019220	regulation of phosphate metabolic process	1.12232e-17	-39.0285	1816	1206	0.113017
GO:0051240	positive regulation of multicellular organismal process	1.34531e-17	-38.8473	1802	1197	0.112173
GO:0043085	positive regulation of catalytic activity	1.41249e-17	-38.7986	1418	960	0.0899635
GO:0044260	cellular macromolecule metabolic process	1.46053e-17	-38.7651	5036	3130	0.293318
GO:0006810	transport	1.85676e-17	-38.5251	4426	2770	0.259582
GO:0071495	cellular response to endogenous stimulus	2.04454e-17	-38.4288	1169	804	0.0753444
GO:0043412	macromolecule modification	2.27806e-17	-38.3206	3270	2083	0.195202
GO:0048519	negative regulation of biological process	2.3672e-17	-38.2822	5792	3571	0.334645
GO:1901700	response to oxygen-containing compound	4.06344e-17	-37.7419	1533	1029	0.0964296
GO:0031399	regulation of protein modification process	4.36007e-17	-37.6715	1875	1239	0.116109
GO:0050793	regulation of developmental process	5.65034e-17	-37.4122	2699	1738	0.162871
GO:0065007	biological regulation	7.20466e-17	-37.1692	12783	7563	0.708743
GO:0071310	cellular response to organic substance	7.55984e-17	-37.1211	2354	1529	0.143286
GO:0030154	cell differentiation	1.10269e-16	-36.7436	3681	2323	0.217693
GO:0019538	protein metabolic process	1.14549e-16	-36.7055	4267	2670	0.250211
GO:0080090	regulation of primary metabolic process	3.12431e-16	-35.7021	6107	3745	0.350951
GO:0010647	positive regulation of cell communication	3.72752e-16	-35.5256	1831	1207	0.11311
GO:0023056	positive regulation of signaling	5.3855e-16	-35.1577	1839	1211	0.113485
GO:0120036	plasma membrane bounded cell projection organization	7.57326e-16	-34.8167	1092	749	0.0701902
GO:0051246	regulation of protein metabolic process	1.00841e-15	-34.5304	2851	1821	0.170649
GO:0033674	positive regulation of kinase activity	1.19121e-15	-34.3638	573	418	0.0391716
GO:0032268	regulation of cellular protein metabolic process	1.24103e-15	-34.3228	2682	1719	0.161091
GO:0009725	response to hormone	1.28442e-15	-34.2885	898	626	0.0586637
GO:0030182	neuron differentiation	1.69151e-15	-34.0132	986	681	0.0638178
GO:0045595	regulation of cell differentiation	1.83562e-15	-33.9314	1880	1233	0.115547
GO:0071704	organic substance metabolic process	1.90971e-15	-33.8918	8302	5007	0.469216
GO:2000026	regulation of multicellular organismal development	2.56544e-15	-33.5966	2158	1401	0.13129
GO:0006629	lipid metabolic process	2.6325e-15	-33.5708	1184	804	0.0753444
GO:0000904	cell morphogenesis involved in differentiation	2.63402e-15	-33.5703	547	400	0.0374848
GO:0033036	macromolecule localization	3.3156e-15	-33.3401	2434	1567	0.146847
GO:0030030	cell projection organization	3.3382e-15	-33.3333	1135	773	0.0724393
GO:0048583	regulation of response to stimulus	3.95187e-15	-33.1646	4354	2709	0.253866
GO:0045860	positive regulation of protein kinase activity	6.54121e-15	-32.6607	532	389	0.0364539
GO:0010562	positive regulation of phosphorus metabolic process	7.06979e-15	-32.5829	1139	774	0.072533
GO:0045937	positive regulation of phosphate metabolic process	7.06979e-15	-32.5829	1139	774	0.072533
GO:0044267	cellular protein metabolic process	1.12615e-14	-32.1174	3695	2316	0.217037
GO:0009967	positive regulation of signal transduction	1.40072e-14	-31.8992	1685	1109	0.103927
GO:0042325	regulation of phosphorylation	1.5565e-14	-31.7938	1620	1069	0.100178
GO:0051247	positive regulation of protein metabolic process	1.99891e-14	-31.5436	1711	1124	0.105332
GO:0031401	positive regulation of protein modification process	2.34476e-14	-31.384	1238	833	0.078062
GO:0042327	positive regulation of phosphorylation	2.80852e-14	-31.2035	1068	727	0.0681286
GO:0051960	regulation of nervous system development	3.01444e-14	-31.1328	926	638	0.0597882
GO:0001932	regulation of protein phosphorylation	3.14545e-14	-31.0902	1471	976	0.0914628
GO:0042592	homeostatic process	3.31541e-14	-31.0376	1659	1091	0.10224
GO:0050767	regulation of neurogenesis	3.93123e-14	-30.8672	822	572	0.0536032
GO:0032270	positive regulation of cellular protein metabolic process	3.97364e-14	-30.8565	1609	1060	0.0993346
GO:0043549	regulation of kinase activity	5.00037e-14	-30.6267	875	605	0.0566957
GO:0060284	regulation of cell development	5.68831e-14	-30.4978	955	655	0.0613813
GO:0051171	regulation of nitrogen compound metabolic process	6.21604e-14	-30.4091	5932	3622	0.339425
GO:0051347	positive regulation of transferase activity	7.25017e-14	-30.2552	649	461	0.0432012
GO:0044238	primary metabolic process	9.76883e-14	-29.957	7949	4787	0.448599
GO:0031175	neuron projection development	1.03315e-13	-29.901	653	463	0.0433886
GO:0007167	enzyme linked receptor protein signaling pathway	1.08117e-13	-29.8556	708	498	0.0466685
GO:0006082	organic acid metabolic process	1.16913e-13	-29.7774	994	678	0.0635367
GO:0001934	positive regulation of protein phosphorylation	1.39718e-13	-29.5992	1017	692	0.0648487
GO:0033554	cellular response to stress	1.6573e-13	-29.4284	1705	1115	0.104489
GO:0044237	cellular metabolic process	2.46771e-13	-29.0303	8111	4876	0.456939
GO:0010243	response to organonitrogen compound	2.52295e-13	-29.0082	950	649	0.060819
GO:0043410	positive regulation of MAPK cascade	2.93328e-13	-28.8575	548	394	0.0369225
GO:0051338	regulation of transferase activity	3.65996e-13	-28.6362	980	667	0.0625059
GO:0031324	negative regulation of cellular metabolic process	4.95557e-13	-28.3331	2639	1675	0.156967
GO:0048666	neuron development	6.89618e-13	-28.0026	800	553	0.0518227
GO:0032501	multicellular organismal process	7.71638e-13	-27.8903	6918	4183	0.391997
GO:0140352	export from cell	7.78715e-13	-27.8811	1021	691	0.0647549
GO:0048812	neuron projection morphogenesis	8.18163e-13	-27.8317	473	344	0.0322369
GO:0043408	regulation of MAPK cascade	9.69665e-13	-27.6618	774	536	0.0502296
GO:0043436	oxoacid metabolic process	1.35164e-12	-27.3297	973	660	0.0618499
GO:0044057	regulation of system process	1.66527e-12	-27.121	613	433	0.0405773
GO:0006928	movement of cell or subcellular component	1.93428e-12	-26.9713	1525	999	0.0936182
GO:0032147	activation of protein kinase activity	2.00482e-12	-26.9355	324	245	0.0229594
GO:0043406	positive regulation of MAP kinase activity	2.09075e-12	-26.8935	260	202	0.0189298
GO:0045859	regulation of protein kinase activity	2.16799e-12	-26.8572	797	549	0.0514478
GO:0050789	regulation of biological process	2.23601e-12	-26.8263	12115	7145	0.669572
GO:0051716	cellular response to stimulus	2.28682e-12	-26.8039	6612	4001	0.374941
GO:0120039	plasma membrane bounded cell projection morphogenesis	2.52825e-12	-26.7035	477	345	0.0323306
GO:0035295	tube development	2.61596e-12	-26.6694	839	575	0.0538844
GO:0048585	negative regulation of response to stimulus	2.65218e-12	-26.6556	1694	1101	0.103177
GO:0032990	cell part morphogenesis	2.81025e-12	-26.5977	502	361	0.03383
GO:1902533	positive regulation of intracellular signal transduction	3.64233e-12	-26.3384	1023	689	0.0645675
GO:0046903	secretion	5.26085e-12	-25.9707	1097	734	0.0687846
GO:0072359	circulatory system development	5.6881e-12	-25.8926	867	591	0.0553838
GO:0048858	cell projection morphogenesis	7.52577e-12	-25.6127	481	346	0.0324243
GO:0060341	regulation of cellular localization	7.56491e-12	-25.6075	908	616	0.0577265
GO:0051336	regulation of hydrolase activity	7.79326e-12	-25.5778	1287	850	0.0796551
GO:1901698	response to nitrogen compound	8.25089e-12	-25.5207	1042	699	0.0655046
GO:0048513	animal organ development	8.45857e-12	-25.4958	3144	1966	0.184238
GO:0042493	response to drug	8.48451e-12	-25.4928	955	645	0.0604442
GO:0071702	organic substance transport	1.08808e-11	-25.244	2178	1389	0.130166
GO:0014070	response to organic cyclic compound	1.13614e-11	-25.2008	858	584	0.0547278
GO:0045664	regulation of neuron differentiation	1.1964e-11	-25.1491	656	457	0.0428264
GO:0032940	secretion by cell	1.21219e-11	-25.136	982	661	0.0619436
GO:0048646	anatomical structure formation involved in morphogenesis	1.27209e-11	-25.0878	876	595	0.0557586
GO:0032880	regulation of protein localization	1.36145e-11	-25.0199	1026	688	0.0644738
GO:0007417	central nervous system development	1.40553e-11	-24.988	968	652	0.0611002
GO:0032870	cellular response to hormone stimulus	1.86253e-11	-24.7065	602	422	0.0395464
GO:0050896	response to stimulus	1.92506e-11	-24.6735	8403	5023	0.470715
GO:0030029	actin filament-based process	2.59039e-11	-24.3766	562	396	0.0371099
GO:0023057	negative regulation of signaling	2.82073e-11	-24.2914	1415	925	0.0866835
GO:0007169	transmembrane receptor protein tyrosine kinase signaling pathway	3.10619e-11	-24.195	503	358	0.0335489
GO:0061564	axon development	3.49141e-11	-24.0781	401	292	0.0273639
GO:0010648	negative regulation of cell communication	3.49608e-11	-24.0768	1411	922	0.0864024
GO:1901576	organic substance biosynthetic process	3.8187e-11	-23.9885	2818	1767	0.165589
GO:0051254	positive regulation of RNA metabolic process	4.13909e-11	-23.908	1705	1100	0.103083
GO:0051641	cellular localization	4.41211e-11	-23.8441	2406	1521	0.142536
GO:0033993	response to lipid	4.68716e-11	-23.7836	853	578	0.0541655
GO:0006468	protein phosphorylation	5.23573e-11	-23.6729	950	638	0.0597882
GO:0009058	biosynthetic process	5.23939e-11	-23.6722	2894	1811	0.169712
GO:0048667	cell morphogenesis involved in neuron differentiation	5.41885e-11	-23.6386	422	305	0.0285821
GO:0051094	positive regulation of developmental process	6.12281e-11	-23.5164	1420	926	0.0867772
GO:0019216	regulation of lipid metabolic process	6.35715e-11	-23.4789	410	297	0.0278324
GO:0045597	positive regulation of cell differentiation	6.86531e-11	-23.402	993	664	0.0622247
GO:0009991	response to extracellular stimulus	7.63047e-11	-23.2963	524	370	0.0346734
GO:0010628	positive regulation of gene expression	8.09768e-11	-23.2369	2007	1280	0.119951
GO:0048878	chemical homeostasis	8.97382e-11	-23.1341	1119	741	0.0694405
GO:0051241	negative regulation of multicellular organismal process	9.75872e-11	-23.0503	1317	862	0.0807797
GO:0019752	carboxylic acid metabolic process	1.02758e-10	-22.9986	883	595	0.0557586
GO:0051130	positive regulation of cellular component organization	1.08123e-10	-22.9477	1198	789	0.0739387
GO:0006811	ion transport	1.09219e-10	-22.9377	1347	880	0.0824665
GO:0008104	protein localization	1.1825e-10	-22.8582	2109	1340	0.125574
GO:0060322	head development	1.41379e-10	-22.6796	770	524	0.0491051
GO:0001568	blood vessel development	1.49266e-10	-22.6253	485	344	0.0322369
GO:1901701	cellular response to oxygen-containing compound	1.61981e-10	-22.5435	1014	675	0.0632556
GO:0042221	response to chemical	1.90663e-10	-22.3805	4439	2716	0.254522
GO:0055085	transmembrane transport	2.00897e-10	-22.3282	1266	829	0.0776872
GO:0009056	catabolic process	2.20835e-10	-22.2336	2024	1287	0.120607
GO:0045935	positive regulation of nucleobase-containing compound metabolic process	2.27165e-10	-22.2053	1866	1192	0.111705
GO:0071902	positive regulation of protein serine/threonine kinase activity	2.41498e-10	-22.1442	336	247	0.0231468
GO:1902680	positive regulation of RNA biosynthetic process	2.48428e-10	-22.1159	1621	1044	0.0978353
GO:0030036	actin cytoskeleton organization	2.64561e-10	-22.0529	488	345	0.0323306
GO:1901615	organic hydroxy compound metabolic process	2.70091e-10	-22.0323	449	320	0.0299878
GO:1903508	positive regulation of nucleic acid-templated transcription	2.84226e-10	-21.9813	1620	1043	0.0977415
GO:0030900	forebrain development	2.99127e-10	-21.9302	381	276	0.0258645
GO:0055114	oxidation-reduction process	3.22843e-10	-21.8539	942	629	0.0589448
GO:0008015	blood circulation	3.25671e-10	-21.8451	392	283	0.0265205
GO:0003013	circulatory system process	3.50599e-10	-21.7714	403	290	0.0271765
GO:0031667	response to nutrient levels	3.71494e-10	-21.7135	492	347	0.032518
GO:0044255	cellular lipid metabolic process	4.07483e-10	-21.621	938	626	0.0586637
GO:0044283	small molecule biosynthetic process	4.22046e-10	-21.5859	579	402	0.0376722
GO:0051050	positive regulation of transport	4.31841e-10	-21.563	982	653	0.0611939
GO:0007409	axonogenesis	4.64305e-10	-21.4905	365	265	0.0248337
GO:1901575	organic substance catabolic process	5.14532e-10	-21.3878	1734	1110	0.10402
GO:0072358	cardiovascular system development	5.45947e-10	-21.3285	515	361	0.03383
GO:0043405	regulation of MAP kinase activity	6.17583e-10	-21.2052	341	249	0.0233343
GO:0031344	regulation of cell projection organization	7.22019e-10	-21.049	708	482	0.0451692
GO:0001944	vasculature development	7.98595e-10	-20.9482	505	354	0.033174
GO:0051172	negative regulation of nitrogen compound metabolic process	8.25994e-10	-20.9144	2445	1534	0.143754
GO:0120035	regulation of plasma membrane bounded cell projection organization	1.04985e-09	-20.6746	698	475	0.0445132
GO:0040011	locomotion	1.05194e-09	-20.6726	1288	838	0.0785306
GO:0051270	regulation of cellular component movement	1.07922e-09	-20.647	1098	722	0.06766
GO:0007420	brain development	1.09842e-09	-20.6294	727	493	0.0462
GO:0045893	positive regulation of transcription, DNA-templated	1.10779e-09	-20.6209	1534	987	0.0924937
GO:0006950	response to stress	1.16372e-09	-20.5716	3529	2174	0.20373
GO:1901135	carbohydrate derivative metabolic process	1.33329e-09	-20.4356	1001	662	0.0620373
GO:0070848	response to growth factor	1.35602e-09	-20.4187	538	374	0.0350483
GO:0040012	regulation of locomotion	1.39768e-09	-20.3884	1086	714	0.0669103
GO:0009891	positive regulation of biosynthetic process	1.71653e-09	-20.183	2012	1273	0.119295
GO:0044248	cellular catabolic process	1.86089e-09	-20.1022	1759	1121	0.105051
GO:0030001	metal ion transport	2.05091e-09	-20.005	625	428	0.0401087
GO:0006807	nitrogen compound metabolic process	2.08656e-09	-19.9877	7466	4460	0.417955
GO:0009605	response to external stimulus	2.47415e-09	-19.8174	2356	1477	0.138413
GO:0035239	tube morphogenesis	2.51534e-09	-19.8009	648	442	0.0414207
GO:0048545	response to steroid hormone	2.51898e-09	-19.7994	324	236	0.022116
GO:0010557	positive regulation of macromolecule biosynthetic process	2.55104e-09	-19.7868	1879	1192	0.111705
GO:0071363	cellular response to growth factor stimulus	2.96519e-09	-19.6363	507	353	0.0330803
GO:0044087	regulation of cellular component biogenesis	3.61668e-09	-19.4377	961	635	0.0595071
GO:0031328	positive regulation of cellular biosynthetic process	3.7249e-09	-19.4082	1978	1250	0.11714
GO:0030155	regulation of cell adhesion	4.2715e-09	-19.2713	693	469	0.0439509
GO:0034220	ion transmembrane transport	4.57214e-09	-19.2033	931	616	0.0577265
GO:0090066	regulation of anatomical structure size	5.20365e-09	-19.0739	507	352	0.0329866
GO:0016310	phosphorylation	6.46104e-09	-18.8575	1270	822	0.0770312
GO:0044249	cellular biosynthetic process	7.06446e-09	-18.7682	2720	1689	0.158279
GO:0048511	rhythmic process	7.12873e-09	-18.7591	271	200	0.0187424
GO:0009887	animal organ morphogenesis	7.21067e-09	-18.7477	954	629	0.0589448
GO:0099177	regulation of trans-synaptic signaling	7.3914e-09	-18.7229	437	307	0.0287696
GO:0009968	negative regulation of signal transduction	7.67069e-09	-18.6859	1317	850	0.0796551
GO:1901699	cellular response to nitrogen compound	8.72951e-09	-18.5566	604	412	0.0386093
GO:0019725	cellular homeostasis	9.00317e-09	-18.5257	893	591	0.0553838
GO:0071496	cellular response to external stimulus	9.14138e-09	-18.5105	333	240	0.0224909
GO:0050804	modulation of chemical synaptic transmission	9.1759e-09	-18.5067	436	306	0.0286759
GO:0000122	negative regulation of transcription by RNA polymerase II	9.91937e-09	-18.4288	843	560	0.0524787
GO:0010817	regulation of hormone levels	1.02737e-08	-18.3937	528	364	0.0341111
GO:0007154	cell communication	1.05528e-08	-18.3669	5385	3248	0.304376
GO:0048732	gland development	1.06398e-08	-18.3587	405	286	0.0268016
GO:0080134	regulation of response to stress	1.24713e-08	-18.1998	1553	991	0.0928685
GO:0009612	response to mechanical stimulus	1.2689e-08	-18.1825	210	159	0.0149002
GO:0019222	regulation of metabolic process	1.42276e-08	-18.0681	7219	4307	0.403617
GO:0071417	cellular response to organonitrogen compound	1.66629e-08	-17.9101	539	370	0.0346734
GO:0051962	positive regulation of nervous system development	1.90298e-08	-17.7773	541	371	0.0347671
GO:0048514	blood vessel morphogenesis	1.95345e-08	-17.7511	405	285	0.0267079
GO:0071407	cellular response to organic cyclic compound	1.98871e-08	-17.7332	476	330	0.0309249
GO:0034762	regulation of transmembrane transport	2.21152e-08	-17.627	567	387	0.0362665
GO:0022610	biological adhesion	2.43394e-08	-17.5312	928	610	0.0571643
GO:0034332	adherens junction organization	2.43728e-08	-17.5298	83	71	0.00665355
GO:0008610	lipid biosynthetic process	2.50902e-08	-17.5008	569	388	0.0363602
GO:0045944	positive regulation of transcription by RNA polymerase II	2.93808e-08	-17.3429	1203	777	0.0728142
GO:0044242	cellular lipid catabolic process	3.03832e-08	-17.3094	192	146	0.0136819
GO:0007155	cell adhesion	3.21788e-08	-17.252	921	605	0.0566957
GO:0009987	cellular process	3.29446e-08	-17.2284	15461	8971	0.84069
GO:2000145	regulation of cell motility	3.48935e-08	-17.171	1013	661	0.0619436
GO:0007010	cytoskeleton organization	3.81022e-08	-17.083	1084	704	0.0659732
GO:0040017	positive regulation of locomotion	4.31042e-08	-16.9596	598	405	0.0379533
GO:0070201	regulation of establishment of protein localization	4.59079e-08	-16.8966	758	504	0.0472308
GO:0048589	developmental growth	4.64823e-08	-16.8842	390	274	0.0256771
GO:0023052	signaling	4.67511e-08	-16.8784	5280	3179	0.29791
GO:0051674	localization of cell	5.06269e-08	-16.7988	1059	688	0.0644738
GO:0048870	cell motility	5.06269e-08	-16.7988	1059	688	0.0644738
GO:0009888	tissue development	5.2158e-08	-16.769	1741	1099	0.102989
GO:0042127	regulation of cell population proliferation	5.28408e-08	-16.756	1711	1081	0.101303
GO:0045596	negative regulation of cell differentiation	5.4009e-08	-16.7341	757	503	0.0471371
GO:0009636	response to toxic substance	5.80122e-08	-16.6626	503	345	0.0323306
GO:0006820	anion transport	5.93066e-08	-16.6405	575	390	0.0365477
GO:0051056	regulation of small GTPase mediated signal transduction	6.03896e-08	-16.6224	339	241	0.0225846
GO:0040007	growth	6.41251e-08	-16.5624	394	276	0.0258645
GO:0032787	monocarboxylic acid metabolic process	7.1429e-08	-16.4546	518	354	0.033174
GO:0046890	regulation of lipid biosynthetic process	7.19238e-08	-16.4477	198	149	0.0139631
GO:0010975	regulation of neuron projection development	7.47416e-08	-16.4092	499	342	0.0320495
GO:0007610	behavior	7.61227e-08	-16.3909	563	382	0.035798
GO:0010035	response to inorganic substance	7.65442e-08	-16.3854	531	362	0.0339237
GO:0007423	sensory organ development	7.66336e-08	-16.3842	539	367	0.0343923
GO:0043269	regulation of ion transport	7.70459e-08	-16.3789	700	467	0.0437635
GO:0006996	organelle organization	7.76171e-08	-16.3715	3386	2071	0.194077
GO:0042391	regulation of membrane potential	7.79942e-08	-16.3666	434	301	0.0282073
GO:0051592	response to calcium ion	8.3087e-08	-16.3034	149	116	0.0108706
GO:0019637	organophosphate metabolic process	8.69442e-08	-16.258	868	570	0.0534158
GO:0090087	regulation of peptide transport	8.73513e-08	-16.2533	741	492	0.0461063
GO:0060541	respiratory system development	9.63684e-08	-16.1551	194	146	0.0136819
GO:0001775	cell activation	9.67147e-08	-16.1515	1062	688	0.0644738
GO:0033043	regulation of organelle organization	9.6892e-08	-16.1497	1285	823	0.0771249
GO:0003018	vascular process in circulatory system	9.69345e-08	-16.1492	173	132	0.01237
GO:0071900	regulation of protein serine/threonine kinase activity	9.79402e-08	-16.1389	519	354	0.033174
GO:0022604	regulation of cell morphogenesis	1.01215e-07	-16.106	484	332	0.0311124
GO:0009790	embryo development	1.01987e-07	-16.0984	962	627	0.0587574
GO:0006887	exocytosis	1.02345e-07	-16.0949	779	515	0.0482616
GO:0032970	regulation of actin filament-based process	1.03733e-07	-16.0814	389	272	0.0254896
GO:0008283	cell population proliferation	1.0395e-07	-16.0794	548	372	0.0348608
GO:0051345	positive regulation of hydrolase activity	1.2023e-07	-15.9339	765	506	0.0474182
GO:0097485	neuron projection guidance	1.26155e-07	-15.8858	257	187	0.0175241
GO:0007411	axon guidance	1.30725e-07	-15.8502	254	185	0.0173367
GO:0006790	sulfur compound metabolic process	1.44519e-07	-15.7499	360	253	0.0237091
GO:0022607	cellular component assembly	1.44645e-07	-15.749	2596	1603	0.15022
GO:0071705	nitrogen compound transport	1.49085e-07	-15.7187	1816	1140	0.106832
GO:0051046	regulation of secretion	1.58466e-07	-15.6577	815	536	0.0502296
GO:1903827	regulation of cellular protein localization	1.60068e-07	-15.6477	535	363	0.0340174
GO:0051223	regulation of protein transport	1.65161e-07	-15.6163	711	472	0.044232
GO:0003279	cardiac septum development	1.68741e-07	-15.5949	112	90	0.00843407
GO:0031331	positive regulation of cellular catabolic process	1.69977e-07	-15.5876	362	254	0.0238028
GO:0045785	positive regulation of cell adhesion	1.70428e-07	-15.585	403	280	0.0262393
GO:0009628	response to abiotic stimulus	1.766e-07	-15.5494	1154	742	0.0695343
GO:0098660	inorganic ion transmembrane transport	2.23598e-07	-15.3134	636	425	0.0398276
GO:0042594	response to starvation	2.24721e-07	-15.3084	191	143	0.0134008
GO:1901652	response to peptide	2.31209e-07	-15.2799	477	326	0.0305501
GO:0010721	negative regulation of cell development	2.34688e-07	-15.265	344	242	0.0226783
GO:0016042	lipid catabolic process	2.35645e-07	-15.2609	294	210	0.0196795
GO:1901565	organonitrogen compound catabolic process	2.63262e-07	-15.1501	1047	676	0.0633493
GO:0051272	positive regulation of cellular component movement	2.68675e-07	-15.1298	585	393	0.0368288
GO:0045055	regulated exocytosis	2.84024e-07	-15.0742	692	459	0.0430138
GO:0070727	cellular macromolecule localization	2.88783e-07	-15.0576	1569	990	0.0927748
GO:0007507	heart development	2.93315e-07	-15.042	529	358	0.0335489
GO:0042330	taxis	3.06615e-07	-14.9977	542	366	0.0342986
GO:0046677	response to antibiotic	3.08464e-07	-14.9917	304	216	0.0202418
GO:0043062	extracellular structure organization	3.12667e-07	-14.9781	381	265	0.0248337
GO:0016054	organic acid catabolic process	3.14497e-07	-14.9723	259	187	0.0175241
GO:0046395	carboxylic acid catabolic process	3.14497e-07	-14.9723	259	187	0.0175241
GO:0034329	cell junction assembly	3.15299e-07	-14.9697	166	126	0.0118077
GO:2000147	positive regulation of cell motility	3.29987e-07	-14.9242	568	382	0.035798
GO:0034613	cellular protein localization	3.62227e-07	-14.831	1562	985	0.0923063
GO:0043434	response to peptide hormone	3.74282e-07	-14.7983	391	271	0.0253959
GO:0050769	positive regulation of neurogenesis	4.06418e-07	-14.7159	474	323	0.030269
GO:1903530	regulation of secretion by cell	4.14929e-07	-14.6952	757	498	0.0466685
GO:0006066	alcohol metabolic process	4.16819e-07	-14.6906	311	220	0.0206166
GO:0034330	cell junction organization	4.2812e-07	-14.6639	212	156	0.0146191
GO:0006935	chemotaxis	4.3664e-07	-14.6442	540	364	0.0341111
GO:0006869	lipid transport	4.71342e-07	-14.5677	291	207	0.0193984
GO:0009890	negative regulation of biosynthetic process	4.76423e-07	-14.557	1649	1036	0.0970856
GO:0010876	lipid localization	4.94635e-07	-14.5194	313	221	0.0207103
GO:0035637	multicellular organismal signaling	5.06716e-07	-14.4953	134	104	0.00974604
GO:0006812	cation transport	5.12336e-07	-14.4843	820	536	0.0502296
GO:0030335	positive regulation of cell migration	5.46288e-07	-14.4201	544	366	0.0342986
GO:0031668	cellular response to extracellular stimulus	5.9471e-07	-14.3352	262	188	0.0176178
GO:0080135	regulation of cellular response to stress	6.37177e-07	-14.2662	749	492	0.0461063
GO:0008202	steroid metabolic process	6.49216e-07	-14.2475	256	184	0.017243
GO:0098655	cation transmembrane transport	6.51498e-07	-14.244	606	404	0.0378596
GO:0021537	telencephalon development	6.77849e-07	-14.2043	253	182	0.0170556
GO:0001525	angiogenesis	7.68625e-07	-14.0787	311	219	0.0205229
GO:0009896	positive regulation of catabolic process	7.87903e-07	-14.0539	425	291	0.0272702
GO:0045666	positive regulation of neuron differentiation	7.95991e-07	-14.0437	371	257	0.024084
GO:0072329	monocarboxylic acid catabolic process	7.99246e-07	-14.0396	117	92	0.0086215
GO:0007165	signal transduction	7.998e-07	-14.0389	4948	2970	0.278324
GO:0016477	cell migration	8.21627e-07	-14.012	947	612	0.0573517
GO:0006732	coenzyme metabolic process	9.3923e-07	-13.8782	246	177	0.016587
GO:0030334	regulation of cell migration	9.50595e-07	-13.8662	951	614	0.0575391
GO:0006979	response to oxidative stress	1.01994e-06	-13.7958	386	266	0.0249274
GO:0034599	cellular response to oxidative stress	1.02219e-06	-13.7936	240	173	0.0162122
GO:0050801	ion homeostasis	1.06528e-06	-13.7523	779	509	0.0476994
GO:0034765	regulation of ion transmembrane transport	1.07184e-06	-13.7461	482	326	0.0305501
GO:0031346	positive regulation of cell projection organization	1.08232e-06	-13.7364	383	264	0.0247399
GO:0010720	positive regulation of cell development	1.11324e-06	-13.7082	553	370	0.0346734
GO:0006631	fatty acid metabolic process	1.12568e-06	-13.6971	312	219	0.0205229
GO:1903522	regulation of blood circulation	1.1821e-06	-13.6482	298	210	0.0196795
GO:0010558	negative regulation of macromolecule biosynthetic process	1.19591e-06	-13.6366	1566	983	0.0921188
GO:0050768	negative regulation of neurogenesis	1.24582e-06	-13.5957	295	208	0.0194921
GO:0098662	inorganic cation transmembrane transport	1.31696e-06	-13.5402	552	369	0.0345797
GO:0051961	negative regulation of nervous system development	1.32186e-06	-13.5365	314	220	0.0206166
GO:2000113	negative regulation of cellular macromolecule biosynthetic process	1.34129e-06	-13.5219	1478	930	0.0871521
GO:0045834	positive regulation of lipid metabolic process	1.36227e-06	-13.5064	146	111	0.010402
GO:0071383	cellular response to steroid hormone stimulus	1.48766e-06	-13.4183	187	138	0.0129322
GO:0004842	ubiquitin-protein transferase activity	1.51475e-06	-13.4003	244	175	0.0163996
GO:0010563	negative regulation of phosphorus metabolic process	1.5568e-06	-13.3729	585	389	0.0364539
GO:0055082	cellular chemical homeostasis	1.61794e-06	-13.3344	735	481	0.0450754
GO:0031327	negative regulation of cellular biosynthetic process	1.63443e-06	-13.3242	1625	1017	0.095305
GO:0030323	respiratory tube development	1.66544e-06	-13.3054	172	128	0.0119951
GO:0006814	sodium ion transport	1.81853e-06	-13.2175	151	114	0.0106832
GO:0043087	regulation of GTPase activity	1.82651e-06	-13.2131	479	323	0.030269
GO:0045936	negative regulation of phosphate metabolic process	1.83052e-06	-13.2109	584	388	0.0363602
GO:0001654	eye development	1.95264e-06	-13.1463	353	244	0.0228657
GO:0019932	second-messenger-mediated signaling	1.9528e-06	-13.1462	334	232	0.0217412
GO:0016053	organic acid biosynthetic process	2.15207e-06	-13.0491	298	209	0.0195858
GO:0044282	small molecule catabolic process	2.15225e-06	-13.049	425	289	0.0270827
GO:1901137	carbohydrate derivative biosynthetic process	2.15965e-06	-13.0456	609	403	0.0377659
GO:0003205	cardiac chamber development	2.18871e-06	-13.0322	171	127	0.0119014
GO:0006936	muscle contraction	2.21118e-06	-13.022	248	177	0.016587
GO:0030198	extracellular matrix organization	2.26243e-06	-12.9991	336	233	0.0218349
GO:0051093	negative regulation of developmental process	2.27906e-06	-12.9917	1048	670	0.062787
GO:0003281	ventricular septum development	2.29861e-06	-12.9832	75	62	0.00581014
GO:0042063	gliogenesis	2.30568e-06	-12.9801	214	155	0.0145253
GO:0032956	regulation of actin cytoskeleton organization	2.32758e-06	-12.9707	344	238	0.0223034
GO:0048762	mesenchymal cell differentiation	2.37733e-06	-12.9495	156	117	0.0109643
GO:0015711	organic anion transport	2.39304e-06	-12.9429	451	305	0.0285821
GO:1904062	regulation of cation transmembrane transport	2.46755e-06	-12.9123	341	236	0.022116
GO:0051493	regulation of cytoskeleton organization	2.52136e-06	-12.8907	535	357	0.0334552
GO:0150063	visual system development	2.58453e-06	-12.866	357	246	0.0230531
GO:0046394	carboxylic acid biosynthetic process	2.66701e-06	-12.8346	297	208	0.0194921
GO:0097305	response to alcohol	2.78429e-06	-12.7915	233	167	0.0156499
GO:0048880	sensory system development	2.79321e-06	-12.7883	362	249	0.0233343
GO:0003012	muscle system process	2.79364e-06	-12.7882	305	213	0.0199606
GO:0031329	regulation of cellular catabolic process	2.97156e-06	-12.7264	828	536	0.0502296
GO:0034976	response to endoplasmic reticulum stress	3.02853e-06	-12.7074	255	181	0.0169619
GO:0010941	regulation of cell death	3.15268e-06	-12.6673	1742	1084	0.101584
GO:0000187	activation of MAPK activity	3.18993e-06	-12.6555	152	114	0.0106832
GO:0007049	cell cycle	3.28118e-06	-12.6273	1323	834	0.0781557
GO:0045892	negative regulation of transcription, DNA-templated	3.34238e-06	-12.6088	1203	762	0.0714085
GO:0071396	cellular response to lipid	3.37553e-06	-12.599	528	352	0.0329866
GO:1903391	regulation of adherens junction organization	3.58708e-06	-12.5382	67	56	0.00524787
GO:0010810	regulation of cell-substrate adhesion	3.6147e-06	-12.5305	215	155	0.0145253
GO:0055065	metal ion homeostasis	3.65325e-06	-12.5199	616	406	0.038047
GO:0060627	regulation of vesicle-mediated transport	3.66983e-06	-12.5154	551	366	0.0342986
GO:0071560	cellular response to transforming growth factor beta stimulus	4.01522e-06	-12.4254	160	119	0.0111517
GO:0031960	response to corticosteroid	4.01522e-06	-12.4254	160	119	0.0111517
GO:0009611	response to wounding	4.06127e-06	-12.414	579	383	0.0358917
GO:0032101	regulation of response to external stimulus	4.14305e-06	-12.3941	1121	712	0.0667229
GO:0007015	actin filament organization	4.25264e-06	-12.368	234	167	0.0156499
GO:0031669	cellular response to nutrient levels	4.45729e-06	-12.321	231	165	0.0154625
GO:0045321	leukocyte activation	4.66987e-06	-12.2744	916	588	0.0551026
GO:0030324	lung development	4.91018e-06	-12.2242	168	124	0.0116203
GO:0071559	response to transforming growth factor beta	4.91018e-06	-12.2242	168	124	0.0116203
GO:0045184	establishment of protein localization	4.99432e-06	-12.2072	1577	984	0.0922125
GO:0045444	fat cell differentiation	5.18291e-06	-12.1701	105	82	0.00768438
GO:0002274	myeloid leukocyte activation	5.21281e-06	-12.1644	580	383	0.0358917
GO:1901617	organic hydroxy compound biosynthetic process	5.30782e-06	-12.1463	185	135	0.0126511
GO:0097435	supramolecular fiber organization	5.43018e-06	-12.1235	449	302	0.028301
GO:0002444	myeloid leukocyte mediated immunity	5.45677e-06	-12.1187	512	341	0.0319558
GO:0016311	dephosphorylation	5.53602e-06	-12.1042	299	208	0.0194921
GO:0003006	developmental process involved in reproduction	5.64039e-06	-12.0856	657	430	0.0402961
GO:0035150	regulation of tube size	5.74685e-06	-12.0669	144	108	0.0101209
GO:0006029	proteoglycan metabolic process	5.95171e-06	-12.0318	92	73	0.00684097
GO:0044085	cellular component biogenesis	6.31639e-06	-11.9724	2822	1718	0.160997
GO:0051129	negative regulation of cellular component organization	6.54794e-06	-11.9364	715	465	0.043576
GO:0022603	regulation of anatomical structure morphogenesis	6.62752e-06	-11.9243	1157	732	0.0685971
GO:0002062	chondrocyte differentiation	6.74225e-06	-11.9071	82	66	0.00618499
GO:0002027	regulation of heart rate	6.89909e-06	-11.8841	101	79	0.00740324
GO:0018193	peptidyl-amino acid modification	7.11636e-06	-11.8531	857	551	0.0516353
GO:0009267	cellular response to starvation	7.36636e-06	-11.8186	149	111	0.010402
GO:0048592	eye morphogenesis	7.49633e-06	-11.8011	146	109	0.0102146
GO:0009889	regulation of biosynthetic process	7.60286e-06	-11.787	4364	2617	0.245244
GO:0097746	regulation of blood vessel diameter	7.61351e-06	-11.7856	143	107	0.0100272
GO:0035296	regulation of tube diameter	7.61351e-06	-11.7856	143	107	0.0100272
GO:0009410	response to xenobiotic stimulus	7.63315e-06	-11.783	292	203	0.0190235
GO:0031644	regulation of nervous system process	7.80256e-06	-11.7611	137	103	0.00965233
GO:0043010	camera-type eye development	8.11019e-06	-11.7224	308	213	0.0199606
GO:0006470	protein dephosphorylation	8.12124e-06	-11.721	206	148	0.0138694
GO:0006915	apoptotic process	8.16691e-06	-11.7154	904	579	0.0542592
GO:0042310	vasoconstriction	8.17481e-06	-11.7145	31	29	0.00271765
GO:0032269	negative regulation of cellular protein metabolic process	8.30968e-06	-11.6981	1115	706	0.0661606
GO:0061458	reproductive system development	8.53956e-06	-11.6708	420	283	0.0265205
GO:0015849	organic acid transport	8.55639e-06	-11.6688	286	199	0.0186487
GO:0046942	carboxylic acid transport	8.55639e-06	-11.6688	286	199	0.0186487
GO:0044089	positive regulation of cellular component biogenesis	8.6331e-06	-11.6599	517	343	0.0321432
GO:0051186	cofactor metabolic process	8.84128e-06	-11.6361	433	291	0.0272702
GO:0001505	regulation of neurotransmitter levels	8.85101e-06	-11.635	356	243	0.022772
GO:0048608	reproductive structure development	9.09181e-06	-11.6081	417	281	0.0263331
GO:0051248	negative regulation of protein metabolic process	9.24883e-06	-11.591	1184	747	0.0700028
GO:0048729	tissue morphogenesis	9.45787e-06	-11.5687	558	368	0.034486
GO:0051954	positive regulation of amine transport	9.50157e-06	-11.5641	35	32	0.00299878
GO:1903507	negative regulation of nucleic acid-templated transcription	9.5031e-06	-11.5639	1256	790	0.0740324
GO:1902679	negative regulation of RNA biosynthetic process	1.00164e-05	-11.5113	1258	791	0.0741261
GO:0098771	inorganic ion homeostasis	1.04146e-05	-11.4723	704	457	0.0428264
GO:0001704	formation of primary germ layer	1.04439e-05	-11.4695	112	86	0.00805923
GO:0051302	regulation of cell division	1.04811e-05	-11.4659	168	123	0.0115266
GO:0006022	aminoglycan metabolic process	1.08188e-05	-11.4342	165	121	0.0113391
GO:0002446	neutrophil mediated immunity	1.10414e-05	-11.4139	492	327	0.0306438
GO:0032409	regulation of transporter activity	1.11444e-05	-11.4046	282	196	0.0183675
GO:0010769	regulation of cell morphogenesis involved in differentiation	1.11525e-05	-11.4038	301	208	0.0194921
GO:1902903	regulation of supramolecular fiber organization	1.13561e-05	-11.3858	352	240	0.0224909
GO:0055080	cation homeostasis	1.15946e-05	-11.365	693	450	0.0421704
GO:0045778	positive regulation of ossification	1.16456e-05	-11.3606	90	71	0.00665355
GO:0031099	regeneration	1.18112e-05	-11.3465	156	115	0.0107769
GO:0043299	leukocyte degranulation	1.18361e-05	-11.3444	502	333	0.0312061
GO:0002064	epithelial cell development	1.28192e-05	-11.2646	190	137	0.0128385
GO:0050807	regulation of synapse organization	1.29955e-05	-11.2509	218	155	0.0145253
GO:0051384	response to glucocorticoid	1.30117e-05	-11.2497	144	107	0.0100272
GO:0001101	response to acid chemical	1.36499e-05	-11.2018	343	234	0.0219286
GO:0009108	coenzyme biosynthetic process	1.3732e-05	-11.1958	135	101	0.0094649
GO:0051649	establishment of localization in cell	1.38658e-05	-11.1861	1805	1115	0.104489
GO:0032412	regulation of ion transmembrane transporter activity	1.42113e-05	-11.1615	259	181	0.0169619
GO:0051893	regulation of focal adhesion assembly	1.42857e-05	-11.1563	60	50	0.0046856
GO:0090109	regulation of cell-substrate junction assembly	1.42857e-05	-11.1563	60	50	0.0046856
GO:0043067	regulation of programmed cell death	1.43412e-05	-11.1524	1618	1004	0.0940868
GO:0048864	stem cell development	1.45422e-05	-11.1385	83	66	0.00618499
GO:0022898	regulation of transmembrane transporter activity	1.48198e-05	-11.1195	267	186	0.0174304
GO:0035303	regulation of dephosphorylation	1.50323e-05	-11.1053	209	149	0.0139631
GO:0002275	myeloid cell activation involved in immune response	1.52634e-05	-11.0901	516	341	0.0319558
GO:0033500	carbohydrate homeostasis	1.56411e-05	-11.0656	192	138	0.0129322
GO:0042886	amide transport	1.57621e-05	-11.0579	1553	965	0.090432
GO:0055074	calcium ion homeostasis	1.67555e-05	-10.9968	445	297	0.0278324
GO:0072001	renal system development	1.67963e-05	-10.9943	280	194	0.0181801
GO:0006875	cellular metal ion homeostasis	1.69608e-05	-10.9846	549	361	0.03383
GO:0010038	response to metal ion	1.74338e-05	-10.9571	363	246	0.0230531
GO:0050810	regulation of steroid biosynthetic process	1.75243e-05	-10.9519	95	74	0.00693468
GO:0060255	regulation of macromolecule metabolic process	1.85726e-05	-10.8938	6699	3961	0.371193
GO:0045165	cell fate commitment	1.87367e-05	-10.885	244	171	0.0160247
GO:0019219	regulation of nucleobase-containing compound metabolic process	1.87986e-05	-10.8817	4078	2445	0.229126
GO:0001817	regulation of cytokine production	1.89669e-05	-10.8728	720	465	0.043576
GO:0051253	negative regulation of RNA metabolic process	1.93189e-05	-10.8544	1346	841	0.0788117
GO:0006874	cellular calcium ion homeostasis	1.94411e-05	-10.8481	431	288	0.026989
GO:0060485	mesenchyme development	1.94696e-05	-10.8467	219	155	0.0145253
GO:0008016	regulation of heart contraction	1.96411e-05	-10.8379	252	176	0.0164933
GO:0090596	sensory organ morphogenesis	1.96411e-05	-10.8379	252	176	0.0164933
GO:0042593	glucose homeostasis	1.98711e-05	-10.8262	191	137	0.0128385
GO:0030203	glycosaminoglycan metabolic process	1.99999e-05	-10.8198	154	113	0.0105894
GO:0023014	signal transduction by protein phosphorylation	2.02814e-05	-10.8058	386	260	0.0243651
GO:0001655	urogenital system development	2.07819e-05	-10.7814	314	215	0.0201481
GO:0050803	regulation of synapse structure or activity	2.08167e-05	-10.7798	227	160	0.0149939
GO:0071375	cellular response to peptide hormone stimulus	2.11811e-05	-10.7624	268	186	0.0174304
GO:1901362	organic cyclic compound biosynthetic process	2.14685e-05	-10.7489	1288	806	0.0755318
GO:0048013	ephrin receptor signaling pathway	2.15454e-05	-10.7453	85	67	0.0062787
GO:0006939	smooth muscle contraction	2.17275e-05	-10.7369	52	44	0.00412332
GO:0034446	substrate adhesion-dependent cell spreading	2.17275e-05	-10.7369	52	44	0.00412332
GO:0036230	granulocyte activation	2.22715e-05	-10.7122	498	329	0.0308312
GO:0051260	protein homooligomerization	2.24333e-05	-10.705	335	228	0.0213663
GO:0001822	kidney development	2.24397e-05	-10.7047	265	184	0.017243
GO:0042981	regulation of apoptotic process	2.26926e-05	-10.6935	1591	986	0.0924
GO:0070588	calcium ion transmembrane transport	2.29536e-05	-10.682	196	140	0.0131197
GO:0031400	negative regulation of protein modification process	2.29715e-05	-10.6813	619	403	0.0377659
GO:0042119	neutrophil activation	2.37189e-05	-10.6492	495	327	0.0306438
GO:0010976	positive regulation of neuron projection development	2.37189e-05	-10.6492	281	194	0.0181801
GO:0043312	neutrophil degranulation	2.37467e-05	-10.6481	482	319	0.0298941
GO:0048598	embryonic morphogenesis	2.40257e-05	-10.6364	557	365	0.0342049
GO:0043068	positive regulation of programmed cell death	2.41186e-05	-10.6325	680	440	0.0412332
GO:0009894	regulation of catabolic process	2.42162e-05	-10.6285	983	623	0.0583825
GO:0003231	cardiac ventricle development	2.43919e-05	-10.6213	130	97	0.00909006
GO:0019218	regulation of steroid metabolic process	2.5147e-05	-10.5908	124	93	0.00871521
GO:0045934	negative regulation of nucleobase-containing compound metabolic process	2.54105e-05	-10.5803	1447	900	0.0843407
GO:0006024	glycosaminoglycan biosynthetic process	2.55088e-05	-10.5765	103	79	0.00740324
GO:0048593	camera-type eye morphogenesis	2.58817e-05	-10.562	112	85	0.00796551
GO:0061014	positive regulation of mRNA catabolic process	2.61639e-05	-10.5511	48	41	0.00384219
GO:0008360	regulation of cell shape	2.67851e-05	-10.5277	150	110	0.0103083
GO:0006937	regulation of muscle contraction	2.68022e-05	-10.527	170	123	0.0115266
GO:0003700	DNA-binding transcription factor activity	2.68798e-05	-10.5241	669	433	0.0405773
GO:1901653	cellular response to peptide	2.69958e-05	-10.5198	334	227	0.0212726
GO:0010942	positive regulation of cell death	2.71258e-05	-10.515	730	470	0.0440446
GO:0002283	neutrophil activation involved in immune response	2.86497e-05	-10.4604	486	321	0.0300815
GO:0022407	regulation of cell-cell adhesion	2.89871e-05	-10.4487	405	271	0.0253959
GO:0035023	regulation of Rho protein signal transduction	2.92537e-05	-10.4395	141	104	0.00974604
GO:0032868	response to insulin	3.05586e-05	-10.3959	228	160	0.0149939
GO:0030278	regulation of ossification	3.14652e-05	-10.3666	203	144	0.0134945
GO:0090287	regulation of cellular response to growth factor stimulus	3.17603e-05	-10.3573	293	201	0.0188361
GO:0045665	negative regulation of neuron differentiation	3.2266e-05	-10.3415	225	158	0.0148065
GO:0022414	reproductive process	3.22891e-05	-10.3408	1410	877	0.0821854
GO:0051480	regulation of cytosolic calcium ion concentration	3.24983e-05	-10.3343	325	221	0.0207103
GO:0045471	response to ethanol	3.27839e-05	-10.3256	126	94	0.00880892
GO:0051952	regulation of amine transport	3.30875e-05	-10.3164	93	72	0.00674726
GO:0015833	peptide transport	3.34564e-05	-10.3053	1518	941	0.0881829
GO:0035335	peptidyl-tyrosine dephosphorylation	3.45744e-05	-10.2724	102	78	0.00730953
GO:0007179	transforming growth factor beta receptor signaling pathway	3.47991e-05	-10.2659	108	82	0.00768438
GO:0006023	aminoglycan biosynthetic process	3.47991e-05	-10.2659	108	82	0.00768438
GO:1901566	organonitrogen compound biosynthetic process	3.48882e-05	-10.2634	1387	863	0.0808734
GO:0015672	monovalent inorganic cation transport	3.50235e-05	-10.2595	396	265	0.0248337
GO:0043065	positive regulation of apoptotic process	3.56423e-05	-10.242	672	434	0.040671
[truncated: 1,463 more rows]

## Sheet: hepg2_zbtb33
TermID	Term	Enrichment	logP	Genes in Term	Target Genes in Term	Fraction of Targets in Term
[truncated: 2,000 more rows]

[truncated: 6 more sheets: k562_atf4, k562_gata1, k562_jun, k562_maff, k562_meis2, k562_runx1]
