# Supplementary material for: ChIP-AP: an integrated analysis pipeline for unbiased ChIP-seq analysis
Source: Brief Bioinform. 2021 Dec 30;23(1):bbab537. doi: 10.1093/bib/bbab537 (PMC8769893; doi:10.1093/bib/bbab537)
Supplement: SuppTable4_bbab537 [file supptable4_bbab537.xlsx]

## Sheet: gm12878_max
Supplemental Table 4. MACS2 peak sets biological processes GO results (Top 2000 results per TF)
TermID	Term	Enrichment	logP	Genes in Term	Target Genes in Term	Fraction of Targets in Term
GO:0044260	cellular macromolecule metabolic process	1.70282e-154	-354.066	5036	3053	0.365104
GO:0044237	cellular metabolic process	1.00516e-131	-301.634	8111	4452	0.532409
GO:0008152	metabolic process	2.28717e-118	-270.878	8831	4736	0.566372
GO:0006807	nitrogen compound metabolic process	8.90291e-114	-260.308	7466	4096	0.489835
GO:0044238	primary metabolic process	3.63971e-111	-254.295	7949	4310	0.515427
GO:0071704	organic substance metabolic process	7.31222e-110	-251.295	8302	4467	0.534202
GO:0043170	macromolecule metabolic process	8.19771e-97	-221.247	6652	3657	0.437336
GO:0044267	cellular protein metabolic process	6.60375e-91	-207.648	3695	2202	0.263334
GO:0044249	cellular biosynthetic process	1.31738e-89	-204.654	2720	1699	0.203181
GO:1901576	organic substance biosynthetic process	3.04118e-89	-203.818	2818	1749	0.20916
GO:0009058	biosynthetic process	2.16305e-88	-201.856	2894	1786	0.213585
GO:0006996	organelle organization	2.2182e-86	-197.226	3386	2032	0.243004
GO:0034645	cellular macromolecule biosynthetic process	7.33734e-84	-191.424	1688	1133	0.135494
GO:0009059	macromolecule biosynthetic process	3.12101e-81	-185.371	1741	1156	0.138244
GO:0044271	cellular nitrogen compound biosynthetic process	8.39949e-81	-184.381	1608	1082	0.129395
GO:1901564	organonitrogen compound metabolic process	1.01609e-80	-184.191	5261	2937	0.351232
GO:0031323	regulation of cellular metabolic process	6.02264e-77	-175.504	6303	3418	0.408754
GO:0034641	cellular nitrogen compound metabolic process	1.39329e-74	-170.06	3910	2256	0.269792
GO:0033554	cellular response to stress	1.51507e-73	-167.673	1705	1118	0.1337
GO:0080090	regulation of primary metabolic process	4.38298e-71	-162.006	6107	3302	0.394882
GO:0019538	protein metabolic process	4.91568e-71	-161.891	4267	2419	0.289285
GO:0071840	cellular component organization or biogenesis	5.3789e-71	-161.801	5841	3176	0.379813
GO:0019219	regulation of nucleobase-containing compound metabolic process	4.85727e-69	-157.298	4078	2319	0.277326
GO:0051171	regulation of nitrogen compound metabolic process	2.55905e-68	-155.636	5932	3208	0.38364
GO:0043412	macromolecule modification	6.672e-68	-154.678	3270	1914	0.228893
GO:0010556	regulation of macromolecule biosynthetic process	9.84609e-63	-142.776	4141	2326	0.278163
GO:2000112	regulation of cellular macromolecule biosynthetic process	4.37485e-62	-141.284	4005	2257	0.269912
GO:0006139	nucleobase-containing compound metabolic process	2.47575e-61	-139.551	3276	1894	0.226501
GO:0046483	heterocycle metabolic process	1.6907e-60	-137.63	3455	1980	0.236785
GO:0051252	regulation of RNA metabolic process	3.41267e-60	-136.928	3818	2158	0.258072
GO:0009889	regulation of biosynthetic process	2.37713e-59	-134.987	4364	2421	0.289524
GO:0006464	cellular protein modification process	2.87741e-58	-132.493	3060	1775	0.21227
GO:0036211	protein modification process	2.87741e-58	-132.493	3060	1775	0.21227
GO:0016043	cellular component organization	7.77761e-58	-131.499	5651	3030	0.362354
GO:0031326	regulation of cellular biosynthetic process	3.20915e-57	-130.081	4283	2373	0.283784
GO:0044265	cellular macromolecule catabolic process	3.84138e-56	-127.599	892	627	0.0749821
GO:0006725	cellular aromatic compound metabolic process	1.12763e-55	-126.522	3496	1982	0.237025
GO:0006974	cellular response to DNA damage stimulus	2.17187e-55	-125.867	775	558	0.0667304
GO:0007049	cell cycle	1.73783e-54	-123.787	1323	863	0.103205
GO:1901360	organic cyclic compound metabolic process	2.09504e-53	-121.297	3728	2087	0.249581
GO:0051641	cellular localization	3.1587e-53	-120.887	2406	1427	0.170653
GO:0090304	nucleic acid metabolic process	6.48589e-52	-117.865	2773	1608	0.192298
GO:0046907	intracellular transport	1.05055e-50	-115.08	1498	947	0.11325
GO:0019222	regulation of metabolic process	3.10225e-50	-113.997	7219	3724	0.445348
GO:0016071	mRNA metabolic process	4.28909e-49	-111.371	722	515	0.0615881
GO:0009057	macromolecule catabolic process	5.09254e-49	-111.199	1032	690	0.0825161
GO:0018130	heterocycle biosynthetic process	2.03234e-48	-109.815	1142	749	0.0895719
GO:0000278	mitotic cell cycle	4.30775e-48	-109.064	672	484	0.0578809
GO:0034654	nucleobase-containing compound biosynthetic process	3.93739e-47	-106.851	1073	708	0.0846687
GO:1903047	mitotic cell cycle process	2.44594e-46	-105.024	589	432	0.0516623
GO:1903506	regulation of nucleic acid-templated transcription	2.73147e-46	-104.914	3568	1979	0.236666
GO:2001141	regulation of RNA biosynthetic process	3.45737e-46	-104.678	3573	1981	0.236905
GO:0051649	establishment of localization in cell	2.31149e-45	-102.778	1805	1092	0.130591
GO:0060255	regulation of macromolecule metabolic process	3.28656e-45	-102.426	6699	3458	0.413537
GO:0006355	regulation of transcription, DNA-templated	3.33273e-45	-102.413	3508	1945	0.2326
GO:0006259	DNA metabolic process	3.93074e-45	-102.248	743	519	0.0620665
GO:0019438	aromatic compound biosynthetic process	1.36256e-44	-101.004	1151	744	0.0889739
GO:0009894	regulation of catabolic process	1.7163e-44	-100.774	983	652	0.0779718
GO:0044085	cellular component biogenesis	5.60587e-44	-99.5899	2822	1602	0.191581
GO:0034660	ncRNA metabolic process	3.2689e-43	-97.8267	466	353	0.0422148
GO:0051726	regulation of cell cycle	9.63777e-43	-96.7455	1216	774	0.0925616
GO:0044248	cellular catabolic process	1.43082e-42	-96.3503	1759	1059	0.126644
GO:0022613	ribonucleoprotein complex biogenesis	5.23411e-42	-95.0534	486	363	0.0434107
GO:0016032	viral process	9.88076e-42	-94.418	689	481	0.0575221
GO:0008104	protein localization	4.37754e-41	-92.9295	2109	1233	0.147453
GO:0044403	symbiont process	5.13813e-41	-92.7693	773	527	0.0630232
GO:0045184	establishment of protein localization	7.11829e-41	-92.4433	1577	959	0.114685
GO:1901362	organic cyclic compound biosynthetic process	7.56832e-41	-92.382	1288	807	0.096508
GO:0070727	cellular macromolecule localization	2.62101e-40	-91.1398	1569	953	0.113968
GO:0010604	positive regulation of macromolecule metabolic process	2.6615e-40	-91.1245	3364	1853	0.221598
GO:0009893	positive regulation of metabolic process	6.05606e-40	-90.3023	3641	1986	0.237503
GO:0034613	cellular protein localization	1.38491e-39	-89.4752	1562	947	0.11325
GO:0051276	chromosome organization	2.61035e-39	-88.8413	1083	693	0.0828749
GO:0045935	positive regulation of nucleobase-containing compound metabolic process	4.31121e-39	-88.3396	1866	1102	0.131787
GO:0043933	protein-containing complex subunit organization	5.74543e-39	-88.0524	1908	1123	0.134298
GO:0006281	DNA repair	6.81864e-39	-87.8812	514	374	0.0447261
GO:0009056	catabolic process	1.08187e-38	-87.4195	2024	1181	0.141234
GO:0006412	translation	2.56205e-38	-86.5574	379	292	0.0349199
GO:0006886	intracellular protein transport	2.70475e-38	-86.5032	979	634	0.0758192
GO:0031325	positive regulation of cellular metabolic process	3.20507e-38	-86.3335	3322	1823	0.21801
GO:0031329	regulation of cellular catabolic process	3.44138e-38	-86.2624	828	551	0.0658933
GO:0015031	protein transport	3.56771e-38	-86.2263	1494	907	0.108467
GO:0033036	macromolecule localization	7.17814e-38	-85.5272	2434	1384	0.165511
GO:0051173	positive regulation of nitrogen compound metabolic process	1.28968e-37	-84.9413	3176	1749	0.20916
GO:1901575	organic substance catabolic process	5.17002e-37	-83.5528	1734	1027	0.122818
GO:0022402	cell cycle process	5.64501e-37	-83.4649	980	631	0.0754604
GO:0033043	regulation of organelle organization	9.76545e-37	-82.9168	1285	793	0.0948338
GO:0070647	protein modification by small protein conjugation or removal	9.96761e-37	-82.8963	972	626	0.0748625
GO:1901566	organonitrogen compound biosynthetic process	1.40545e-36	-82.5527	1387	846	0.101172
GO:0043604	amide biosynthetic process	1.53639e-36	-82.4636	520	373	0.0446066
GO:0015833	peptide transport	1.5799e-36	-82.4357	1518	914	0.109304
GO:0034470	ncRNA processing	2.50693e-36	-81.974	381	290	0.0346807
GO:0042886	amide transport	3.35925e-36	-81.6813	1553	931	0.111337
GO:0006793	phosphorus metabolic process	4.3857e-36	-81.4147	2125	1222	0.146137
GO:0006796	phosphate-containing compound metabolic process	5.66131e-35	-78.8568	2098	1204	0.143985
GO:0043043	peptide biosynthetic process	9.5059e-35	-78.3386	402	300	0.0358766
GO:0010557	positive regulation of macromolecule biosynthetic process	1.33291e-34	-78.0005	1879	1092	0.130591
GO:0044419	interspecies interaction between organisms	4.69494e-34	-76.7414	816	534	0.0638603
GO:0042254	ribosome biogenesis	5.78531e-34	-76.5326	293	232	0.0277446
GO:0006357	regulation of transcription by RNA polymerase II	1.00822e-33	-75.9771	2684	1490	0.178187
GO:0007005	mitochondrion organization	1.19738e-33	-75.8052	439	320	0.0382684
GO:0033365	protein localization to organelle	2.6967e-33	-74.9933	725	482	0.0576417
GO:0010468	regulation of gene expression	6.4145e-33	-74.1267	5025	2609	0.312007
GO:0010467	gene expression	1.08982e-32	-73.5967	2517	1403	0.167783
GO:0051254	positive regulation of RNA metabolic process	1.33115e-32	-73.3967	1705	996	0.11911
GO:0043603	cellular amide metabolic process	2.6759e-32	-72.6984	775	507	0.0606314
GO:0071705	nitrogen compound transport	5.32986e-32	-72.0094	1816	1050	0.125568
GO:0065003	protein-containing complex assembly	6.91808e-32	-71.7486	1622	951	0.113729
GO:0044257	cellular protein catabolic process	7.63981e-32	-71.6493	611	415	0.0496293
GO:0032446	protein modification by small protein conjugation	9.49511e-32	-71.4319	763	499	0.0596747
GO:0007346	regulation of mitotic cell cycle	1.88063e-31	-70.7485	661	442	0.0528582
GO:0051603	proteolysis involved in cellular protein catabolic process	3.65884e-31	-70.083	580	396	0.0473571
GO:0043632	modification-dependent macromolecule catabolic process	1.7989e-30	-68.4904	535	369	0.0441282
GO:0030163	protein catabolic process	3.38069e-30	-67.8595	672	445	0.0532169
GO:0048522	positive regulation of cellular process	5.15269e-30	-67.438	5449	2790	0.333652
GO:0022607	cellular component assembly	1.07618e-29	-66.7015	2596	1428	0.170773
GO:0031328	positive regulation of cellular biosynthetic process	1.10985e-29	-66.6707	1978	1122	0.134178
GO:0010498	proteasomal protein catabolic process	2.93653e-29	-65.6977	343	255	0.0304951
GO:0009891	positive regulation of biosynthetic process	3.23111e-29	-65.6021	2012	1137	0.135972
GO:0051301	cell division	8.7452e-29	-64.6065	487	338	0.040421
GO:0006518	peptide metabolic process	2.11626e-28	-63.7227	522	357	0.0426931
GO:0019941	modification-dependent protein catabolic process	2.41018e-28	-63.5927	524	358	0.0428127
GO:0006401	RNA catabolic process	3.50913e-28	-63.217	246	194	0.0232002
GO:0006402	mRNA catabolic process	3.70991e-28	-63.1614	216	175	0.020928
GO:0006511	ubiquitin-dependent protein catabolic process	4.48555e-28	-62.9715	518	354	0.0423344
GO:0045934	negative regulation of nucleobase-containing compound metabolic process	9.67863e-28	-62.2025	1447	846	0.101172
GO:0032774	RNA biosynthetic process	1.55771e-27	-61.7266	648	425	0.0508252
GO:0006260	DNA replication	2.60951e-27	-61.2106	210	170	0.0203301
GO:0016567	protein ubiquitination	6.28946e-27	-60.3309	682	442	0.0528582
GO:0006364	rRNA processing	7.51579e-27	-60.1528	211	170	0.0203301
GO:0006397	mRNA processing	1.152e-26	-59.7257	506	344	0.0411385
GO:1902680	positive regulation of RNA biosynthetic process	1.16651e-26	-59.7132	1621	930	0.111217
GO:0010564	regulation of cell cycle process	1.26295e-26	-59.6338	789	499	0.0596747
GO:1903508	positive regulation of nucleic acid-templated transcription	1.5385e-26	-59.4364	1620	929	0.111098
GO:0016072	rRNA metabolic process	3.48478e-26	-58.6188	222	176	0.0210476
GO:0000956	nuclear-transcribed mRNA catabolic process	4.4085e-26	-58.3837	197	160	0.0191342
GO:0051128	regulation of cellular component organization	4.51632e-26	-58.3595	2473	1350	0.161445
GO:0097659	nucleic acid-templated transcription	5.11245e-26	-58.2355	637	415	0.0496293
GO:0034655	nucleobase-containing compound catabolic process	1.02005e-25	-57.5448	373	266	0.0318106
GO:0006351	transcription, DNA-templated	1.12143e-25	-57.45	635	413	0.0493901
GO:0031324	negative regulation of cellular metabolic process	1.71621e-25	-57.0245	2639	1428	0.170773
GO:0034622	cellular protein-containing complex assembly	1.97487e-25	-56.8841	903	556	0.0664913
GO:0071702	organic substance transport	2.01239e-25	-56.8653	2178	1202	0.143746
GO:0043161	proteasome-mediated ubiquitin-dependent protein catabolic process	2.47868e-25	-56.6569	318	233	0.0278641
GO:0048518	positive regulation of biological process	2.71763e-25	-56.5649	6218	3115	0.372519
GO:0051640	organelle localization	3.59795e-25	-56.2843	570	376	0.0449653
GO:0006399	tRNA metabolic process	3.99786e-25	-56.1789	185	151	0.0180579
GO:0051253	negative regulation of RNA metabolic process	4.98507e-25	-55.9582	1346	784	0.0937575
GO:0072594	establishment of protein localization to organelle	5.08525e-25	-55.9383	433	299	0.035757
GO:0051172	negative regulation of nitrogen compound metabolic process	1.93409e-24	-54.6024	2445	1328	0.158814
GO:0010558	negative regulation of macromolecule biosynthetic process	1.93957e-24	-54.5996	1566	893	0.106793
GO:0033044	regulation of chromosome organization	2.30551e-24	-54.4267	345	247	0.0295384
GO:0010628	positive regulation of gene expression	4.82048e-24	-53.6892	2007	1111	0.132863
GO:1901565	organonitrogen compound catabolic process	7.32249e-24	-53.2711	1047	626	0.0748625
GO:2000113	negative regulation of cellular macromolecule biosynthetic process	8.27022e-24	-53.1494	1478	846	0.101172
GO:0048523	negative regulation of cellular process	1.00108e-23	-52.9584	4843	2466	0.294906
GO:0031327	negative regulation of cellular biosynthetic process	3.77552e-23	-51.6309	1625	917	0.109663
GO:0009890	negative regulation of biosynthetic process	3.77661e-23	-51.6306	1649	929	0.111098
GO:1903311	regulation of mRNA metabolic process	5.63728e-23	-51.2301	324	232	0.0277446
GO:0008380	RNA splicing	8.04935e-23	-50.8739	433	294	0.0351591
GO:1901990	regulation of mitotic cell cycle phase transition	9.56116e-23	-50.7017	444	300	0.0358766
GO:0045893	positive regulation of transcription, DNA-templated	1.32867e-22	-50.3727	1534	869	0.103923
GO:0000075	cell cycle checkpoint	1.99207e-22	-49.9677	191	151	0.0180579
GO:1901987	regulation of cell cycle phase transition	2.62987e-22	-49.6899	480	319	0.0381488
GO:0031570	DNA integrity checkpoint	2.85404e-22	-49.6081	143	120	0.0143506
GO:0016070	RNA metabolic process	3.15061e-22	-49.5093	2182	1188	0.142071
GO:0006325	chromatin organization	6.42005e-22	-48.7974	720	448	0.0535757
GO:0006605	protein targeting	1.19513e-21	-48.176	360	250	0.0298972
GO:0046700	heterocycle catabolic process	1.6042e-21	-47.8817	426	287	0.0343219
GO:0044770	cell cycle phase transition	1.6701e-21	-47.8414	276	201	0.0240373
GO:1903507	negative regulation of nucleic acid-templated transcription	1.78152e-21	-47.7768	1256	724	0.0865822
GO:1902679	negative regulation of RNA biosynthetic process	3.13837e-21	-47.2106	1258	724	0.0865822
GO:0016310	phosphorylation	3.281e-21	-47.1661	1270	730	0.0872997
GO:0140053	mitochondrial gene expression	3.61136e-21	-47.0702	139	116	0.0138723
GO:0006839	mitochondrial transport	4.0112e-21	-46.9652	217	165	0.0197321
GO:0044270	cellular nitrogen compound catabolic process	7.07763e-21	-46.3973	427	286	0.0342023
GO:0045786	negative regulation of cell cycle	8.31836e-21	-46.2358	601	381	0.0455633
GO:0016570	histone modification	8.34492e-21	-46.2326	358	247	0.0295384
GO:0010638	positive regulation of organelle organization	2.56992e-20	-45.1078	613	386	0.0461612
GO:0044772	mitotic cell cycle phase transition	2.6397e-20	-45.081	268	194	0.0232002
GO:0016569	covalent chromatin modification	2.92644e-20	-44.9779	369	252	0.0301363
GO:0045892	negative regulation of transcription, DNA-templated	3.08894e-20	-44.9239	1203	692	0.0827553
GO:0006915	apoptotic process	5.34867e-20	-44.3749	904	538	0.0643387
GO:0000077	DNA damage checkpoint	9.01409e-20	-43.8529	131	109	0.0130352
GO:0051246	regulation of protein metabolic process	1.25983e-19	-43.5181	2851	1497	0.179024
GO:0019439	aromatic compound catabolic process	3.0142e-19	-42.6458	438	288	0.0344415
GO:0032984	protein-containing complex disassembly	3.46521e-19	-42.5063	236	173	0.0206888
GO:0007093	mitotic cell cycle checkpoint	3.93119e-19	-42.3802	151	121	0.0144702
GO:0000122	negative regulation of transcription by RNA polymerase II	4.58299e-19	-42.2268	843	503	0.0601531
GO:0006950	response to stress	9.20732e-19	-41.5291	3529	1814	0.216934
GO:0050794	regulation of cellular process	3.98282e-18	-40.0645	11023	5222	0.624492
GO:0006413	translational initiation	5.77186e-18	-39.6935	141	113	0.0135135
GO:0090305	nucleic acid phosphodiester bond hydrolysis	6.51415e-18	-39.5726	292	203	0.0242765
GO:0080135	regulation of cellular response to stress	6.54458e-18	-39.5679	749	450	0.0538149
GO:0051338	regulation of transferase activity	6.72988e-18	-39.54	980	569	0.0680459
GO:0000209	protein polyubiquitination	7.56942e-18	-39.4224	294	204	0.0243961
GO:0006366	transcription by RNA polymerase II	8.19358e-18	-39.3432	467	300	0.0358766
GO:0000375	RNA splicing, via transesterification reactions	1.63189e-17	-38.6542	336	227	0.0271466
GO:0019637	organophosphate metabolic process	1.7485e-17	-38.5852	868	510	0.0609902
GO:0071826	ribonucleoprotein complex subunit organization	1.85722e-17	-38.5249	278	194	0.0232002
GO:0000377	RNA splicing, via transesterification reactions with bulged adenosine as nucleophile	2.21696e-17	-38.3478	333	225	0.0269074
GO:0000398	mRNA splicing, via spliceosome	2.21696e-17	-38.3478	333	225	0.0269074
GO:0006403	RNA localization	2.94244e-17	-38.0647	210	154	0.0184166
GO:0032268	regulation of cellular protein metabolic process	4.24117e-17	-37.6991	2682	1400	0.167424
GO:0022618	ribonucleoprotein complex assembly	5.23776e-17	-37.4881	264	185	0.0221239
GO:0061013	regulation of mRNA catabolic process	5.23889e-17	-37.4878	199	147	0.0175795
GO:0032543	mitochondrial translation	5.97815e-17	-37.3558	112	93	0.0111217
GO:0044774	mitotic DNA integrity checkpoint	7.047e-17	-37.1913	103	87	0.0104042
GO:0051234	establishment of localization	7.41549e-17	-37.1404	4553	2280	0.272662
GO:1901361	organic cyclic compound catabolic process	8.25162e-17	-37.0335	476	302	0.0361158
GO:0051656	establishment of organelle localization	9.02517e-17	-36.9439	359	238	0.0284621
GO:0042176	regulation of protein catabolic process	1.03472e-16	-36.8072	381	250	0.0298972
GO:1901796	regulation of signal transduction by p53 class mediator	1.16132e-16	-36.6918	180	135	0.0161445
GO:0018193	peptidyl-amino acid modification	1.26716e-16	-36.6046	857	501	0.0599139
GO:0034976	response to endoplasmic reticulum stress	1.27971e-16	-36.5947	255	179	0.0214064
GO:0006261	DNA-dependent DNA replication	1.50627e-16	-36.4317	119	97	0.0116001
GO:0015931	nucleobase-containing compound transport	1.74249e-16	-36.286	233	166	0.0198517
GO:0051168	nuclear export	2.0364e-16	-36.1302	156	120	0.0143506
GO:0051169	nuclear transport	2.40892e-16	-35.9622	263	183	0.0218847
GO:0006414	translational elongation	2.76328e-16	-35.8249	118	96	0.0114805
GO:0044281	small molecule metabolic process	3.10314e-16	-35.7089	1704	922	0.110261
GO:0051179	localization	3.40369e-16	-35.6165	5626	2771	0.33138
GO:0019080	viral gene expression	4.94997e-16	-35.242	128	102	0.012198
GO:1903827	regulation of cellular protein localization	5.64994e-16	-35.1097	535	331	0.0395838
GO:0009896	positive regulation of catabolic process	5.7628e-16	-35.0899	425	272	0.0325281
GO:1902749	regulation of cell cycle G2/M phase transition	8.1626e-16	-34.7418	213	153	0.0182971
GO:0006913	nucleocytoplasmic transport	9.29645e-16	-34.6117	260	180	0.021526
GO:0006508	proteolysis	9.43315e-16	-34.5971	1245	693	0.0828749
GO:0031331	positive regulation of cellular catabolic process	9.63837e-16	-34.5756	362	237	0.0283425
GO:0007006	mitochondrial membrane organization	1.09696e-15	-34.4462	132	104	0.0124372
GO:0018205	peptidyl-lysine modification	1.38673e-15	-34.2118	305	205	0.0245157
GO:0000184	nuclear-transcribed mRNA catabolic process, nonsense-mediated decay	1.45436e-15	-34.1642	118	95	0.0113609
GO:0031647	regulation of protein stability	1.9292e-15	-33.8817	286	194	0.0232002
GO:0010948	negative regulation of cell cycle process	2.21013e-15	-33.7457	351	230	0.0275054
GO:0051052	regulation of DNA metabolic process	2.412e-15	-33.6583	353	231	0.027625
GO:0006611	protein export from nucleus	2.89423e-15	-33.4761	146	112	0.0133939
GO:0045930	negative regulation of mitotic cell cycle	2.90094e-15	-33.4737	328	217	0.0259507
GO:1901988	negative regulation of cell cycle phase transition	3.06732e-15	-33.418	255	176	0.0210476
GO:0044773	mitotic DNA damage checkpoint	3.40421e-15	-33.3138	94	79	0.0094475
GO:1901991	negative regulation of mitotic cell cycle phase transition	3.56266e-15	-33.2683	236	165	0.0197321
GO:0090407	organophosphate biosynthetic process	4.04363e-15	-33.1416	527	324	0.0387467
GO:0043487	regulation of RNA stability	4.11329e-15	-33.1246	183	134	0.0160249
GO:0044843	cell cycle G1/S phase transition	6.0853e-15	-32.7329	121	96	0.0114805
GO:0045787	positive regulation of cell cycle	9.67433e-15	-32.2693	389	249	0.0297776
GO:0000082	G1/S transition of mitotic cell cycle	1.08681e-14	-32.1529	120	95	0.0113609
GO:2001233	regulation of apoptotic signaling pathway	1.13313e-14	-32.1112	406	258	0.0308539
GO:0022411	cellular component disassembly	1.18345e-14	-32.0678	395	252	0.0301363
GO:0070646	protein modification by small protein removal	1.2103e-14	-32.0453	293	196	0.0234394
GO:0010506	regulation of autophagy	1.26607e-14	-32.0003	331	217	0.0259507
GO:1903829	positive regulation of cellular protein localization	1.43617e-14	-31.8742	324	213	0.0254724
GO:0008033	tRNA processing	1.52863e-14	-31.8118	130	101	0.0120785
GO:0019083	viral transcription	1.54814e-14	-31.7991	114	91	0.0108826
GO:0006810	transport	1.81983e-14	-31.6374	4426	2201	0.263215
GO:0070972	protein localization to endoplasmic reticulum	2.0012e-14	-31.5424	145	110	0.0131547
GO:0043488	regulation of mRNA stability	2.43043e-14	-31.3481	177	129	0.0154269
GO:1901135	carbohydrate derivative metabolic process	2.83991e-14	-31.1924	1001	564	0.067448
GO:0006979	response to oxidative stress	2.92227e-14	-31.1638	386	246	0.0294188
GO:0006405	RNA export from nucleus	3.31301e-14	-31.0383	126	98	0.0117197
GO:0050657	nucleic acid transport	6.80485e-14	-30.3186	187	134	0.0160249
GO:0050658	RNA transport	6.80485e-14	-30.3186	187	134	0.0160249
GO:0070925	organelle assembly	7.28692e-14	-30.2501	736	428	0.0511839
GO:0070125	mitochondrial translational elongation	8.03556e-14	-30.1523	89	74	0.00884956
GO:0042770	signal transduction in response to DNA damage	8.18888e-14	-30.1334	103	83	0.00992586
GO:0051236	establishment of RNA localization	8.23383e-14	-30.1279	189	135	0.0161445
GO:0010389	regulation of G2/M transition of mitotic cell cycle	8.87314e-14	-30.0532	196	139	0.0166228
GO:0043624	cellular protein complex disassembly	9.52427e-14	-29.9823	137	104	0.0124372
GO:1903362	regulation of cellular protein catabolic process	1.01306e-13	-29.9206	247	168	0.0200909
GO:0006614	SRP-dependent cotranslational protein targeting to membrane	1.26347e-13	-29.6997	105	84	0.0100454
GO:0045047	protein targeting to ER	1.55432e-13	-29.4926	118	92	0.0110022
GO:0006289	nucleotide-excision repair	1.59096e-13	-29.4693	110	87	0.0104042
GO:0071426	ribonucleoprotein complex export from nucleus	1.76712e-13	-29.3643	123	95	0.0113609
GO:1903050	regulation of proteolysis involved in cellular protein catabolic process	2.40791e-13	-29.0548	215	149	0.0178187
GO:0006613	cotranslational protein targeting to membrane	2.832e-13	-28.8926	109	86	0.0102846
GO:0072599	establishment of protein localization to endoplasmic reticulum	3.07312e-13	-28.8109	122	94	0.0112413
GO:0065009	regulation of molecular function	3.09992e-13	-28.8022	2997	1522	0.182014
GO:0035556	intracellular signal transduction	3.72958e-13	-28.6173	1673	889	0.106314
GO:0060341	regulation of cellular localization	3.9502e-13	-28.5598	908	512	0.0612294
GO:0071166	ribonucleoprotein complex localization	4.2351e-13	-28.4902	124	95	0.0113609
GO:0050790	regulation of catalytic activity	4.31145e-13	-28.4723	2331	1205	0.144104
GO:0070126	mitochondrial translational termination	4.69071e-13	-28.388	89	73	0.00872997
GO:0016579	protein deubiquitination	5.24646e-13	-28.2761	277	183	0.0218847
GO:0006415	translational termination	5.69619e-13	-28.1938	97	78	0.00932791
GO:0072422	signal transduction involved in DNA damage checkpoint	6.5095e-13	-28.0603	71	61	0.00729491
GO:0072401	signal transduction involved in DNA integrity checkpoint	6.5095e-13	-28.0603	71	61	0.00729491
GO:0009451	RNA modification	6.66833e-13	-28.0362	163	118	0.0141115
GO:0034599	cellular response to oxidative stress	7.54773e-13	-27.9124	240	162	0.0193734
GO:0043549	regulation of kinase activity	7.9784e-13	-27.8569	875	494	0.0590768
GO:0002520	immune system development	8.33578e-13	-27.813	637	373	0.0446066
GO:0004842	ubiquitin-protein transferase activity	9.49784e-13	-27.6825	244	164	0.0196125
GO:2001020	regulation of response to DNA damage stimulus	1.05034e-12	-27.5819	214	147	0.0175795
GO:0044783	G1 DNA damage checkpoint	1.12923e-12	-27.5095	64	56	0.00669696
GO:0071900	regulation of protein serine/threonine kinase activity	1.48655e-12	-27.2346	519	311	0.0371921
GO:1902531	regulation of intracellular signal transduction	1.67049e-12	-27.1179	1872	981	0.117316
GO:0072331	signal transduction by p53 class mediator	2.15841e-12	-26.8617	121	92	0.0110022
GO:0097193	intrinsic apoptotic signaling pathway	2.15876e-12	-26.8615	146	107	0.012796
GO:0044819	mitotic G1/S transition checkpoint	2.21929e-12	-26.8338	63	55	0.00657737
GO:0031571	mitotic G1 DNA damage checkpoint	2.21929e-12	-26.8338	63	55	0.00657737
GO:0072395	signal transduction involved in cell cycle checkpoint	2.39508e-12	-26.7576	72	61	0.00729491
GO:0051054	positive regulation of DNA metabolic process	2.65283e-12	-26.6554	191	133	0.0159053
GO:0043414	macromolecule methylation	2.69961e-12	-26.6379	246	164	0.0196125
GO:0006468	protein phosphorylation	2.77614e-12	-26.61	950	529	0.0632624
GO:0035966	response to topologically incorrect protein	3.06064e-12	-26.5124	186	130	0.0155465
GO:0006302	double-strand break repair	3.08673e-12	-26.5039	193	134	0.0160249
GO:0045944	positive regulation of transcription by RNA polymerase II	3.21437e-12	-26.4634	1203	654	0.078211
GO:1901137	carbohydrate derivative biosynthetic process	3.80582e-12	-26.2945	609	356	0.0425735
GO:0051130	positive regulation of cellular component organization	4.02794e-12	-26.2378	1198	651	0.0778522
GO:0061136	regulation of proteasomal protein catabolic process	4.12318e-12	-26.2144	183	128	0.0153073
GO:0003714	transcription corepressor activity	4.47362e-12	-26.1328	238	159	0.0190146
GO:0032392	DNA geometric change	4.71042e-12	-26.0812	117	89	0.0106434
GO:0045859	regulation of protein kinase activity	5.19989e-12	-25.9824	797	451	0.0539345
GO:0034248	regulation of cellular amide metabolic process	5.67579e-12	-25.8948	477	287	0.0343219
GO:2001251	negative regulation of chromosome organization	6.39641e-12	-25.7753	134	99	0.0118393
GO:2000058	regulation of ubiquitin-dependent protein catabolic process	6.77087e-12	-25.7184	151	109	0.0130352
GO:0097190	apoptotic signaling pathway	7.81898e-12	-25.5745	279	181	0.0216455
GO:0061919	process utilizing autophagic mechanism	7.94983e-12	-25.5579	259	170	0.0203301
GO:0006914	autophagy	7.94983e-12	-25.5579	259	170	0.0203301
GO:0010821	regulation of mitochondrion organization	8.76622e-12	-25.4601	179	125	0.0149486
GO:0044093	positive regulation of molecular function	9.14797e-12	-25.4175	1768	926	0.110739
GO:2001252	positive regulation of chromosome organization	1.00659e-11	-25.3219	174	122	0.0145898
GO:0051348	negative regulation of transferase activity	1.06349e-11	-25.2669	287	185	0.0221239
GO:0032434	regulation of proteasomal ubiquitin-dependent protein catabolic process	1.095e-11	-25.2377	123	92	0.0110022
GO:0031145	anaphase-promoting complex-dependent catabolic process	1.12135e-11	-25.2139	81	66	0.00789285
GO:1903320	regulation of protein modification by small protein conjugation or removal	1.24206e-11	-25.1117	231	154	0.0184166
GO:0055086	nucleobase-containing small molecule metabolic process	1.45192e-11	-24.9555	528	312	0.0373116
GO:0010212	response to ionizing radiation	1.46514e-11	-24.9465	147	106	0.0126764
GO:0048534	hematopoietic or lymphoid organ development	1.46923e-11	-24.9437	598	348	0.0416168
GO:0045321	leukocyte activation	1.81884e-11	-24.7302	916	508	0.060751
GO:0003713	transcription coactivator activity	1.94621e-11	-24.6626	281	181	0.0216455
GO:0006986	response to unfolded protein	2.07222e-11	-24.5998	163	115	0.0137527
GO:0032386	regulation of intracellular transport	2.12664e-11	-24.5739	348	217	0.0259507
GO:0016050	vesicle organization	2.19452e-11	-24.5425	296	189	0.0226022
GO:0032508	DNA duplex unwinding	2.24447e-11	-24.52	109	83	0.00992586
GO:0070585	protein localization to mitochondrion	2.34029e-11	-24.4782	77	63	0.00753408
GO:0090068	positive regulation of cell cycle process	2.34499e-11	-24.4762	298	190	0.0227218
GO:0048519	negative regulation of biological process	2.50994e-11	-24.4082	5792	2800	0.334848
GO:0010256	endomembrane system organization	2.87398e-11	-24.2727	413	251	0.0300167
GO:0042273	ribosomal large subunit biogenesis	2.88258e-11	-24.2697	71	59	0.00705573
GO:0044786	cell cycle DNA replication	3.41143e-11	-24.1013	46	42	0.00502272
GO:0031123	RNA 3'-end processing	3.66111e-11	-24.0307	133	97	0.0116001
GO:0006275	regulation of DNA replication	3.84833e-11	-23.9808	108	82	0.00980627
GO:0140014	mitotic nuclear division	3.85964e-11	-23.9779	145	104	0.0124372
GO:0043038	amino acid activation	4.46795e-11	-23.8315	49	44	0.0052619
GO:0007088	regulation of mitotic nuclear division	4.55991e-11	-23.8111	166	116	0.0138723
GO:0071897	DNA biosynthetic process	4.90083e-11	-23.739	105	80	0.00956709
GO:0043085	positive regulation of catalytic activity	5.05389e-11	-23.7083	1418	752	0.0899306
GO:0072655	establishment of protein localization to mitochondrion	5.38514e-11	-23.6448	70	58	0.00693614
GO:0030097	hemopoiesis	5.64095e-11	-23.5984	548	320	0.0382684
GO:0032204	regulation of telomere maintenance	5.84742e-11	-23.5624	81	65	0.00777326
GO:0051247	positive regulation of protein metabolic process	6.05152e-11	-23.5281	1711	893	0.106793
GO:0009987	cellular process	6.35388e-11	-23.4794	15461	7086	0.847405
GO:0009966	regulation of signal transduction	6.58601e-11	-23.4435	3179	1588	0.189907
GO:0031400	negative regulation of protein modification process	6.62648e-11	-23.4374	619	356	0.0425735
GO:0031503	protein-containing complex localization	6.95054e-11	-23.3896	249	162	0.0193734
GO:0033260	nuclear DNA replication	6.98856e-11	-23.3842	45	41	0.00490313
GO:0031396	regulation of protein ubiquitination	7.60395e-11	-23.2998	204	137	0.0163836
GO:0043039	tRNA aminoacylation	9.00506e-11	-23.1306	48	43	0.00514231
GO:0032479	regulation of type I interferon production	1.05075e-10	-22.9764	126	92	0.0110022
GO:1902403	signal transduction involved in mitotic DNA integrity checkpoint	1.21635e-10	-22.83	57	49	0.00585984
GO:0072413	signal transduction involved in mitotic cell cycle checkpoint	1.21635e-10	-22.83	57	49	0.00585984
GO:1902400	intracellular signal transduction involved in G1 DNA damage checkpoint	1.21635e-10	-22.83	57	49	0.00585984
GO:0072431	signal transduction involved in mitotic G1 DNA damage checkpoint	1.21635e-10	-22.83	57	49	0.00585984
GO:1902402	signal transduction involved in mitotic DNA damage checkpoint	1.21635e-10	-22.83	57	49	0.00585984
GO:0008219	cell death	1.36963e-10	-22.7113	1071	580	0.0693614
GO:1902750	negative regulation of cell cycle G2/M phase transition	1.43806e-10	-22.6626	103	78	0.00932791
GO:0071427	mRNA-containing ribonucleoprotein complex export from nucleus	1.47726e-10	-22.6357	108	81	0.00968668
GO:0006406	mRNA export from nucleus	1.47726e-10	-22.6357	108	81	0.00968668
GO:0071158	positive regulation of cell cycle arrest	1.58566e-10	-22.5649	82	65	0.00777326
GO:0010822	positive regulation of mitochondrion organization	1.89305e-10	-22.3877	115	85	0.010165
GO:0030330	DNA damage response, signal transduction by p53 class mediator	1.8998e-10	-22.3841	79	63	0.00753408
GO:2001235	positive regulation of apoptotic signaling pathway	1.9196e-10	-22.3737	179	122	0.0145898
GO:0031399	regulation of protein modification process	1.94529e-10	-22.3604	1875	968	0.115762
GO:0009117	nucleotide metabolic process	2.04039e-10	-22.3127	436	260	0.031093
GO:1902275	regulation of chromatin organization	2.046e-10	-22.31	188	127	0.0151878
GO:0090150	establishment of protein localization to membrane	2.11902e-10	-22.2749	268	171	0.0204497
GO:0051650	establishment of vesicle localization	2.28438e-10	-22.1998	174	119	0.014231
GO:0012501	programmed cell death	2.32967e-10	-22.1801	1035	561	0.0670892
GO:0006977	DNA damage response, signal transduction by p53 class mediator resulting in cell cycle arrest	2.34911e-10	-22.1718	56	48	0.00574025
GO:0006612	protein targeting to membrane	2.35838e-10	-22.1679	167	115	0.0137527
GO:0006417	regulation of translation	2.42734e-10	-22.1391	425	254	0.0303755
GO:0043900	regulation of multi-organism process	2.49389e-10	-22.112	785	437	0.0522602
GO:0006283	transcription-coupled nucleotide-excision repair	2.63523e-10	-22.0569	73	59	0.00705573
GO:0032259	methylation	2.81779e-10	-21.9899	304	190	0.0227218
GO:0031124	mRNA 3'-end processing	2.82817e-10	-21.9862	81	64	0.00765367
GO:0032388	positive regulation of intracellular transport	3.22125e-10	-21.8561	205	136	0.0162641
GO:0006400	tRNA modification	3.33515e-10	-21.8213	86	67	0.00801244
GO:0070498	interleukin-1-mediated signaling pathway	4.01664e-10	-21.6354	96	73	0.00872997
GO:0033683	nucleotide-excision repair, DNA incision	4.30709e-10	-21.5656	39	36	0.00430519
GO:0060968	regulation of gene silencing	5.05376e-10	-21.4057	156	108	0.0129156
GO:0000981	DNA-binding transcription factor activity, RNA polymerase II-specific	5.51855e-10	-21.3177	1546	807	0.096508
GO:0006753	nucleoside phosphate metabolic process	5.55912e-10	-21.3104	443	262	0.0313322
GO:0051028	mRNA transport	5.88334e-10	-21.2537	151	105	0.0125568
GO:0006418	tRNA aminoacylation for protein translation	7.26711e-10	-21.0425	45	40	0.00478354
GO:0061024	membrane organization	9.36035e-10	-20.7894	823	453	0.0541736
GO:0016197	endosomal transport	9.82682e-10	-20.7407	220	143	0.0171012
GO:0051648	vesicle localization	1.08687e-09	-20.64	184	123	0.0147094
GO:0004672	protein kinase activity	1.14877e-09	-20.5846	235	151	0.0180579
GO:0002366	leukocyte activation involved in immune response	1.16134e-09	-20.5737	618	350	0.041856
GO:0002263	cell activation involved in immune response	1.1719e-09	-20.5646	622	352	0.0420952
GO:0001775	cell activation	1.26087e-09	-20.4915	1062	570	0.0681655
GO:0048193	Golgi vesicle transport	1.27072e-09	-20.4837	361	218	0.0260703
GO:0000302	response to reactive oxygen species	1.32514e-09	-20.4417	197	130	0.0155465
GO:0000288	nuclear-transcribed mRNA catabolic process, deadenylation-dependent decay	1.32672e-09	-20.4406	62	51	0.00609902
GO:1904356	regulation of telomere maintenance via telomere lengthening	1.32672e-09	-20.4406	62	51	0.00609902
GO:0009411	response to UV	1.44576e-09	-20.3546	142	99	0.0118393
GO:0051783	regulation of nuclear division	1.48091e-09	-20.3306	190	126	0.0150682
GO:1901293	nucleoside phosphate biosynthetic process	1.51381e-09	-20.3086	243	155	0.0185362
GO:1902579	multi-organism localization	1.56784e-09	-20.2736	70	56	0.00669696
GO:0044766	multi-organism transport	1.56784e-09	-20.2736	70	56	0.00669696
GO:0007059	chromosome segregation	1.61403e-09	-20.2445	271	170	0.0203301
GO:0006469	negative regulation of protein kinase activity	1.78607e-09	-20.1432	236	151	0.0180579
GO:0006296	nucleotide-excision repair, DNA incision, 5'-to lesion	1.84223e-09	-20.1123	37	34	0.00406601
GO:0071156	regulation of cell cycle arrest	1.88614e-09	-20.0887	108	79	0.0094475
GO:0000070	mitotic sister chromatid segregation	1.88614e-09	-20.0887	108	79	0.0094475
GO:0044839	cell cycle G2/M phase transition	1.9008e-09	-20.081	132	93	0.0111217
GO:0007017	microtubule-based process	2.01856e-09	-20.0209	656	368	0.0440086
GO:0043065	positive regulation of apoptotic process	2.04221e-09	-20.0092	672	376	0.0449653
GO:0043620	regulation of DNA-templated transcription in response to stress	2.1498e-09	-19.9579	127	90	0.010763
GO:0016241	regulation of macroautophagy	2.17885e-09	-19.9445	171	115	0.0137527
GO:0002444	myeloid leukocyte mediated immunity	2.2317e-09	-19.9205	512	295	0.0352786
GO:0044087	regulation of cellular component biogenesis	2.27314e-09	-19.9021	961	519	0.0620665
GO:0009628	response to abiotic stimulus	2.55275e-09	-19.7861	1154	613	0.0733078
GO:0036503	ERAD pathway	2.56983e-09	-19.7794	90	68	0.00813203
GO:0006903	vesicle targeting	2.56983e-09	-19.7794	90	68	0.00813203
GO:0006626	protein targeting to mitochondrion	2.74529e-09	-19.7134	58	48	0.00574025
GO:0009165	nucleotide biosynthetic process	2.94055e-09	-19.6447	239	152	0.0181775
GO:0043068	positive regulation of programmed cell death	3.2799e-09	-19.5355	680	379	0.0453241
GO:0050792	regulation of viral process	3.30507e-09	-19.5278	208	135	0.0161445
GO:0002446	neutrophil mediated immunity	3.44904e-09	-19.4852	492	284	0.0339632
GO:0048872	homeostasis of number of cells	3.49314e-09	-19.4725	199	130	0.0155465
GO:0035967	cellular response to topologically incorrect protein	3.49496e-09	-19.4719	147	101	0.0120785
GO:2001242	regulation of intrinsic apoptotic signaling pathway	4.01142e-09	-19.3341	165	111	0.0132743
GO:0030968	endoplasmic reticulum unfolded protein response	4.10892e-09	-19.3101	104	76	0.00908873
GO:0002181	cytoplasmic translation	4.18021e-09	-19.2929	71	56	0.00669696
GO:0033157	regulation of intracellular protein transport	4.39696e-09	-19.2424	227	145	0.0173403
GO:0032880	regulation of protein localization	4.64622e-09	-19.1872	1026	549	0.0656541
GO:0000723	telomere maintenance	4.72388e-09	-19.1706	111	80	0.00956709
GO:0000086	G2/M transition of mitotic cell cycle	4.7809e-09	-19.1586	130	91	0.0108826
GO:0042769	DNA damage response, detection of DNA damage	4.92564e-09	-19.1288	39	35	0.0041856
GO:0050821	protein stabilization	5.01991e-09	-19.1099	178	118	0.0141115
GO:0010033	response to organic substance	5.05299e-09	-19.1033	2975	1475	0.176393
GO:0048285	organelle fission	5.13109e-09	-19.0879	306	187	0.0223631
GO:0090316	positive regulation of intracellular protein transport	5.1686e-09	-19.0807	153	104	0.0124372
GO:0043312	neutrophil degranulation	5.62898e-09	-18.9953	482	278	0.0332456
GO:0032210	regulation of telomere maintenance via telomerase	5.63275e-09	-18.9947	54	45	0.00538149
GO:0010972	negative regulation of G2/M transition of mitotic cell cycle	5.71798e-09	-18.9796	91	68	0.00813203
GO:0090503	RNA phosphodiester bond hydrolysis, exonucleolytic	5.72591e-09	-18.9783	42	37	0.00442478
GO:0006353	DNA-templated transcription, termination	6.02985e-09	-18.9265	73	57	0.00681655
GO:0033673	negative regulation of kinase activity	7.41413e-09	-18.7199	258	161	0.0192538
GO:0032200	telomere organization	8.68154e-09	-18.5621	124	87	0.0104042
GO:0006479	protein methylation	8.78857e-09	-18.5498	131	91	0.0108826
GO:0008213	protein alkylation	8.78857e-09	-18.5498	131	91	0.0108826
GO:0006354	DNA-templated transcription, elongation	9.62519e-09	-18.4589	90	67	0.00801244
GO:0002283	neutrophil activation involved in immune response	9.84798e-09	-18.436	486	279	0.0333652
GO:0006310	DNA recombination	1.01152e-08	-18.4092	216	138	0.0165032
GO:0032270	positive regulation of cellular protein metabolic process	1.02001e-08	-18.4009	1609	828	0.0990194
GO:0043299	leukocyte degranulation	1.05516e-08	-18.367	502	287	0.0343219
GO:0043618	regulation of transcription from RNA polymerase II promoter in response to stress	1.16939e-08	-18.2642	121	85	0.010165
GO:0031397	negative regulation of protein ubiquitination	1.17068e-08	-18.2631	77	59	0.00705573
GO:0043484	regulation of RNA splicing	1.17352e-08	-18.2607	135	93	0.0111217
GO:0051188	cofactor biosynthetic process	1.19065e-08	-18.2462	209	134	0.0160249
GO:0010942	positive regulation of cell death	1.2125e-08	-18.228	730	401	0.047955
GO:0043903	regulation of symbiosis, encompassing mutualism through parasitism	1.23275e-08	-18.2114	235	148	0.0176991
GO:0016311	dephosphorylation	1.25128e-08	-18.1965	299	182	0.0217651
GO:0009314	response to radiation	1.26539e-08	-18.1853	434	252	0.0301363
GO:0045732	positive regulation of protein catabolic process	1.45912e-08	-18.0428	215	137	0.0163836
GO:0000725	recombinational repair	1.47277e-08	-18.0335	99	72	0.00861038
GO:0006352	DNA-templated transcription, initiation	1.65836e-08	-17.9149	219	139	0.0166228
GO:0000819	sister chromatid segregation	1.74751e-08	-17.8625	141	96	0.0114805
GO:0009301	snRNA transcription	1.8558e-08	-17.8024	71	55	0.00657737
GO:0045815	positive regulation of gene expression, epigenetic	1.95518e-08	-17.7502	63	50	0.00597943
GO:0046902	regulation of mitochondrial membrane permeability	2.01999e-08	-17.7176	76	58	0.00693614
GO:0042542	response to hydrogen peroxide	2.16559e-08	-17.648	122	85	0.010165
GO:0016192	vesicle-mediated transport	2.21404e-08	-17.6259	1890	959	0.114685
GO:0000724	double-strand break repair via homologous recombination	2.41409e-08	-17.5394	98	71	0.00849079
GO:1902115	regulation of organelle assembly	2.52364e-08	-17.495	220	139	0.0166228
GO:0022406	membrane docking	2.69585e-08	-17.429	176	115	0.0137527
GO:0046794	transport of virus	2.772e-08	-17.4011	57	46	0.00550108
GO:0140056	organelle localization by membrane tethering	2.79779e-08	-17.3919	167	110	0.0131547
GO:0043467	regulation of generation of precursor metabolites and energy	2.83911e-08	-17.3772	158	105	0.0125568
GO:0036230	granulocyte activation	2.92644e-08	-17.3469	498	283	0.0338436
GO:0002275	myeloid cell activation involved in immune response	3.06989e-08	-17.299	516	292	0.0349199
GO:0016236	macroautophagy	3.13676e-08	-17.2775	160	106	0.0126764
GO:0075733	intracellular transport of virus	3.2203e-08	-17.2512	54	44	0.0052619
GO:0048524	positive regulation of viral process	3.22123e-08	-17.2509	107	76	0.00908873
GO:0042795	snRNA transcription by RNA polymerase II	3.23689e-08	-17.2461	70	54	0.00645779
GO:0002274	myeloid leukocyte activation	3.34367e-08	-17.2136	580	324	0.0387467
GO:0071103	DNA conformation change	3.38209e-08	-17.2022	321	192	0.022961
GO:0036294	cellular response to decreased oxygen levels	3.58273e-08	-17.1446	206	131	0.0156661
GO:0000079	regulation of cyclin-dependent protein serine/threonine kinase activity	3.59073e-08	-17.1423	102	73	0.00872997
GO:0080134	regulation of response to stress	3.6355e-08	-17.1299	1553	797	0.0953121
GO:0050684	regulation of mRNA processing	3.64173e-08	-17.1282	137	93	0.0111217
GO:0042119	neutrophil activation	3.74121e-08	-17.1013	495	281	0.0336044
GO:0090501	RNA phosphodiester bond hydrolysis	3.85434e-08	-17.0715	155	103	0.0123176
GO:0061014	positive regulation of mRNA catabolic process	4.06136e-08	-17.0192	48	40	0.00478354
GO:1901800	positive regulation of proteasomal protein catabolic process	4.32147e-08	-16.9571	104	74	0.00884956
GO:0061418	regulation of transcription from RNA polymerase II promoter in response to hypoxia	4.61263e-08	-16.8919	77	58	0.00693614
GO:1903364	positive regulation of cellular protein catabolic process	4.61845e-08	-16.8906	141	95	0.0113609
GO:0032436	positive regulation of proteasomal ubiquitin-dependent protein catabolic process	4.62172e-08	-16.8899	82	61	0.00729491
GO:0030099	myeloid cell differentiation	4.84402e-08	-16.8429	216	136	0.0162641
GO:0006732	coenzyme metabolic process	4.92958e-08	-16.8254	246	152	0.0181775
GO:0034614	cellular response to reactive oxygen species	4.9413e-08	-16.8231	134	91	0.0108826
GO:1904029	regulation of cyclin-dependent protein kinase activity	5.15897e-08	-16.7799	106	75	0.00896915
GO:0098781	ncRNA transcription	5.24885e-08	-16.7627	94	68	0.00813203
GO:0008630	intrinsic apoptotic signaling pathway in response to DNA damage	5.62313e-08	-16.6938	69	53	0.0063382
GO:0006446	regulation of translational initiation	6.02458e-08	-16.6248	79	59	0.00705573
GO:0006661	phosphatidylinositol biosynthetic process	6.11221e-08	-16.6104	108	76	0.00908873
GO:0046488	phosphatidylinositol metabolic process	6.16476e-08	-16.6018	165	108	0.0129156
GO:1990542	mitochondrial transmembrane transport	6.97988e-08	-16.4776	91	66	0.00789285
GO:0031098	stress-activated protein kinase signaling cascade	7.02161e-08	-16.4717	140	94	0.0112413
GO:0090559	regulation of membrane permeability	7.44374e-08	-16.4133	86	63	0.00753408
GO:0071310	cellular response to organic substance	7.47193e-08	-16.4095	2354	1173	0.140277
GO:0009892	negative regulation of metabolic process	7.49367e-08	-16.4066	3440	1679	0.200789
GO:0071345	cellular response to cytokine stimulus	7.74504e-08	-16.3736	1011	534	0.0638603
GO:1901698	response to nitrogen compound	7.83717e-08	-16.3618	1042	549	0.0656541
GO:0007051	spindle organization	7.84779e-08	-16.3604	151	100	0.0119589
GO:0034620	cellular response to unfolded protein	8.01873e-08	-16.3389	126	86	0.0102846
GO:2000278	regulation of DNA biosynthetic process	8.40162e-08	-16.2923	112	78	0.00932791
GO:0010605	negative regulation of macromolecule metabolic process	8.43745e-08	-16.288	3204	1569	0.187635
GO:0071453	cellular response to oxygen levels	8.49744e-08	-16.2809	223	139	0.0166228
GO:0010243	response to organonitrogen compound	8.79891e-08	-16.2461	950	504	0.0602727
GO:0042981	regulation of apoptotic process	8.93179e-08	-16.2311	1591	812	0.097106
GO:0070507	regulation of microtubule cytoskeleton organization	9.13083e-08	-16.209	186	119	0.014231
GO:0043543	protein acylation	9.13083e-08	-16.209	186	119	0.014231
GO:0019058	viral life cycle	9.34418e-08	-16.1859	199	126	0.0150682
GO:1903052	positive regulation of proteolysis involved in cellular protein catabolic process	9.5338e-08	-16.1658	121	83	0.00992586
GO:0072657	protein localization to membrane	9.8736e-08	-16.1308	481	272	0.0325281
GO:0010646	regulation of cell communication	9.91814e-08	-16.1263	3551	1729	0.206769
GO:0006998	nuclear envelope organization	1.07756e-07	-16.0434	52	42	0.00502272
GO:0006301	postreplication repair	1.07756e-07	-16.0434	52	42	0.00502272
GO:0006513	protein monoubiquitination	1.10066e-07	-16.0222	60	47	0.00562066
GO:0065007	biological regulation	1.14139e-07	-15.9859	12783	5886	0.703899
GO:0006997	nucleus organization	1.15613e-07	-15.973	132	89	0.0106434
GO:0006473	protein acetylation	1.31038e-07	-15.8478	143	95	0.0113609
GO:0030705	cytoskeleton-dependent intracellular transport	1.34962e-07	-15.8183	174	112	0.0133939
GO:0051098	regulation of binding	1.38034e-07	-15.7958	374	217	0.0259507
GO:0009895	negative regulation of catabolic process	1.3978e-07	-15.7832	310	184	0.0220043
GO:0062012	regulation of small molecule metabolic process	1.43572e-07	-15.7564	435	248	0.029658
GO:0023051	regulation of signaling	1.46535e-07	-15.736	3592	1746	0.208802
GO:0034097	response to cytokine	1.54696e-07	-15.6818	1102	576	0.068883
GO:0032922	circadian regulation of gene expression	1.55406e-07	-15.6772	62	48	0.00574025
GO:0072522	purine-containing compound biosynthetic process	1.57213e-07	-15.6657	167	108	0.0129156
GO:0090329	regulation of DNA-dependent DNA replication	1.63895e-07	-15.624	54	43	0.00514231
GO:0044283	small molecule biosynthetic process	1.66858e-07	-15.6061	579	320	0.0382684
GO:0006470	protein dephosphorylation	1.67084e-07	-15.6048	206	129	0.0154269
GO:0042274	ribosomal small subunit biogenesis	1.67579e-07	-15.6018	67	51	0.00609902
GO:1903578	regulation of ATP metabolic process	1.67612e-07	-15.6016	122	83	0.00992586
GO:0031146	SCF-dependent proteasomal ubiquitin-dependent protein catabolic process	1.67766e-07	-15.6007	94	67	0.00801244
GO:0006650	glycerophospholipid metabolic process	1.71025e-07	-15.5815	301	179	0.0214064
GO:0006520	cellular amino acid metabolic process	1.71025e-07	-15.5815	301	179	0.0214064
GO:0032206	positive regulation of telomere maintenance	1.95863e-07	-15.4459	51	41	0.00490313
GO:0060249	anatomical structure homeostasis	2.04163e-07	-15.4043	350	204	0.0243961
GO:1902850	microtubule cytoskeleton organization involved in mitosis	2.07166e-07	-15.3897	103	72	0.00861038
GO:0032886	regulation of microtubule-based process	2.24814e-07	-15.308	218	135	0.0161445
GO:0010970	transport along microtubule	2.27079e-07	-15.298	155	101	0.0120785
GO:0001701	in utero embryonic development	2.37096e-07	-15.2548	372	215	0.0257116
GO:0031056	regulation of histone modification	2.37245e-07	-15.2542	146	96	0.0114805
GO:0010941	regulation of cell death	2.42141e-07	-15.2337	1742	880	0.105238
GO:0018394	peptidyl-lysine acetylation	2.57334e-07	-15.1729	121	82	0.00980627
GO:0043067	regulation of programmed cell death	2.58268e-07	-15.1693	1618	821	0.0981823
GO:1903706	regulation of hemopoiesis	2.61844e-07	-15.1555	477	268	0.0320497
GO:2001021	negative regulation of response to DNA damage stimulus	2.68429e-07	-15.1307	81	59	0.00705573
GO:0071456	cellular response to hypoxia	2.7086e-07	-15.1217	196	123	0.0147094
GO:0043631	RNA polyadenylation	2.75522e-07	-15.1046	30	27	0.00322889
GO:0044782	cilium organization	2.84362e-07	-15.073	357	207	0.0247548
GO:0045862	positive regulation of proteolysis	2.88113e-07	-15.0599	359	208	0.0248744
GO:1903321	negative regulation of protein modification by small protein conjugation or removal	3.01382e-07	-15.0149	88	63	0.00753408
GO:0034250	positive regulation of cellular amide metabolic process	3.07931e-07	-14.9934	152	99	0.0118393
GO:0000959	mitochondrial RNA metabolic process	3.17312e-07	-14.9634	39	33	0.00394642
GO:0006984	ER-nucleus signaling pathway	3.25928e-07	-14.9366	36	31	0.00370725
GO:0034644	cellular response to UV	3.30975e-07	-14.9212	83	60	0.00717532
GO:0042325	regulation of phosphorylation	3.33616e-07	-14.9133	1620	821	0.0981823
GO:0051347	positive regulation of transferase activity	3.46756e-07	-14.8746	649	353	0.0422148
GO:0033209	tumor necrosis factor-mediated signaling pathway	3.49507e-07	-14.8667	118	80	0.00956709
GO:0018393	internal peptidyl-lysine acetylation	3.49507e-07	-14.8667	118	80	0.00956709
GO:1903313	positive regulation of mRNA metabolic process	3.55896e-07	-14.8486	78	57	0.00681655
GO:0006457	protein folding	3.72314e-07	-14.8035	225	138	0.0165032
GO:0055114	oxidation-reduction process	3.74533e-07	-14.7976	942	496	0.059316
GO:0006900	vesicle budding from membrane	3.77764e-07	-14.789	97	68	0.00813203
GO:2000060	positive regulation of ubiquitin-dependent protein catabolic process	3.77764e-07	-14.789	97	68	0.00813203
GO:0009144	purine nucleoside triphosphate metabolic process	3.78474e-07	-14.7871	68	51	0.00609902
GO:0051403	stress-activated MAPK cascade	3.78896e-07	-14.786	104	72	0.00861038
GO:0071236	cellular response to antibiotic	3.93605e-07	-14.7479	120	81	0.00968668
GO:0120031	plasma membrane bounded cell projection assembly	3.94663e-07	-14.7452	433	245	0.0292992
GO:0007033	vacuole organization	4.02945e-07	-14.7245	129	86	0.0102846
GO:0006644	phospholipid metabolic process	4.04111e-07	-14.7216	370	213	0.0254724
GO:0030031	cell projection assembly	4.06573e-07	-14.7155	447	252	0.0301363
GO:0016573	histone acetylation	4.19355e-07	-14.6845	113	77	0.00920832
GO:0019752	carboxylic acid metabolic process	4.25754e-07	-14.6694	883	467	0.0558479
GO:0043902	positive regulation of multi-organism process	4.27867e-07	-14.6645	503	280	0.0334848
GO:0060271	cilium assembly	4.33646e-07	-14.651	337	196	0.0234394
GO:0006338	chromatin remodeling	4.3799e-07	-14.6411	173	110	0.0131547
GO:0030522	intracellular receptor signaling pathway	4.84828e-07	-14.5395	164	105	0.0125568
GO:1904872	regulation of telomerase RNA localization to Cajal body	5.1571e-07	-14.4777	18	18	0.0021526
GO:0008654	phospholipid biosynthetic process	5.1578e-07	-14.4776	243	147	0.0175795
GO:1902532	negative regulation of intracellular signal transduction	5.23728e-07	-14.4623	546	301	0.0359962
GO:0070887	cellular response to chemical stimulus	5.4868e-07	-14.4158	2881	1410	0.16862
GO:0018023	peptidyl-lysine trimethylation	5.56633e-07	-14.4014	29	26	0.0031093
GO:0008334	histone mRNA metabolic process	5.56633e-07	-14.4014	29	26	0.0031093
GO:0022616	DNA strand elongation	5.81259e-07	-14.3581	22	21	0.00251136
GO:0032481	positive regulation of type I interferon production	5.86466e-07	-14.3492	77	56	0.00669696
GO:0097064	ncRNA export from nucleus	6.03713e-07	-14.3202	38	32	0.00382684
GO:0030433	ubiquitin-dependent ERAD pathway	6.21988e-07	-14.2903	72	53	0.0063382
GO:1902036	regulation of hematopoietic stem cell differentiation	6.21988e-07	-14.2903	72	53	0.0063382
GO:0008610	lipid biosynthetic process	6.29887e-07	-14.2777	569	312	0.0373116
GO:2000573	positive regulation of DNA biosynthetic process	6.39834e-07	-14.2621	67	50	0.00597943
GO:0034504	protein localization to nucleus	6.55431e-07	-14.238	161	103	0.0123176
GO:0016571	histone methylation	6.88193e-07	-14.1892	91	64	0.00765367
GO:0006163	purine nucleotide metabolic process	7.09019e-07	-14.1594	327	190	0.0227218
GO:0007080	mitotic metaphase plate congression	7.65038e-07	-14.0833	46	37	0.00442478
GO:0006368	transcription elongation from RNA polymerase II promoter	7.78863e-07	-14.0654	74	54	0.00645779
GO:0051090	regulation of DNA-binding transcription factor activity	8.25449e-07	-14.0073	432	243	0.02906
GO:0043254	regulation of protein complex assembly	8.40501e-07	-13.9893	446	250	0.0298972
GO:0000280	nuclear division	8.51028e-07	-13.9768	281	166	0.0198517
GO:0001510	RNA methylation	8.75776e-07	-13.9482	81	58	0.00693614
GO:0006383	transcription by RNA polymerase III	8.98987e-07	-13.922	43	35	0.0041856
GO:0032201	telomere maintenance via semi-conservative replication	9.03655e-07	-13.9168	25	23	0.00275054
GO:0010639	negative regulation of organelle organization	9.21971e-07	-13.8968	377	215	0.0257116
GO:0034101	erythrocyte homeostasis	9.28471e-07	-13.8897	88	62	0.00741449
GO:0048284	organelle fusion	9.41093e-07	-13.8762	95	66	0.00789285
GO:0097711	ciliary basal body-plasma membrane docking	9.41093e-07	-13.8762	95	66	0.00789285
GO:0008156	negative regulation of DNA replication	1.03036e-06	-13.7856	40	33	0.00394642
GO:0048199	vesicle targeting, to, from or within Golgi	1.03249e-06	-13.7835	71	52	0.00621861
GO:0010332	response to gamma radiation	1.03635e-06	-13.7798	56	43	0.00514231
GO:0016482	cytosolic transport	1.04182e-06	-13.7745	140	91	0.0108826
GO:0000226	microtubule cytoskeleton organization	1.0762e-06	-13.7421	465	259	0.0309735
GO:0035601	protein deacylation	1.08189e-06	-13.7368	61	46	0.00550108
GO:0043687	post-translational protein modification	1.10915e-06	-13.7119	358	205	0.0245157
GO:0006378	mRNA polyadenylation	1.12046e-06	-13.7018	28	25	0.00298972
GO:0006282	regulation of DNA repair	1.12056e-06	-13.7017	122	81	0.00968668
GO:0050789	regulation of biological process	1.13171e-06	-13.6918	12115	5577	0.666946
GO:1904358	positive regulation of telomere maintenance via telomere lengthening	1.14339e-06	-13.6815	37	31	0.00370725
GO:0046390	ribose phosphate biosynthetic process	1.14363e-06	-13.6813	166	105	0.0125568
GO:0008053	mitochondrial fusion	1.15335e-06	-13.6728	17	17	0.00203301
GO:0006271	DNA strand elongation involved in DNA replication	1.15335e-06	-13.6728	17	17	0.00203301
GO:0048194	Golgi vesicle budding	1.17337e-06	-13.6556	78	56	0.00669696
GO:0006270	DNA replication initiation	1.21789e-06	-13.6184	31	27	0.00322889
GO:0023014	signal transduction by protein phosphorylation	1.22669e-06	-13.6112	386	219	0.0261899
GO:1901532	regulation of hematopoietic progenitor cell differentiation	1.25222e-06	-13.5906	85	60	0.00717532
GO:0019693	ribose phosphate metabolic process	1.26563e-06	-13.5799	331	191	0.0228414
GO:0070301	cellular response to hydrogen peroxide	1.28195e-06	-13.5671	73	53	0.0063382
GO:0036297	interstrand cross-link repair	1.31164e-06	-13.5442	53	41	0.00490313
GO:0001933	negative regulation of protein phosphorylation	1.33388e-06	-13.5274	430	241	0.0288209
GO:0060966	regulation of gene silencing by RNA	1.37611e-06	-13.4963	117	78	0.00932791
GO:0060147	regulation of posttranscriptional gene silencing	1.37611e-06	-13.4963	117	78	0.00932791
GO:0042255	ribosome assembly	1.40982e-06	-13.472	63	47	0.00562066
GO:0010508	positive regulation of autophagy	1.52357e-06	-13.3945	119	79	0.0094475
GO:0051248	negative regulation of protein metabolic process	1.53206e-06	-13.3889	1184	608	0.0727099
GO:0065004	protein-DNA complex assembly	1.53607e-06	-13.3863	229	138	0.0165032
GO:0006164	purine nucleotide biosynthetic process	1.72821e-06	-13.2684	154	98	0.0117197
GO:0051174	regulation of phosphorus metabolic process	1.74237e-06	-13.2603	1818	908	0.108586
GO:0042177	negative regulation of protein catabolic process	1.76706e-06	-13.2462	132	86	0.0102846
GO:0019220	regulation of phosphate metabolic process	1.76707e-06	-13.2462	1816	907	0.108467
GO:0051310	metaphase plate congression	1.79353e-06	-13.2313	55	42	0.00502272
GO:0006475	internal protein amino acid acetylation	1.84604e-06	-13.2025	123	81	0.00968668
GO:0051053	negative regulation of DNA metabolic process	1.84604e-06	-13.2025	123	81	0.00968668
GO:0006297	nucleotide-excision repair, DNA gap filling	1.86514e-06	-13.1922	24	22	0.00263095
GO:0071901	negative regulation of protein serine/threonine kinase activity	1.90966e-06	-13.1686	145	93	0.0111217
GO:0043436	oxoacid metabolic process	1.94002e-06	-13.1528	973	506	0.0605118
GO:0032269	negative regulation of cellular protein metabolic process	2.04958e-06	-13.0979	1115	574	0.0686439
GO:0009259	ribonucleotide metabolic process	2.06172e-06	-13.092	321	185	0.0221239
GO:0051568	histone H3-K4 methylation	2.15512e-06	-13.0477	36	30	0.00358766
GO:0051031	tRNA transport	2.15512e-06	-13.0477	36	30	0.00358766
GO:1900034	regulation of cellular response to heat	2.27502e-06	-12.9935	79	56	0.00669696
GO:0098732	macromolecule deacylation	2.37195e-06	-12.9518	62	46	0.00550108
GO:0046677	response to antibiotic	2.4511e-06	-12.919	304	176	0.0210476
GO:0071824	protein-DNA complex subunit organization	2.48584e-06	-12.9049	269	158	0.018895
GO:0007007	inner mitochondrial membrane organization	2.49634e-06	-12.9007	44	35	0.0041856
GO:1901028	regulation of mitochondrial outer membrane permeabilization involved in apoptotic signaling pathway	2.49634e-06	-12.9007	44	35	0.0041856
GO:0070482	response to oxygen levels	2.5865e-06	-12.8652	385	217	0.0259507
GO:0042326	negative regulation of phosphorylation	2.66897e-06	-12.8338	469	259	0.0309735
GO:0071349	cellular response to interleukin-12	2.89145e-06	-12.7538	49	38	0.00454437
GO:0009260	ribonucleotide biosynthetic process	2.96418e-06	-12.7289	159	100	0.0119589
GO:0002474	antigen processing and presentation of peptide antigen via MHC class I	2.99276e-06	-12.7193	97	66	0.00789285
GO:0019985	translesion synthesis	3.00251e-06	-12.7161	41	33	0.00394642
GO:0009108	coenzyme biosynthetic process	3.03203e-06	-12.7063	135	87	0.0104042
GO:0046777	protein autophosphorylation	3.04364e-06	-12.7025	191	117	0.0139919
GO:0002262	myeloid cell homeostasis	3.11605e-06	-12.6789	106	71	0.00849079
GO:0009141	nucleoside triphosphate metabolic process	3.58016e-06	-12.5401	92	63	0.00753408
GO:0000726	non-recombinational repair	3.64031e-06	-12.5234	78	55	0.00657737
GO:0006487	protein N-linked glycosylation	3.64031e-06	-12.5234	78	55	0.00657737
GO:0051493	regulation of cytoskeleton organization	3.64712e-06	-12.5216	535	291	0.0348003
GO:0006082	organic acid metabolic process	3.7292e-06	-12.4993	994	514	0.0614685
GO:2000045	regulation of G1/S transition of mitotic cell cycle	3.74679e-06	-12.4946	184	113	0.0135135
GO:0000018	regulation of DNA recombination	3.796e-06	-12.4816	101	68	0.00813203
GO:0009968	negative regulation of signal transduction	3.93102e-06	-12.4466	1317	668	0.0798852
GO:0031330	negative regulation of cellular catabolic process	3.93143e-06	-12.4465	255	150	0.0179383
GO:0000731	DNA synthesis involved in DNA repair	3.96552e-06	-12.4379	51	39	0.00466396
GO:0030071	regulation of mitotic metaphase/anaphase transition	3.96552e-06	-12.4379	51	39	0.00466396
GO:0051972	regulation of telomerase activity	3.96552e-06	-12.4379	51	39	0.00466396
GO:0000291	nuclear-transcribed mRNA catabolic process, exonucleolytic	4.04145e-06	-12.4189	35	29	0.00346807
GO:1901030	positive regulation of mitochondrial outer membrane permeabilization involved in apoptotic signaling pathway	4.04145e-06	-12.4189	35	29	0.00346807
GO:0051186	cofactor metabolic process	4.28043e-06	-12.3615	433	240	0.0287013
GO:0030218	erythrocyte differentiation	4.28203e-06	-12.3611	80	56	0.00669696
GO:0006091	generation of precursor metabolites and energy	4.29066e-06	-12.3591	415	231	0.027625
GO:0006901	vesicle coating	4.58521e-06	-12.2927	68	49	0.00585984
GO:0009267	cellular response to starvation	4.8003e-06	-12.2468	149	94	0.0112413
GO:0007052	mitotic spindle organization	4.91518e-06	-12.2232	75	53	0.0063382
GO:0006367	transcription initiation from RNA polymerase II promoter	5.15139e-06	-12.1762	166	103	0.0123176
GO:0045727	positive regulation of translation	5.17109e-06	-12.1724	127	82	0.00980627
GO:0000165	MAPK cascade	5.21459e-06	-12.164	366	206	0.0246353
GO:1903749	positive regulation of establishment of protein localization to mitochondrion	5.23415e-06	-12.1603	58	43	0.00514231
GO:0046474	glycerophospholipid biosynthetic process	5.35035e-06	-12.1383	204	123	0.0147094
GO:0090114	COPII-coated vesicle budding	5.549e-06	-12.1019	70	50	0.00597943
GO:0051100	negative regulation of binding	5.64472e-06	-12.0848	170	105	0.0125568
GO:0000002	mitochondrial genome maintenance	5.64805e-06	-12.0842	19	18	0.0021526
GO:0080182	histone H3-K4 trimethylation	5.76746e-06	-12.0633	15	15	0.00179383
GO:1904874	positive regulation of telomerase RNA localization to Cajal body	5.76746e-06	-12.0633	15	15	0.00179383
GO:0042594	response to starvation	6.02602e-06	-12.0194	191	116	0.0138723
GO:0019882	antigen processing and presentation	6.17865e-06	-11.9944	214	128	0.0153073
GO:0043405	regulation of MAP kinase activity	6.33788e-06	-11.969	341	193	0.0230806
GO:0043966	histone H3 acetylation	6.38428e-06	-11.9617	45	35	0.0041856
GO:0009225	nucleotide-sugar metabolic process	6.49109e-06	-11.9451	37	30	0.00358766
GO:0036293	response to decreased oxygen levels	6.60038e-06	-11.9284	361	203	0.0242765
GO:0018022	peptidyl-lysine methylation	6.61708e-06	-11.9259	86	59	0.00705573
GO:1903747	regulation of establishment of protein localization to mitochondrion	6.63397e-06	-11.9233	72	51	0.00609902
GO:0072332	intrinsic apoptotic signaling pathway by p53 class mediator	6.83857e-06	-11.8929	50	38	0.00454437
GO:0070671	response to interleukin-12	6.83857e-06	-11.8929	50	38	0.00454437
GO:0032784	regulation of DNA-templated transcription, elongation	6.83857e-06	-11.8929	50	38	0.00454437
GO:0030258	lipid modification	6.86934e-06	-11.8884	199	120	0.0143506
GO:0036498	IRE1-mediated unfolded protein response	6.87792e-06	-11.8872	55	41	0.00490313
GO:0060964	regulation of gene silencing by miRNA	6.89664e-06	-11.8845	113	74	0.00884956
GO:0045931	positive regulation of mitotic cell cycle	6.90459e-06	-11.8833	163	101	0.0120785
GO:0006409	tRNA export from nucleus	7.53815e-06	-11.7955	34	28	0.00334848
GO:0071431	tRNA-containing ribonucleoprotein complex export from nucleus	7.53815e-06	-11.7955	34	28	0.00334848
GO:0006369	termination of RNA polymerase II transcription	7.53815e-06	-11.7955	34	28	0.00334848
GO:0036260	RNA capping	7.53815e-06	-11.7955	34	28	0.00334848
GO:0032212	positive regulation of telomere maintenance via telomerase	7.53815e-06	-11.7955	34	28	0.00334848
GO:0009452	7-methylguanosine RNA capping	7.53815e-06	-11.7955	34	28	0.00334848
GO:0003712	transcription coregulator activity	7.83646e-06	-11.7567	81	56	0.00669696
GO:1900182	positive regulation of protein localization to nucleus	7.84359e-06	-11.7558	74	52	0.00621861
GO:0045943	positive regulation of transcription by RNA polymerase I	7.86191e-06	-11.7535	22	20	0.00239177
GO:0000469	cleavage involved in rRNA processing	7.86191e-06	-11.7535	22	20	0.00239177
GO:2001022	positive regulation of response to DNA damage stimulus	7.86278e-06	-11.7534	97	65	0.00777326
GO:0071902	positive regulation of protein serine/threonine kinase activity	8.04048e-06	-11.731	336	190	0.0227218
GO:0007034	vacuolar transport	8.2348e-06	-11.7071	141	89	0.0106434
GO:0017038	protein import	8.2348e-06	-11.7071	141	89	0.0106434
GO:0010965	regulation of mitotic sister chromatid separation	8.75695e-06	-11.6457	57	42	0.00502272
GO:0035722	interleukin-12-mediated signaling pathway	8.7864e-06	-11.6423	47	36	0.00430519
GO:0032527	protein exit from endoplasmic reticulum	8.91601e-06	-11.6277	25	22	0.00263095
GO:0035872	nucleotide-binding domain, leucine rich repeat containing receptor signaling pathway	9.00342e-06	-11.6179	28	24	0.00287013
GO:0006360	transcription by RNA polymerase I	9.81257e-06	-11.5318	39	31	0.00370725
GO:1902806	regulation of cell cycle G1/S phase transition	9.91446e-06	-11.5215	202	121	0.0144702
GO:0099111	microtubule-based transport	9.92809e-06	-11.5201	181	110	0.0131547
GO:0046782	regulation of viral transcription	1.00171e-05	-11.5112	64	46	0.00550108
GO:0006109	regulation of carbohydrate metabolic process	1.04596e-05	-11.468	206	123	0.0147094
GO:0006303	double-strand break repair via nonhomologous end joining	1.06127e-05	-11.4535	71	50	0.00597943
GO:0034968	histone lysine methylation	1.06127e-05	-11.4535	71	50	0.00597943
GO:0070201	regulation of establishment of protein localization	1.06182e-05	-11.4529	758	397	0.0474767
GO:1905269	positive regulation of chromatin organization	1.06507e-05	-11.4499	103	68	0.00813203
GO:0072521	purine-containing compound metabolic process	1.06587e-05	-11.4491	359	201	0.0240373
GO:0006888	endoplasmic reticulum to Golgi vesicle-mediated transport	1.07309e-05	-11.4424	208	124	0.014829
GO:0007265	Ras protein signal transduction	1.13826e-05	-11.3834	243	142	0.0169816
GO:0098813	nuclear chromosome segregation	1.18041e-05	-11.3471	216	128	0.0153073
GO:1900180	regulation of protein localization to nucleus	1.1972e-05	-11.3329	116	75	0.00896915
GO:0016925	protein sumoylation	1.20675e-05	-11.325	66	47	0.00562066
GO:0009199	ribonucleoside triphosphate metabolic process	1.20675e-05	-11.325	66	47	0.00562066
GO:0045017	glycerolipid biosynthetic process	1.20684e-05	-11.3249	218	129	0.0154269
GO:0009150	purine ribonucleotide metabolic process	1.22546e-05	-11.3096	306	174	0.0208084
GO:0051303	establishment of chromosome localization	1.24504e-05	-11.2938	73	51	0.00609902
GO:0002521	leukocyte differentiation	1.29826e-05	-11.2519	328	185	0.0221239
GO:2001243	negative regulation of intrinsic apoptotic signaling pathway	1.31724e-05	-11.2374	98	65	0.00777326
GO:0065008	regulation of biological quality	1.33632e-05	-11.223	4067	1939	0.231882
GO:0009152	purine ribonucleotide biosynthetic process	1.37655e-05	-11.1933	146	91	0.0108826
GO:0006370	7-methylguanosine mRNA capping	1.39801e-05	-11.1779	33	27	0.00322889
GO:0043928	exonucleolytic catabolism of deadenylated mRNA	1.39801e-05	-11.1779	33	27	0.00322889
GO:0003700	DNA-binding transcription factor activity	1.42222e-05	-11.1607	669	353	0.0422148
GO:0000281	mitotic cytokinesis	1.43558e-05	-11.1514	68	48	0.00574025
GO:0033047	regulation of mitotic sister chromatid segregation	1.43558e-05	-11.1514	68	48	0.00574025
GO:1903322	positive regulation of protein modification by small protein conjugation or removal	1.49783e-05	-11.1089	135	85	0.010165
GO:0032480	negative regulation of type I interferon production	1.51823e-05	-11.0954	46	35	0.0041856
GO:0030490	maturation of SSU-rRNA	1.51823e-05	-11.0954	46	35	0.0041856
GO:0023057	negative regulation of signaling	1.5545e-05	-11.0718	1415	709	0.0847883
GO:0090200	positive regulation of release of cytochrome c from mitochondria	1.5947e-05	-11.0462	30	25	0.00298972
GO:0000027	ribosomal large subunit assembly	1.5947e-05	-11.0462	30	25	0.00298972
GO:0010648	negative regulation of cell communication	1.59742e-05	-11.0445	1411	707	0.0845492
GO:0007010	cytoskeleton organization	1.60194e-05	-11.0417	1084	552	0.0660129
GO:0051204	protein insertion into mitochondrial membrane	1.60459e-05	-11.0401	21	19	0.00227218
GO:0007264	small GTPase mediated signal transduction	1.61022e-05	-11.0366	313	177	0.0211672
GO:0071496	cellular response to external stimulus	1.67196e-05	-10.9989	333	187	0.0223631
GO:0070423	nucleotide-binding oligomerization domain containing signaling pathway	1.73605e-05	-10.9613	27	23	0.00275054
GO:0046605	regulation of centrosome cycle	1.80043e-05	-10.9249	58	42	0.00502272
GO:0030098	lymphocyte differentiation	1.89726e-05	-10.8725	235	137	0.0163836
GO:0070936	protein K48-linked ubiquitination	1.93502e-05	-10.8528	53	39	0.00466396
GO:1902099	regulation of metaphase/anaphase transition of cell cycle	1.93502e-05	-10.8528	53	39	0.00466396
GO:1903051	negative regulation of proteolysis involved in cellular protein catabolic process	1.96552e-05	-10.8372	72	50	0.00597943
GO:0038061	NIK/NF-kappaB signaling	1.98977e-05	-10.8249	88	59	0.00705573
GO:0043470	regulation of carbohydrate catabolic process	1.98977e-05	-10.8249	88	59	0.00705573
GO:2000059	negative regulation of ubiquitin-dependent protein catabolic process	1.99813e-05	-10.8207	48	36	0.00430519
GO:0010563	negative regulation of phosphorus metabolic process	2.11107e-05	-10.7657	585	311	0.0371921
GO:1903900	regulation of viral life cycle	2.12619e-05	-10.7586	149	92	0.0110022
GO:0030217	T cell differentiation	2.13311e-05	-10.7553	134	84	0.0100454
GO:0046486	glycerolipid metabolic process	2.14577e-05	-10.7494	372	206	0.0246353
GO:0001666	response to hypoxia	2.15025e-05	-10.7473	350	195	0.0233198
GO:0016055	Wnt signaling pathway	2.15025e-05	-10.7473	350	195	0.0233198
GO:0198738	cell-cell signaling by wnt	2.15025e-05	-10.7473	350	195	0.0233198
GO:0009262	deoxyribonucleotide metabolic process	2.15249e-05	-10.7463	35	28	0.00334848
GO:0002753	cytoplasmic pattern recognition receptor signaling pathway	2.15249e-05	-10.7463	35	28	0.00334848
GO:0007254	JNK cascade	2.15573e-05	-10.7448	81	55	0.00657737
GO:0009205	purine ribonucleoside triphosphate metabolic process	2.18947e-05	-10.7293	60	43	0.00514231
GO:0050000	chromosome localization	2.26656e-05	-10.6947	74	51	0.00609902
GO:1904951	positive regulation of establishment of protein localization	2.30115e-05	-10.6795	457	248	0.029658
GO:0032868	response to insulin	2.39231e-05	-10.6407	228	133	0.0159053
GO:2000134	negative regulation of G1/S transition of mitotic cell cycle	2.42967e-05	-10.6252	125	79	0.0094475
GO:2001234	negative regulation of apoptotic signaling pathway	2.42971e-05	-10.6252	230	134	0.0160249
GO:0006643	membrane lipid metabolic process	2.4975e-05	-10.5976	201	119	0.014231
GO:2000641	regulation of early endosome to late endosome transport	2.5393e-05	-10.581	17	16	0.00191342
GO:0045936	negative regulation of phosphate metabolic process	2.54045e-05	-10.5806	584	310	0.0370725
GO:0006356	regulation of transcription by RNA polymerase I	2.57702e-05	-10.5663	32	26	0.0031093
GO:0034502	protein localization to chromosome	2.62428e-05	-10.5481	62	44	0.0052619
GO:1905268	negative regulation of chromatin organization	2.62428e-05	-10.5481	62	44	0.0052619
GO:0010035	response to inorganic substance	2.64919e-05	-10.5387	531	284	0.0339632
GO:0045185	maintenance of protein location	2.77791e-05	-10.4912	105	68	0.00813203
GO:0032006	regulation of TOR signaling	2.77791e-05	-10.4912	105	68	0.00813203
GO:0009792	embryo development ending in birth or egg hatching	2.78577e-05	-10.4884	638	336	0.0401818
GO:0106074	aminoacyl-tRNA metabolism involved in translational fidelity	2.88332e-05	-10.454	13	13	0.00155465
GO:0090239	regulation of histone H4 acetylation	2.88332e-05	-10.454	13	13	0.00155465
GO:0032869	cellular response to insulin stimulus	2.8933e-05	-10.4505	165	100	0.0119589
GO:0006887	exocytosis	2.90269e-05	-10.4473	779	404	0.0483138
GO:2000736	regulation of stem cell differentiation	2.90653e-05	-10.446	118	75	0.00896915
GO:0031572	G2 DNA damage checkpoint	2.99268e-05	-10.4168	29	24	0.00287013
GO:0000083	regulation of transcription involved in G1/S transition of mitotic cell cycle	2.99268e-05	-10.4168	29	24	0.00287013
GO:0048208	COPII vesicle coating	3.10488e-05	-10.3799	64	45	0.00538149
GO:0048207	vesicle targeting, rough ER to cis-Golgi	3.10488e-05	-10.3799	64	45	0.00538149
GO:0002637	regulation of immunoglobulin production	3.10488e-05	-10.3799	64	45	0.00538149
GO:0048024	regulation of mRNA splicing, via spliceosome	3.21411e-05	-10.3454	98	64	0.00765367
GO:1900151	regulation of nuclear-transcribed mRNA catabolic process, deadenylation-dependent decay	3.26042e-05	-10.3311	20	18	0.0021526
GO:0042276	error-prone translesion synthesis	3.26042e-05	-10.3311	20	18	0.0021526
GO:0006490	oligosaccharide-lipid intermediate biosynthetic process	3.26042e-05	-10.3311	20	18	0.0021526
GO:0032211	negative regulation of telomere maintenance via telomerase	3.26042e-05	-10.3311	20	18	0.0021526
GO:0036473	cell death in response to oxidative stress	3.26042e-05	-10.3311	20	18	0.0021526
GO:0071478	cellular response to radiation	3.27979e-05	-10.3251	173	104	0.0124372
GO:0018107	peptidyl-threonine phosphorylation	3.30987e-05	-10.316	80	54	0.00645779
GO:0033045	regulation of sister chromatid segregation	3.30987e-05	-10.316	80	54	0.00645779
GO:0046649	lymphocyte activation	3.31622e-05	-10.3141	382	210	0.0251136
GO:1900739	regulation of protein insertion into mitochondrial membrane involved in apoptotic signaling pathway	3.32827e-05	-10.3105	26	22	0.00263095
GO:1900740	positive regulation of protein insertion into mitochondrial membrane involved in apoptotic signaling pathway	3.32827e-05	-10.3105	26	22	0.00263095
GO:0070911	global genome nucleotide-excision repair	3.32827e-05	-10.3105	26	22	0.00263095
GO:0042147	retrograde transport, endosome to Golgi	3.33528e-05	-10.3084	89	59	0.00705573
GO:0019318	hexose metabolic process	3.34308e-05	-10.306	154	94	0.0112413
GO:0002478	antigen processing and presentation of exogenous peptide antigen	3.37566e-05	-10.2963	175	105	0.0125568
GO:0042149	cellular response to glucose starvation	3.3803e-05	-10.295	42	32	0.00382684
GO:0009226	nucleotide-sugar biosynthetic process	3.46984e-05	-10.2688	23	20	0.00239177
GO:0008135	translation factor activity, RNA binding	3.46984e-05	-10.2688	23	20	0.00239177
GO:0007040	lysosome organization	3.54581e-05	-10.2472	59	42	0.00502272
GO:0080171	lytic vacuole organization	3.54581e-05	-10.2472	59	42	0.00502272
GO:0043009	chordate embryonic development	3.60253e-05	-10.2313	621	327	0.0391055
GO:0071985	multivesicular body sorting pathway	3.88276e-05	-10.1564	34	27	0.00322889
GO:0031050	dsRNA processing	3.88276e-05	-10.1564	34	27	0.00322889
GO:0070918	production of small RNA involved in gene silencing by RNA	3.88276e-05	-10.1564	34	27	0.00322889
GO:0007050	cell cycle arrest	3.97177e-05	-10.1337	145	89	0.0106434
GO:0007032	endosome organization	4.00932e-05	-10.1243	75	51	0.00609902
GO:0046822	regulation of nucleocytoplasmic transport	4.07021e-05	-10.1092	104	67	0.00801244
GO:1905897	regulation of response to endoplasmic reticulum stress	4.1159e-05	-10.0981	84	56	0.00669696
GO:0051129	negative regulation of cellular component organization	4.19757e-05	-10.0784	715	372	0.044487
GO:1903902	positive regulation of viral life cycle	4.20966e-05	-10.0755	61	43	0.00514231
GO:0071214	cellular response to abiotic stimulus	4.25436e-05	-10.065	309	173	0.0206888
GO:0104004	cellular response to environmental stimulus	4.25436e-05	-10.065	309	173	0.0206888
GO:0002200	somatic diversification of immune receptors	4.28453e-05	-10.0579	49	36	0.00430519
GO:0060236	regulation of mitotic spindle organization	4.34818e-05	-10.0432	39	30	0.00358766
GO:0045911	positive regulation of DNA recombination	4.34818e-05	-10.0432	39	30	0.00358766
GO:0030488	tRNA methylation	4.34818e-05	-10.0432	39	30	0.00358766
GO:0009124	nucleoside monophosphate biosynthetic process	4.44777e-05	-10.0205	44	33	0.00394642
GO:0048583	regulation of response to stimulus	4.62011e-05	-9.98251	4354	2062	0.246592
GO:0009967	positive regulation of signal transduction	4.67884e-05	-9.96988	1685	831	0.0993781
GO:0036257	multivesicular body organization	4.71974e-05	-9.96117	31	25	0.00298972
GO:0009394	2'-deoxyribonucleotide metabolic process	4.71974e-05	-9.96117	31	25	0.00298972
GO:0006110	regulation of glycolytic process	5.0538e-05	-9.89278	79	53	0.0063382
GO:0019884	antigen processing and presentation of exogenous antigen	5.06046e-05	-9.89147	182	108	0.0129156
GO:0003743	translation initiation factor activity	5.31063e-05	-9.84322	51	37	0.00442478
GO:0006476	protein deacetylation	5.31063e-05	-9.84322	51	37	0.00442478
GO:0000076	DNA replication checkpoint	5.35912e-05	-9.83413	16	15	0.00179383
GO:0035970	peptidyl-threonine dephosphorylation	5.35912e-05	-9.83413	16	15	0.00179383
GO:0090151	establishment of protein localization to mitochondrial membrane	5.35912e-05	-9.83413	16	15	0.00179383
GO:0034063	stress granule assembly	5.35912e-05	-9.83413	16	15	0.00179383
GO:0071044	histone mRNA catabolic process	5.35912e-05	-9.83413	16	15	0.00179383
GO:0048002	antigen processing and presentation of peptide antigen	5.40444e-05	-9.8257	188	111	0.0132743
GO:0032147	activation of protein kinase activity	5.41553e-05	-9.82366	324	180	0.021526
GO:0051235	maintenance of location	5.42219e-05	-9.82243	163	98	0.0117197
GO:0016444	somatic cell DNA recombination	5.53653e-05	-9.80156	36	28	0.00334848
GO:0051973	positive regulation of telomerase activity	5.53653e-05	-9.80156	36	28	0.00334848
GO:0002562	somatic diversification of immune receptors via germline recombination within a single locus	5.53653e-05	-9.80156	36	28	0.00334848
GO:0006361	transcription initiation from RNA polymerase I promoter	5.53653e-05	-9.80156	36	28	0.00334848
GO:0006623	protein targeting to vacuole	5.53653e-05	-9.80156	36	28	0.00334848
GO:0032205	negative regulation of telomere maintenance	5.53653e-05	-9.80156	36	28	0.00334848
GO:0031440	regulation of mRNA 3'-end processing	5.58032e-05	-9.79368	28	23	0.00275054
GO:0044818	mitotic G2/M transition checkpoint	5.58032e-05	-9.79368	28	23	0.00275054
GO:0031929	TOR signaling	5.58032e-05	-9.79368	28	23	0.00275054
GO:0043462	regulation of ATPase activity	5.61817e-05	-9.78692	81	54	0.00645779
GO:0015980	energy derivation by oxidation of organic compounds	5.64302e-05	-9.78251	231	133	0.0159053
GO:0003678	DNA helicase activity	5.70652e-05	-9.77132	58	41	0.00490313
GO:0031060	regulation of histone methylation	5.72287e-05	-9.76846	65	45	0.00538149
GO:0043122	regulation of I-kappaB kinase/NF-kappaB signaling	5.81848e-05	-9.75189	237	136	0.0162641
GO:0051983	regulation of chromosome segregation	5.93439e-05	-9.73216	103	66	0.00789285
GO:1902807	negative regulation of cell cycle G1/S phase transition	6.00743e-05	-9.71993	131	81	0.00968668
GO:0032509	endosome transport via multivesicular body sorting pathway	6.34132e-05	-9.66584	25	21	0.00251136
GO:0010826	negative regulation of centrosome duplication	6.44622e-05	-9.64943	12	12	0.00143506
GO:0002161	aminoacyl-tRNA editing activity	6.44622e-05	-9.64943	12	12	0.00143506
GO:1904816	positive regulation of protein localization to chromosome, telomeric region	6.44622e-05	-9.64943	12	12	0.00143506
GO:0033674	positive regulation of kinase activity	6.45947e-05	-9.64738	573	302	0.0361158
GO:0051259	protein complex oligomerization	6.47464e-05	-9.64503	536	284	0.0339632
GO:0045947	negative regulation of translational initiation	6.59271e-05	-9.62696	19	17	0.00203301
GO:0002204	somatic recombination of immunoglobulin genes involved in immune response	6.59271e-05	-9.62696	19	17	0.00203301
GO:0006488	dolichol-linked oligosaccharide biosynthetic process	6.59271e-05	-9.62696	19	17	0.00203301
GO:0002208	somatic diversification of immunoglobulins involved in immune response	6.59271e-05	-9.62696	19	17	0.00203301
GO:0045190	isotype switching	6.59271e-05	-9.62696	19	17	0.00203301
GO:0046599	regulation of centriole replication	6.7878e-05	-9.5978	22	19	0.00227218
GO:0019692	deoxyribose phosphate metabolic process	6.95621e-05	-9.57329	33	26	0.0031093
GO:0071479	cellular response to ionizing radiation	7.47058e-05	-9.50195	69	47	0.00562066
GO:0000910	cytokinesis	7.51232e-05	-9.49638	98	63	0.00753408
GO:0010824	regulation of centrosome duplication	7.53627e-05	-9.4932	43	32	0.00382684
GO:0090224	regulation of spindle organization	7.53627e-05	-9.4932	43	32	0.00382684
GO:0031935	regulation of chromatin silencing	7.55227e-05	-9.49108	38	29	0.00346807
GO:0045055	regulated exocytosis	7.67882e-05	-9.47446	692	359	0.0429323
GO:0043967	histone H4 acetylation	7.73368e-05	-9.46734	55	39	0.00466396
GO:0045333	cellular respiration	7.77948e-05	-9.46144	166	99	0.0118393
GO:0046824	positive regulation of nucleocytoplasmic transport	7.79764e-05	-9.4591	62	43	0.00514231
GO:1905818	regulation of chromosome separation	7.79764e-05	-9.4591	62	43	0.00514231
GO:0032465	regulation of cytokinesis	8.1211e-05	-9.41846	89	58	0.00693614
GO:0120032	regulation of plasma membrane bounded cell projection assembly	8.13525e-05	-9.41672	201	117	0.0139919
GO:0031668	cellular response to extracellular stimulus	8.21799e-05	-9.4066	262	148	0.0176991
GO:0060491	regulation of cell projection assembly	8.25509e-05	-9.4021	203	118	0.0141115
GO:0007018	microtubule-based movement	8.32065e-05	-9.39419	268	151	0.0180579
GO:0006517	protein deglycosylation	8.58462e-05	-9.36295	30	24	0.00287013
GO:0036258	multivesicular body assembly	8.58462e-05	-9.36295	30	24	0.00287013
GO:0070897	transcription preinitiation complex assembly	8.58462e-05	-9.36295	30	24	0.00287013
GO:0061157	mRNA destabilization	8.58462e-05	-9.36295	30	24	0.00287013
GO:0050690	regulation of defense response to virus by virus	8.58462e-05	-9.36295	30	24	0.00287013
GO:0070265	necrotic cell death	8.58462e-05	-9.36295	30	24	0.00287013
GO:0046854	phosphatidylinositol phosphorylation	8.71072e-05	-9.34837	50	36	0.00430519
GO:0031023	microtubule organizing center organization	8.79987e-05	-9.33819	91	59	0.00705573
GO:0046834	lipid phosphorylation	8.96403e-05	-9.31971	64	44	0.0052619
GO:1903008	organelle disassembly	8.96403e-05	-9.31971	64	44	0.0052619
GO:0006665	sphingolipid metabolic process	8.97376e-05	-9.31862	153	92	0.0110022
GO:0045088	regulation of innate immune response	9.19462e-05	-9.29431	454	243	0.02906
GO:0009123	nucleoside monophosphate metabolic process	9.43166e-05	-9.26885	73	49	0.00585984
GO:0009100	glycoprotein metabolic process	9.58733e-05	-9.25248	381	207	0.0247548
GO:0004721	phosphoprotein phosphatase activity	9.72241e-05	-9.23849	35	27	0.00322889
GO:0000462	maturation of SSU-rRNA from tricistronic rRNA transcript (SSU-rRNA, 5.8S rRNA, LSU-rRNA)	9.72241e-05	-9.23849	35	27	0.00322889
GO:0045070	positive regulation of viral genome replication	9.72241e-05	-9.23849	35	27	0.00322889
GO:0060338	regulation of type I interferon-mediated signaling pathway	9.72241e-05	-9.23849	35	27	0.00322889
GO:0006284	base-excision repair	9.93419e-05	-9.21694	40	30	0.00358766
GO:0045069	regulation of viral genome replication	0.000102089	-9.18967	95	61	0.00729491
GO:0051651	maintenance of location in cell	0.000102089	-9.18967	95	61	0.00729491
GO:0006664	glycolipid metabolic process	0.000103225	-9.1786	108	68	0.00813203
GO:0062125	regulation of mitochondrial gene expression	0.00010334	-9.17748	27	22	0.00263095
GO:0000460	maturation of 5.8S rRNA	0.00010334	-9.17748	27	22	0.00263095
GO:0051569	regulation of histone H3-K4 methylation	0.00010334	-9.17748	27	22	0.00263095
GO:1904357	negative regulation of telomere maintenance via telomere lengthening	0.00010334	-9.17748	27	22	0.00263095
GO:0051345	positive regulation of hydrolase activity	0.000105378	-9.15796	765	393	0.0469983
GO:1903363	negative regulation of cellular protein catabolic process	0.00011069	-9.10877	86	56	0.00669696
GO:2000779	regulation of double-strand break repair	0.000115804	-9.06361	77	51	0.00609902
GO:0072666	establishment of protein localization to vacuole	0.000117299	-9.05078	47	34	0.00406601
GO:0016447	somatic recombination of immunoglobulin gene segments	0.000120012	-9.02792	24	20	0.00239177
GO:0001671	ATPase activator activity	0.000120012	-9.02792	24	20	0.00239177
GO:1903649	regulation of cytoplasmic transport	0.000120012	-9.02792	24	20	0.00239177
GO:0033119	negative regulation of RNA splicing	0.000120012	-9.02792	24	20	0.00239177
GO:0051220	cytoplasmic sequestering of protein	0.000120012	-9.02792	24	20	0.00239177
GO:2001244	positive regulation of intrinsic apoptotic signaling pathway	0.000122391	-9.00829	61	42	0.00502272
GO:1901976	regulation of cell cycle checkpoint	0.000123723	-8.99747	32	25	0.00298972
GO:0050779	RNA destabilization	0.000123723	-8.99747	32	25	0.00298972
GO:0031057	negative regulation of histone modification	0.00012678	-8.97306	42	31	0.00370725
GO:1903146	regulation of autophagy of mitochondrion	0.00012678	-8.97306	42	31	0.00370725
GO:0035690	cellular response to drug	0.000128961	-8.956	342	187	0.0223631
GO:0031058	positive regulation of histone modification	0.000129209	-8.95408	90	58	0.00693614
GO:0033619	membrane protein proteolysis	0.000130219	-8.94629	37	28	0.00334848
GO:0006293	nucleotide-excision repair, preincision complex stabilization	0.000131954	-8.93306	21	18	0.0021526
GO:0043153	entrainment of circadian clock by photoperiod	0.000131954	-8.93306	21	18	0.0021526
GO:0006295	nucleotide-excision repair, DNA incision, 3'-to lesion	0.000131954	-8.93306	21	18	0.0021526
GO:0070920	regulation of production of small RNA involved in gene silencing by RNA	0.000131954	-8.93306	21	18	0.0021526
GO:0031468	nuclear envelope reassembly	0.000132592	-8.92824	18	16	0.00191342
GO:1900153	positive regulation of nuclear-transcribed mRNA catabolic process, deadenylation-dependent decay	0.000132592	-8.92824	18	16	0.00191342
GO:0045860	positive regulation of protein kinase activity	0.000132758	-8.92698	532	280	0.0334848
GO:0007098	centrosome cycle	0.000138886	-8.88186	81	53	0.0063382
GO:0016575	histone deacetylation	0.000141878	-8.86054	49	35	0.0041856
GO:0065002	intracellular protein transmembrane transport	0.000141878	-8.86054	49	35	0.0041856
GO:0040015	negative regulation of multicellular organism growth	0.000144108	-8.84495	11	11	0.00131547
GO:1903509	liposaccharide metabolic process	0.000154994	-8.77212	109	68	0.00813203
GO:0034661	ncRNA catabolic process	0.000154996	-8.77211	29	23	0.00275054
GO:0006362	transcription elongation from RNA polymerase I promoter	0.000154996	-8.77211	29	23	0.00275054
GO:0042771	intrinsic apoptotic signaling pathway in response to DNA damage by p53 class mediator	0.000154996	-8.77211	29	23	0.00275054
GO:0051642	centrosome localization	0.000154996	-8.77211	29	23	0.00275054
GO:0035196	production of miRNAs involved in gene silencing by miRNA	0.000154996	-8.77211	29	23	0.00275054
GO:0006294	nucleotide-excision repair, preincision complex assembly	0.000154996	-8.77211	29	23	0.00275054
GO:0007569	cell aging	0.00015755	-8.75577	65	44	0.0052619
GO:0045739	positive regulation of DNA repair	0.00015755	-8.75577	65	44	0.0052619
GO:1990830	cellular response to leukemia inhibitory factor	0.000158339	-8.75077	96	61	0.00729491
GO:1990823	response to leukemia inhibitory factor	0.000158339	-8.75077	96	61	0.00729491
GO:0061640	cytoskeleton-dependent cytokinesis	0.000158339	-8.75077	96	61	0.00729491
GO:0033108	mitochondrial respiratory chain complex assembly	0.000158339	-8.75077	96	61	0.00729491
GO:0002831	regulation of response to biotic stimulus	0.00016481	-8.71072	523	275	0.0328869
GO:0048585	negative regulation of response to stimulus	0.000165591	-8.70599	1694	829	0.099139
GO:0009101	glycoprotein biosynthetic process	0.000166841	-8.69847	317	174	0.0208084
GO:0072595	maintenance of protein localization in organelle	0.000168441	-8.68892	39	29	0.00346807
GO:0045738	negative regulation of DNA repair	0.000169449	-8.68296	34	26	0.0031093
GO:0009416	response to light stimulus	0.000170122	-8.679	301	166	0.0198517
GO:0008283	cell population proliferation	0.000171238	-8.67246	548	287	0.0343219
GO:0008286	insulin receptor signaling pathway	0.000175853	-8.64586	87	56	0.00669696
GO:0051170	import into nucleus	0.00017841	-8.63143	115	71	0.00849079
GO:0044282	small molecule catabolic process	0.00018135	-8.61508	425	227	0.0271466
GO:0019221	cytokine-mediated signaling pathway	0.000182199	-8.61041	675	348	0.0416168
GO:0031398	positive regulation of protein ubiquitination	0.000186208	-8.58865	117	72	0.00861038
GO:0000289	nuclear-transcribed mRNA poly(A) tail shortening	0.000189961	-8.56869	26	21	0.00251136
GO:0007249	I-kappaB kinase/NF-kappaB signaling	0.00019613	-8.53674	69	46	0.00550108
GO:0001932	regulation of protein phosphorylation	0.000196726	-8.5337	1471	724	0.0865822
GO:0000387	spliceosomal snRNP assembly	0.000197648	-8.52902	53	37	0.00442478
GO:0043393	regulation of protein binding	0.00020104	-8.51201	218	124	0.014829
GO:0018105	peptidyl-serine phosphorylation	0.000203701	-8.49886	171	100	0.0119589
GO:0030030	cell projection organization	0.000208759	-8.47433	1135	566	0.0676872
GO:0050434	positive regulation of viral transcription	0.000211672	-8.46047	41	30	0.00358766
GO:0006521	regulation of cellular amino acid metabolic process	0.00021566	-8.44181	62	42	0.00502272
GO:0006220	pyrimidine nucleotide metabolic process	0.00021566	-8.44181	62	42	0.00502272
GO:0072665	protein localization to vacuole	0.00021566	-8.44181	62	42	0.00502272
GO:0016445	somatic diversification of immunoglobulins	0.000222801	-8.40923	36	27	0.00322889
GO:0046434	organophosphate catabolic process	0.000224606	-8.40116	127	77	0.00920832
GO:0032648	regulation of interferon-beta production	0.000229399	-8.38005	48	34	0.00406601
GO:0090199	regulation of release of cytochrome c from mitochondria	0.000229399	-8.38005	48	34	0.00406601
GO:0042113	B cell activation	0.000233972	-8.36031	154	91	0.0108826
GO:1904814	regulation of protein localization to chromosome, telomeric region	0.000236018	-8.3516	14	13	0.00155465
GO:0090069	regulation of ribosome biogenesis	0.000236018	-8.3516	14	13	0.00155465
GO:0046606	negative regulation of centrosome cycle	0.000236018	-8.3516	14	13	0.00155465
GO:0004532	exoribonuclease activity	0.000236018	-8.3516	14	13	0.00155465
GO:0006687	glycosphingolipid metabolic process	0.000241607	-8.3282	64	43	0.00514231
GO:0008637	apoptotic mitochondrial changes	0.000241607	-8.3282	64	43	0.00514231
GO:1901605	alpha-amino acid metabolic process	0.000249036	-8.29791	205	117	0.0139919
GO:0061608	nuclear import signal receptor activity	0.000254757	-8.2752	20	17	0.00203301
GO:0031293	membrane protein intracellular domain proteolysis	0.000254757	-8.2752	20	17	0.00203301
GO:0002479	antigen processing and presentation of exogenous peptide antigen via MHC class I, TAP-dependent	0.00025902	-8.2586	75	49	0.00585984
GO:0006635	fatty acid beta-oxidation	0.000261188	-8.25027	57	39	0.00466396
GO:0001522	pseudouridine synthesis	0.000265077	-8.23549	17	15	0.00179383
GO:0008088	axo-dendritic transport	0.000268538	-8.22252	66	44	0.0052619
GO:0007568	aging	0.000272129	-8.20923	275	152	0.0181775
GO:0002218	activation of innate immune response	0.000273229	-8.2052	253	141	0.016862
GO:0051091	positive regulation of DNA-binding transcription factor activity	0.000273556	-8.204	261	145	0.0173403
GO:0018210	peptidyl-threonine modification	0.000273872	-8.20285	88	56	0.00669696
GO:0043044	ATP-dependent chromatin remodeling	0.000273872	-8.20285	88	56	0.00669696
GO:0004860	protein kinase inhibitor activity	0.000277643	-8.18917	28	22	0.00263095
GO:0097300	programmed necrotic cell death	0.000277643	-8.18917	28	22	0.00263095
GO:0050686	negative regulation of mRNA processing	0.000277643	-8.18917	28	22	0.00263095
GO:0050852	T cell receptor signaling pathway	0.000277864	-8.18838	174	101	0.0120785
GO:0006790	sulfur compound metabolic process	0.000279289	-8.18326	360	194	0.0232002
GO:0019068	virion assembly	0.000283369	-8.16876	38	28	0.00334848
GO:0045191	regulation of isotype switching	0.000292975	-8.13542	33	25	0.00298972
GO:0009156	ribonucleoside monophosphate biosynthetic process	0.000292975	-8.13542	33	25	0.00298972
GO:0034404	nucleobase-containing small molecule biosynthetic process	0.000294891	-8.1289	105	65	0.00777326
GO:0071806	protein transmembrane transport	0.000295435	-8.12706	59	40	0.00478354
GO:0034033	purine nucleoside bisphosphate biosynthetic process	0.000295435	-8.12706	59	40	0.00478354
GO:0033866	nucleoside bisphosphate biosynthetic process	0.000295435	-8.12706	59	40	0.00478354
GO:0034030	ribonucleoside bisphosphate biosynthetic process	0.000295435	-8.12706	59	40	0.00478354
GO:0051101	regulation of DNA binding	0.000299164	-8.11452	124	75	0.00896915
GO:0042590	antigen processing and presentation of exogenous peptide antigen via MHC class I	0.000303372	-8.10055	79	51	0.00609902
GO:0120036	plasma membrane bounded cell projection organization	0.000311862	-8.07295	1092	544	0.0650562
GO:0051438	regulation of ubiquitin-protein transferase activity	0.000312565	-8.0707	52	36	0.00430519
GO:1904851	positive regulation of establishment of protein localization to telomere	0.000322137	-8.04053	10	10	0.00119589
GO:0061635	regulation of protein complex stability	0.000322137	-8.04053	10	10	0.00119589
GO:1901838	positive regulation of transcription of nucleolar large rRNA by RNA polymerase I	0.000322137	-8.04053	10	10	0.00119589
GO:0016301	kinase activity	0.000326048	-8.02847	81	52	0.00621861
GO:0044255	cellular lipid metabolic process	0.000334946	-8.00154	938	471	0.0563262
GO:0031334	positive regulation of protein complex assembly	0.000344662	-7.97295	244	136	0.0162641
GO:2000104	negative regulation of DNA-dependent DNA replication	0.000346409	-7.96789	25	20	0.00239177
GO:0070129	regulation of mitochondrial translation	0.000346409	-7.96789	25	20	0.00239177
GO:0006672	ceramide metabolic process	0.000348963	-7.96055	83	53	0.0063382
GO:0032008	positive regulation of TOR signaling	0.000350613	-7.95583	40	29	0.00346807
GO:0043392	negative regulation of DNA binding	0.00035779	-7.93557	54	37	0.00442478
GO:0009142	nucleoside triphosphate biosynthetic process	0.000367972	-7.9075	63	42	0.00502272
GO:1901607	alpha-amino acid biosynthetic process	0.000367972	-7.9075	63	42	0.00502272
GO:0032435	negative regulation of proteasomal ubiquitin-dependent protein catabolic process	0.000378099	-7.88035	35	26	0.0031093
GO:0061842	microtubule organizing center localization	0.000382203	-7.86956	30	23	0.00275054
GO:0006363	termination of RNA polymerase I transcription	0.000382203	-7.86956	30	23	0.00275054
GO:0043123	positive regulation of I-kappaB kinase/NF-kappaB signaling	0.000385953	-7.8598	183	105	0.0125568
GO:1905037	autophagosome organization	0.000405901	-7.8094	65	43	0.00514231
GO:0090174	organelle membrane fusion	0.000413803	-7.79012	76	49	0.00585984
GO:0045454	cell redox homeostasis	0.000413803	-7.79012	76	49	0.00585984
GO:0000187	activation of MAPK activity	0.000418083	-7.77983	152	89	0.0106434
GO:0000466	maturation of 5.8S rRNA from tricistronic rRNA transcript (SSU-rRNA, 5.8S rRNA, LSU-rRNA)	0.000420295	-7.77455	22	18	0.0021526
GO:0000717	nucleotide-excision repair, DNA duplex unwinding	0.000420295	-7.77455	22	18	0.0021526
GO:1904666	regulation of ubiquitin protein ligase activity	0.000420295	-7.77455	22	18	0.0021526
GO:0032469	endoplasmic reticulum calcium ion homeostasis	0.000420295	-7.77455	22	18	0.0021526
GO:0016578	histone deubiquitination	0.000420295	-7.77455	22	18	0.0021526
GO:0090312	positive regulation of protein deacetylation	0.000420295	-7.77455	22	18	0.0021526
GO:0016239	positive regulation of macroautophagy	0.000444702	-7.71811	67	44	0.0052619
GO:0045814	negative regulation of gene expression, epigenetic	0.000448184	-7.71031	108	66	0.00789285
GO:0090175	regulation of establishment of planar polarity	0.000464961	-7.67356	110	67	0.00801244
GO:0043433	negative regulation of DNA-binding transcription factor activity	0.000474144	-7.654	170	98	0.0117197
GO:0007031	peroxisome organization	0.000474798	-7.65262	80	51	0.00609902
GO:0060071	Wnt signaling pathway, planar cell polarity pathway	0.000487932	-7.62533	95	59	0.00705573
GO:0071243	cellular response to arsenic-containing substance	0.000488135	-7.62492	19	16	0.00191342
GO:1903798	regulation of production of miRNAs involved in gene silencing by miRNA	0.000488135	-7.62492	19	16	0.00191342
GO:0009161	ribonucleoside monophosphate metabolic process	0.00049054	-7.62	51	35	0.0041856
GO:0009201	ribonucleoside triphosphate biosynthetic process	0.00049054	-7.62	51	35	0.0041856
GO:0090110	COPII-coated vesicle cargo loading	0.000492009	-7.61701	13	12	0.00143506
GO:0071428	rRNA-containing ribonucleoprotein complex export from nucleus	0.000492009	-7.61701	13	12	0.00143506
GO:1901836	regulation of transcription of nucleolar large rRNA by RNA polymerase I	0.000492009	-7.61701	13	12	0.00143506
GO:0046685	response to arsenic-containing substance	0.000502257	-7.5964	32	24	0.00287013
GO:0002756	MyD88-independent toll-like receptor signaling pathway	0.000502257	-7.5964	32	24	0.00287013
GO:2000780	negative regulation of double-strand break repair	0.000502257	-7.5964	32	24	0.00287013
GO:0045910	negative regulation of DNA recombination	0.000502563	-7.59579	44	31	0.00370725
GO:0051225	spindle assembly	0.000510828	-7.57948	97	60	0.00717532
GO:0007163	establishment or maintenance of cell polarity	0.000520136	-7.56142	192	109	0.0130352
GO:0042800	histone methyltransferase activity (H3-K4 specific)	0.000526421	-7.54941	16	14	0.00167424
GO:0051444	negative regulation of ubiquitin-protein transferase activity	0.000526421	-7.54941	16	14	0.00167424
GO:0051081	nuclear envelope disassembly	0.000526421	-7.54941	16	14	0.00167424
GO:0030397	membrane disassembly	0.000526421	-7.54941	16	14	0.00167424
GO:0008631	intrinsic apoptotic signaling pathway in response to oxidative stress	0.000526421	-7.54941	16	14	0.00167424
GO:0060628	regulation of ER to Golgi vesicle-mediated transport	0.000526421	-7.54941	16	14	0.00167424
GO:0071375	cellular response to peptide hormone stimulus	0.000533703	-7.53567	268	147	0.0175795
GO:0070085	glycosylation	0.000536905	-7.52969	264	145	0.0173403
GO:0043401	steroid hormone mediated signaling pathway	0.000545028	-7.51467	120	72	0.00861038
GO:0048525	negative regulation of viral process	0.000555975	-7.49479	101	62	0.00741449
GO:2000756	regulation of peptidyl-lysine acetylation	0.000556453	-7.49393	62	41	0.00490313
GO:0043087	regulation of GTPase activity	0.000565406	-7.47797	479	250	0.0298972
GO:2001236	regulation of extrinsic apoptotic signaling pathway	0.00057166	-7.46697	155	90	0.010763
GO:1902229	regulation of intrinsic apoptotic signaling pathway in response to DNA damage	0.000575912	-7.45956	39	28	0.00334848
GO:0009145	purine nucleoside triphosphate biosynthetic process	0.000585889	-7.44238	46	32	0.00382684
GO:0005975	carbohydrate metabolic process	0.000603556	-7.41267	467	244	0.0291796
GO:0098930	axonal transport	0.000623485	-7.38019	55	37	0.00442478
GO:0006851	mitochondrial calcium ion transmembrane transport	0.000626264	-7.37574	24	19	0.00227218
GO:0018126	protein hydroxylation	0.000626264	-7.37574	24	19	0.00227218
GO:0044743	protein transmembrane import into intracellular organelle	0.000636103	-7.36015	34	25	0.00298972
GO:0018196	peptidyl-asparagine modification	0.000636103	-7.36015	34	25	0.00298972
GO:0043516	regulation of DNA damage response, signal transduction by p53 class mediator	0.000636103	-7.36015	34	25	0.00298972
GO:0071383	cellular response to steroid hormone stimulus	0.000662986	-7.31876	187	106	0.0126764
GO:0061099	negative regulation of protein tyrosine kinase activity	0.000663105	-7.31858	29	22	0.00263095
GO:0016577	histone demethylation	0.000663105	-7.31858	29	22	0.00263095
GO:0033014	tetrapyrrole biosynthetic process	0.000663105	-7.31858	29	22	0.00263095
GO:0043539	protein serine/threonine kinase activator activity	0.000663105	-7.31858	29	22	0.00263095
GO:0035666	TRIF-dependent toll-like receptor signaling pathway	0.000663105	-7.31858	29	22	0.00263095
GO:0002183	cytoplasmic translational initiation	0.000663105	-7.31858	29	22	0.00263095
GO:0007623	circadian rhythm	0.000680591	-7.29255	140	82	0.00980627
GO:0072384	organelle transport along microtubule	0.000686998	-7.28318	79	50	0.00597943
GO:1903312	negative regulation of mRNA metabolic process	0.000686998	-7.28318	79	50	0.00597943
GO:1901799	negative regulation of proteasomal protein catabolic process	0.000692829	-7.27473	57	38	0.00454437
GO:0009991	response to extracellular stimulus	0.000703743	-7.2591	524	271	0.0324085
GO:0050863	regulation of T cell activation	0.000717032	-7.24039	314	169	0.0202105
GO:0043648	dicarboxylic acid metabolic process	0.000717233	-7.24011	96	59	0.00705573
GO:0035383	thioester metabolic process	0.000717233	-7.24011	96	59	0.00705573
GO:0006637	acyl-CoA metabolic process	0.000717233	-7.24011	96	59	0.00705573
GO:1904869	regulation of protein localization to Cajal body	0.000720056	-7.23618	9	9	0.0010763
GO:0031125	rRNA 3'-end processing	0.000720056	-7.23618	9	9	0.0010763
GO:0035562	negative regulation of chromatin binding	0.000720056	-7.23618	9	9	0.0010763
GO:0009215	purine deoxyribonucleoside triphosphate metabolic process	0.000720056	-7.23618	9	9	0.0010763
GO:0030291	protein serine/threonine kinase inhibitor activity	0.000720056	-7.23618	9	9	0.0010763
GO:0048478	replication fork protection	0.000720056	-7.23618	9	9	0.0010763
GO:0090435	protein localization to nuclear envelope	0.000720056	-7.23618	9	9	0.0010763
GO:1904871	positive regulation of protein localization to Cajal body	0.000720056	-7.23618	9	9	0.0010763
GO:0001188	RNA polymerase I preinitiation complex assembly	0.000720056	-7.23618	9	9	0.0010763
GO:1900542	regulation of purine nucleotide metabolic process	0.000723242	-7.23177	117	70	0.0083712
GO:1902017	regulation of cilium assembly	0.000727673	-7.22566	81	51	0.00609902
GO:0002252	immune effector process	0.000736946	-7.213	1047	519	0.0620665
GO:0006450	regulation of translational fidelity	0.000776669	-7.1605	21	17	0.00203301
GO:0046386	deoxyribose phosphate catabolic process	0.000776669	-7.1605	21	17	0.00203301
GO:0070584	mitochondrion morphogenesis	0.000776669	-7.1605	21	17	0.00203301
GO:0036508	protein alpha-1,2-demannosylation	0.000776669	-7.1605	21	17	0.00203301
GO:0000470	maturation of LSU-rRNA	0.000776669	-7.1605	21	17	0.00203301
GO:0036507	protein demannosylation	0.000776669	-7.1605	21	17	0.00203301
GO:0009615	response to virus	0.000791147	-7.14203	282	153	0.0182971
GO:0002639	positive regulation of immunoglobulin production	0.00080305	-7.12709	43	30	0.00358766
GO:0010629	negative regulation of gene expression	0.000806009	-7.12342	2290	1096	0.131069
GO:0006497	protein lipidation	0.000808238	-7.12065	85	53	0.0063382
GO:0061025	membrane fusion	0.000829989	-7.0941	129	76	0.00908873
GO:0072527	pyrimidine-containing compound metabolic process	0.00083033	-7.09369	104	63	0.00753408
GO:0001817	regulation of cytokine production	0.000842151	-7.07955	720	364	0.0435303
GO:0006482	protein demethylation	0.00085326	-7.06645	31	23	0.00275054
GO:0032786	positive regulation of DNA-templated transcription, elongation	0.00085326	-7.06645	31	23	0.00275054
GO:0042407	cristae formation	0.00085326	-7.06645	31	23	0.00275054
GO:0008214	protein dealkylation	0.00085326	-7.06645	31	23	0.00275054
GO:1902253	regulation of intrinsic apoptotic signaling pathway by p53 class mediator	0.00085326	-7.06645	31	23	0.00275054
GO:0042073	intraciliary transport	0.00085696	-7.06212	52	35	0.0041856
GO:1901989	positive regulation of cell cycle phase transition	0.000857266	-7.06176	106	64	0.00765367
GO:0009116	nucleoside metabolic process	0.000857266	-7.06176	106	64	0.00765367
GO:0070302	regulation of stress-activated protein kinase signaling cascade	0.000859796	-7.05882	242	133	0.0159053
GO:0032507	maintenance of protein location in cell	0.000879749	-7.03587	74	47	0.00562066
GO:1901983	regulation of protein acetylation	0.000879749	-7.03587	74	47	0.00562066
GO:0035384	thioester biosynthetic process	0.000924791	-6.98594	45	31	0.00370725
GO:0071616	acyl-CoA biosynthetic process	0.000924791	-6.98594	45	31	0.00370725
GO:0009206	purine ribonucleoside triphosphate biosynthetic process	0.000924791	-6.98594	45	31	0.00370725
GO:1903513	endoplasmic reticulum to cytosol transport	0.000927507	-6.98301	18	15	0.00179383
GO:0031065	positive regulation of histone deacetylation	0.000927507	-6.98301	18	15	0.00179383
GO:0000266	mitochondrial fission	0.000927507	-6.98301	18	15	0.00179383
GO:0030970	retrograde protein transport, ER to cytosol	0.000927507	-6.98301	18	15	0.00179383
GO:0009200	deoxyribonucleoside triphosphate metabolic process	0.000927507	-6.98301	18	15	0.00179383
GO:0002902	regulation of B cell apoptotic process	0.000927507	-6.98301	18	15	0.00179383
GO:0120161	regulation of cold-induced thermogenesis	0.00093127	-6.97896	143	83	0.00992586
GO:1905898	positive regulation of response to endoplasmic reticulum stress	0.000937668	-6.97211	38	27	0.00322889
GO:0046825	regulation of protein export from nucleus	0.000937668	-6.97211	38	27	0.00322889
GO:0009062	fatty acid catabolic process	0.000963805	-6.94462	93	57	0.00681655
GO:0000381	regulation of alternative mRNA splicing, via spliceosome	0.000980481	-6.92747	65	42	0.00502272
GO:0051223	regulation of protein transport	0.00101602	-6.89187	711	359	0.0429323
GO:0000054	ribosomal subunit export from nucleus	0.00102021	-6.88775	12	11	0.00131547
GO:0030371	translation repressor activity	0.00102021	-6.88775	12	11	0.00131547
GO:2000232	regulation of rRNA processing	0.00102021	-6.88775	12	11	0.00131547
GO:0004861	cyclin-dependent protein serine/threonine kinase inhibitor activity	0.00102021	-6.88775	12	11	0.00131547
GO:0006983	ER overload response	0.00102021	-6.88775	12	11	0.00131547
GO:0031126	snoRNA 3'-end processing	0.00102021	-6.88775	12	11	0.00131547
GO:0033750	ribosome localization	0.00102021	-6.88775	12	11	0.00131547
GO:0001056	RNA polymerase III activity	0.00103762	-6.87083	15	13	0.00155465
GO:0034401	chromatin organization involved in regulation of transcription	0.0010377	-6.87074	97	59	0.00705573
GO:0006486	protein glycosylation	0.00104701	-6.86181	253	138	0.0165032
GO:0043413	macromolecule glycosylation	0.00104701	-6.86181	253	138	0.0165032
GO:0035065	regulation of histone acetylation	0.00104882	-6.86009	56	37	0.00442478
GO:0098840	protein transport along microtubule	0.00105331	-6.85582	67	43	0.00514231
GO:0099118	microtubule-based protein transport	0.00105331	-6.85582	67	43	0.00514231
GO:0043029	T cell homeostasis	0.00106034	-6.84916	33	24	0.00287013
GO:0018279	protein N-linked glycosylation via asparagine	0.00106034	-6.84916	33	24	0.00287013
GO:0045736	negative regulation of cyclin-dependent protein serine/threonine kinase activity	0.00106034	-6.84916	33	24	0.00287013
GO:1901797	negative regulation of signal transduction by p53 class mediator	0.00106034	-6.84916	33	24	0.00287013
GO:0070059	intrinsic apoptotic signaling pathway in response to endoplasmic reticulum stress	0.00106034	-6.84916	33	24	0.00287013
GO:0071347	cellular response to interleukin-1	0.00107159	-6.83861	175	99	0.0118393
GO:0004725	protein tyrosine phosphatase activity	0.0010735	-6.83683	99	60	0.00717532
GO:0001959	regulation of cytokine-mediated signaling pathway	0.00107657	-6.83397	177	100	0.0119589
GO:0031669	cellular response to nutrient levels	0.00108874	-6.82274	231	127	0.0151878
GO:0002758	innate immune response-activating signal transduction	0.00108874	-6.82274	231	127	0.0151878
GO:0035735	intraciliary transport involved in cilium assembly	0.00110161	-6.81098	40	28	0.00334848
GO:0045005	DNA-dependent DNA replication maintenance of fidelity	0.00110161	-6.81098	40	28	0.00334848
GO:0005996	monosaccharide metabolic process	0.00110597	-6.80704	197	110	0.0131547
GO:0010499	proteasomal ubiquitin-independent protein catabolic process	0.00112162	-6.79298	23	18	0.0021526
GO:0000715	nucleotide-excision repair, DNA damage recognition	0.00112162	-6.79298	23	18	0.0021526
GO:0007004	telomere maintenance via telomerase	0.00112162	-6.79298	23	18	0.0021526
GO:0035561	regulation of chromatin binding	0.00112162	-6.79298	23	18	0.0021526
GO:0046467	membrane lipid biosynthetic process	0.00112932	-6.78614	130	76	0.00908873
GO:1901657	glycosyl compound metabolic process	0.00112932	-6.78614	130	76	0.00908873
GO:0002287	alpha-beta T cell activation involved in immune response	0.00113961	-6.77707	28	21	0.00251136
GO:0006515	protein quality control for misfolded or incompletely synthesized proteins	0.00113961	-6.77707	28	21	0.00251136
GO:0070076	histone lysine demethylation	0.00113961	-6.77707	28	21	0.00251136
GO:0002293	alpha-beta T cell differentiation involved in immune response	0.00113961	-6.77707	28	21	0.00251136
GO:0006890	retrograde vesicle-mediated transport, Golgi to endoplasmic reticulum	0.00114489	-6.77245	84	52	0.00621861
GO:0000245	spliceosomal complex assembly	0.00114489	-6.77245	84	52	0.00621861
GO:1902041	regulation of extrinsic apoptotic signaling pathway via death domain receptors	0.00114638	-6.77115	58	38	0.00454437
GO:0051056	regulation of small GTPase mediated signal transduction	0.00114664	-6.77092	339	180	0.021526
GO:0042592	homeostatic process	0.00118553	-6.73756	1659	802	0.0959101
GO:0010507	negative regulation of autophagy	0.00119575	-6.72898	86	53	0.0063382
GO:1901264	carbohydrate derivative transport	0.00119811	-6.72701	71	45	0.00538149
GO:0030111	regulation of Wnt signaling pathway	0.00120759	-6.71913	366	193	0.0230806
GO:0002700	regulation of production of molecular mediator of immune response	0.00121292	-6.71473	140	81	0.00968668
GO:0006767	water-soluble vitamin metabolic process	0.00124567	-6.68808	88	54	0.00645779
GO:0007169	transmembrane receptor protein tyrosine kinase signaling pathway	0.00125627	-6.67961	503	259	0.0309735
GO:0006006	glucose metabolic process	0.00129938	-6.64587	113	67	0.00801244
GO:0051701	interaction with host	0.00131157	-6.63653	156	89	0.0106434
GO:0032872	regulation of stress-activated MAPK cascade	0.00133245	-6.62073	240	131	0.0156661
GO:0046939	nucleotide phosphorylation	0.00134229	-6.61337	62	40	0.00478354
GO:0000045	autophagosome assembly	0.00134229	-6.61337	62	40	0.00478354
GO:0072329	monocarboxylic acid catabolic process	0.0013554	-6.60366	117	69	0.00825161
GO:1901699	cellular response to nitrogen compound	0.00136272	-6.59828	604	307	0.0367137
GO:0032870	cellular response to hormone stimulus	0.00138022	-6.58551	602	306	0.0365941
GO:0006140	regulation of nucleotide metabolic process	0.00138195	-6.58426	119	70	0.0083712
GO:0044272	sulfur compound biosynthetic process	0.00138876	-6.57934	180	101	0.0120785
GO:0043409	negative regulation of MAPK cascade	0.00139459	-6.57515	184	103	0.0123176
GO:0060759	regulation of response to cytokine stimulus	0.0014001	-6.57121	190	106	0.0126764
GO:0090502	RNA phosphodiester bond hydrolysis, endonucleolytic	0.00140991	-6.56423	77	48	0.00574025
GO:0070987	error-free translesion synthesis	0.00142165	-6.55594	20	16	0.00191342
GO:0031061	negative regulation of histone methylation	0.00142165	-6.55594	20	16	0.00191342
GO:1903204	negative regulation of oxidative stress-induced neuron death	0.00142165	-6.55594	20	16	0.00191342
GO:0008608	attachment of spindle microtubules to kinetochore	0.00142165	-6.55594	20	16	0.00191342
GO:0009264	deoxyribonucleotide catabolic process	0.00142165	-6.55594	20	16	0.00191342
GO:0007020	microtubule nucleation	0.00142165	-6.55594	20	16	0.00191342
GO:0032495	response to muramyl dipeptide	0.00142165	-6.55594	20	16	0.00191342
GO:0097191	extrinsic apoptotic signaling pathway	0.00143443	-6.54698	96	58	0.00693614
GO:0002702	positive regulation of production of molecular mediator of immune response	0.00143443	-6.54698	96	58	0.00693614
GO:0034243	regulation of transcription elongation from RNA polymerase II promoter	0.00143559	-6.54618	30	22	0.00263095
GO:0071480	cellular response to gamma radiation	0.00143559	-6.54618	30	22	0.00263095
GO:0031122	cytoplasmic microtubule organization	0.00144232	-6.5415	53	35	0.0041856
GO:0035307	positive regulation of protein dephosphorylation	0.00144695	-6.5383	44	30	0.00358766
GO:0002312	B cell activation involved in immune response	0.00144695	-6.5383	44	30	0.00358766
GO:0007030	Golgi organization	0.00150006	-6.50225	129	75	0.00896915
GO:0009648	photoperiodism	0.00151247	-6.49401	25	19	0.00227218
GO:0045830	positive regulation of isotype switching	0.00151247	-6.49401	25	19	0.00227218
GO:0046039	GTP metabolic process	0.00151247	-6.49401	25	19	0.00227218
GO:0051205	protein insertion into membrane	0.00151249	-6.494	37	26	0.0031093
GO:0043243	positive regulation of protein complex disassembly	0.00151249	-6.494	37	26	0.0031093
GO:1903432	regulation of TORC1 signaling	0.00151249	-6.494	37	26	0.0031093
GO:0044089	positive regulation of cellular component biogenesis	0.00154771	-6.47098	517	265	0.031691
GO:0016054	organic acid catabolic process	0.00156144	-6.46215	259	140	0.0167424
GO:0046395	carboxylic acid catabolic process	0.00156144	-6.46215	259	140	0.0167424
GO:0035335	peptidyl-tyrosine dephosphorylation	0.0015632	-6.46102	102	61	0.00729491
GO:0032781	positive regulation of ATPase activity	0.00157495	-6.45353	55	36	0.00430519
GO:1904749	regulation of protein localization to nucleolus	0.0016094	-6.4319	8	8	0.000956709
GO:0000055	ribosomal large subunit export from nucleus	0.0016094	-6.4319	8	8	0.000956709
GO:0000467	exonucleolytic trimming to generate mature 3'-end of 5.8S rRNA from tricistronic rRNA transcript (SSU-rRNA, 5.8S rRNA, LSU-rRNA)	0.0016094	-6.4319	8	8	0.000956709
GO:0071550	death-inducing signaling complex assembly	0.0016094	-6.4319	8	8	0.000956709
GO:0042780	tRNA 3'-end processing	0.0016094	-6.4319	8	8	0.000956709
GO:0046600	negative regulation of centriole replication	0.0016094	-6.4319	8	8	0.000956709
GO:0034475	U4 snRNA 3'-end processing	0.0016094	-6.4319	8	8	0.000956709
GO:0001164	RNA polymerase I CORE element sequence-specific DNA binding	0.0016094	-6.4319	8	8	0.000956709
GO:0000459	exonucleolytic trimming involved in rRNA processing	0.0016094	-6.4319	8	8	0.000956709
GO:0032511	late endosome to vacuole transport via multivesicular body sorting pathway	0.0016094	-6.4319	8	8	0.000956709
GO:0043633	polyadenylation-dependent RNA catabolic process	0.0016094	-6.4319	8	8	0.000956709
GO:0031958	corticosteroid receptor signaling pathway	0.0016094	-6.4319	8	8	0.000956709
GO:1990928	response to amino acid starvation	0.00162519	-6.42213	46	31	0.00370725
GO:0045089	positive regulation of innate immune response	0.00164278	-6.41136	339	179	0.0214064
GO:0050773	regulation of dendrite development	0.00166656	-6.397	149	85	0.010165
GO:0006906	vesicle fusion	0.00172655	-6.36163	70	44	0.0052619
GO:0006629	lipid metabolic process	0.00173512	-6.35668	1184	579	0.0692418
GO:0000963	mitochondrial RNA processing	0.00174602	-6.35042	17	14	0.00167424
GO:0016074	snoRNA metabolic process	0.00174602	-6.35042	17	14	0.00167424
GO:0042994	cytoplasmic sequestering of transcription factor	0.00174602	-6.35042	17	14	0.00167424
GO:2000001	regulation of DNA damage checkpoint	0.00174602	-6.35042	17	14	0.00167424
GO:0070131	positive regulation of mitochondrial translation	0.00174602	-6.35042	17	14	0.00167424
GO:0002755	MyD88-dependent toll-like receptor signaling pathway	0.00175027	-6.34799	32	23	0.00275054
GO:0046949	fatty-acyl-CoA biosynthetic process	0.00175027	-6.34799	32	23	0.00275054
GO:0000422	autophagy of mitochondrion	0.00175162	-6.34721	39	27	0.00322889
GO:0061726	mitochondrion disassembly	0.00175162	-6.34721	39	27	0.00322889
GO:0009163	nucleoside biosynthetic process	0.00175162	-6.34721	39	27	0.00322889
GO:0060969	negative regulation of gene silencing	0.00175162	-6.34721	39	27	0.00322889
GO:0045619	regulation of lymphocyte differentiation	0.00175215	-6.34691	169	95	0.0113609
GO:0051817	modification of morphology or physiology of other organism involved in symbiotic interaction	0.00178483	-6.32843	114	67	0.00801244
GO:0001843	neural tube closure	0.0017988	-6.32063	89	54	0.00645779
GO:0043406	positive regulation of MAP kinase activity	0.00190291	-6.26437	260	140	0.0167424
GO:1905477	positive regulation of protein localization to membrane	0.00190564	-6.26294	122	71	0.00849079
GO:1900006	positive regulation of dendrite development	0.00191012	-6.26059	74	46	0.00550108
GO:0009649	entrainment of circadian clock	0.00193867	-6.24575	27	20	0.00239177
GO:0002294	CD4-positive, alpha-beta T cell differentiation involved in immune response	0.00193867	-6.24575	27	20	0.00239177
GO:0042093	T-helper cell differentiation	0.00193867	-6.24575	27	20	0.00239177
GO:0071173	spindle assembly checkpoint	0.00198834	-6.22045	22	17	0.00203301
GO:0016556	mRNA modification	0.00198834	-6.22045	22	17	0.00203301
GO:0071174	mitotic spindle checkpoint	0.00198834	-6.22045	22	17	0.00203301
GO:0010586	miRNA metabolic process	0.00198834	-6.22045	22	17	0.00203301
GO:0046856	phosphatidylinositol dephosphorylation	0.00198834	-6.22045	22	17	0.00203301
GO:0051457	maintenance of protein location in nucleus	0.00198834	-6.22045	22	17	0.00203301
GO:0031577	spindle checkpoint	0.00198834	-6.22045	22	17	0.00203301
GO:0001836	release of cytochrome c from mitochondria	0.00198834	-6.22045	22	17	0.00203301
GO:0007094	mitotic spindle assembly checkpoint	0.00198834	-6.22045	22	17	0.00203301
GO:0006783	heme biosynthetic process	0.00198834	-6.22045	22	17	0.00203301
GO:0033143	regulation of intracellular steroid hormone receptor signaling pathway	0.00199901	-6.21511	76	47	0.00562066
GO:1902117	positive regulation of organelle assembly	0.00199901	-6.21511	76	47	0.00562066
GO:1901653	cellular response to peptide	0.00200765	-6.21079	334	176	0.0210476
GO:0001227	DNA-binding transcription repressor activity, RNA polymerase II-specific	0.00201536	-6.20696	242	131	0.0156661
GO:0071356	cellular response to tumor necrosis factor	0.00201536	-6.20696	242	131	0.0156661
GO:0001824	blastocyst development	0.00202444	-6.20246	97	58	0.00693614
GO:0120162	positive regulation of cold-induced thermogenesis	0.00202444	-6.20246	97	58	0.00693614
GO:0035567	non-canonical Wnt signaling pathway	0.00202748	-6.20096	132	76	0.00908873
GO:0060211	regulation of nuclear-transcribed mRNA poly(A) tail shortening	0.00202796	-6.20073	14	12	0.00143506
GO:1904263	positive regulation of TORC1 signaling	0.00202796	-6.20073	14	12	0.00143506
GO:0080009	mRNA methylation	0.00202796	-6.20073	14	12	0.00143506
GO:0097345	mitochondrial outer membrane permeabilization	0.00202796	-6.20073	14	12	0.00143506
GO:0043248	proteasome assembly	0.00202796	-6.20073	14	12	0.00143506
GO:0031937	positive regulation of chromatin silencing	0.00202796	-6.20073	14	12	0.00143506
GO:0070914	UV-damage excision repair	0.00202796	-6.20073	14	12	0.00143506
GO:0032688	negative regulation of interferon-beta production	0.00202796	-6.20073	14	12	0.00143506
GO:0042110	T cell activation	0.00207256	-6.17897	232	126	0.0150682
GO:0033120	positive regulation of RNA splicing	0.00207851	-6.1761	34	24	0.00287013
GO:1904030	negative regulation of cyclin-dependent protein kinase activity	0.00207851	-6.1761	34	24	0.00287013
GO:0006298	mismatch repair	0.00207851	-6.1761	34	24	0.00287013
GO:0031663	lipopolysaccharide-mediated signaling pathway	0.00207851	-6.1761	34	24	0.00287013
GO:0070203	regulation of establishment of protein localization to telomere	0.00210243	-6.16466	11	10	0.00119589
GO:0009151	purine deoxyribonucleotide metabolic process	0.00210243	-6.16466	11	10	0.00119589
GO:0045039	protein insertion into mitochondrial inner membrane	0.00210243	-6.16466	11	10	0.00119589
GO:0005049	nuclear export signal receptor activity	0.00210243	-6.16466	11	10	0.00119589
GO:0000727	double-strand break repair via break-induced replication	0.00210243	-6.16466	11	10	0.00119589
GO:0048096	chromatin-mediated maintenance of transcription	0.00210243	-6.16466	11	10	0.00119589
GO:0051315	attachment of mitotic spindle microtubules to kinetochore	0.00210243	-6.16466	11	10	0.00119589
GO:1902969	mitotic DNA replication	0.00210243	-6.16466	11	10	0.00119589
GO:0034508	centromere complex assembly	0.00216629	-6.13474	52	34	0.00406601
GO:0046034	ATP metabolic process	0.00220604	-6.11656	202	111	0.0132743
GO:0007041	lysosomal transport	0.00222021	-6.11015	105	62	0.00741449
GO:0051865	protein autoubiquitination	0.00222453	-6.10821	65	41	0.00490313
GO:0050854	regulation of antigen receptor-mediated signaling pathway	0.00222453	-6.10821	65	41	0.00490313
GO:0090087	regulation of peptide transport	0.00223556	-6.10326	741	370	0.0442478
GO:0046328	regulation of JNK cascade	0.00224184	-6.10046	186	103	0.0123176
GO:1901659	glycosyl compound biosynthetic process	0.00224315	-6.09987	43	29	0.00346807
GO:0034612	response to tumor necrosis factor	0.00225701	-6.09372	267	143	0.0171012
GO:1903037	regulation of leukocyte cell-cell adhesion	0.00232077	-6.06586	304	161	0.0192538
GO:0002260	lymphocyte homeostasis	0.00234522	-6.05538	54	35	0.0041856
GO:0023056	positive regulation of signaling	0.00236376	-6.0475	1839	881	0.105358
GO:0071417	cellular response to organonitrogen compound	0.00236481	-6.04706	539	274	0.0327673
GO:0071482	cellular response to light stimulus	0.00238586	-6.0382	113	66	0.00789285
GO:0002223	stimulatory C-type lectin receptor signaling pathway	0.00238586	-6.0382	113	66	0.00789285
GO:0015949	nucleobase-containing small molecule interconversion	0.00239042	-6.03629	29	21	0.00251136
GO:0090169	regulation of spindle assembly	0.00239042	-6.03629	29	21	0.00251136
GO:0032506	cytokinetic process	0.00241574	-6.02575	36	25	0.00298972
GO:0000154	rRNA modification	0.00241574	-6.02575	36	25	0.00298972
GO:0060548	negative regulation of cell death	0.00243328	-6.01851	1025	503	0.0601531
GO:0030518	intracellular steroid hormone receptor signaling pathway	0.00246962	-6.00369	69	43	0.00514231
GO:0006304	DNA modification	0.00248335	-5.99815	88	53	0.0063382
GO:1905515	non-motile cilium assembly	0.00249127	-5.99496	45	30	0.00358766
GO:2000116	regulation of cysteine-type endopeptidase activity	0.00249374	-5.99397	239	129	0.0154269
GO:0060828	regulation of canonical Wnt signaling pathway	0.00251927	-5.98379	286	152	0.0181775
GO:0007029	endoplasmic reticulum organization	0.00252199	-5.98271	56	36	0.00430519
GO:0060606	tube closure	0.00255518	-5.96963	90	54	0.00645779
GO:0009168	purine ribonucleoside monophosphate biosynthetic process	0.00257515	-5.96185	19	15	0.00179383
GO:0007096	regulation of exit from mitosis	0.00257515	-5.96185	19	15	0.00179383
GO:0030150	protein import into mitochondrial matrix	0.00257515	-5.96185	19	15	0.00179383
GO:0016075	rRNA catabolic process	0.00257515	-5.96185	19	15	0.00179383
GO:0048025	negative regulation of mRNA splicing, via spliceosome	0.00257515	-5.96185	19	15	0.00179383
GO:1900363	regulation of mRNA polyadenylation	0.00257515	-5.96185	19	15	0.00179383
GO:0009127	purine nucleoside monophosphate biosynthetic process	0.00257515	-5.96185	19	15	0.00179383
GO:1901700	response to oxygen-containing compound	0.00257687	-5.96118	1533	739	0.088376
GO:0016051	carbohydrate biosynthetic process	0.00260678	-5.94964	127	73	0.00872997
GO:0060148	positive regulation of posttranscriptional gene silencing	0.0026077	-5.94929	24	18	0.0021526
GO:0046174	polyol catabolic process	0.0026077	-5.94929	24	18	0.0021526
GO:0045841	negative regulation of mitotic metaphase/anaphase transition	0.0026077	-5.94929	24	18	0.0021526
GO:0071218	cellular response to misfolded protein	0.0026077	-5.94929	24	18	0.0021526
GO:0043281	regulation of cysteine-type endopeptidase activity involved in apoptotic process	0.00267134	-5.92517	215	117	0.0139919
GO:0050688	regulation of defense response to virus	0.00270257	-5.91355	73	45	0.00538149
GO:0045580	regulation of T cell differentiation	0.00273308	-5.90233	139	79	0.0094475
GO:0070849	response to epidermal growth factor	0.00273856	-5.90032	47	31	0.00370725
GO:0033077	T cell differentiation in thymus	0.00273856	-5.90032	47	31	0.00370725
GO:0014020	primary neural tube formation	0.00275469	-5.89445	96	57	0.00681655
GO:0070534	protein K63-linked ubiquitination	0.00275793	-5.89328	38	26	0.0031093
GO:0090263	positive regulation of canonical Wnt signaling pathway	0.00278903	-5.88206	147	83	0.00992586
GO:0030149	sphingolipid catabolic process	0.00285905	-5.85727	31	22	0.00263095
GO:0090342	regulation of cell aging	0.00286639	-5.8547	60	38	0.00454437
GO:0046128	purine ribonucleoside metabolic process	0.00286639	-5.8547	60	38	0.00454437
GO:0006165	nucleoside diphosphate phosphorylation	0.00286639	-5.8547	60	38	0.00454437
GO:0051704	multi-organism process	0.002885	-5.84823	2787	1315	0.157259
GO:0010647	positive regulation of cell communication	0.00288556	-5.84804	1831	876	0.10476
GO:0019395	fatty acid oxidation	0.00292193	-5.83551	77	47	0.00562066
GO:0034260	negative regulation of GTPase activity	0.00298355	-5.81464	49	32	0.00382684
GO:0009060	aerobic respiration	0.0030262	-5.80045	79	48	0.00574025
GO:0071407	cellular response to organic cyclic compound	0.00307113	-5.78571	476	243	0.02906
GO:0033146	regulation of intracellular estrogen receptor signaling pathway	0.00310164	-5.77582	40	27	0.00322889
GO:0031401	positive regulation of protein modification process	0.00312055	-5.76974	1238	601	0.0718728
GO:0010257	NADH dehydrogenase complex assembly	0.00319519	-5.74611	64	40	0.00478354
GO:0032981	mitochondrial respiratory chain complex I assembly	0.00319519	-5.74611	64	40	0.00478354
GO:0042752	regulation of circadian rhythm	0.00321227	-5.74078	114	66	0.00789285
GO:0048511	rhythmic process	0.00324112	-5.73184	271	144	0.0172208
GO:0002220	innate immune response activating cell surface receptor signaling pathway	0.00325077	-5.72886	116	67	0.00801244
GO:0061158	3'-UTR-mediated mRNA destabilization	0.00325281	-5.72824	16	13	0.00155465
GO:2000303	regulation of ceramide biosynthetic process	0.00325281	-5.72824	16	13	0.00155465
GO:0043982	histone H4-K8 acetylation	0.00325281	-5.72824	16	13	0.00155465
GO:1905038	regulation of membrane lipid metabolic process	0.00325281	-5.72824	16	13	0.00155465
GO:0006047	UDP-N-acetylglucosamine metabolic process	0.00325281	-5.72824	16	13	0.00155465
GO:0043981	histone H4-K5 acetylation	0.00325281	-5.72824	16	13	0.00155465
GO:0090153	regulation of sphingolipid biosynthetic process	0.00325281	-5.72824	16	13	0.00155465
GO:1904353	regulation of telomere capping	0.00326201	-5.72541	26	19	0.00227218
GO:0006779	porphyrin-containing compound biosynthetic process	0.00326201	-5.72541	26	19	0.00227218
GO:0032897	negative regulation of viral transcription	0.00326201	-5.72541	26	19	0.00227218
GO:0002381	immunoglobulin production involved in immunoglobulin mediated immune response	0.00326201	-5.72541	26	19	0.00227218
GO:0009166	nucleotide catabolic process	0.00335278	-5.69796	66	41	0.00490313
GO:0043066	negative regulation of apoptotic process	0.00335613	-5.69697	913	449	0.0536953
GO:0004713	protein tyrosine kinase activity	0.00340576	-5.68229	87	52	0.00621861
GO:0046364	monosaccharide biosynthetic process	0.00346181	-5.66596	53	34	0.00406601
GO:0045840	positive regulation of mitotic nuclear division	0.00346181	-5.66596	53	34	0.00406601
GO:0018209	peptidyl-serine modification	0.0034726	-5.66285	194	106	0.0126764
GO:0046827	positive regulation of protein export from nucleus	0.00348559	-5.65912	21	16	0.00191342
GO:0043984	histone H4-K16 acetylation	0.00348559	-5.65912	21	16	0.00191342
GO:0009083	branched-chain amino acid catabolic process	0.00348559	-5.65912	21	16	0.00191342
GO:0016601	Rac protein signal transduction	0.00348559	-5.65912	21	16	0.00191342
GO:0007035	vacuolar acidification	0.00348559	-5.65912	21	16	0.00191342
GO:1904886	beta-catenin destruction complex disassembly	0.00348559	-5.65912	21	16	0.00191342
GO:0042776	mitochondrial ATP synthesis coupled proton transport	0.00348559	-5.65912	21	16	0.00191342
GO:0009081	branched-chain amino acid metabolic process	0.00348559	-5.65912	21	16	0.00191342
GO:0090090	negative regulation of canonical Wnt signaling pathway	0.00356793	-5.63577	178	98	0.0117197
GO:0071051	polyadenylation-dependent snoRNA 3'-end processing	0.00359692	-5.62768	7	7	0.00083712
GO:0031086	nuclear-transcribed mRNA catabolic process, deadenylation-independent decay	0.00359692	-5.62768	7	7	0.00083712
GO:0038202	TORC1 signaling	0.00359692	-5.62768	7	7	0.00083712
GO:0019673	GDP-mannose metabolic process	0.00359692	-5.62768	7	7	0.00083712
GO:0043634	polyadenylation-dependent ncRNA catabolic process	0.00359692	-5.62768	7	7	0.00083712
GO:0032933	SREBP signaling pathway	0.00359692	-5.62768	7	7	0.00083712
GO:0017196	N-terminal peptidyl-methionine acetylation	0.00359692	-5.62768	7	7	0.00083712
GO:0006267	pre-replicative complex assembly involved in nuclear cell cycle DNA replication	0.00359692	-5.62768	7	7	0.00083712
GO:2000618	regulation of histone H4-K16 acetylation	0.00359692	-5.62768	7	7	0.00083712
GO:0042921	glucocorticoid receptor signaling pathway	0.00359692	-5.62768	7	7	0.00083712
GO:0090240	positive regulation of histone H4 acetylation	0.00359692	-5.62768	7	7	0.00083712
GO:1902299	pre-replicative complex assembly involved in cell cycle DNA replication	0.00359692	-5.62768	7	7	0.00083712
GO:0043461	proton-transporting ATP synthase complex assembly	0.00359692	-5.62768	7	7	0.00083712
GO:0040016	embryonic cleavage	0.00359692	-5.62768	7	7	0.00083712
GO:0036388	pre-replicative complex assembly	0.00359692	-5.62768	7	7	0.00083712
GO:0008360	regulation of cell shape	0.00359787	-5.62741	150	84	0.0100454
GO:0051092	positive regulation of NF-kappaB transcription factor activity	0.00359787	-5.62741	150	84	0.0100454
GO:0051302	regulation of cell division	0.00360224	-5.6262	168	93	0.0111217
GO:0043069	negative regulation of programmed cell death	0.00361167	-5.62359	933	458	0.0547716
GO:1902533	positive regulation of intracellular signal transduction	0.00365113	-5.61272	1023	500	0.0597943
GO:0043574	peroxisomal transport	0.00365302	-5.6122	70	43	0.00514231
GO:0006090	pyruvate metabolic process	0.00365302	-5.6122	70	43	0.00514231
GO:0034724	DNA replication-independent nucleosome organization	0.00369318	-5.60127	55	35	0.0041856
GO:0006606	protein import into nucleus	0.0037248	-5.59274	95	56	0.00669696
GO:1901214	regulation of neuron death	0.00375448	-5.5848	313	164	0.0196125
GO:1903573	negative regulation of response to endoplasmic reticulum stress	0.00378248	-5.57738	44	29	0.00346807
GO:1904031	positive regulation of cyclin-dependent protein kinase activity	0.0038183	-5.56795	35	24	0.00287013
GO:0071027	nuclear RNA surveillance	0.00392531	-5.54031	13	11	0.00131547
GO:0071028	nuclear mRNA surveillance	0.00392531	-5.54031	13	11	0.00131547
GO:0006390	mitochondrial transcription	0.00392531	-5.54031	13	11	0.00131547
GO:0009162	deoxyribonucleoside monophosphate metabolic process	0.00392531	-5.54031	13	11	0.00131547
GO:0019081	viral translation	0.00392531	-5.54031	13	11	0.00131547
GO:0009650	UV protection	0.00392531	-5.54031	13	11	0.00131547
GO:0018206	peptidyl-methionine modification	0.00392531	-5.54031	13	11	0.00131547
GO:0016251	RNA polymerase II general transcription initiation factor activity	0.00392531	-5.54031	13	11	0.00131547
GO:0090646	mitochondrial tRNA processing	0.00392531	-5.54031	13	11	0.00131547
GO:0070071	proton-transporting two-sector ATPase complex assembly	0.00392531	-5.54031	13	11	0.00131547
GO:0046349	amino sugar biosynthetic process	0.00392531	-5.54031	13	11	0.00131547
GO:0060998	regulation of dendritic spine development	0.00393223	-5.53855	74	45	0.00538149
GO:0009119	ribonucleoside metabolic process	0.00393223	-5.53855	74	45	0.00538149
GO:0061615	glycolytic process through fructose-6-phosphate	0.00393632	-5.53751	28	20	0.00239177
GO:0061620	glycolytic process through glucose-6-phosphate	0.00393632	-5.53751	28	20	0.00239177
GO:0090344	negative regulation of cell aging	0.00393632	-5.53751	28	20	0.00239177
GO:0051984	positive regulation of chromosome segregation	0.00393632	-5.53751	28	20	0.00239177
GO:0008047	enzyme activator activity	0.00411518	-5.49307	46	30	0.00358766
GO:0031648	protein destabilization	0.00411518	-5.49307	46	30	0.00358766
GO:0043407	negative regulation of MAP kinase activity	0.0041897	-5.47513	78	47	0.00562066
GO:0034440	lipid oxidation	0.0041897	-5.47513	78	47	0.00562066
GO:0045637	regulation of myeloid cell differentiation	0.00424886	-5.4611	252	134	0.0160249
GO:1901701	cellular response to oxygen-containing compound	0.00425598	-5.45943	1014	495	0.0591964
GO:0010952	positive regulation of peptidase activity	0.00427023	-5.45609	197	107	0.012796
GO:0090307	mitotic spindle assembly	0.00429751	-5.44972	37	25	0.00298972
GO:0009167	purine ribonucleoside monophosphate metabolic process	0.00429751	-5.44972	37	25	0.00298972
GO:2000142	regulation of DNA-templated transcription, initiation	0.00429751	-5.44972	37	25	0.00298972
GO:0043996	histone acetyltransferase activity (H4-K8 specific)	0.00430132	-5.44883	10	9	0.0010763
GO:1903799	negative regulation of production of miRNAs involved in gene silencing by miRNA	0.00430132	-5.44883	10	9	0.0010763
GO:1904526	regulation of microtubule binding	0.00430132	-5.44883	10	9	0.0010763
GO:0090154	positive regulation of sphingolipid biosynthetic process	0.00430132	-5.44883	10	9	0.0010763
GO:0007084	mitotic nuclear envelope reassembly	0.00430132	-5.44883	10	9	0.0010763
GO:0032025	response to cobalt ion	0.00430132	-5.44883	10	9	0.0010763
GO:0032875	regulation of DNA endoreduplication	0.00430132	-5.44883	10	9	0.0010763
GO:0008276	protein methyltransferase activity	0.00430132	-5.44883	10	9	0.0010763
GO:0034427	nuclear-transcribed mRNA catabolic process, exonucleolytic, 3'-5'	0.00430132	-5.44883	10	9	0.0010763
GO:0006991	response to sterol depletion	0.00430132	-5.44883	10	9	0.0010763
GO:0035247	peptidyl-arginine omega-N-methylation	0.00430132	-5.44883	10	9	0.0010763
GO:0006264	mitochondrial DNA replication	0.00430132	-5.44883	10	9	0.0010763
GO:0043995	histone acetyltransferase activity (H4-K5 specific)	0.00430132	-5.44883	10	9	0.0010763
GO:0046972	histone acetyltransferase activity (H4-K16 specific)	0.00430132	-5.44883	10	9	0.0010763
GO:0031507	heterochromatin assembly	0.00430132	-5.44883	10	9	0.0010763
GO:0033314	mitotic DNA replication checkpoint	0.00430132	-5.44883	10	9	0.0010763
GO:0033539	fatty acid beta-oxidation using acyl-CoA dehydrogenase	0.00430132	-5.44883	10	9	0.0010763
GO:0002295	T-helper cell lineage commitment	0.00430132	-5.44883	10	9	0.0010763
GO:0010485	H4 histone acetyltransferase activity	0.00430132	-5.44883	10	9	0.0010763
GO:0075522	IRES-dependent viral translational initiation	0.00430132	-5.44883	10	9	0.0010763
GO:0016559	peroxisome fission	0.00430132	-5.44883	10	9	0.0010763
GO:2000304	positive regulation of ceramide biosynthetic process	0.00430132	-5.44883	10	9	0.0010763
GO:0008203	cholesterol metabolic process	0.00431351	-5.446	117	67	0.00801244
GO:0030010	establishment of cell polarity	0.00431351	-5.446	117	67	0.00801244
GO:0030888	regulation of B cell proliferation	0.00434825	-5.43798	61	38	0.00454437
GO:0009132	nucleoside diphosphate metabolic process	0.00442526	-5.42043	82	49	0.00585984
GO:0031055	chromatin remodeling at centromere	0.00444044	-5.417	48	31	0.00370725
GO:0045646	regulation of erythrocyte differentiation	0.00444044	-5.417	48	31	0.00370725
GO:2000637	positive regulation of gene silencing by miRNA	0.00444405	-5.41619	23	17	0.00203301
GO:0046129	purine ribonucleoside biosynthetic process	0.00444405	-5.41619	23	17	0.00203301
GO:0042451	purine nucleoside biosynthetic process	0.00444405	-5.41619	23	17	0.00203301
GO:0042455	ribonucleoside biosynthetic process	0.00444405	-5.41619	23	17	0.00203301
GO:0000729	DNA double-strand break processing	0.00444405	-5.41619	23	17	0.00203301
GO:0070266	necroptotic process	0.00444405	-5.41619	23	17	0.00203301
GO:0030177	positive regulation of Wnt signaling pathway	0.0044524	-5.41431	179	98	0.0117197
GO:0051291	protein heterooligomerization	0.00448305	-5.40745	129	73	0.00872997
GO:0044092	negative regulation of molecular function	0.00450534	-5.40249	1165	565	0.0675676
GO:0070988	demethylation	0.00455211	-5.39216	63	39	0.00466396
GO:0042278	purine nucleoside metabolic process	0.00455211	-5.39216	63	39	0.00466396
GO:0007095	mitotic G2 DNA damage checkpoint	0.00461082	-5.37935	18	14	0.00167424
GO:1902165	regulation of intrinsic apoptotic signaling pathway in response to DNA damage by p53 class mediator	0.00461082	-5.37935	18	14	0.00167424
GO:0009048	dosage compensation by inactivation of X chromosome	0.00461082	-5.37935	18	14	0.00167424
GO:2000757	negative regulation of peptidyl-lysine acetylation	0.00461082	-5.37935	18	14	0.00167424
GO:0001832	blastocyst growth	0.00461082	-5.37935	18	14	0.00167424
GO:1904292	regulation of ERAD pathway	0.00461837	-5.37771	30	21	0.00251136
GO:0032743	positive regulation of interleukin-2 production	0.00461837	-5.37771	30	21	0.00251136
GO:1900027	regulation of ruffle assembly	0.00461837	-5.37771	30	21	0.00251136
GO:1902751	positive regulation of cell cycle G2/M phase transition	0.00461837	-5.37771	30	21	0.00251136
GO:0001819	positive regulation of cytokine production	0.00473318	-5.35316	452	230	0.0275054
GO:0032088	negative regulation of NF-kappaB transcription factor activity	0.00473812	-5.35212	88	52	0.00621861
GO:0106118	regulation of sterol biosynthetic process	0.00475697	-5.34815	50	32	0.00382684
GO:0046031	ADP metabolic process	0.00475697	-5.34815	50	32	0.00382684
GO:0045540	regulation of cholesterol biosynthetic process	0.00475697	-5.34815	50	32	0.00382684
GO:0050775	positive regulation of dendrite morphogenesis	0.00477054	-5.34529	39	26	0.0031093
GO:0016574	histone ubiquitination	0.00477054	-5.34529	39	26	0.0031093
GO:0042158	lipoprotein biosynthetic process	0.00483188	-5.33252	90	53	0.0063382
GO:0009790	embryo development	0.00490039	-5.31844	962	470	0.0562066
GO:2000772	regulation of cellular senescence	0.00506375	-5.28565	52	33	0.00394642
GO:0070997	neuron death	0.00506375	-5.28565	52	33	0.00394642
GO:1905114	cell surface receptor signaling pathway involved in cell-cell signaling	0.00513858	-5.27098	417	213	0.0254724
GO:0035337	fatty-acyl-CoA metabolic process	0.00523407	-5.25257	41	27	0.00322889
GO:1901068	guanosine-containing compound metabolic process	0.00523407	-5.25257	41	27	0.00322889
GO:0003899	DNA-directed 5'-3' RNA polymerase activity	0.00529838	-5.24035	32	22	0.00263095
GO:0002292	T cell differentiation involved in immune response	0.00529838	-5.24035	32	22	0.00263095
GO:0032091	negative regulation of protein binding	0.00535151	-5.23038	104	60	0.00717532
GO:0001841	neural tube formation	0.00535151	-5.23038	104	60	0.00717532
GO:0006336	DNA replication-independent nucleosome assembly	0.00536001	-5.22879	54	34	0.00406601
GO:1901136	carbohydrate derivative catabolic process	0.00537309	-5.22635	190	103	0.0123176
GO:0006379	mRNA cleavage	0.00542399	-5.21692	25	18	0.0021526
GO:1902100	negative regulation of metaphase/anaphase transition of cell cycle	0.00542399	-5.21692	25	18	0.0021526
GO:0051560	mitochondrial calcium ion homeostasis	0.00542399	-5.21692	25	18	0.0021526
GO:0035794	positive regulation of mitochondrial membrane permeability	0.00542399	-5.21692	25	18	0.0021526
GO:1902105	regulation of leukocyte differentiation	0.00547768	-5.20707	274	144	0.0172208
GO:1903828	negative regulation of cellular protein localization	0.00555177	-5.19364	112	64	0.00765367
GO:0051099	positive regulation of binding	0.0055742	-5.18961	176	96	0.0114805
GO:0072528	pyrimidine-containing compound biosynthetic process	0.00564518	-5.17695	56	35	0.0041856
GO:0034198	cellular response to amino acid starvation	0.00568549	-5.16984	43	28	0.00334848
GO:0021762	substantia nigra development	0.00568549	-5.16984	43	28	0.00334848
GO:1902652	secondary alcohol metabolic process	0.00577996	-5.15336	128	72	0.00861038
GO:0055072	iron ion homeostasis	0.0058986	-5.13304	79	47	0.00562066
GO:0035306	positive regulation of dephosphorylation	0.00591885	-5.12961	58	36	0.00430519
GO:0006754	ATP biosynthetic process	0.00596868	-5.12123	34	23	0.00275054
GO:0043094	cellular metabolic compound salvage	0.00596868	-5.12123	34	23	0.00275054
GO:0008625	extrinsic apoptotic signaling pathway via death domain receptors	0.00596868	-5.12123	34	23	0.00275054
GO:0006396	RNA processing	0.00598662	-5.11823	1393	669	0.0800048
GO:0071025	RNA surveillance	0.0059893	-5.11778	15	12	0.00143506
GO:0043518	negative regulation of DNA damage response, signal transduction by p53 class mediator	0.0059893	-5.11778	15	12	0.00143506
GO:0035067	negative regulation of histone acetylation	0.0059893	-5.11778	15	12	0.00143506
GO:0097428	protein maturation by iron-sulfur cluster transfer	0.0059893	-5.11778	15	12	0.00143506
GO:0019471	4-hydroxyproline metabolic process	0.0059893	-5.11778	15	12	0.00143506
GO:0070262	peptidyl-serine dephosphorylation	0.0059893	-5.11778	15	12	0.00143506
GO:1903543	positive regulation of exosomal secretion	0.0059893	-5.11778	15	12	0.00143506
GO:1903533	regulation of protein targeting	0.00603161	-5.11074	81	48	0.00574025
GO:0046112	nucleobase biosynthetic process	0.00603565	-5.11007	20	15	0.00179383
GO:0009219	pyrimidine deoxyribonucleotide metabolic process	0.00603565	-5.11007	20	15	0.00179383
GO:0003746	translation elongation factor activity	0.00603565	-5.11007	20	15	0.00179383
GO:0007549	dosage compensation	0.00603565	-5.11007	20	15	0.00179383
GO:0043434	response to peptide hormone	0.0060558	-5.10674	391	200	0.0239177
GO:0030178	negative regulation of Wnt signaling pathway	0.00606752	-5.10481	213	114	0.0136331
GO:0010569	regulation of double-strand break repair via homologous recombination	0.00612279	-5.09574	45	29	0.00346807
GO:0048145	regulation of fibroblast proliferation	0.00615714	-5.09014	83	49	0.00585984
GO:0031667	response to nutrient levels	0.00623085	-5.07824	492	248	0.029658
GO:0002244	hematopoietic progenitor cell differentiation	0.00627537	-5.07112	85	50	0.00597943
GO:0070555	response to interleukin-1	0.00630821	-5.0659	203	109	0.0130352
GO:0002833	positive regulation of response to biotic stimulus	0.00634343	-5.06034	360	185	0.0221239
GO:0030036	actin cytoskeleton organization	0.00639671	-5.05197	488	246	0.0294188
GO:0061621	canonical glycolysis	0.00640496	-5.05068	27	19	0.00227218
GO:2000816	negative regulation of mitotic sister chromatid separation	0.00640496	-5.05068	27	19	0.00227218
GO:0000188	inactivation of MAPK activity	0.00640496	-5.05068	27	19	0.00227218
GO:0006735	NADH regeneration	0.00640496	-5.05068	27	19	0.00227218
GO:0061718	glucose catabolic process to pyruvate	0.00640496	-5.05068	27	19	0.00227218
GO:0004407	histone deacetylase activity	0.00640496	-5.05068	27	19	0.00227218
GO:0009135	purine nucleoside diphosphate metabolic process	0.0064308	-5.04666	62	38	0.00454437
GO:0046365	monosaccharide catabolic process	0.0064308	-5.04666	62	38	0.00454437
GO:0009179	purine ribonucleoside diphosphate metabolic process	0.0064308	-5.04666	62	38	0.00454437
GO:0016791	phosphatase activity	0.0065445	-5.02913	47	30	0.00358766
GO:0030865	cortical cytoskeleton organization	0.0065445	-5.02913	47	30	0.00358766
GO:1901992	positive regulation of mitotic cell cycle phase transition	0.006588	-5.0225	91	53	0.0063382
GO:0045740	positive regulation of DNA replication	0.00662344	-5.01714	36	24	0.00287013
GO:0006734	NADH metabolic process	0.00662344	-5.01714	36	24	0.00287013
GO:0009185	ribonucleoside diphosphate metabolic process	0.0066689	-5.0103	64	39	0.00466396
GO:1905475	regulation of protein localization to membrane	0.00667455	-5.00945	187	101	0.0120785
GO:0046634	regulation of alpha-beta T cell activation	0.00667885	-5.00881	93	54	0.00645779
GO:0032092	positive regulation of protein binding	0.00667885	-5.00881	93	54	0.00645779
GO:0051222	positive regulation of protein transport	0.0067205	-5.00259	419	213	0.0254724
GO:0006892	post-Golgi vesicle-mediated transport	0.00691412	-4.97419	99	57	0.00681655
GO:2001238	positive regulation of extrinsic apoptotic signaling pathway	0.00694953	-4.96908	49	31	0.00370725
GO:0099518	vesicle cytoskeletal trafficking	0.00694953	-4.96908	49	31	0.00370725
GO:0051604	protein maturation	0.00700578	-4.96102	224	119	0.014231
GO:0044262	cellular carbohydrate metabolic process	0.00707137	-4.9517	167	91	0.0108826
GO:0006625	protein targeting to peroxisome	0.00710956	-4.94632	68	41	0.00490313
GO:0072663	establishment of protein localization to peroxisome	0.00710956	-4.94632	68	41	0.00490313
GO:0072662	protein localization to peroxisome	0.00710956	-4.94632	68	41	0.00490313
GO:0002285	lymphocyte activation involved in immune response	0.00723502	-4.92882	111	63	0.00753408
GO:0009126	purine nucleoside monophosphate metabolic process	0.00725825	-4.92562	38	25	0.00298972
GO:0097502	mannosylation	0.00725825	-4.92562	38	25	0.00298972
GO:0097237	cellular response to toxic substance	0.00726255	-4.92502	216	115	0.0137527
GO:0016052	carbohydrate catabolic process	0.0073311	-4.91563	117	66	0.00789285
GO:0002889	regulation of immunoglobulin mediated immune response	0.00733716	-4.9148	51	32	0.00382684
GO:0002712	regulation of B cell mediated immunity	0.00733716	-4.9148	51	32	0.00382684
GO:0006308	DNA catabolic process	0.00737166	-4.91011	29	20	0.00239177
GO:0000132	establishment of mitotic spindle orientation	0.00737166	-4.91011	29	20	0.00239177
GO:0071353	cellular response to interleukin-4	0.00737166	-4.91011	29	20	0.00239177
GO:0010390	histone monoubiquitination	0.00737166	-4.91011	29	20	0.00239177
GO:0016572	histone phosphorylation	0.00737166	-4.91011	29	20	0.00239177
GO:2000765	regulation of cytoplasmic translation	0.00737166	-4.91011	29	20	0.00239177
GO:0033865	nucleoside bisphosphate metabolic process	0.00742089	-4.90346	131	73	0.00872997
GO:0034032	purine nucleoside bisphosphate metabolic process	0.00742089	-4.90346	131	73	0.00872997
GO:0033875	ribonucleoside bisphosphate metabolic process	0.00742089	-4.90346	131	73	0.00872997
GO:0031163	metallo-sulfur cluster assembly	0.00747824	-4.89576	22	16	0.00191342
GO:0016226	iron-sulfur cluster assembly	0.00747824	-4.89576	22	16	0.00191342
GO:0010155	regulation of proton transport	0.00747824	-4.89576	22	16	0.00191342
GO:1901673	regulation of mitotic spindle assembly	0.00747824	-4.89576	22	16	0.00191342
GO:0043496	regulation of protein homodimerization activity	0.00747824	-4.89576	22	16	0.00191342
GO:0043162	ubiquitin-dependent protein catabolic process via the multivesicular body sorting pathway	0.00747824	-4.89576	22	16	0.00191342
GO:2000773	negative regulation of cellular senescence	0.00747824	-4.89576	22	16	0.00191342
GO:1901984	negative regulation of protein acetylation	0.00747824	-4.89576	22	16	0.00191342
GO:0032069	regulation of nuclease activity	0.00747824	-4.89576	22	16	0.00191342
GO:0034244	negative regulation of transcription elongation from RNA polymerase II promoter	0.00751356	-4.89105	12	10	0.00119589
GO:1900044	regulation of protein K63-linked ubiquitination	0.00751356	-4.89105	12	10	0.00119589
GO:1900402	regulation of carbohydrate metabolic process by regulation of transcription from RNA polymerase II promoter	0.00751356	-4.89105	12	10	0.00119589
GO:0072425	signal transduction involved in G2 DNA damage checkpoint	0.00751356	-4.89105	12	10	0.00119589
GO:0002903	negative regulation of B cell apoptotic process	0.00751356	-4.89105	12	10	0.00119589
GO:0060213	positive regulation of nuclear-transcribed mRNA poly(A) tail shortening	0.00751356	-4.89105	12	10	0.00119589
GO:0034497	protein localization to phagophore assembly site	0.00751356	-4.89105	12	10	0.00119589
GO:0034498	early endosome to Golgi transport	0.00751356	-4.89105	12	10	0.00119589
GO:0035751	regulation of lysosomal lumen pH	0.00751356	-4.89105	12	10	0.00119589
GO:0010457	centriole-centriole cohesion	0.00751356	-4.89105	12	10	0.00119589
GO:0007077	mitotic nuclear envelope disassembly	0.00751356	-4.89105	12	10	0.00119589
GO:0070202	regulation of establishment of protein localization to chromosome	0.00751356	-4.89105	12	10	0.00119589
GO:0000186	activation of MAPKK activity	0.00770695	-4.86563	53	33	0.00394642
GO:0008333	endosome to lysosome transport	0.00770695	-4.86563	53	33	0.00394642
GO:0050732	negative regulation of peptidyl-tyrosine phosphorylation	0.00770695	-4.86563	53	33	0.00394642
GO:0051607	defense response to virus	0.00802608	-4.82506	192	103	0.0123176
GO:0061419	positive regulation of transcription from RNA polymerase II promoter in response to hypoxia	0.00803839	-4.82353	6	6	0.000717532
GO:0071046	nuclear polyadenylation-dependent ncRNA catabolic process	0.00803839	-4.82353	6	6	0.000717532
GO:0007008	outer mitochondrial membrane organization	0.00803839	-4.82353	6	6	0.000717532
GO:0035964	COPI-coated vesicle budding	0.00803839	-4.82353	6	6	0.000717532
GO:0071029	nuclear ncRNA surveillance	0.00803839	-4.82353	6	6	0.000717532
GO:0071038	nuclear polyadenylation-dependent tRNA catabolic process	0.00803839	-4.82353	6	6	0.000717532
GO:0009155	purine deoxyribonucleotide catabolic process	0.00803839	-4.82353	6	6	0.000717532
GO:0000056	ribosomal small subunit export from nucleus	0.00803839	-4.82353	6	6	0.000717532
GO:0071035	nuclear polyadenylation-dependent rRNA catabolic process	0.00803839	-4.82353	6	6	0.000717532
GO:0042796	snRNA transcription by RNA polymerase III	0.00803839	-4.82353	6	6	0.000717532
GO:0044829	positive regulation by host of viral genome replication	0.00803839	-4.82353	6	6	0.000717532
GO:0042256	mature ribosome assembly	0.00803839	-4.82353	6	6	0.000717532
GO:1904528	positive regulation of microtubule binding	0.00803839	-4.82353	6	6	0.000717532
GO:0035890	exit from host	0.00803839	-4.82353	6	6	0.000717532
GO:0048200	Golgi transport vesicle coating	0.00803839	-4.82353	6	6	0.000717532
GO:0030174	regulation of DNA-dependent DNA replication initiation	0.00803839	-4.82353	6	6	0.000717532
GO:0031118	rRNA pseudouridine synthesis	0.00803839	-4.82353	6	6	0.000717532
GO:0048296	regulation of isotype switching to IgA isotypes	0.00803839	-4.82353	6	6	0.000717532
GO:0035891	exit from host cell	0.00803839	-4.82353	6	6	0.000717532
GO:0006287	base-excision repair, gap-filling	0.00803839	-4.82353	6	6	0.000717532
GO:0019076	viral release from host cell	0.00803839	-4.82353	6	6	0.000717532
GO:2000323	negative regulation of glucocorticoid receptor signaling pathway	0.00803839	-4.82353	6	6	0.000717532
GO:0052126	movement in host environment	0.00803839	-4.82353	6	6	0.000717532
GO:0009146	purine nucleoside triphosphate catabolic process	0.00803839	-4.82353	6	6	0.000717532
GO:0002246	wound healing involved in inflammatory response	0.00803839	-4.82353	6	6	0.000717532
GO:0048205	COPI coating of Golgi vesicle	0.00803839	-4.82353	6	6	0.000717532
GO:0046601	positive regulation of centriole replication	0.00803839	-4.82353	6	6	0.000717532
GO:0043985	histone H4-R3 methylation	0.00803839	-4.82353	6	6	0.000717532
GO:0008173	RNA methyltransferase activity	0.00803839	-4.82353	6	6	0.000717532
GO:0044837	actomyosin contractile ring organization	0.00803839	-4.82353	6	6	0.000717532
GO:0033615	mitochondrial proton-transporting ATP synthase complex assembly	0.00803839	-4.82353	6	6	0.000717532
GO:0051661	maintenance of centrosome location	0.00803839	-4.82353	6	6	0.000717532
GO:0052192	movement in environment of other organism involved in symbiotic interaction	0.00803839	-4.82353	6	6	0.000717532
GO:0043901	negative regulation of multi-organism process	0.00806418	-4.82032	233	123	0.0147094
GO:0045324	late endosome to vacuole transport	0.00814988	-4.80975	17	13	0.00155465
GO:1904380	endoplasmic reticulum mannose trimming	0.00814988	-4.80975	17	13	0.00155465
GO:0030011	maintenance of cell polarity	0.00814988	-4.80975	17	13	0.00155465
GO:0043968	histone H2A acetylation	0.00814988	-4.80975	17	13	0.00155465
GO:0006743	ubiquinone metabolic process	0.00814988	-4.80975	17	13	0.00155465
GO:0062033	positive regulation of mitotic sister chromatid segregation	0.00814988	-4.80975	17	13	0.00155465
GO:0006278	RNA-dependent DNA biosynthetic process	0.00831295	-4.78994	31	21	0.00251136
GO:0043457	regulation of cellular respiration	0.00831295	-4.78994	31	21	0.00251136
GO:0045737	positive regulation of cyclin-dependent protein serine/threonine kinase activity	0.00831295	-4.78994	31	21	0.00251136
GO:0031297	replication fork processing	0.00831295	-4.78994	31	21	0.00251136
GO:1902186	regulation of viral release from host cell	0.00831295	-4.78994	31	21	0.00251136
GO:0006506	GPI anchor biosynthetic process	0.00831295	-4.78994	31	21	0.00251136
GO:0070536	protein K63-linked deubiquitination	0.00831295	-4.78994	31	21	0.00251136
GO:1902230	negative regulation of intrinsic apoptotic signaling pathway in response to DNA damage	0.00831295	-4.78994	31	21	0.00251136
GO:0042168	heme metabolic process	0.00831295	-4.78994	31	21	0.00251136
GO:2000781	positive regulation of double-strand break repair	0.00831295	-4.78994	31	21	0.00251136
GO:0061077	chaperone-mediated protein folding	0.00839232	-4.78044	57	35	0.0041856
GO:0018208	peptidyl-proline modification	0.00839232	-4.78044	57	35	0.0041856
GO:0006757	ATP generation from ADP	0.00845626	-4.77285	42	27	0.00322889
GO:0006695	cholesterol biosynthetic process	0.00845626	-4.77285	42	27	0.00322889
GO:0044003	modification by symbiont of host morphology or physiology	0.00845626	-4.77285	42	27	0.00322889
GO:0051258	protein polymerization	0.00854789	-4.76207	86	50	0.00597943
GO:0009204	deoxyribonucleoside triphosphate catabolic process	0.00872411	-4.74166	9	8	0.000956709
GO:2000234	positive regulation of rRNA processing	0.00872411	-4.74166	9	8	0.000956709
GO:0042364	water-soluble vitamin biosynthetic process	0.00872411	-4.74166	9	8	0.000956709
GO:0070544	histone H3-K36 demethylation	0.00872411	-4.74166	9	8	0.000956709
GO:0098926	postsynaptic signal transduction	0.00872411	-4.74166	9	8	0.000956709
GO:0008469	histone-arginine N-methyltransferase activity	0.00872411	-4.74166	9	8	0.000956709
GO:0002084	protein depalmitoylation	0.00872411	-4.74166	9	8	0.000956709
GO:0006782	protoporphyrinogen IX biosynthetic process	0.00872411	-4.74166	9	8	0.000956709
GO:0071706	tumor necrosis factor superfamily cytokine production	0.00872411	-4.74166	9	8	0.000956709
GO:0032042	mitochondrial DNA metabolic process	0.00872411	-4.74166	9	8	0.000956709
GO:1905168	positive regulation of double-strand break repair via homologous recombination	0.00872411	-4.74166	9	8	0.000956709
GO:0006265	DNA topological change	0.00872411	-4.74166	9	8	0.000956709
GO:0034770	histone H4-K20 methylation	0.00872411	-4.74166	9	8	0.000956709
GO:0036500	ATF6-mediated unfolded protein response	0.00872411	-4.74166	9	8	0.000956709
GO:1904667	negative regulation of ubiquitin protein ligase activity	0.00872411	-4.74166	9	8	0.000956709
GO:0099527	postsynapse to nucleus signaling pathway	0.00872411	-4.74166	9	8	0.000956709
GO:0090070	positive regulation of ribosome biogenesis	0.00872411	-4.74166	9	8	0.000956709
GO:0051864	histone demethylase activity (H3-K36 specific)	0.00872411	-4.74166	9	8	0.000956709
GO:0030148	sphingolipid biosynthetic process	0.00876044	-4.73751	90	52	0.00621861
GO:0045453	bone resorption	0.00890378	-4.72128	24	17	0.00203301
GO:0071168	protein localization to chromatin	0.00890378	-4.72128	24	17	0.00203301
GO:0046835	carbohydrate phosphorylation	0.00890378	-4.72128	24	17	0.00203301
GO:2001032	regulation of double-strand break repair via nonhomologous end joining	0.00890378	-4.72128	24	17	0.00203301
GO:0007622	rhythmic behavior	0.00890378	-4.72128	24	17	0.00203301
GO:0031529	ruffle organization	0.00890378	-4.72128	24	17	0.00203301
GO:0090311	regulation of protein deacetylation	0.00901575	-4.70878	44	28	0.00334848
GO:0060999	positive regulation of dendritic spine development	0.00901575	-4.70878	44	28	0.00334848
GO:1903214	regulation of protein targeting to mitochondrion	0.00901575	-4.70878	44	28	0.00334848
GO:0047496	vesicle transport along microtubule	0.00901575	-4.70878	44	28	0.00334848
GO:0032418	lysosome localization	0.00901575	-4.70878	44	28	0.00334848
GO:0051402	neuron apoptotic process	0.00901575	-4.70878	44	28	0.00334848
GO:0008089	anterograde axonal transport	0.00901575	-4.70878	44	28	0.00334848
GO:0097327	response to antineoplastic agent	0.00901755	-4.70858	96	55	0.00657737
GO:0097352	autophagosome maturation	0.00922093	-4.68628	33	22	0.00263095
GO:0040001	establishment of mitotic spindle localization	0.00922093	-4.68628	33	22	0.00263095
GO:0030183	B cell differentiation	0.00934012	-4.67344	108	61	0.00729491
GO:0019751	polyol metabolic process	0.00937238	-4.66999	110	62	0.00741449
GO:0006633	fatty acid biosynthetic process	0.00944945	-4.6618	118	66	0.00789285
GO:0006221	pyrimidine nucleotide biosynthetic process	0.00954755	-4.65147	46	29	0.00346807
GO:0051646	mitochondrion localization	0.00954755	-4.65147	46	29	0.00346807
GO:0120035	regulation of plasma membrane bounded cell projection organization	0.00999528	-4.60564	698	343	0.0410189
GO:0043628	ncRNA 3'-end processing	0.0100513	-4.60006	48	30	0.00358766
GO:0051653	spindle localization	0.0100513	-4.60006	48	30	0.00358766
GO:1901652	response to peptide	0.0100519	-4.59999	477	239	0.0285817
GO:0046466	membrane lipid catabolic process	0.0100902	-4.59619	35	23	0.00275054
GO:0071495	cellular response to endogenous stimulus	0.0102391	-4.58155	1169	562	0.0672088
GO:0051788	response to misfolded protein	0.0102884	-4.57673	26	18	0.0021526
GO:0044068	modulation by symbiont of host cellular process	0.0102884	-4.57673	26	18	0.0021526
GO:1903203	regulation of oxidative stress-induced neuron death	0.0102884	-4.57673	26	18	0.0021526
GO:0043368	positive T cell selection	0.0102884	-4.57673	26	18	0.0021526
GO:0060967	negative regulation of gene silencing by RNA	0.0103107	-4.57457	19	14	0.00167424
GO:0001573	ganglioside metabolic process	0.0103107	-4.57457	19	14	0.00167424
GO:1903599	positive regulation of autophagy of mitochondrion	0.0103107	-4.57457	19	14	0.00167424
GO:0002566	somatic diversification of immune receptors via somatic mutation	0.0103107	-4.57457	19	14	0.00167424
GO:0032780	negative regulation of ATPase activity	0.0103107	-4.57457	19	14	0.00167424
GO:0060149	negative regulation of posttranscriptional gene silencing	0.0103107	-4.57457	19	14	0.00167424
GO:2000042	negative regulation of double-strand break repair via homologous recombination	0.0103107	-4.57457	19	14	0.00167424
GO:0034471	ncRNA 5'-end processing	0.0103107	-4.57457	19	14	0.00167424
GO:0009084	glutamine family amino acid biosynthetic process	0.0103107	-4.57457	19	14	0.00167424
GO:1903039	positive regulation of leukocyte cell-cell adhesion	0.0104191	-4.56412	218	115	0.0137527
GO:0002931	response to ischemia	0.0105269	-4.55382	50	31	0.00370725
GO:0005096	GTPase activator activity	0.0105807	-4.54872	276	143	0.0171012
GO:0007266	Rho protein signal transduction	0.0108004	-4.52817	77	45	0.00538149
GO:0046033	AMP metabolic process	0.0108823	-4.52062	14	11	0.00131547
GO:0046855	inositol phosphate dephosphorylation	0.0108823	-4.52062	14	11	0.00131547
GO:0006244	pyrimidine nucleotide catabolic process	0.0108823	-4.52062	14	11	0.00131547
GO:1903504	regulation of mitotic spindle checkpoint	0.0108823	-4.52062	14	11	0.00131547
GO:0015780	nucleotide-sugar transmembrane transport	0.0108823	-4.52062	14	11	0.00131547
GO:0090231	regulation of spindle checkpoint	0.0108823	-4.52062	14	11	0.00131547
GO:0090266	regulation of mitotic cell cycle spindle assembly checkpoint	0.0108823	-4.52062	14	11	0.00131547
GO:2000615	regulation of histone H3-K9 acetylation	0.0108823	-4.52062	14	11	0.00131547
GO:0005095	GTPase inhibitor activity	0.0108823	-4.52062	14	11	0.00131547
GO:0000463	maturation of LSU-rRNA from tricistronic rRNA transcript (SSU-rRNA, 5.8S rRNA, LSU-rRNA)	0.0108823	-4.52062	14	11	0.00131547
GO:0043144	snoRNA processing	0.0108823	-4.52062	14	11	0.00131547
GO:0032785	negative regulation of DNA-templated transcription, elongation	0.0108823	-4.52062	14	11	0.00131547
GO:0006999	nuclear pore organization	0.0108823	-4.52062	14	11	0.00131547
GO:0051645	Golgi localization	0.0108823	-4.52062	14	11	0.00131547
GO:0043369	CD4-positive or CD8-positive, alpha-beta T cell lineage commitment	0.0108823	-4.52062	14	11	0.00131547
GO:0097202	activation of cysteine-type endopeptidase activity	0.0108823	-4.52062	14	11	0.00131547
GO:0032456	endocytic recycling	0.0109175	-4.51739	37	24	0.00287013
GO:0002714	positive regulation of B cell mediated immunity	0.0109175	-4.51739	37	24	0.00287013
GO:0051084	'de novo' posttranslational protein folding	0.0109175	-4.51739	37	24	0.00287013
GO:0002891	positive regulation of immunoglobulin mediated immune response	0.0109175	-4.51739	37	24	0.00287013
GO:0019320	hexose catabolic process	0.0109746	-4.51217	52	32	0.00382684
GO:0051668	localization within membrane	0.0112373	-4.48851	83	48	0.00574025
GO:1903901	negative regulation of viral life cycle	0.0113587	-4.47777	85	49	0.00585984
GO:0048013	ephrin receptor signaling pathway	0.0113587	-4.47777	85	49	0.00585984
GO:2001056	positive regulation of cysteine-type endopeptidase activity	0.0114158	-4.47275	149	81	0.00968668
GO:0097549	chromatin organization involved in negative regulation of transcription	0.0114687	-4.46813	87	50	0.00597943
GO:0006342	chromatin silencing	0.0114687	-4.46813	87	50	0.00597943
GO:1902745	positive regulation of lamellipodium organization	0.0116165	-4.45533	28	19	0.00227218
GO:1905819	negative regulation of chromosome separation	0.0116165	-4.45533	28	19	0.00227218
GO:0017056	structural constituent of nuclear pore	0.0116165	-4.45533	28	19	0.00227218
GO:0048814	regulation of dendrite morphogenesis	0.011657	-4.45185	91	52	0.00621861
GO:0031062	positive regulation of histone methylation	0.0117006	-4.44812	39	25	0.00298972
GO:2000279	negative regulation of DNA biosynthetic process	0.0117006	-4.44812	39	25	0.00298972
GO:1902042	negative regulation of extrinsic apoptotic signaling pathway via death domain receptors	0.0117006	-4.44812	39	25	0.00298972
GO:0035710	CD4-positive, alpha-beta T cell activation	0.0117006	-4.44812	39	25	0.00298972
GO:0050856	regulation of T cell receptor signaling pathway	0.0117006	-4.44812	39	25	0.00298972
GO:0044242	cellular lipid catabolic process	0.0118308	-4.43705	192	102	0.012198
GO:0016125	sterol metabolic process	0.0118483	-4.43557	133	73	0.00872997
GO:0001894	tissue homeostasis	0.0120516	-4.41856	188	100	0.0119589
GO:0051058	negative regulation of small GTPase mediated signal transduction	0.0121563	-4.40991	58	35	0.0041856
GO:0002699	positive regulation of immune effector process	0.0123896	-4.3909	219	115	0.0137527
GO:0032986	protein-DNA complex disassembly	0.0124108	-4.38919	21	15	0.00179383
GO:0000966	RNA 5'-end processing	0.0124108	-4.38919	21	15	0.00179383
GO:0039702	viral budding via host ESCRT complex	0.0124108	-4.38919	21	15	0.00179383
GO:0032516	positive regulation of phosphoprotein phosphatase activity	0.0124108	-4.38919	21	15	0.00179383
GO:0039531	regulation of viral-induced cytoplasmic pattern recognition receptor signaling pathway	0.0124108	-4.38919	21	15	0.00179383
GO:0006096	glycolytic process	0.0124388	-4.38694	41	26	0.0031093
GO:0006458	'de novo' protein folding	0.0124388	-4.38694	41	26	0.0031093
GO:0022407	regulation of cell-cell adhesion	0.0126003	-4.37403	405	204	0.0243961
GO:0043547	positive regulation of GTPase activity	0.0126003	-4.37403	405	204	0.0243961
GO:0010950	positive regulation of endopeptidase activity	0.0126025	-4.37386	178	95	0.0113609
GO:0016053	organic acid biosynthetic process	0.0126177	-4.37265	298	153	0.0182971
GO:0032940	secretion by cell	0.01279	-4.35909	982	474	0.056685
GO:0048278	vesicle docking	0.0128171	-4.35698	62	37	0.00442478
GO:0060674	placenta blood vessel development	0.0128782	-4.35222	30	20	0.00239177
GO:0048873	homeostasis of number of cells within a tissue	0.0128782	-4.35222	30	20	0.00239177
GO:0001228	DNA-binding transcription activator activity, RNA polymerase II-specific	0.0129515	-4.34654	439	220	0.0263095
GO:0051262	protein tetramerization	0.0130382	-4.33987	170	91	0.0108826
GO:0071364	cellular response to epidermal growth factor stimulus	0.0131319	-4.33271	43	27	0.00322889
GO:1902653	secondary alcohol biosynthetic process	0.0131319	-4.33271	43	27	0.00322889
GO:0051785	positive regulation of nuclear division	0.0133845	-4.31366	66	39	0.00466396
GO:0140029	exocytic process	0.0136356	-4.29507	68	40	0.00478354
GO:0071230	cellular response to amino acid stimulus	0.0136356	-4.29507	68	40	0.00478354
GO:0032787	monocarboxylic acid metabolic process	0.0138372	-4.28039	518	257	0.0307343
GO:0031344	regulation of cell projection organization	0.0139948	-4.26907	708	346	0.0413777
GO:1902235	regulation of endoplasmic reticulum stress-induced intrinsic apoptotic signaling pathway	0.014068	-4.26385	32	21	0.00251136
GO:0019048	modulation by virus of host morphology or physiology	0.014068	-4.26385	32	21	0.00251136
GO:0033046	negative regulation of sister chromatid segregation	0.014068	-4.26385	32	21	0.00251136
GO:0006505	GPI anchor metabolic process	0.014068	-4.26385	32	21	0.00251136
GO:1903955	positive regulation of protein targeting to mitochondrion	0.014068	-4.26385	32	21	0.00251136
GO:0042987	amyloid precursor protein catabolic process	0.0141963	-4.25477	11	9	0.0010763
GO:0035721	intraciliary retrograde transport	0.0141963	-4.25477	11	9	0.0010763
GO:0042054	histone methyltransferase activity	0.0141963	-4.25477	11	9	0.0010763
GO:0051573	negative regulation of histone H3-K9 methylation	0.0141963	-4.25477	11	9	0.0010763
GO:0000478	endonucleolytic cleavage involved in rRNA processing	0.0141963	-4.25477	11	9	0.0010763
GO:0000491	small nucleolar ribonucleoprotein complex assembly	0.0141963	-4.25477	11	9	0.0010763
GO:0046501	protoporphyrinogen IX metabolic process	0.0141963	-4.25477	11	9	0.0010763
GO:0070213	protein auto-ADP-ribosylation	0.0141963	-4.25477	11	9	0.0010763
GO:0035246	peptidyl-arginine N-methylation	0.0141963	-4.25477	11	9	0.0010763
GO:0006048	UDP-N-acetylglucosamine biosynthetic process	0.0141963	-4.25477	11	9	0.0010763
GO:0043373	CD4-positive, alpha-beta T cell lineage commitment	0.0141963	-4.25477	11	9	0.0010763
GO:0070106	interleukin-27-mediated signaling pathway	0.0141963	-4.25477	11	9	0.0010763
GO:0045793	positive regulation of cell size	0.0141963	-4.25477	11	9	0.0010763
GO:0051561	positive regulation of mitochondrial calcium ion concentration	0.0141963	-4.25477	11	9	0.0010763
GO:0090073	positive regulation of protein homodimerization activity	0.0141963	-4.25477	11	9	0.0010763
GO:0033558	protein deacetylase activity	0.0141963	-4.25477	11	9	0.0010763
GO:0046607	positive regulation of centrosome cycle	0.0141963	-4.25477	11	9	0.0010763
GO:0000479	endonucleolytic cleavage of tricistronic rRNA transcript (SSU-rRNA, 5.8S rRNA, LSU-rRNA)	0.0141963	-4.25477	11	9	0.0010763
GO:0006054	N-acetylneuraminate metabolic process	0.0141963	-4.25477	11	9	0.0010763
GO:0034982	mitochondrial protein processing	0.0141963	-4.25477	11	9	0.0010763
GO:0019042	viral latency	0.0141963	-4.25477	11	9	0.0010763
GO:0044794	positive regulation by host of viral process	0.0141988	-4.2546	16	12	0.00143506
GO:0006744	ubiquinone biosynthetic process	0.0141988	-4.2546	16	12	0.00143506
GO:0097320	plasma membrane tubulation	0.0141988	-4.2546	16	12	0.00143506
GO:1901663	quinone biosynthetic process	0.0141988	-4.2546	16	12	0.00143506
GO:0004708	MAP kinase kinase activity	0.0141988	-4.2546	16	12	0.00143506
GO:0071545	inositol phosphate catabolic process	0.0141988	-4.2546	16	12	0.00143506
GO:1904294	positive regulation of ERAD pathway	0.0141988	-4.2546	16	12	0.00143506
GO:1990404	protein ADP-ribosylase activity	0.0141988	-4.2546	16	12	0.00143506
GO:1902166	negative regulation of intrinsic apoptotic signaling pathway in response to DNA damage by p53 class mediator	0.0141988	-4.2546	16	12	0.00143506
GO:0000394	RNA splicing, via endonucleolytic cleavage and ligation	0.0141988	-4.2546	16	12	0.00143506
GO:0034315	regulation of Arp2/3 complex-mediated actin nucleation	0.0141988	-4.2546	16	12	0.00143506
GO:0019319	hexose biosynthetic process	0.0143858	-4.24151	47	29	0.00346807
GO:1902254	negative regulation of intrinsic apoptotic signaling pathway by p53 class mediator	0.0144135	-4.23959	23	16	0.00191342
GO:0034123	positive regulation of toll-like receptor signaling pathway	0.0144135	-4.23959	23	16	0.00191342
GO:0048512	circadian behavior	0.0144135	-4.23959	23	16	0.00191342
GO:0010675	regulation of cellular carbohydrate metabolic process	0.0144439	-4.23748	142	77	0.00920832
GO:0030162	regulation of proteolysis	0.0147404	-4.21716	730	356	0.0425735
GO:0046394	carboxylic acid biosynthetic process	0.014747	-4.21672	297	152	0.0181775
GO:0032271	regulation of protein polymerization	0.0148298	-4.21111	218	114	0.0136331
GO:0006333	chromatin assembly or disassembly	0.0149107	-4.20568	183	97	0.0116001
GO:0006733	oxidoreduction coenzyme metabolic process	0.0149487	-4.20313	49	30	0.00358766
GO:0007062	sister chromatid cohesion	0.0149487	-4.20313	49	30	0.00358766
GO:0055076	transition metal ion homeostasis	0.0149985	-4.19981	128	70	0.0083712
GO:0006099	tricarboxylic acid cycle	0.0151834	-4.18755	34	22	0.00263095
GO:0043367	CD4-positive, alpha-beta T cell differentiation	0.0151834	-4.18755	34	22	0.00263095
GO:0050868	negative regulation of T cell activation	0.015397	-4.17358	112	62	0.00741449
GO:0019886	antigen processing and presentation of exogenous peptide antigen via MHC class II	0.0154211	-4.17202	98	55	0.00657737
GO:0002224	toll-like receptor signaling pathway	0.0154211	-4.17202	98	55	0.00657737
GO:0120034	positive regulation of plasma membrane bounded cell projection assembly	0.0154418	-4.17068	100	56	0.00669696
GO:0010823	negative regulation of mitochondrion organization	0.0159539	-4.13805	53	32	0.00382684
GO:0070228	regulation of lymphocyte apoptotic process	0.0159539	-4.13805	53	32	0.00382684
GO:0051261	protein depolymerization	0.0162238	-4.12127	36	23	0.00275054
GO:0060330	regulation of response to interferon-gamma	0.0162983	-4.11669	25	17	0.00203301
GO:1900101	regulation of endoplasmic reticulum unfolded protein response	0.0162983	-4.11669	25	17	0.00203301
GO:0060334	regulation of interferon-gamma-mediated signaling pathway	0.0162983	-4.11669	25	17	0.00203301
GO:0030262	apoptotic nuclear changes	0.0162983	-4.11669	25	17	0.00203301
GO:0046755	viral budding	0.0162983	-4.11669	25	17	0.00203301
GO:0034249	negative regulation of cellular amide metabolic process	0.0168713	-4.08214	225	117	0.0139919
GO:0009636	response to toxic substance	0.0171261	-4.06715	503	249	0.0297776
GO:0045071	negative regulation of viral genome replication	0.0171851	-4.06371	59	35	0.0041856
GO:1902369	negative regulation of RNA catabolic process	0.0171851	-4.06371	59	35	0.0041856
GO:0006778	porphyrin-containing compound metabolic process	0.0171904	-4.06341	38	24	0.00287013
GO:0001825	blastocyst formation	0.0171904	-4.06341	38	24	0.00287013
GO:0002098	tRNA wobble uridine modification	0.0173514	-4.05408	18	13	0.00155465
GO:0039535	regulation of RIG-I signaling pathway	0.0173514	-4.05408	18	13	0.00155465
GO:0016446	somatic hypermutation of immunoglobulin genes	0.0173514	-4.05408	18	13	0.00155465
GO:0051782	negative regulation of cell division	0.0173514	-4.05408	18	13	0.00155465
GO:0070227	lymphocyte apoptotic process	0.0173514	-4.05408	18	13	0.00155465
GO:1903541	regulation of exosomal secretion	0.0173514	-4.05408	18	13	0.00155465
GO:0070828	heterochromatin organization	0.0173514	-4.05408	18	13	0.00155465
GO:0042996	regulation of Golgi to plasma membrane protein transport	0.0175096	-4.04501	8	7	0.00083712
GO:1900045	negative regulation of protein K63-linked ubiquitination	0.0175096	-4.04501	8	7	0.00083712
GO:0000447	endonucleolytic cleavage in ITS1 to separate SSU-rRNA from 5.8S rRNA and LSU-rRNA from tricistronic rRNA transcript (SSU-rRNA, 5.8S rRNA, LSU-rRNA)	0.0175096	-4.04501	8	7	0.00083712
GO:2000643	positive regulation of early endosome to late endosome transport	0.0175096	-4.04501	8	7	0.00083712
GO:0001783	B cell apoptotic process	0.0175096	-4.04501	8	7	0.00083712
GO:0010452	histone H3-K36 methylation	0.0175096	-4.04501	8	7	0.00083712
GO:0051299	centrosome separation	0.0175096	-4.04501	8	7	0.00083712
GO:0019919	peptidyl-arginine methylation, to asymmetrical-dimethyl arginine	0.0175096	-4.04501	8	7	0.00083712
GO:0016078	tRNA catabolic process	0.0175096	-4.04501	8	7	0.00083712
GO:0072718	response to cisplatin	0.0175096	-4.04501	8	7	0.00083712
GO:0018401	peptidyl-proline hydroxylation to 4-hydroxy-L-proline	0.0175096	-4.04501	8	7	0.00083712
GO:0006551	leucine metabolic process	0.0175096	-4.04501	8	7	0.00083712
GO:0035242	protein-arginine omega-N asymmetric methyltransferase activity	0.0175096	-4.04501	8	7	0.00083712
GO:0010825	positive regulation of centrosome duplication	0.0175096	-4.04501	8	7	0.00083712
GO:2000322	regulation of glucocorticoid receptor signaling pathway	0.0175096	-4.04501	8	7	0.00083712
GO:0006655	phosphatidylglycerol biosynthetic process	0.0175096	-4.04501	8	7	0.00083712
GO:0051418	microtubule nucleation by microtubule organizing center	0.0175096	-4.04501	8	7	0.00083712
GO:0035947	regulation of gluconeogenesis by regulation of transcription from RNA polymerase II promoter	0.0175096	-4.04501	8	7	0.00083712
GO:0000733	DNA strand renaturation	0.0175096	-4.04501	8	7	0.00083712
GO:0032606	type I interferon production	0.0175096	-4.04501	8	7	0.00083712
GO:0048539	bone marrow development	0.0175096	-4.04501	8	7	0.00083712
GO:1904776	regulation of protein localization to cell cortex	0.0175096	-4.04501	8	7	0.00083712
GO:0002115	store-operated calcium entry	0.0175096	-4.04501	8	7	0.00083712
GO:0046975	histone methyltransferase activity (H3-K36 specific)	0.0175096	-4.04501	8	7	0.00083712
GO:0071501	cellular response to sterol depletion	0.0175096	-4.04501	8	7	0.00083712
GO:0051683	establishment of Golgi localization	0.0175096	-4.04501	8	7	0.00083712
GO:0044387	negative regulation of protein kinase activity by regulation of protein phosphorylation	0.0175096	-4.04501	8	7	0.00083712
GO:0070601	centromeric sister chromatid cohesion	0.0175096	-4.04501	8	7	0.00083712
GO:0016274	protein-arginine N-methyltransferase activity	0.0175096	-4.04501	8	7	0.00083712
GO:0090045	positive regulation of deacetylase activity	0.0175096	-4.04501	8	7	0.00083712
GO:0032471	negative regulation of endoplasmic reticulum calcium ion concentration	0.0175096	-4.04501	8	7	0.00083712
GO:0006013	mannose metabolic process	0.0175096	-4.04501	8	7	0.00083712
GO:0085020	protein K6-linked ubiquitination	0.0175096	-4.04501	8	7	0.00083712
GO:0006879	cellular iron ion homeostasis	0.0175286	-4.04392	61	36	0.00430519
GO:0046631	alpha-beta T cell activation	0.0175286	-4.04392	61	36	0.00430519
GO:0019216	regulation of lipid metabolic process	0.0178111	-4.02793	410	205	0.0245157
GO:0046686	response to cadmium ion	0.0178415	-4.02623	63	37	0.00442478
GO:0090181	regulation of cholesterol metabolic process	0.0178415	-4.02623	63	37	0.00442478
GO:0031119	tRNA pseudouridine synthesis	0.017963	-4.01944	5	5	0.000597943
GO:0060633	negative regulation of transcription initiation from RNA polymerase II promoter	0.017963	-4.01944	5	5	0.000597943
GO:0010767	regulation of transcription from RNA polymerase II promoter in response to UV-induced DNA damage	0.017963	-4.01944	5	5	0.000597943
GO:0072385	minus-end-directed organelle transport along microtubule	0.017963	-4.01944	5	5	0.000597943
GO:0000915	actomyosin contractile ring assembly	0.017963	-4.01944	5	5	0.000597943
GO:1903207	regulation of hydrogen peroxide-induced neuron death	0.017963	-4.01944	5	5	0.000597943
GO:1990948	ubiquitin ligase inhibitor activity	0.017963	-4.01944	5	5	0.000597943
GO:0043504	mitochondrial DNA repair	0.017963	-4.01944	5	5	0.000597943
GO:0002248	connective tissue replacement involved in inflammatory response wound healing	0.017963	-4.01944	5	5	0.000597943
GO:0001923	B-1 B cell differentiation	0.017963	-4.01944	5	5	0.000597943
GO:0090241	negative regulation of histone H4 acetylation	0.017963	-4.01944	5	5	0.000597943
GO:2001270	regulation of cysteine-type endopeptidase activity involved in execution phase of apoptosis	0.017963	-4.01944	5	5	0.000597943
GO:0042799	histone methyltransferase activity (H4-K20 specific)	0.017963	-4.01944	5	5	0.000597943
GO:0051771	negative regulation of nitric-oxide synthase biosynthetic process	0.017963	-4.01944	5	5	0.000597943
GO:0090666	scaRNA localization to Cajal body	0.017963	-4.01944	5	5	0.000597943
GO:0040031	snRNA modification	0.017963	-4.01944	5	5	0.000597943
GO:0006064	glucuronate catabolic process	0.017963	-4.01944	5	5	0.000597943
GO:0016259	selenocysteine metabolic process	0.017963	-4.01944	5	5	0.000597943
GO:0000965	mitochondrial RNA 3'-end processing	0.017963	-4.01944	5	5	0.000597943
GO:0051167	xylulose 5-phosphate metabolic process	0.017963	-4.01944	5	5	0.000597943
GO:0031087	deadenylation-independent decapping of nuclear-transcribed mRNA	0.017963	-4.01944	5	5	0.000597943
GO:0019640	glucuronate catabolic process to xylulose 5-phosphate	0.017963	-4.01944	5	5	0.000597943
GO:0090670	RNA localization to Cajal body	0.017963	-4.01944	5	5	0.000597943
GO:1901203	positive regulation of extracellular matrix assembly	0.017963	-4.01944	5	5	0.000597943
GO:0045053	protein retention in Golgi apparatus	0.017963	-4.01944	5	5	0.000597943
GO:0000738	DNA catabolic process, exonucleolytic	0.017963	-4.01944	5	5	0.000597943
GO:0036462	TRAIL-activated apoptotic signaling pathway	0.017963	-4.01944	5	5	0.000597943
GO:1903936	cellular response to sodium arsenite	0.017963	-4.01944	5	5	0.000597943
GO:0090685	RNA localization to nucleus	0.017963	-4.01944	5	5	0.000597943
GO:0051572	negative regulation of histone H3-K4 methylation	0.017963	-4.01944	5	5	0.000597943
GO:0097709	connective tissue replacement	0.017963	-4.01944	5	5	0.000597943
[truncated: 2 more rows]

## Sheet: gm12878_spi1
TermID	Term	Enrichment	logP	Genes in Term	Target Genes in Term	Fraction of Targets in Term
GO:0048518	positive regulation of biological process	1.52684e-60	-137.732	6218	4724	0.370946
GO:0048522	positive regulation of cellular process	4.63691e-59	-134.318	5449	4175	0.327837
GO:0010646	regulation of cell communication	1.23151e-56	-128.737	3551	2805	0.220259
GO:0023051	regulation of signaling	4.07042e-56	-127.541	3592	2833	0.222458
GO:0009966	regulation of signal transduction	2.0241e-52	-119.029	3179	2520	0.19788
GO:0009893	positive regulation of metabolic process	2.47081e-50	-114.225	3641	2848	0.223636
GO:0031323	regulation of cellular metabolic process	2.21812e-48	-109.727	6303	4731	0.371496
GO:0010604	positive regulation of macromolecule metabolic process	2.8822e-48	-109.466	3364	2640	0.207303
GO:0051173	positive regulation of nitrogen compound metabolic process	4.03247e-48	-109.13	3176	2503	0.196545
GO:0044260	cellular macromolecule metabolic process	7.58525e-48	-108.498	5036	3836	0.301217
GO:0031325	positive regulation of cellular metabolic process	7.73237e-48	-108.479	3322	2608	0.20479
GO:0080090	regulation of primary metabolic process	1.3109e-44	-101.043	6107	4576	0.359325
GO:0051171	regulation of nitrogen compound metabolic process	7.08073e-43	-97.0538	5932	4445	0.349038
GO:0051179	localization	5.08978e-42	-95.0813	5626	4226	0.331841
GO:1901564	organonitrogen compound metabolic process	2.14866e-41	-93.6411	5261	3966	0.311425
GO:0065008	regulation of biological quality	7.41347e-40	-90.1001	4067	3112	0.244366
GO:0016043	cellular component organization	7.49691e-40	-90.0889	5651	4233	0.332391
GO:0071840	cellular component organization or biogenesis	8.68891e-40	-89.9414	5841	4366	0.342835
GO:0006793	phosphorus metabolic process	8.08883e-39	-87.7103	2125	1702	0.133647
GO:0050794	regulation of cellular process	2.85191e-38	-86.4502	11023	7920	0.621908
GO:0048583	regulation of response to stimulus	3.32001e-38	-86.2983	4354	3309	0.259835
GO:0006796	phosphate-containing compound metabolic process	7.06255e-38	-85.5434	2098	1679	0.131841
GO:0051239	regulation of multicellular organismal process	1.24263e-37	-84.9784	3267	2529	0.198587
GO:0051128	regulation of cellular component organization	5.24091e-37	-83.5392	2473	1951	0.1532
GO:0048523	negative regulation of cellular process	1.2443e-36	-82.6745	4843	3648	0.286455
GO:0032502	developmental process	2.10167e-36	-82.1503	5723	4266	0.334982
GO:0035556	intracellular signal transduction	3.07369e-36	-81.7702	1673	1359	0.106714
GO:1902531	regulation of intracellular signal transduction	5.27934e-36	-81.2293	1872	1506	0.118257
GO:0065009	regulation of molecular function	3.73724e-34	-76.9695	2997	2320	0.182175
GO:0010033	response to organic substance	4.01662e-34	-76.8975	2975	2304	0.180919
GO:0071310	cellular response to organic substance	5.62979e-34	-76.5598	2354	1853	0.145505
GO:0070887	cellular response to chemical stimulus	2.31096e-33	-75.1476	2881	2233	0.175344
GO:0001775	cell activation	7.38722e-33	-73.9856	1062	890	0.0698861
GO:0048856	anatomical structure development	2.9151e-32	-72.6128	5378	4002	0.314252
GO:0043412	macromolecule modification	3.15893e-32	-72.5325	3270	2508	0.196938
GO:0065007	biological regulation	6.41688e-32	-71.8238	12783	9064	0.711739
GO:0045935	positive regulation of nucleobase-containing compound metabolic process	2.45074e-31	-70.4837	1866	1486	0.116686
GO:0023056	positive regulation of signaling	2.6649e-31	-70.4	1839	1466	0.115116
GO:0010647	positive regulation of cell communication	2.86577e-31	-70.3273	1831	1460	0.114645
GO:0009967	positive regulation of signal transduction	3.40972e-31	-70.1535	1685	1352	0.106164
GO:0019538	protein metabolic process	4.00643e-31	-69.9922	4267	3213	0.252297
GO:0050793	regulation of developmental process	4.48265e-31	-69.8799	2699	2092	0.164272
GO:0010557	positive regulation of macromolecule biosynthetic process	2.52192e-30	-68.1525	1879	1492	0.117157
GO:0031399	regulation of protein modification process	5.01023e-30	-67.4661	1875	1488	0.116843
GO:0007275	multicellular organism development	5.07903e-30	-67.4524	4984	3713	0.291559
GO:0051254	positive regulation of RNA metabolic process	8.97235e-30	-66.8834	1705	1362	0.106949
GO:0051246	regulation of protein metabolic process	1.55046e-29	-66.3364	2851	2195	0.17236
GO:0006464	cellular protein modification process	1.7095e-29	-66.2388	3060	2345	0.184138
GO:0036211	protein modification process	1.7095e-29	-66.2388	3060	2345	0.184138
GO:0045321	leukocyte activation	6.22396e-29	-64.9466	916	769	0.0603848
GO:0009891	positive regulation of biosynthetic process	7.65852e-29	-64.7391	2012	1584	0.124382
GO:0031328	positive regulation of cellular biosynthetic process	8.36946e-29	-64.6504	1978	1559	0.122419
GO:1902680	positive regulation of RNA biosynthetic process	1.34422e-28	-64.1766	1621	1296	0.101767
GO:1903508	positive regulation of nucleic acid-templated transcription	1.60409e-28	-63.9998	1620	1295	0.101688
GO:0050789	regulation of biological process	1.8994e-28	-63.8308	12115	8596	0.67499
GO:0044267	cellular protein metabolic process	3.70439e-28	-63.1629	3695	2792	0.219238
GO:0019222	regulation of metabolic process	3.96296e-28	-63.0954	7219	5259	0.412956
GO:0009653	anatomical structure morphogenesis	5.8444e-28	-62.7069	2125	1663	0.130585
GO:0051174	regulation of phosphorus metabolic process	1.68424e-27	-61.6485	1818	1437	0.112839
GO:0044093	positive regulation of molecular function	2.07145e-27	-61.4415	1768	1400	0.109933
GO:0044249	cellular biosynthetic process	2.32662e-27	-61.3254	2720	2091	0.164193
GO:0019220	regulation of phosphate metabolic process	2.34759e-27	-61.3164	1816	1435	0.112682
GO:0009058	biosynthetic process	2.3809e-27	-61.3023	2894	2216	0.174009
GO:1901576	organic substance biosynthetic process	2.94314e-27	-61.0903	2818	2161	0.16969
GO:0048731	system development	4.47285e-27	-60.6718	4381	3272	0.25693
GO:0010628	positive regulation of gene expression	6.14346e-27	-60.3544	2007	1573	0.123518
GO:0045893	positive regulation of transcription, DNA-templated	1.27175e-26	-59.6268	1534	1225	0.0961916
GO:0045595	regulation of cell differentiation	1.32743e-26	-59.584	1880	1479	0.116137
GO:0051234	establishment of localization	1.66509e-26	-59.3573	4553	3390	0.266196
GO:0032268	regulation of cellular protein metabolic process	2.46304e-26	-58.9658	2682	2059	0.16168
GO:0008152	metabolic process	4.46451e-26	-58.3711	8831	6354	0.49894
GO:0007399	nervous system development	8.96809e-26	-57.6735	2336	1807	0.141892
GO:0006810	transport	1.54339e-25	-57.1306	4426	3295	0.258736
GO:0009889	regulation of biosynthetic process	2.61e-25	-56.6053	4364	3250	0.255202
GO:0019219	regulation of nucleobase-containing compound metabolic process	4.25507e-25	-56.1165	4078	3047	0.239262
GO:0048699	generation of neurons	4.29788e-25	-56.1065	1525	1213	0.0952493
GO:0050790	regulation of catalytic activity	5.31409e-25	-55.8943	2331	1800	0.141343
GO:0051247	positive regulation of protein metabolic process	1.1306e-24	-55.1393	1711	1348	0.10585
GO:0044238	primary metabolic process	1.19476e-24	-55.0841	7949	5739	0.450648
GO:0022008	neurogenesis	1.31341e-24	-54.9894	1624	1284	0.100824
GO:0001932	regulation of protein phosphorylation	1.8053e-24	-54.6713	1471	1171	0.0919513
GO:0032879	regulation of localization	2.88116e-24	-54.2038	2856	2174	0.170711
GO:0044237	cellular metabolic process	3.56701e-24	-53.9903	8111	5847	0.459128
GO:0010556	regulation of macromolecule biosynthetic process	3.84726e-24	-53.9147	4141	3086	0.242324
GO:2000026	regulation of multicellular organismal development	4.11709e-24	-53.8469	2158	1671	0.131213
GO:0031326	regulation of cellular biosynthetic process	5.9466e-24	-53.4792	4283	3185	0.250098
GO:0071704	organic substance metabolic process	9.81634e-24	-52.978	8302	5975	0.469179
GO:0048519	negative regulation of biological process	1.09007e-23	-52.8732	5792	4240	0.332941
GO:0042325	regulation of phosphorylation	1.57242e-23	-52.5068	1620	1277	0.100275
GO:0060255	regulation of macromolecule metabolic process	1.98154e-23	-52.2756	6699	4868	0.382254
GO:0030155	regulation of cell adhesion	2.1542e-23	-52.192	693	585	0.0459364
GO:0006468	protein phosphorylation	2.16073e-23	-52.189	950	780	0.0612485
GO:0048869	cellular developmental process	3.01467e-23	-51.856	3776	2823	0.221673
GO:0051252	regulation of RNA metabolic process	3.99898e-23	-51.5734	3818	2852	0.22395
GO:0051641	cellular localization	3.61317e-22	-49.3723	2406	1841	0.144562
GO:2000112	regulation of cellular macromolecule biosynthetic process	4.25103e-22	-49.2097	4005	2978	0.233844
GO:0032270	positive regulation of cellular protein metabolic process	5.33306e-22	-48.9829	1609	1263	0.0991755
GO:0033043	regulation of organelle organization	1.05761e-21	-48.2983	1285	1024	0.0804083
GO:0006996	organelle organization	1.56258e-21	-47.9079	3386	2537	0.199215
GO:0071345	cellular response to cytokine stimulus	1.70762e-21	-47.8192	1011	820	0.0643895
GO:0043085	positive regulation of catalytic activity	1.85975e-21	-47.7338	1418	1121	0.0880251
GO:0045944	positive regulation of transcription by RNA polymerase II	2.6776e-21	-47.3694	1203	962	0.0755399
GO:0033554	cellular response to stress	2.96189e-21	-47.2685	1705	1330	0.104437
GO:0033036	macromolecule localization	4.01825e-21	-46.9634	2434	1856	0.14574
GO:2001141	regulation of RNA biosynthetic process	4.12948e-21	-46.9361	3573	2667	0.209423
GO:1903506	regulation of nucleic acid-templated transcription	4.94775e-21	-46.7554	3568	2663	0.209109
GO:0048468	cell development	6.31758e-21	-46.511	1630	1274	0.100039
GO:0030154	cell differentiation	6.97719e-21	-46.4116	3681	2742	0.215312
GO:0006355	regulation of transcription, DNA-templated	9.05149e-21	-46.1514	3508	2619	0.205654
GO:0034097	response to cytokine	1.16485e-20	-45.8991	1102	885	0.0694935
GO:0006807	nitrogen compound metabolic process	1.36059e-20	-45.7438	7466	5377	0.422222
GO:0006357	regulation of transcription by RNA polymerase II	2.36528e-20	-45.1908	2684	2031	0.159482
GO:0008104	protein localization	3.10864e-20	-44.9175	2109	1618	0.127051
GO:0051130	positive regulation of cellular component organization	4.45367e-20	-44.558	1198	954	0.0749117
GO:0007166	cell surface receptor signaling pathway	5.73631e-20	-44.3049	2364	1800	0.141343
GO:0031401	positive regulation of protein modification process	1.13737e-19	-43.6204	1238	982	0.0771103
GO:0007049	cell cycle	1.51752e-19	-43.332	1323	1044	0.0819788
GO:0051240	positive regulation of multicellular organismal process	1.55297e-19	-43.3089	1802	1393	0.109384
GO:0016310	phosphorylation	1.58806e-19	-43.2866	1270	1005	0.0789164
GO:0002274	myeloid leukocyte activation	1.69271e-19	-43.2228	580	489	0.0383981
GO:0002263	cell activation involved in immune response	4.60413e-19	-42.2222	622	520	0.0408324
GO:0045597	positive regulation of cell differentiation	7.5477e-19	-41.7279	993	798	0.062662
GO:0006887	exocytosis	8.68115e-19	-41.588	779	638	0.0500982
GO:0002366	leukocyte activation involved in immune response	1.07778e-18	-41.3716	618	516	0.0405183
GO:0051726	regulation of cell cycle	1.195e-18	-41.2684	1216	962	0.0755399
GO:0030030	cell projection organization	1.50179e-18	-41.0399	1135	902	0.0708284
GO:0080134	regulation of response to stress	2.49582e-18	-40.5319	1553	1207	0.0947782
GO:0032989	cellular component morphogenesis	3.3138e-18	-40.2484	812	661	0.0519042
GO:0045785	positive regulation of cell adhesion	4.59219e-18	-39.9222	403	349	0.0274048
GO:0140352	export from cell	4.77079e-18	-39.884	1021	816	0.0640754
GO:0045937	positive regulation of phosphate metabolic process	5.06162e-18	-39.8248	1139	903	0.0709069
GO:0010562	positive regulation of phosphorus metabolic process	5.06162e-18	-39.8248	1139	903	0.0709069
GO:0051338	regulation of transferase activity	7.2712e-18	-39.4626	980	785	0.0616411
GO:0120036	plasma membrane bounded cell projection organization	1.19191e-17	-38.9684	1092	867	0.0680801
GO:0045859	regulation of protein kinase activity	1.23844e-17	-38.9301	797	648	0.0508834
GO:1902533	positive regulation of intracellular signal transduction	1.24914e-17	-38.9215	1023	816	0.0640754
GO:0032101	regulation of response to external stimulus	1.4871e-17	-38.7471	1121	888	0.0697291
GO:0000902	cell morphogenesis	1.77133e-17	-38.5722	707	580	0.0455438
GO:0002275	myeloid cell activation involved in immune response	1.84705e-17	-38.5304	516	435	0.0341578
GO:0048585	negative regulation of response to stimulus	2.18849e-17	-38.3607	1694	1305	0.102473
GO:0051094	positive regulation of developmental process	2.39612e-17	-38.2701	1420	1106	0.0868473
GO:0009987	cellular process	2.55171e-17	-38.2072	15461	10745	0.843738
GO:0051960	regulation of nervous system development	2.69694e-17	-38.1518	926	743	0.0583431
GO:0042592	homeostatic process	3.06457e-17	-38.024	1659	1279	0.100432
GO:0045055	regulated exocytosis	3.09775e-17	-38.0133	692	568	0.0446015
GO:0044271	cellular nitrogen compound biosynthetic process	3.18026e-17	-37.987	1608	1242	0.0975265
GO:0032940	secretion by cell	3.71702e-17	-37.831	982	784	0.0615626
GO:0002444	myeloid leukocyte mediated immunity	4.45233e-17	-37.6505	512	431	0.0338437
GO:0044087	regulation of cellular component biogenesis	5.02234e-17	-37.5301	961	768	0.0603062
GO:0030029	actin filament-based process	5.1743e-17	-37.5002	562	469	0.0368276
GO:0043549	regulation of kinase activity	5.79418e-17	-37.3871	875	704	0.0552807
GO:0046903	secretion	6.21082e-17	-37.3177	1097	868	0.0681586
GO:0009059	macromolecule biosynthetic process	9.17632e-17	-36.9273	1741	1336	0.104908
GO:0042119	neutrophil activation	1.11713e-16	-36.7306	495	417	0.0327444
GO:0051049	regulation of transport	1.20946e-16	-36.6512	1882	1437	0.112839
GO:0034645	cellular macromolecule biosynthetic process	1.30613e-16	-36.5743	1688	1297	0.101845
GO:0035295	tube development	1.35047e-16	-36.5409	839	676	0.0530821
GO:0036230	granulocyte activation	1.47486e-16	-36.4528	498	419	0.0329015
GO:0043299	leukocyte degranulation	1.56015e-16	-36.3966	502	422	0.033137
GO:0042327	positive regulation of phosphorylation	1.70903e-16	-36.3054	1068	845	0.0663526
GO:0048584	positive regulation of response to stimulus	1.87187e-16	-36.2144	2445	1839	0.144405
GO:0030182	neuron differentiation	2.45626e-16	-35.9427	986	784	0.0615626
GO:0001934	positive regulation of protein phosphorylation	4.16999e-16	-35.4134	1017	806	0.0632901
GO:0072359	circulatory system development	4.59363e-16	-35.3167	867	695	0.054574
GO:0034654	nucleobase-containing compound biosynthetic process	4.67468e-16	-35.2992	1073	847	0.0665096
GO:0030036	actin cytoskeleton organization	5.15256e-16	-35.2019	488	410	0.0321947
GO:0035239	tube morphogenesis	6.53626e-16	-34.964	648	531	0.0416961
GO:0051716	cellular response to stimulus	7.09998e-16	-34.8813	6612	4750	0.372988
GO:0002283	neutrophil activation involved in immune response	7.9459e-16	-34.7687	486	408	0.0320377
GO:1901700	response to oxygen-containing compound	8.86736e-16	-34.659	1533	1181	0.0927366
GO:0043900	regulation of multi-organism process	9.48067e-16	-34.5921	785	633	0.0497055
GO:0050767	regulation of neurogenesis	1.34591e-15	-34.2417	822	660	0.0518257
GO:0002446	neutrophil mediated immunity	1.3488e-15	-34.2396	492	412	0.0323518
GO:0022607	cellular component assembly	1.55e-15	-34.1005	2596	1941	0.152415
GO:0043312	neutrophil degranulation	1.88039e-15	-33.9073	482	404	0.0317236
GO:0044085	cellular component biogenesis	2.49246e-15	-33.6255	2822	2100	0.1649
GO:0016192	vesicle-mediated transport	3.78246e-15	-33.2084	1890	1435	0.112682
GO:0006915	apoptotic process	4.09396e-15	-33.1293	904	719	0.0564586
GO:0048666	neuron development	4.12515e-15	-33.1217	800	642	0.0504122
GO:0006928	movement of cell or subcellular component	4.20914e-15	-33.1015	1525	1172	0.0920298
GO:0010648	negative regulation of cell communication	5.36823e-15	-32.8583	1411	1089	0.0855124
GO:0060284	regulation of cell development	5.9141e-15	-32.7614	955	756	0.059364
GO:0018130	heterocycle biosynthetic process	6.31365e-15	-32.6961	1142	893	0.0701217
GO:0000122	negative regulation of transcription by RNA polymerase II	7.32111e-15	-32.548	843	673	0.0528465
GO:0023057	negative regulation of signaling	8.36215e-15	-32.4151	1415	1091	0.0856694
GO:1903047	mitotic cell cycle process	1.08769e-14	-32.1521	589	483	0.037927
GO:0031175	neuron projection development	1.12304e-14	-32.1201	653	531	0.0416961
GO:0007167	enzyme linked receptor protein signaling pathway	1.19999e-14	-32.0539	708	572	0.0449156
GO:0022407	regulation of cell-cell adhesion	1.23862e-14	-32.0222	405	343	0.0269336
GO:0009056	catabolic process	1.31177e-14	-31.9648	2024	1528	0.119984
GO:0019438	aromatic compound biosynthetic process	1.48798e-14	-31.8388	1151	898	0.0705143
GO:0051347	positive regulation of transferase activity	2.34879e-14	-31.3823	649	527	0.041382
GO:0045860	positive regulation of protein kinase activity	2.4328e-14	-31.3471	532	439	0.0344719
GO:0000278	mitotic cell cycle	2.69104e-14	-31.2463	672	544	0.0427169
GO:0000904	cell morphogenesis involved in differentiation	3.16491e-14	-31.0841	547	450	0.0353357
GO:1901362	organic cyclic compound biosynthetic process	3.5767e-14	-30.9618	1288	996	0.0782097
GO:0033674	positive regulation of kinase activity	4.99065e-14	-30.6286	573	469	0.0368276
GO:0006950	response to stress	8.10433e-14	-30.1438	3529	2588	0.203219
GO:0060341	regulation of cellular localization	8.38458e-14	-30.1098	908	717	0.0563015
GO:0034613	cellular protein localization	9.33407e-14	-30.0025	1562	1192	0.0936003
GO:0051649	establishment of localization in cell	1.15574e-13	-29.7889	1805	1366	0.107263
GO:0045088	regulation of innate immune response	1.17775e-13	-29.77	454	378	0.029682
GO:0019637	organophosphate metabolic process	1.17934e-13	-29.7687	868	687	0.0539458
GO:0008283	cell population proliferation	1.25814e-13	-29.704	548	449	0.0352572
GO:1901701	cellular response to oxygen-containing compound	1.27194e-13	-29.6931	1014	794	0.0623479
GO:0019221	cytokine-mediated signaling pathway	1.29286e-13	-29.6767	675	544	0.0427169
GO:0120035	regulation of plasma membrane bounded cell projection organization	1.39513e-13	-29.6006	698	561	0.0440518
GO:0071900	regulation of protein serine/threonine kinase activity	1.41651e-13	-29.5854	519	427	0.0335296
GO:0031324	negative regulation of cellular metabolic process	1.42698e-13	-29.578	2639	1959	0.153828
GO:0070727	cellular macromolecule localization	1.4822e-13	-29.5401	1569	1196	0.0939144
GO:0009968	negative regulation of signal transduction	1.58276e-13	-29.4744	1317	1014	0.0796231
GO:0048534	hematopoietic or lymphoid organ development	1.86627e-13	-29.3097	598	486	0.0381625
GO:0032880	regulation of protein localization	1.94685e-13	-29.2674	1026	802	0.0629761
GO:0002520	immune system development	2.0726e-13	-29.2048	637	515	0.0404397
GO:0010638	positive regulation of organelle organization	2.18991e-13	-29.1497	613	497	0.0390263
GO:0042127	regulation of cell population proliferation	2.28311e-13	-29.1081	1711	1297	0.101845
GO:0019725	cellular homeostasis	2.68429e-13	-28.9462	893	704	0.0552807
GO:0051056	regulation of small GTPase mediated signal transduction	2.78096e-13	-28.9108	339	289	0.0226934
GO:1901135	carbohydrate derivative metabolic process	2.90165e-13	-28.8683	1001	783	0.0614841
GO:0002831	regulation of response to biotic stimulus	3.15758e-13	-28.7838	523	429	0.0336867
GO:0031344	regulation of cell projection organization	3.61165e-13	-28.6494	708	567	0.044523
GO:0043170	macromolecule metabolic process	4.84902e-13	-28.3548	6652	4752	0.373145
GO:0031347	regulation of defense response	4.98185e-13	-28.3278	802	636	0.0499411
GO:0050863	regulation of T cell activation	5.47024e-13	-28.2343	314	269	0.0211229
GO:0048646	anatomical structure formation involved in morphogenesis	6.48604e-13	-28.064	876	690	0.0541814
GO:0006470	protein dephosphorylation	6.59962e-13	-28.0466	206	184	0.0144484
GO:0022603	regulation of anatomical structure morphogenesis	6.89449e-13	-28.0029	1157	895	0.0702788
GO:0046649	lymphocyte activation	7.64338e-13	-27.8998	382	321	0.0252061
GO:0032990	cell part morphogenesis	7.97322e-13	-27.8575	502	412	0.0323518
GO:0016311	dephosphorylation	8.01523e-13	-27.8523	299	257	0.0201806
GO:0009719	response to endogenous stimulus	9.46783e-13	-27.6857	1447	1104	0.0866902
GO:1901575	organic substance catabolic process	9.63487e-13	-27.6682	1734	1310	0.102866
GO:0009628	response to abiotic stimulus	1.03919e-12	-27.5926	1154	892	0.0700432
GO:0048513	animal organ development	1.10425e-12	-27.5319	3144	2309	0.181311
GO:0071702	organic substance transport	1.2259e-12	-27.4273	2178	1626	0.12768
GO:0009887	animal organ morphogenesis	1.23448e-12	-27.4204	954	746	0.0585787
GO:0016032	viral process	1.26254e-12	-27.3979	689	551	0.0432666
GO:0002521	leukocyte differentiation	1.26733e-12	-27.3941	328	279	0.0219081
GO:0007169	transmembrane receptor protein tyrosine kinase signaling pathway	1.43278e-12	-27.2714	503	412	0.0323518
GO:0043902	positive regulation of multi-organism process	1.43278e-12	-27.2714	503	412	0.0323518
GO:0022409	positive regulation of cell-cell adhesion	1.69491e-12	-27.1034	255	222	0.0174323
GO:0051640	organelle localization	1.71134e-12	-27.0937	570	462	0.036278
GO:0046907	intracellular transport	1.98451e-12	-26.9456	1498	1139	0.0894386
GO:0044248	cellular catabolic process	2.05664e-12	-26.9099	1759	1326	0.104122
GO:0030097	hemopoiesis	2.54031e-12	-26.6987	548	445	0.0349431
GO:0071495	cellular response to endogenous stimulus	2.6153e-12	-26.6696	1169	901	0.0707499
GO:0072358	cardiovascular system development	3.10578e-12	-26.4978	515	420	0.03298
GO:0032147	activation of protein kinase activity	3.14149e-12	-26.4863	324	275	0.021594
GO:0009894	regulation of catabolic process	3.95175e-12	-26.2569	983	765	0.0600707
GO:0001817	regulation of cytokine production	4.29555e-12	-26.1734	720	572	0.0449156
GO:0044403	symbiont process	4.46853e-12	-26.134	773	611	0.047978
GO:0001944	vasculature development	4.50436e-12	-26.126	505	412	0.0323518
GO:1903039	positive regulation of leukocyte cell-cell adhesion	4.90293e-12	-26.0412	218	192	0.0150766
GO:0007010	cytoskeleton organization	5.04913e-12	-26.0118	1084	838	0.0658029
GO:0044281	small molecule metabolic process	5.93834e-12	-25.8496	1704	1284	0.100824
GO:0045184	establishment of protein localization	6.16264e-12	-25.8125	1577	1193	0.0936788
GO:0043408	regulation of MAPK cascade	6.90523e-12	-25.6987	774	611	0.047978
GO:0048514	blood vessel morphogenesis	7.04048e-12	-25.6793	405	336	0.026384
GO:0050870	positive regulation of T cell activation	7.43314e-12	-25.6251	202	179	0.0140558
GO:0120039	plasma membrane bounded cell projection morphogenesis	9.385e-12	-25.3919	477	390	0.0306243
GO:0048858	cell projection morphogenesis	9.42642e-12	-25.3875	481	393	0.0308598
GO:0032103	positive regulation of response to external stimulus	9.89378e-12	-25.3391	611	490	0.0384766
GO:0071902	positive regulation of protein serine/threonine kinase activity	1.00822e-11	-25.3203	336	283	0.0222222
GO:0022402	cell cycle process	1.0155e-11	-25.3131	980	761	0.0597566
GO:0023014	signal transduction by protein phosphorylation	1.14758e-11	-25.1908	386	321	0.0252061
GO:0043406	positive regulation of MAP kinase activity	1.43103e-11	-24.97	260	224	0.0175893
GO:0048667	cell morphogenesis involved in neuron differentiation	1.44695e-11	-24.959	422	348	0.0273263
GO:1903037	regulation of leukocyte cell-cell adhesion	1.50846e-11	-24.9173	304	258	0.0202591
GO:0008610	lipid biosynthetic process	1.66644e-11	-24.8177	569	458	0.0359639
GO:0048812	neuron projection morphogenesis	1.99438e-11	-24.6381	473	386	0.0303102
GO:0001568	blood vessel development	1.99919e-11	-24.6357	485	395	0.0310169
GO:0000165	MAPK cascade	2.27541e-11	-24.5063	366	305	0.0239497
GO:0022604	regulation of cell morphogenesis	2.40619e-11	-24.4504	484	394	0.0309384
GO:0045089	positive regulation of innate immune response	3.30376e-11	-24.1334	339	284	0.0223007
GO:1902105	regulation of leukocyte differentiation	3.53207e-11	-24.0666	274	234	0.0183746
GO:0061564	axon development	3.60472e-11	-24.0462	401	331	0.0259914
GO:0071705	nitrogen compound transport	3.8686e-11	-23.9755	1816	1359	0.106714
GO:0015031	protein transport	3.87981e-11	-23.9727	1494	1129	0.0886533
GO:0010564	regulation of cell cycle process	3.88656e-11	-23.9709	789	619	0.0486062
GO:0015833	peptide transport	4.18762e-11	-23.8963	1518	1146	0.0899882
GO:0045664	regulation of neuron differentiation	4.34977e-11	-23.8583	656	521	0.0409109
GO:0045934	negative regulation of nucleobase-containing compound metabolic process	4.40387e-11	-23.846	1447	1095	0.0859835
GO:0043405	regulation of MAP kinase activity	5.2843e-11	-23.6637	341	285	0.0223793
GO:0051172	negative regulation of nitrogen compound metabolic process	5.36115e-11	-23.6493	2445	1804	0.141657
GO:0051253	negative regulation of RNA metabolic process	5.42397e-11	-23.6376	1346	1022	0.0802513
GO:0006974	cellular response to DNA damage stimulus	5.88145e-11	-23.5566	775	608	0.0477424
GO:0040011	locomotion	6.15679e-11	-23.5109	1288	980	0.0769533
GO:0042886	amide transport	6.3361e-11	-23.4822	1553	1170	0.0918728
GO:0007409	axonogenesis	6.59112e-11	-23.4427	365	303	0.0237927
GO:0045619	regulation of lymphocyte differentiation	7.4131e-11	-23.3252	169	151	0.0118571
GO:1901698	response to nitrogen compound	7.46865e-11	-23.3177	1042	802	0.0629761
GO:0002218	activation of innate immune response	7.57661e-11	-23.3034	253	217	0.0170397
GO:0009605	response to external stimulus	7.68872e-11	-23.2887	2356	1740	0.136631
GO:0046578	regulation of Ras protein signal transduction	8.64392e-11	-23.1716	239	206	0.0161759
GO:0031329	regulation of cellular catabolic process	8.97514e-11	-23.134	828	646	0.0507263
GO:1903827	regulation of cellular protein localization	1.03978e-10	-22.9868	535	430	0.0337652
GO:0051090	regulation of DNA-binding transcription factor activity	1.05524e-10	-22.9721	432	353	0.0277189
GO:0016055	Wnt signaling pathway	1.10684e-10	-22.9243	350	291	0.0228504
GO:0198738	cell-cell signaling by wnt	1.10684e-10	-22.9243	350	291	0.0228504
GO:1901566	organonitrogen compound biosynthetic process	1.48019e-10	-22.6337	1387	1049	0.0823714
GO:0042110	T cell activation	1.5741e-10	-22.5722	232	200	0.0157048
GO:0055080	cation homeostasis	1.66467e-10	-22.5162	693	546	0.042874
GO:0098771	inorganic ion homeostasis	1.74262e-10	-22.4705	704	554	0.0435022
GO:1903706	regulation of hemopoiesis	1.77399e-10	-22.4526	477	386	0.0303102
GO:0002833	positive regulation of response to biotic stimulus	1.81467e-10	-22.4299	360	298	0.0234001
GO:0090407	organophosphate biosynthetic process	2.10415e-10	-22.2819	527	423	0.0332155
GO:0048729	tissue morphogenesis	2.11459e-10	-22.277	558	446	0.0350216
GO:0051301	cell division	2.45252e-10	-22.1287	487	393	0.0308598
GO:0051091	positive regulation of DNA-binding transcription factor activity	2.5511e-10	-22.0893	261	222	0.0174323
GO:0043933	protein-containing complex subunit organization	2.6409e-10	-22.0547	1908	1419	0.111425
GO:0043410	positive regulation of MAPK cascade	3.08987e-10	-21.8977	548	438	0.0343934
GO:0007154	cell communication	3.11862e-10	-21.8885	5385	3849	0.302238
GO:0006935	chemotaxis	3.22973e-10	-21.8535	540	432	0.0339223
GO:0055086	nucleobase-containing small molecule metabolic process	3.43914e-10	-21.7906	528	423	0.0332155
GO:0010941	regulation of cell death	3.78947e-10	-21.6936	1742	1300	0.102081
GO:0070201	regulation of establishment of protein localization	4.13807e-10	-21.6056	758	592	0.0464861
GO:0042330	taxis	4.41231e-10	-21.5415	542	433	0.0340008
GO:0042981	regulation of apoptotic process	4.46187e-10	-21.5303	1591	1192	0.0936003
GO:0055082	cellular chemical homeostasis	4.55928e-10	-21.5087	735	575	0.0451512
GO:0008219	cell death	4.67764e-10	-21.4831	1071	819	0.064311
GO:0050801	ion homeostasis	4.95958e-10	-21.4245	779	607	0.0476639
GO:0009890	negative regulation of biosynthetic process	5.04362e-10	-21.4077	1649	1233	0.0968198
GO:0002758	innate immune response-activating signal transduction	5.79871e-10	-21.2682	231	198	0.0155477
GO:0010243	response to organonitrogen compound	5.87902e-10	-21.2545	950	731	0.0574009
GO:0070663	regulation of leukocyte proliferation	5.88682e-10	-21.2531	222	191	0.014998
GO:0050769	positive regulation of neurogenesis	6.05562e-10	-21.2249	474	382	0.0299961
GO:0048878	chemical homeostasis	6.14237e-10	-21.2106	1119	853	0.0669808
GO:0030111	regulation of Wnt signaling pathway	6.31119e-10	-21.1835	366	301	0.0236356
GO:0030098	lymphocyte differentiation	6.42414e-10	-21.1658	235	201	0.0157833
GO:0023052	signaling	6.54185e-10	-21.1476	5280	3773	0.29627
GO:0043067	regulation of programmed cell death	7.02527e-10	-21.0763	1618	1210	0.0950137
GO:0045892	negative regulation of transcription, DNA-templated	7.4255e-10	-21.0209	1203	913	0.0716922
GO:0044419	interspecies interaction between organisms	8.20941e-10	-20.9206	816	633	0.0497055
GO:0080135	regulation of cellular response to stress	8.85124e-10	-20.8453	749	584	0.0458579
GO:0010810	regulation of cell-substrate adhesion	1.07249e-09	-20.6533	215	185	0.0145269
GO:0045580	regulation of T cell differentiation	1.18872e-09	-20.5504	139	125	0.00981547
GO:0051336	regulation of hydrolase activity	1.25219e-09	-20.4984	1287	972	0.0763251
GO:0033993	response to lipid	1.29039e-09	-20.4683	853	659	0.0517472
GO:0031327	negative regulation of cellular biosynthetic process	1.42782e-09	-20.3671	1625	1213	0.0952493
GO:0040008	regulation of growth	1.50555e-09	-20.3141	697	545	0.0427954
GO:0030003	cellular cation homeostasis	1.51488e-09	-20.3079	622	490	0.0384766
GO:0051050	positive regulation of transport	1.59412e-09	-20.2569	982	752	0.0590499
GO:1905114	cell surface receptor signaling pathway involved in cell-cell signaling	1.6808e-09	-20.204	417	338	0.026541
GO:1903507	negative regulation of nucleic acid-templated transcription	1.70864e-09	-20.1876	1256	949	0.074519
GO:0010975	regulation of neuron projection development	1.73645e-09	-20.1714	499	399	0.031331
GO:0050896	response to stimulus	1.75261e-09	-20.1622	8403	5916	0.464547
GO:0051962	positive regulation of nervous system development	1.83378e-09	-20.1169	541	430	0.0337652
GO:1902679	negative regulation of RNA biosynthetic process	2.03051e-09	-20.015	1258	950	0.0745976
GO:0051656	establishment of organelle localization	2.42972e-09	-19.8355	359	294	0.023086
GO:0031349	positive regulation of defense response	2.64514e-09	-19.7505	481	385	0.0302316
GO:0044770	cell cycle phase transition	2.71037e-09	-19.7262	276	231	0.018139
GO:0012501	programmed cell death	2.77084e-09	-19.7041	1035	789	0.0619552
GO:0007264	small GTPase mediated signal transduction	3.02106e-09	-19.6177	313	259	0.0203377
GO:0043068	positive regulation of programmed cell death	3.50482e-09	-19.4691	680	531	0.0416961
GO:0051345	positive regulation of hydrolase activity	3.50898e-09	-19.4679	765	593	0.0465646
GO:0006873	cellular ion homeostasis	3.62139e-09	-19.4364	635	498	0.0391048
GO:0007417	central nervous system development	3.72164e-09	-19.4091	968	740	0.0581076
GO:0045786	negative regulation of cell cycle	3.73225e-09	-19.4063	601	473	0.0371417
GO:0043065	positive regulation of apoptotic process	3.79992e-09	-19.3883	672	525	0.041225
GO:0006366	transcription by RNA polymerase II	3.93967e-09	-19.3522	467	374	0.0293679
GO:0002683	negative regulation of immune system process	4.01908e-09	-19.3322	463	371	0.0291323
GO:0071396	cellular response to lipid	4.32955e-09	-19.2578	528	419	0.0329015
GO:0032944	regulation of mononuclear cell proliferation	4.43649e-09	-19.2334	209	179	0.0140558
GO:0032774	RNA biosynthetic process	4.82495e-09	-19.1495	648	507	0.0398115
GO:0060322	head development	4.82865e-09	-19.1487	770	596	0.0468002
GO:0009790	embryo development	5.00838e-09	-19.1122	962	735	0.057715
GO:0003713	transcription coactivator activity	5.51652e-09	-19.0155	281	234	0.0183746
GO:0050670	regulation of lymphocyte proliferation	5.60583e-09	-18.9995	208	178	0.0139772
GO:0003700	DNA-binding transcription factor activity	5.8519e-09	-18.9565	669	522	0.0409894
GO:0001816	cytokine production	5.85644e-09	-18.9557	148	131	0.0102866
GO:1901137	carbohydrate derivative biosynthetic process	6.10656e-09	-18.9139	609	478	0.0375344
GO:0051098	regulation of binding	6.25454e-09	-18.89	374	304	0.0238712
GO:0055065	metal ion homeostasis	6.57154e-09	-18.8405	616	483	0.037927
GO:0034762	regulation of transmembrane transport	6.68583e-09	-18.8233	567	447	0.0351001
GO:0000187	activation of MAPK activity	7.23355e-09	-18.7445	152	134	0.0105222
GO:0060348	bone development	7.27115e-09	-18.7394	198	170	0.013349
GO:0044089	positive regulation of cellular component biogenesis	7.40174e-09	-18.7216	517	410	0.0321947
GO:0097659	nucleic acid-templated transcription	8.08049e-09	-18.6338	637	498	0.0391048
GO:0018193	peptidyl-amino acid modification	8.26727e-09	-18.611	857	658	0.0516686
GO:0002221	pattern recognition receptor signaling pathway	8.40738e-09	-18.5942	127	114	0.00895171
GO:0007165	signal transduction	9.00739e-09	-18.5252	4948	3531	0.277267
GO:1903708	positive regulation of hemopoiesis	9.30602e-09	-18.4926	188	162	0.0127208
GO:1902107	positive regulation of leukocyte differentiation	9.96444e-09	-18.4242	146	129	0.0101296
GO:0006643	membrane lipid metabolic process	1.02168e-08	-18.3992	201	172	0.0135061
GO:0035023	regulation of Rho protein signal transduction	1.0448e-08	-18.3769	141	125	0.00981547
GO:0006351	transcription, DNA-templated	1.07919e-08	-18.3445	635	496	0.0389478
GO:0051270	regulation of cellular component movement	1.10927e-08	-18.317	1098	831	0.0652532
GO:0007420	brain development	1.13748e-08	-18.2919	727	563	0.0442089
GO:0000209	protein polyubiquitination	1.14097e-08	-18.2888	294	243	0.0190813
GO:0071407	cellular response to organic cyclic compound	1.14598e-08	-18.2844	476	379	0.0297605
GO:0010558	negative regulation of macromolecule biosynthetic process	1.15627e-08	-18.2755	1566	1165	0.0914802
GO:2001233	regulation of apoptotic signaling pathway	1.18146e-08	-18.2539	406	327	0.0256773
GO:0010942	positive regulation of cell death	1.24554e-08	-18.2011	730	565	0.0443659
GO:0040012	regulation of locomotion	1.29642e-08	-18.1611	1086	822	0.0645465
GO:0043087	regulation of GTPase activity	1.3131e-08	-18.1483	479	381	0.0299176
GO:2000113	negative regulation of cellular macromolecule biosynthetic process	1.33756e-08	-18.1298	1478	1102	0.0865332
GO:0051223	regulation of protein transport	1.35944e-08	-18.1136	711	551	0.0432666
GO:0044772	mitotic cell cycle phase transition	1.44173e-08	-18.0548	268	223	0.0175108
GO:0032970	regulation of actin filament-based process	1.48107e-08	-18.0279	389	314	0.0246565
GO:0051493	regulation of cytoskeleton organization	1.56507e-08	-17.9728	535	422	0.033137
GO:0016050	vesicle organization	1.73082e-08	-17.8721	296	244	0.0191598
GO:0010720	positive regulation of cell development	1.78567e-08	-17.8409	553	435	0.0341578
GO:0030217	T cell differentiation	1.86016e-08	-17.8	134	119	0.00934433
GO:0007411	axon guidance	1.94923e-08	-17.7532	254	212	0.016647
GO:0090087	regulation of peptide transport	2.02896e-08	-17.7132	741	572	0.0449156
GO:0010506	regulation of autophagy	2.28707e-08	-17.5934	331	270	0.0212014
GO:0099177	regulation of trans-synaptic signaling	2.33542e-08	-17.5725	437	349	0.0274048
GO:0097485	neuron projection guidance	2.49385e-08	-17.5069	257	214	0.0168041
GO:0010468	regulation of gene expression	2.65798e-08	-17.4431	5025	3579	0.281037
GO:0009725	response to hormone	2.68273e-08	-17.4338	898	685	0.0537888
GO:0050804	modulation of chemical synaptic transmission	2.75565e-08	-17.407	436	348	0.0273263
GO:0001228	DNA-binding transcription activator activity, RNA polymerase II-specific	3.172e-08	-17.2663	439	350	0.0274833
GO:0016567	protein ubiquitination	3.50507e-08	-17.1665	682	528	0.0414605
GO:0007015	actin filament organization	3.7932e-08	-17.0875	234	196	0.0153907
GO:0030522	intracellular receptor signaling pathway	3.89027e-08	-17.0622	164	142	0.0111504
GO:0032956	regulation of actin cytoskeleton organization	3.93961e-08	-17.0496	344	279	0.0219081
GO:0055074	calcium ion homeostasis	4.17624e-08	-16.9913	445	354	0.0277974
GO:0031346	positive regulation of cell projection organization	4.21655e-08	-16.9817	383	308	0.0241853
GO:0051241	negative regulation of multicellular organismal process	4.32699e-08	-16.9558	1317	984	0.0772674
GO:0008284	positive regulation of cell population proliferation	4.41734e-08	-16.9351	951	722	0.0566941
GO:0001819	positive regulation of cytokine production	4.64713e-08	-16.8844	452	359	0.02819
GO:0043009	chordate embryonic development	4.65617e-08	-16.8825	621	483	0.037927
GO:0001525	angiogenesis	4.7756e-08	-16.8572	311	254	0.019945
GO:0043122	regulation of I-kappaB kinase/NF-kappaB signaling	4.90257e-08	-16.8309	237	198	0.0155477
GO:0046467	membrane lipid biosynthetic process	5.43444e-08	-16.7279	130	115	0.00903023
GO:0006875	cellular metal ion homeostasis	5.66107e-08	-16.6871	549	430	0.0337652
GO:0061458	reproductive system development	5.71983e-08	-16.6767	420	335	0.0263055
GO:0045621	positive regulation of lymphocyte differentiation	6.70726e-08	-16.5175	94	86	0.00675304
GO:0007507	heart development	6.83584e-08	-16.4985	529	415	0.0325874
GO:0071496	cellular response to external stimulus	6.85235e-08	-16.4961	333	270	0.0212014
GO:0009057	macromolecule catabolic process	7.07138e-08	-16.4646	1032	779	0.06117
GO:0050730	regulation of peptidyl-tyrosine phosphorylation	7.13583e-08	-16.4556	256	212	0.016647
GO:0001701	in utero embryonic development	7.29744e-08	-16.4332	372	299	0.0234786
GO:0061061	muscle structure development	7.98575e-08	-16.343	479	378	0.029682
GO:0007163	establishment or maintenance of cell polarity	8.07594e-08	-16.3318	192	163	0.0127994
GO:0002682	regulation of immune system process	8.58074e-08	-16.2712	1665	1229	0.0965057
GO:0007229	integrin-mediated signaling pathway	9.0403e-08	-16.219	93	85	0.00667452
GO:0048608	reproductive structure development	9.34296e-08	-16.1861	417	332	0.0260699
GO:0009792	embryo development ending in birth or egg hatching	9.40546e-08	-16.1794	638	494	0.0387907
GO:0002224	toll-like receptor signaling pathway	9.74872e-08	-16.1435	98	89	0.00698861
GO:0030334	regulation of cell migration	1.00212e-07	-16.116	951	720	0.0565371
GO:0031400	negative regulation of protein modification process	1.02313e-07	-16.0952	619	480	0.0376914
GO:0007267	cell-cell signaling	1.13486e-07	-15.9916	1077	810	0.0636042
GO:2001236	regulation of extrinsic apoptotic signaling pathway	1.15639e-07	-15.9728	155	134	0.0105222
GO:0006874	cellular calcium ion homeostasis	1.15673e-07	-15.9725	431	342	0.0268551
GO:2000145	regulation of cell motility	1.21219e-07	-15.9257	1013	764	0.0599921
GO:0044265	cellular macromolecule catabolic process	1.27721e-07	-15.8734	892	677	0.0531606
GO:0008360	regulation of cell shape	1.29232e-07	-15.8617	150	130	0.0102081
GO:0001890	placenta development	1.29232e-07	-15.8617	150	130	0.0102081
GO:0009314	response to radiation	1.31708e-07	-15.8427	434	344	0.0270122
GO:1901565	organonitrogen compound catabolic process	1.38759e-07	-15.7905	1047	788	0.0618767
GO:0065003	protein-containing complex assembly	1.39086e-07	-15.7882	1622	1197	0.0939929
GO:0032870	cellular response to hormone stimulus	1.39686e-07	-15.7839	602	467	0.0366706
GO:0010769	regulation of cell morphogenesis involved in differentiation	1.45607e-07	-15.7424	301	245	0.0192383
GO:0034765	regulation of ion transmembrane transport	1.59603e-07	-15.6506	482	379	0.0297605
GO:0009896	positive regulation of catabolic process	1.6363e-07	-15.6257	425	337	0.0264625
GO:0010811	positive regulation of cell-substrate adhesion	1.65833e-07	-15.6123	121	107	0.00840204
GO:1903829	positive regulation of cellular protein localization	1.6919e-07	-15.5922	324	262	0.0205732
GO:1901699	cellular response to nitrogen compound	1.75727e-07	-15.5543	604	468	0.0367491
GO:0007265	Ras protein signal transduction	1.85274e-07	-15.5014	243	201	0.0157833
GO:0006665	sphingolipid metabolic process	1.87894e-07	-15.4874	153	132	0.0103651
GO:0090066	regulation of anatomical structure size	1.92342e-07	-15.464	507	397	0.0311739
GO:0032446	protein modification by small protein conjugation	1.98582e-07	-15.4321	763	583	0.0457793
GO:0097190	apoptotic signaling pathway	2.09386e-07	-15.3791	279	228	0.0179034
GO:0035303	regulation of dephosphorylation	2.12196e-07	-15.3658	209	175	0.0137417
GO:0051129	negative regulation of cellular component organization	2.27756e-07	-15.295	715	548	0.043031
GO:0050770	regulation of axonogenesis	2.3032e-07	-15.2838	183	155	0.0121712
GO:0001558	regulation of cell growth	2.3127e-07	-15.2797	419	332	0.0260699
GO:0016071	mRNA metabolic process	2.34345e-07	-15.2665	722	553	0.0434236
GO:0051674	localization of cell	2.51295e-07	-15.1966	1059	795	0.0624264
GO:0048870	cell motility	2.51295e-07	-15.1966	1059	795	0.0624264
GO:0060828	regulation of canonical Wnt signaling pathway	2.53673e-07	-15.1872	286	233	0.018296
GO:0018108	peptidyl-tyrosine phosphorylation	2.69218e-07	-15.1277	147	127	0.00997252
GO:0060562	epithelial tube morphogenesis	3.00952e-07	-15.0163	301	244	0.0191598
GO:0032868	response to insulin	3.1378e-07	-14.9746	228	189	0.014841
GO:0009117	nucleotide metabolic process	3.15479e-07	-14.9692	436	344	0.0270122
GO:0030001	metal ion transport	3.26984e-07	-14.9334	625	482	0.0378484
GO:1901652	response to peptide	3.36203e-07	-14.9056	477	374	0.0293679
GO:0007346	regulation of mitotic cell cycle	3.44753e-07	-14.8804	661	508	0.0398901
GO:0010948	negative regulation of cell cycle process	3.56117e-07	-14.848	351	281	0.0220652
GO:0045582	positive regulation of T cell differentiation	3.65832e-07	-14.8211	83	76	0.00596781
GO:0043269	regulation of ion transport	3.82937e-07	-14.7754	700	536	0.0420887
GO:0018212	peptidyl-tyrosine modification	3.86253e-07	-14.7668	150	129	0.0101296
GO:0007179	transforming growth factor beta receptor signaling pathway	4.05879e-07	-14.7172	108	96	0.00753828
GO:0030900	forebrain development	4.10104e-07	-14.7069	381	303	0.0237927
GO:0008654	phospholipid biosynthetic process	4.16881e-07	-14.6905	243	200	0.0157048
GO:0055085	transmembrane transport	4.2981e-07	-14.6599	1266	941	0.0738909
GO:0042493	response to drug	4.56911e-07	-14.5988	955	719	0.0564586
GO:0000186	activation of MAPKK activity	4.82572e-07	-14.5441	53	51	0.00400471
GO:0031098	stress-activated protein kinase signaling cascade	4.91717e-07	-14.5254	140	121	0.00950137
GO:0010563	negative regulation of phosphorus metabolic process	5.15383e-07	-14.4784	585	452	0.0354927
GO:0045936	negative regulation of phosphate metabolic process	5.88657e-07	-14.3454	584	451	0.0354142
GO:0010256	endomembrane system organization	5.899e-07	-14.3433	413	326	0.0255987
GO:0046474	glycerophospholipid biosynthetic process	6.06444e-07	-14.3157	204	170	0.013349
GO:0006753	nucleoside phosphate metabolic process	6.06868e-07	-14.315	443	348	0.0273263
GO:0002009	morphogenesis of an epithelium	6.2204e-07	-14.2903	424	334	0.0262269
GO:0070665	positive regulation of leukocyte proliferation	6.27008e-07	-14.2823	139	120	0.00942285
GO:0010976	positive regulation of neuron projection development	6.34429e-07	-14.2705	281	228	0.0179034
GO:0007017	microtubule-based process	6.50107e-07	-14.2461	656	503	0.0394974
GO:0046777	protein autophosphorylation	6.59237e-07	-14.2322	191	160	0.0125638
GO:0071417	cellular response to organonitrogen compound	6.69241e-07	-14.2171	539	418	0.0328229
GO:0006644	phospholipid metabolic process	7.01731e-07	-14.1697	370	294	0.023086
GO:0032535	regulation of cellular component size	7.01731e-07	-14.1697	370	294	0.023086
GO:1904951	positive regulation of establishment of protein localization	7.03874e-07	-14.1667	457	358	0.0281115
GO:0070498	interleukin-1-mediated signaling pathway	7.3615e-07	-14.1218	96	86	0.00675304
GO:0006629	lipid metabolic process	7.55779e-07	-14.0955	1184	881	0.0691794
GO:0009100	glycoprotein metabolic process	7.56087e-07	-14.0951	381	302	0.0237142
GO:0097435	supramolecular fiber organization	7.58828e-07	-14.0915	449	352	0.0276404
GO:0070848	response to growth factor	7.67136e-07	-14.0806	538	417	0.0327444
GO:0002064	epithelial cell development	8.15226e-07	-14.0198	190	159	0.0124853
GO:0071363	cellular response to growth factor stimulus	9.42985e-07	-13.8742	507	394	0.0309384
GO:0043434	response to peptide hormone	9.44093e-07	-13.873	391	309	0.0242638
GO:0010508	positive regulation of autophagy	9.54618e-07	-13.862	119	104	0.00816647
GO:0051961	negative regulation of nervous system development	9.6674e-07	-13.8493	314	252	0.019788
GO:0030148	sphingolipid biosynthetic process	9.73821e-07	-13.842	90	81	0.00636042
GO:0045017	glycerolipid biosynthetic process	1.02048e-06	-13.7952	218	180	0.0141343
GO:0072507	divalent inorganic cation homeostasis	1.05309e-06	-13.7638	484	377	0.0296035
GO:0051480	regulation of cytosolic calcium ion concentration	1.08008e-06	-13.7385	325	260	0.0204162
GO:0051092	positive regulation of NF-kappaB transcription factor activity	1.09442e-06	-13.7253	150	128	0.010051
GO:0045666	positive regulation of neuron differentiation	1.10029e-06	-13.7199	371	294	0.023086
GO:0043547	positive regulation of GTPase activity	1.12534e-06	-13.6974	405	319	0.0250491
GO:0009991	response to extracellular stimulus	1.14804e-06	-13.6775	524	406	0.0318806
GO:0043254	regulation of protein complex assembly	1.17774e-06	-13.6519	446	349	0.0274048
GO:0051648	vesicle localization	1.19023e-06	-13.6414	184	154	0.0120927
GO:0014070	response to organic cyclic compound	1.19294e-06	-13.6391	858	647	0.0508049
GO:0006650	glycerophospholipid metabolic process	1.20681e-06	-13.6275	301	242	0.0190027
GO:0021537	telencephalon development	1.34212e-06	-13.5213	253	206	0.0161759
GO:0042176	regulation of protein catabolic process	1.37226e-06	-13.499	381	301	0.0236356
GO:0006259	DNA metabolic process	1.40463e-06	-13.4757	743	564	0.0442874
GO:0030177	positive regulation of Wnt signaling pathway	1.40496e-06	-13.4755	179	150	0.0117786
GO:0005975	carbohydrate metabolic process	1.42873e-06	-13.4587	467	364	0.0285826
GO:0006661	phosphatidylinositol biosynthetic process	1.45333e-06	-13.4417	108	95	0.00745976
GO:0000077	DNA damage checkpoint	1.46099e-06	-13.4364	131	113	0.00887318
GO:0032946	positive regulation of mononuclear cell proliferation	1.46099e-06	-13.4364	131	113	0.00887318
GO:0043123	positive regulation of I-kappaB kinase/NF-kappaB signaling	1.47068e-06	-13.4298	183	153	0.0120141
GO:0001501	skeletal system development	1.47417e-06	-13.4274	489	380	0.029839
GO:0001763	morphogenesis of a branching structure	1.48029e-06	-13.4233	166	140	0.0109933
GO:0016197	endosomal transport	1.53989e-06	-13.3838	220	181	0.0142128
GO:0016477	cell migration	1.54716e-06	-13.3791	947	710	0.0557519
GO:0060627	regulation of vesicle-mediated transport	1.5659e-06	-13.367	551	425	0.0333726
GO:0007018	microtubule-based movement	1.58335e-06	-13.356	268	217	0.0170397
GO:1901991	negative regulation of mitotic cell cycle phase transition	1.6024e-06	-13.344	236	193	0.0151551
GO:0072657	protein localization to membrane	1.6038e-06	-13.3431	481	374	0.0293679
GO:0061138	morphogenesis of a branching epithelium	1.61645e-06	-13.3353	157	133	0.0104437
GO:0030705	cytoskeleton-dependent intracellular transport	1.65631e-06	-13.3109	174	146	0.0114645
GO:0051650	establishment of vesicle localization	1.65631e-06	-13.3109	174	146	0.0114645
GO:0007423	sensory organ development	1.79484e-06	-13.2306	539	416	0.0326659
GO:0033044	regulation of chromosome organization	1.79585e-06	-13.23	345	274	0.0215155
GO:0046488	phosphatidylinositol metabolic process	1.84295e-06	-13.2041	165	139	0.0109148
GO:0050671	positive regulation of lymphocyte proliferation	1.85966e-06	-13.1951	130	112	0.00879466
GO:0006914	autophagy	1.92187e-06	-13.1622	259	210	0.01649
GO:0061919	process utilizing autophagic mechanism	1.92187e-06	-13.1622	259	210	0.01649
GO:1901988	negative regulation of cell cycle phase transition	1.93199e-06	-13.157	255	207	0.0162544
GO:1902903	regulation of supramolecular fiber organization	1.98926e-06	-13.1277	352	279	0.0219081
GO:0042129	regulation of T cell proliferation	2.02132e-06	-13.1118	156	132	0.0103651
GO:0035335	peptidyl-tyrosine dephosphorylation	2.02239e-06	-13.1112	102	90	0.00706714
GO:0032386	regulation of intracellular transport	2.04794e-06	-13.0987	348	276	0.0216726
GO:0043603	cellular amide metabolic process	2.10738e-06	-13.0701	775	586	0.0460149
GO:0071560	cellular response to transforming growth factor beta stimulus	2.15922e-06	-13.0458	160	135	0.0106007
GO:0006260	DNA replication	2.20802e-06	-13.0234	210	173	0.0135846
GO:0010959	regulation of metal ion transport	2.20878e-06	-13.0231	393	309	0.0242638
GO:0099111	microtubule-based transport	2.23851e-06	-13.0097	181	151	0.0118571
GO:0001227	DNA-binding transcription repressor activity, RNA polymerase II-specific	2.33976e-06	-12.9655	242	197	0.0154692
GO:0071356	cellular response to tumor necrosis factor	2.33976e-06	-12.9655	242	197	0.0154692
GO:0071559	response to transforming growth factor beta	2.41881e-06	-12.9322	168	141	0.0110718
GO:0046700	heterocycle catabolic process	2.45721e-06	-12.9165	426	333	0.0261484
GO:0031331	positive regulation of cellular catabolic process	2.48254e-06	-12.9062	362	286	0.0224578
GO:0034655	nucleobase-containing compound catabolic process	2.62467e-06	-12.8506	373	294	0.023086
GO:0022406	membrane docking	2.65202e-06	-12.8402	176	147	0.011543
GO:0051099	positive regulation of binding	2.65202e-06	-12.8402	176	147	0.011543
GO:0050890	cognition	2.82873e-06	-12.7757	296	237	0.0186101
GO:0044283	small molecule biosynthetic process	2.8768e-06	-12.7588	579	444	0.0348645
GO:0072503	cellular divalent inorganic cation homeostasis	2.88054e-06	-12.7575	462	359	0.02819
GO:0032655	regulation of interleukin-12 production	2.8941e-06	-12.7528	54	51	0.00400471
GO:0030031	cell projection assembly	2.96083e-06	-12.73	447	348	0.0273263
GO:0046486	glycerolipid metabolic process	3.05692e-06	-12.6981	372	293	0.0230075
GO:0016241	regulation of macroautophagy	3.13855e-06	-12.6718	171	143	0.0112289
GO:0042113	B cell activation	3.1502e-06	-12.668	154	130	0.0102081
GO:0045596	negative regulation of cell differentiation	3.22762e-06	-12.6438	757	572	0.0449156
GO:0001503	ossification	3.25967e-06	-12.6339	260	210	0.01649
GO:0071347	cellular response to interleukin-1	3.27062e-06	-12.6305	175	146	0.0114645
GO:0003006	developmental process involved in reproduction	3.33269e-06	-12.6117	657	500	0.0392619
GO:0050768	negative regulation of neurogenesis	3.34606e-06	-12.6077	295	236	0.0185316
GO:0004842	ubiquitin-protein transferase activity	3.36525e-06	-12.602	244	198	0.0155477
GO:0044270	cellular nitrogen compound catabolic process	3.63151e-06	-12.5259	427	333	0.0261484
GO:0002237	response to molecule of bacterial origin	3.7021e-06	-12.5066	329	261	0.0204947
GO:0030335	positive regulation of cell migration	3.87814e-06	-12.4602	544	418	0.0328229
GO:0060491	regulation of cell projection assembly	3.91306e-06	-12.4512	203	167	0.0131135
GO:0001933	negative regulation of protein phosphorylation	4.01811e-06	-12.4247	430	335	0.0263055
GO:0009101	glycoprotein biosynthetic process	4.02346e-06	-12.4234	317	252	0.019788
GO:0050803	regulation of synapse structure or activity	4.0819e-06	-12.4089	227	185	0.0145269
GO:0004725	protein tyrosine phosphatase activity	4.44184e-06	-12.3244	99	87	0.00683157
GO:0031668	cellular response to extracellular stimulus	4.57427e-06	-12.2951	262	211	0.0165685
GO:0060541	respiratory system development	4.6102e-06	-12.2872	194	160	0.0125638
GO:0002755	MyD88-dependent toll-like receptor signaling pathway	4.68291e-06	-12.2716	32	32	0.00251276
GO:0032496	response to lipopolysaccharide	4.72585e-06	-12.2625	316	251	0.0197095
GO:0007162	negative regulation of cell adhesion	4.77559e-06	-12.252	289	231	0.018139
GO:0051260	protein homooligomerization	4.78267e-06	-12.2505	335	265	0.0208088
GO:0050807	regulation of synapse organization	4.90279e-06	-12.2257	218	178	0.0139772
GO:0007249	I-kappaB kinase/NF-kappaB signaling	4.93083e-06	-12.22	69	63	0.004947
GO:0007204	positive regulation of cytosolic calcium ion concentration	4.98066e-06	-12.2099	281	225	0.0176678
GO:1901987	regulation of cell cycle phase transition	5.01942e-06	-12.2022	480	371	0.0291323
GO:0035690	cellular response to drug	5.24394e-06	-12.1584	342	270	0.0212014
GO:0072384	organelle transport along microtubule	5.28344e-06	-12.1509	79	71	0.00557519
GO:0031570	DNA integrity checkpoint	5.37097e-06	-12.1345	143	121	0.00950137
GO:0110053	regulation of actin filament organization	5.44234e-06	-12.1213	261	210	0.01649
GO:0071222	cellular response to lipopolysaccharide	5.51543e-06	-12.108	189	156	0.0122497
GO:0000956	nuclear-transcribed mRNA catabolic process	5.70072e-06	-12.0749	197	162	0.0127208
GO:0000910	cytokinesis	5.75906e-06	-12.0647	98	86	0.00675304
GO:0120032	regulation of plasma membrane bounded cell projection assembly	5.77091e-06	-12.0627	201	165	0.0129564
GO:0032388	positive regulation of intracellular transport	5.82672e-06	-12.0531	205	168	0.013192
GO:0045665	negative regulation of neuron differentiation	5.90976e-06	-12.0389	225	183	0.0143698
GO:0019439	aromatic compound catabolic process	6.19266e-06	-11.9921	438	340	0.0266981
GO:0040017	positive regulation of locomotion	6.19768e-06	-11.9913	598	456	0.0358068
GO:0010970	transport along microtubule	6.40223e-06	-11.9589	155	130	0.0102081
GO:0061097	regulation of protein tyrosine kinase activity	6.58782e-06	-11.9303	88	78	0.00612485
GO:0000281	mitotic cytokinesis	6.63575e-06	-11.923	68	62	0.00486847
GO:0007033	vacuole organization	6.69688e-06	-11.9139	129	110	0.00863761
GO:0031345	negative regulation of cell projection organization	6.72385e-06	-11.9099	188	155	0.0121712
GO:0000082	G1/S transition of mitotic cell cycle	6.98233e-06	-11.8721	120	103	0.00808795
GO:1903555	regulation of tumor necrosis factor superfamily cytokine production	6.98884e-06	-11.8712	163	136	0.0106792
GO:0009611	response to wounding	7.0143e-06	-11.8676	579	442	0.0347075
GO:0006954	inflammatory response	7.09373e-06	-11.8563	492	379	0.0297605
GO:0006812	cation transport	7.22468e-06	-11.838	820	615	0.0482921
GO:0140056	organelle localization by membrane tethering	7.24811e-06	-11.8348	167	139	0.0109148
GO:0120031	plasma membrane bounded cell projection assembly	7.41674e-06	-11.8118	433	336	0.026384
GO:1901990	regulation of mitotic cell cycle phase transition	7.46812e-06	-11.8049	444	344	0.0270122
GO:0003205	cardiac chamber development	7.48378e-06	-11.8028	171	142	0.0111504
GO:0050777	negative regulation of immune response	7.54735e-06	-11.7943	150	126	0.00989399
GO:0030168	platelet activation	7.83614e-06	-11.7568	137	116	0.00910876
GO:0010498	proteasomal protein catabolic process	8.02629e-06	-11.7328	343	270	0.0212014
GO:0070647	protein modification by small protein conjugation or removal	8.28547e-06	-11.701	972	723	0.0567727
GO:0000981	DNA-binding transcription factor activity, RNA polymerase II-specific	8.42009e-06	-11.6849	1546	1129	0.0886533
GO:1901361	organic cyclic compound catabolic process	8.51955e-06	-11.6731	476	367	0.0288182
GO:0070555	response to interleukin-1	8.52944e-06	-11.672	203	166	0.0130349
GO:0002699	positive regulation of immune effector process	8.5574e-06	-11.6687	219	178	0.0139772
GO:0071216	cellular response to biotic stimulus	8.5574e-06	-11.6687	219	178	0.0139772
GO:0060249	anatomical structure homeostasis	8.69772e-06	-11.6524	350	275	0.021594
GO:0001952	regulation of cell-matrix adhesion	8.84723e-06	-11.6354	119	102	0.00800942
GO:0032102	negative regulation of response to external stimulus	9.41525e-06	-11.5732	398	310	0.0243424
GO:0061640	cytoskeleton-dependent cytokinesis	9.64263e-06	-11.5493	96	84	0.006596
GO:0048732	gland development	9.97442e-06	-11.5155	405	315	0.024735
GO:0034220	ion transmembrane transport	1.08946e-05	-11.4272	931	693	0.054417
GO:0046635	positive regulation of alpha-beta T cell activation	1.1119e-05	-11.4069	61	56	0.00439733
GO:0033209	tumor necrosis factor-mediated signaling pathway	1.11956e-05	-11.4	118	101	0.0079309
GO:0031667	response to nutrient levels	1.13393e-05	-11.3872	492	378	0.029682
GO:1903509	liposaccharide metabolic process	1.14638e-05	-11.3763	109	94	0.00738123
GO:1902532	negative regulation of intracellular signal transduction	1.16897e-05	-11.3568	546	417	0.0327444
GO:0072521	purine-containing compound metabolic process	1.213e-05	-11.3198	359	281	0.0220652
GO:0045862	positive regulation of proteolysis	1.213e-05	-11.3198	359	281	0.0220652
GO:0010721	negative regulation of cell development	1.21561e-05	-11.3177	344	270	0.0212014
GO:0007611	learning or memory	1.28009e-05	-11.266	256	205	0.0160974
GO:0051403	stress-activated MAPK cascade	1.29296e-05	-11.256	104	90	0.00706714
GO:0035304	regulation of protein dephosphorylation	1.29889e-05	-11.2514	139	117	0.00918728
GO:0032680	regulation of tumor necrosis factor production	1.30304e-05	-11.2482	160	133	0.0104437
GO:0002819	regulation of adaptive immune response	1.30304e-05	-11.2482	160	133	0.0104437
GO:0007610	behavior	1.31455e-05	-11.2394	563	429	0.0336867
GO:0030323	respiratory tube development	1.40577e-05	-11.1723	172	142	0.0111504
GO:0034612	response to tumor necrosis factor	1.41576e-05	-11.1653	267	213	0.0167256
GO:0003231	cardiac ventricle development	1.43088e-05	-11.1546	130	110	0.00863761
GO:0022411	cellular component disassembly	1.43344e-05	-11.1528	395	307	0.0241068
GO:1990778	protein localization to cell periphery	1.45102e-05	-11.1407	224	181	0.0142128
GO:0006664	glycolipid metabolic process	1.45949e-05	-11.1348	108	93	0.00730271
GO:0099518	vesicle cytoskeletal trafficking	1.4874e-05	-11.1159	49	46	0.00361209
GO:0071219	cellular response to molecule of bacterial origin	1.49678e-05	-11.1096	196	160	0.0125638
GO:0044843	cell cycle G1/S phase transition	1.54447e-05	-11.0782	121	103	0.00808795
GO:0006886	intracellular protein transport	1.5792e-05	-11.056	979	726	0.0570082
GO:0042770	signal transduction in response to DNA damage	1.65177e-05	-11.0111	103	89	0.00698861
GO:0043903	regulation of symbiosis, encompassing mutualism through parasitism	1.66219e-05	-11.0048	235	189	0.014841
GO:2000134	negative regulation of G1/S transition of mitotic cell cycle	1.66924e-05	-11.0006	125	106	0.00832352
GO:2000147	positive regulation of cell motility	1.69961e-05	-10.9825	568	432	0.0339223
GO:0006508	proteolysis	1.78035e-05	-10.9361	1245	914	0.0717707
GO:0021987	cerebral cortex development	1.78564e-05	-10.9332	116	99	0.00777385
GO:0050848	regulation of calcium-mediated signaling	1.85592e-05	-10.8945	98	85	0.00667452
GO:0051272	positive regulation of cellular component movement	1.88071e-05	-10.8813	585	444	0.0348645
GO:0070302	regulation of stress-activated protein kinase signaling cascade	1.90542e-05	-10.8682	242	194	0.0152336
GO:0044092	negative regulation of molecular function	2.02977e-05	-10.805	1165	857	0.0672949
GO:0046634	regulation of alpha-beta T cell activation	2.06752e-05	-10.7866	93	81	0.00636042
GO:0098662	inorganic cation transmembrane transport	2.07121e-05	-10.7848	552	420	0.03298
GO:0044255	cellular lipid metabolic process	2.08762e-05	-10.7769	938	696	0.0546525
GO:0009612	response to mechanical stimulus	2.13426e-05	-10.7548	210	170	0.013349
GO:0035872	nucleotide-binding domain, leucine rich repeat containing receptor signaling pathway	2.17426e-05	-10.7362	28	28	0.00219867
GO:0018209	peptidyl-serine modification	2.17503e-05	-10.7359	194	158	0.0124068
GO:0061008	hepaticobiliary system development	2.23152e-05	-10.7102	128	108	0.00848057
GO:0050727	regulation of inflammatory response	2.24046e-05	-10.7062	377	293	0.0230075
GO:0010822	positive regulation of mitochondrion organization	2.25049e-05	-10.7018	115	98	0.00769533
GO:0030163	protein catabolic process	2.27002e-05	-10.6931	672	506	0.039733
GO:1903557	positive regulation of tumor necrosis factor superfamily cytokine production	2.2798e-05	-10.6888	88	77	0.00604633
GO:1901888	regulation of cell junction assembly	2.2798e-05	-10.6888	88	77	0.00604633
GO:0006811	ion transport	2.32595e-05	-10.6688	1347	985	0.0773459
GO:0090316	positive regulation of intracellular protein transport	2.34091e-05	-10.6624	153	127	0.00997252
GO:0009116	nucleoside metabolic process	2.35578e-05	-10.6561	106	91	0.00714566
GO:0006997	nucleus organization	2.36353e-05	-10.6528	132	111	0.00871614
GO:0044839	cell cycle G2/M phase transition	2.36353e-05	-10.6528	132	111	0.00871614
GO:0021915	neural tube development	2.40357e-05	-10.636	157	130	0.0102081
GO:0045930	negative regulation of mitotic cell cycle	2.45611e-05	-10.6143	328	257	0.0201806
GO:0090596	sensory organ morphogenesis	2.49569e-05	-10.5984	252	201	0.0157833
GO:0048511	rhythmic process	2.57122e-05	-10.5685	271	215	0.0168826
GO:0002573	myeloid leukocyte differentiation	2.59844e-05	-10.558	110	94	0.00738123
GO:0032872	regulation of stress-activated MAPK cascade	2.67163e-05	-10.5302	240	192	0.0150766
GO:0046638	positive regulation of alpha-beta T cell differentiation	2.83971e-05	-10.4692	47	44	0.00345505
GO:0046637	regulation of alpha-beta T cell differentiation	2.87019e-05	-10.4585	63	57	0.00447585
GO:0098655	cation transmembrane transport	2.92831e-05	-10.4385	606	458	0.0359639
GO:1902807	negative regulation of cell cycle G1/S phase transition	2.93599e-05	-10.4359	131	110	0.00863761
GO:0051222	positive regulation of protein transport	2.96832e-05	-10.4249	419	323	0.0253632
GO:1903530	regulation of secretion by cell	3.0252e-05	-10.4059	757	566	0.0444444
GO:1901653	cellular response to peptide	3.04499e-05	-10.3994	334	261	0.0204947
GO:0002703	regulation of leukocyte mediated immunity	3.08277e-05	-10.3871	204	165	0.0129564
GO:0030324	lung development	3.08866e-05	-10.3852	168	138	0.0108363
GO:0002684	positive regulation of immune system process	3.10644e-05	-10.3794	1119	823	0.064625
GO:0050731	positive regulation of peptidyl-tyrosine phosphorylation	3.14668e-05	-10.3666	192	156	0.0122497
GO:0008361	regulation of cell size	3.15318e-05	-10.3645	180	147	0.011543
GO:0009165	nucleotide biosynthetic process	3.15886e-05	-10.3627	239	191	0.014998
GO:0070423	nucleotide-binding oligomerization domain containing signaling pathway	3.19141e-05	-10.3525	27	27	0.00212014
GO:0045787	positive regulation of cell cycle	3.25993e-05	-10.3312	389	301	0.0236356
GO:0007517	muscle organ development	3.28184e-05	-10.3245	296	233	0.018296
GO:2000027	regulation of animal organ morphogenesis	3.37479e-05	-10.2966	254	202	0.0158618
GO:0051046	regulation of secretion	3.41599e-05	-10.2845	815	607	0.0476639
GO:0043161	proteasome-mediated ubiquitin-dependent protein catabolic process	3.55445e-05	-10.2447	318	249	0.0195524
GO:0043414	macromolecule methylation	3.55456e-05	-10.2447	246	196	0.0153907
GO:0060349	bone morphogenesis	3.55974e-05	-10.2432	113	96	0.00753828
GO:0010977	negative regulation of neuron projection development	3.59297e-05	-10.2339	155	128	0.010051
GO:0000086	G2/M transition of mitotic cell cycle	3.64217e-05	-10.2203	130	109	0.00855909
GO:0060333	interferon-gamma-mediated signaling pathway	3.68367e-05	-10.209	72	64	0.00502552
GO:0030278	regulation of ossification	3.68507e-05	-10.2086	203	164	0.0128779
GO:0048872	homeostasis of number of cells	3.72254e-05	-10.1985	199	161	0.0126423
GO:0050878	regulation of body fluid levels	3.73929e-05	-10.194	504	384	0.0301531
GO:0048167	regulation of synaptic plasticity	3.79569e-05	-10.1791	187	152	0.0119356
GO:0010921	regulation of phosphatase activity	3.79686e-05	-10.1788	175	143	0.0112289
GO:0002695	negative regulation of leukocyte activation	3.79686e-05	-10.1788	175	143	0.0112289
GO:0032760	positive regulation of tumor necrosis factor production	3.7977e-05	-10.1785	86	75	0.00588928
GO:0010821	regulation of mitochondrion organization	3.80553e-05	-10.1765	179	146	0.0114645
GO:0035637	multicellular organismal signaling	3.80684e-05	-10.1761	134	112	0.00879466
GO:0042108	positive regulation of cytokine biosynthetic process	3.8131e-05	-10.1745	67	60	0.00471143
GO:0016239	positive regulation of macroautophagy	3.8131e-05	-10.1745	67	60	0.00471143
GO:1903391	regulation of adherens junction organization	3.8131e-05	-10.1745	67	60	0.00471143
GO:0030010	establishment of cell polarity	3.8249e-05	-10.1714	117	99	0.00777385
GO:0030198	extracellular matrix organization	3.89921e-05	-10.1522	336	262	0.0205732
GO:0048638	regulation of developmental growth	3.97149e-05	-10.1338	347	270	0.0212014
GO:0006281	DNA repair	4.08948e-05	-10.1045	514	391	0.0307028
GO:0071156	regulation of cell cycle arrest	4.13291e-05	-10.0939	108	92	0.00722419
GO:0071375	cellular response to peptide hormone stimulus	4.13418e-05	-10.0936	268	212	0.016647
GO:0001889	liver development	4.3023e-05	-10.0538	125	105	0.00824499
GO:0010770	positive regulation of cell morphogenesis involved in differentiation	4.38461e-05	-10.0348	154	127	0.00997252
GO:0033365	protein localization to organelle	4.54849e-05	-9.99813	725	542	0.0425599
GO:0001954	positive regulation of cell-matrix adhesion	4.58973e-05	-9.9891	51	47	0.00369062
GO:0044774	mitotic DNA integrity checkpoint	4.77899e-05	-9.9487	103	88	0.00691009
GO:0034121	regulation of toll-like receptor signaling pathway	4.83243e-05	-9.93758	71	63	0.004947
GO:0031334	positive regulation of protein complex assembly	4.92512e-05	-9.91858	244	194	0.0152336
GO:0032409	regulation of transporter activity	4.9355e-05	-9.91647	282	222	0.0174323
GO:0044773	mitotic DNA damage checkpoint	4.94537e-05	-9.91447	94	81	0.00636042
GO:0002822	regulation of adaptive immune response based on somatic recombination of immune receptors built from immunoglobulin superfamily domains	5.14658e-05	-9.87459	145	120	0.00942285
GO:0032412	regulation of ion transmembrane transporter activity	5.14678e-05	-9.87455	259	205	0.0160974
GO:0019932	second-messenger-mediated signaling	5.17698e-05	-9.8687	334	260	0.0204162
GO:0010464	regulation of mesenchymal cell proliferation	5.24562e-05	-9.85553	33	32	0.00251276
GO:0003007	heart morphogenesis	5.30564e-05	-9.84415	255	202	0.0158618
GO:0051101	regulation of DNA binding	5.33981e-05	-9.83774	124	104	0.00816647
GO:0071346	cellular response to interferon-gamma	5.46748e-05	-9.81411	161	132	0.0103651
GO:1904062	regulation of cation transmembrane transport	5.47768e-05	-9.81224	341	265	0.0208088
GO:0072659	protein localization to plasma membrane	5.50333e-05	-9.80757	181	147	0.011543
GO:0022408	negative regulation of cell-cell adhesion	5.50333e-05	-9.80757	181	147	0.011543
GO:0032869	cellular response to insulin stimulus	5.50391e-05	-9.80747	165	135	0.0106007
GO:1901293	nucleoside phosphate biosynthetic process	5.78875e-05	-9.75701	243	193	0.0151551
GO:0070838	divalent metal ion transport	5.98397e-05	-9.72384	292	229	0.0179819
GO:0050792	regulation of viral process	6.04933e-05	-9.71298	208	167	0.0131135
GO:0008154	actin polymerization or depolymerization	6.23557e-05	-9.68266	50	46	0.00361209
GO:0051492	regulation of stress fiber assembly	6.28699e-05	-9.67444	84	73	0.00573223
GO:0010389	regulation of G2/M transition of mitotic cell cycle	6.34335e-05	-9.66552	196	158	0.0124068
GO:0019722	calcium-mediated signaling	6.41118e-05	-9.65488	148	122	0.0095799
GO:0072511	divalent inorganic cation transport	6.42869e-05	-9.65216	299	234	0.0183746
GO:0048762	mesenchymal cell differentiation	6.57552e-05	-9.62957	156	128	0.010051
GO:0006401	RNA catabolic process	6.60109e-05	-9.62569	246	195	0.0153121
GO:0034341	response to interferon-gamma	6.60681e-05	-9.62482	180	146	0.0114645
GO:0032729	positive regulation of interferon-gamma production	6.64712e-05	-9.61874	65	58	0.00455438
GO:0098930	axonal transport	6.67858e-05	-9.61402	55	50	0.00392619
GO:0001649	osteoblast differentiation	6.89555e-05	-9.58205	127	106	0.00832352
GO:0032231	regulation of actin filament bundle assembly	6.96416e-05	-9.57215	97	83	0.00651747
GO:0030330	DNA damage response, signal transduction by p53 class mediator	6.98617e-05	-9.56899	79	69	0.00541814
GO:0061387	regulation of extent of cell growth	7.00492e-05	-9.56631	110	93	0.00730271
GO:0008285	negative regulation of cell population proliferation	7.28122e-05	-9.52763	762	567	0.044523
GO:0051603	proteolysis involved in cellular protein catabolic process	7.28945e-05	-9.5265	580	437	0.0343149
GO:0047496	vesicle transport along microtubule	7.41754e-05	-9.50908	44	41	0.00321947
GO:0008089	anterograde axonal transport	7.41754e-05	-9.50908	44	41	0.00321947
GO:0001818	negative regulation of cytokine production	7.43844e-05	-9.50626	298	233	0.018296
GO:0042035	regulation of cytokine biosynthetic process	7.43886e-05	-9.50621	114	96	0.00753828
GO:0002756	MyD88-independent toll-like receptor signaling pathway	7.48086e-05	-9.50058	32	31	0.00243424
GO:0038083	peptidyl-tyrosine autophosphorylation	7.48086e-05	-9.50058	32	31	0.00243424
GO:0002252	immune effector process	7.54291e-05	-9.49232	1047	769	0.0603848
GO:0071214	cellular response to abiotic stimulus	7.62642e-05	-9.48131	309	241	0.0189242
GO:0104004	cellular response to environmental stimulus	7.62642e-05	-9.48131	309	241	0.0189242
GO:0061351	neural precursor cell proliferation	7.66477e-05	-9.47629	74	65	0.00510404
GO:0000075	cell cycle checkpoint	7.66797e-05	-9.47587	191	154	0.0120927
GO:0120161	regulation of cold-induced thermogenesis	7.68884e-05	-9.47316	143	118	0.0092658
GO:0010212	response to ionizing radiation	7.81167e-05	-9.45731	147	121	0.00950137
GO:0044257	cellular protein catabolic process	7.87808e-05	-9.44884	611	459	0.0360424
GO:0042326	negative regulation of phosphorylation	7.9183e-05	-9.44375	469	357	0.028033
GO:2001235	positive regulation of apoptotic signaling pathway	7.92201e-05	-9.44328	179	145	0.0113859
GO:0006029	proteoglycan metabolic process	7.99858e-05	-9.43366	92	79	0.00620338
GO:0018105	peptidyl-serine phosphorylation	8.01751e-05	-9.4313	171	139	0.0109148
GO:0044262	cellular carbohydrate metabolic process	8.03851e-05	-9.42868	167	136	0.0106792
GO:0006672	ceramide metabolic process	8.0696e-05	-9.42482	83	72	0.00565371
GO:0050771	negative regulation of axonogenesis	8.27583e-05	-9.39959	69	61	0.00478995
GO:0032479	regulation of type I interferon production	8.50626e-05	-9.37212	126	105	0.00824499
GO:0060548	negative regulation of cell death	8.5702e-05	-9.36463	1025	753	0.0591284
GO:0032501	multicellular organismal process	8.70417e-05	-9.34912	6918	4832	0.379427
GO:0044783	G1 DNA damage checkpoint	8.75458e-05	-9.34335	64	57	0.00447585
GO:0048754	branching morphogenesis of an epithelial tube	8.78216e-05	-9.3402	130	108	0.00848057
GO:1902905	positive regulation of supramolecular fiber organization	8.99826e-05	-9.31589	194	156	0.0122497
GO:0004713	protein tyrosine kinase activity	9.12903e-05	-9.30147	87	75	0.00588928
GO:0051093	negative regulation of developmental process	9.2062e-05	-9.29305	1048	769	0.0603848
GO:0046328	regulation of JNK cascade	9.27058e-05	-9.28608	186	150	0.0117786
GO:0050852	T cell receptor signaling pathway	9.57083e-05	-9.25421	174	141	0.0110718
GO:0034976	response to endoplasmic reticulum stress	9.59181e-05	-9.25202	255	201	0.0157833
GO:0006469	negative regulation of protein kinase activity	9.63048e-05	-9.24799	236	187	0.0146839
GO:0030178	negative regulation of Wnt signaling pathway	9.63251e-05	-9.24778	213	170	0.013349
GO:0046697	decidualization	0.000100909	-9.20129	24	24	0.00188457
GO:0072331	signal transduction by p53 class mediator	0.000101214	-9.19828	121	101	0.0079309
GO:0050708	regulation of protein secretion	0.000102034	-9.1902	474	360	0.0282686
GO:2001237	negative regulation of extrinsic apoptotic signaling pathway	0.000102693	-9.18376	104	88	0.00691009
GO:0071158	positive regulation of cell cycle arrest	0.000103404	-9.17687	82	71	0.00557519
GO:0002685	regulation of leukocyte migration	0.000105022	-9.16134	197	158	0.0124068
GO:0051704	multi-organism process	0.000105521	-9.1566	2787	1984	0.155791
GO:0007405	neuroblast proliferation	0.000106591	-9.14651	31	30	0.00235571
GO:0002791	regulation of peptide secretion	0.000108273	-9.13086	502	380	0.029839
GO:0098660	inorganic ion transmembrane transport	0.000108288	-9.13072	636	476	0.0373773
GO:0016570	histone modification	0.000108407	-9.12962	358	276	0.0216726
GO:0030183	B cell differentiation	0.000109172	-9.12259	108	91	0.00714566
GO:0042391	regulation of membrane potential	0.000109268	-9.12171	434	331	0.0259914
GO:0030099	myeloid cell differentiation	0.000110817	-9.10763	216	172	0.0135061
GO:0006402	mRNA catabolic process	0.000110817	-9.10763	216	172	0.0135061
GO:0042102	positive regulation of T cell proliferation	0.000111125	-9.10486	95	81	0.00636042
GO:0110020	regulation of actomyosin structure organization	0.000111125	-9.10486	95	81	0.00636042
GO:1903076	regulation of protein localization to plasma membrane	0.000111125	-9.10486	95	81	0.00636042
GO:0004672	protein kinase activity	0.000112835	-9.08958	235	186	0.0146054
GO:0021953	central nervous system neuron differentiation	0.000113483	-9.08386	177	143	0.0112289
GO:0031571	mitotic G1 DNA damage checkpoint	0.000115104	-9.06967	63	56	0.00439733
GO:0044819	mitotic G1/S transition checkpoint	0.000115104	-9.06967	63	56	0.00439733
GO:0007050	cell cycle arrest	0.000115502	-9.06623	145	119	0.00934433
GO:0007266	Rho protein signal transduction	0.000116043	-9.06155	77	67	0.00526109
GO:0042058	regulation of epidermal growth factor receptor signaling pathway	0.000116273	-9.05957	86	74	0.00581076
GO:0050673	epithelial cell proliferation	0.000116273	-9.05957	86	74	0.00581076
GO:0042060	wound healing	0.0001181	-9.04398	487	369	0.0289753
GO:1902041	regulation of extrinsic apoptotic signaling pathway via death domain receptors	0.000119536	-9.03189	58	52	0.00408324
GO:0033157	regulation of intracellular protein transport	0.000119867	-9.02913	227	180	0.0141343
GO:0072089	stem cell proliferation	0.000119903	-9.02883	53	48	0.00376914
GO:0005096	GTPase activator activity	0.000120944	-9.02018	276	216	0.0169611
GO:0048545	response to steroid hormone	0.000124136	-8.99413	324	251	0.0197095
GO:0019693	ribose phosphate metabolic process	0.000130145	-8.94686	331	256	0.0201021
GO:0051924	regulation of calcium ion transport	0.000130172	-8.94665	253	199	0.0156262
GO:0045732	positive regulation of protein catabolic process	0.000130489	-8.94422	215	171	0.0134276
GO:0043281	regulation of cysteine-type endopeptidase activity involved in apoptotic process	0.000130489	-8.94422	215	171	0.0134276
GO:0007254	JNK cascade	0.000132277	-8.93061	81	70	0.00549666
GO:0044057	regulation of system process	0.000132689	-8.9275	613	459	0.0360424
GO:0021543	pallium development	0.000137219	-8.89393	172	139	0.0109148
GO:0048010	vascular endothelial growth factor receptor signaling pathway	0.000140764	-8.86843	67	59	0.0046329
GO:0032675	regulation of interleukin-6 production	0.000141166	-8.86557	152	124	0.00973695
GO:0003013	circulatory system process	0.00014277	-8.85427	403	308	0.0241853
GO:0043066	negative regulation of apoptotic process	0.000143152	-8.8516	913	672	0.052768
GO:0050866	negative regulation of cell activation	0.000144266	-8.84385	199	159	0.0124853
GO:0022414	reproductive process	0.000146383	-8.82928	1410	1022	0.0802513
GO:0007097	nuclear migration	0.000148101	-8.81761	23	23	0.00180605
GO:0034123	positive regulation of toll-like receptor signaling pathway	0.000148101	-8.81761	23	23	0.00180605
GO:0043062	extracellular structure organization	0.00014858	-8.81438	381	292	0.0229289
GO:1904375	regulation of protein localization to cell periphery	0.000148691	-8.81364	115	96	0.00753828
GO:0043069	negative regulation of programmed cell death	0.00014953	-8.80801	933	686	0.0538673
GO:0000003	reproduction	0.000150044	-8.80458	1413	1024	0.0804083
GO:0022898	regulation of transmembrane transporter activity	0.000151287	-8.79633	267	209	0.0164115
GO:0043372	positive regulation of CD4-positive, alpha-beta T cell differentiation	0.000151735	-8.79337	30	29	0.00227719
GO:2001020	regulation of response to DNA damage stimulus	0.00015348	-8.78194	214	170	0.013349
GO:0043370	regulation of CD4-positive, alpha-beta T cell differentiation	0.000154884	-8.77284	47	43	0.00337652
GO:0006939	smooth muscle contraction	0.000160244	-8.73881	52	47	0.00369062
GO:0046434	organophosphate catabolic process	0.000161937	-8.7283	127	105	0.00824499
GO:0070925	organelle assembly	0.000165288	-8.70782	736	546	0.042874
GO:0051057	positive regulation of small GTPase mediated signal transduction	0.000166403	-8.7011	71	62	0.00486847
GO:0018107	peptidyl-threonine phosphorylation	0.000168917	-8.68611	80	69	0.00541814
GO:0007599	hemostasis	0.000169487	-8.68274	307	238	0.0186887
GO:0007093	mitotic cell cycle checkpoint	0.0001703	-8.67795	151	123	0.00965842
GO:0090263	positive regulation of canonical Wnt signaling pathway	0.000170322	-8.67782	147	120	0.00942285
GO:0040007	growth	0.000177822	-8.63473	394	301	0.0236356
GO:1902749	regulation of cell cycle G2/M phase transition	0.000180321	-8.62077	213	169	0.0132705
GO:0042221	response to chemical	0.000181381	-8.61491	4439	3123	0.24523
GO:0040014	regulation of multicellular organism growth	0.000183091	-8.60553	66	58	0.00455438
GO:0048589	developmental growth	0.000186659	-8.58623	390	298	0.0234001
GO:0120162	positive regulation of cold-induced thermogenesis	0.000188632	-8.57571	97	82	0.00643895
GO:0010771	negative regulation of cell morphogenesis involved in differentiation	0.000188632	-8.57571	97	82	0.00643895
GO:0090090	negative regulation of canonical Wnt signaling pathway	0.000189512	-8.57106	178	143	0.0112289
GO:2000116	regulation of cysteine-type endopeptidase activity	0.000196169	-8.53654	239	188	0.0147625
GO:0030888	regulation of B cell proliferation	0.000197914	-8.52768	61	54	0.00424028
GO:1902115	regulation of organelle assembly	0.000198909	-8.52266	220	174	0.0136631
GO:0032649	regulation of interferon-gamma production	0.000199891	-8.51774	101	85	0.00667452
GO:1903311	regulation of mRNA metabolic process	0.000203282	-8.50092	324	250	0.0196309
GO:0042692	muscle cell differentiation	0.000204252	-8.49616	250	196	0.0153907
GO:0018210	peptidyl-threonine modification	0.000205141	-8.49181	88	75	0.00588928
GO:0051495	positive regulation of cytoskeleton organization	0.000205239	-8.49134	216	171	0.0134276
GO:0035148	tube formation	0.00020563	-8.48943	146	119	0.00934433
GO:0048568	embryonic organ development	0.000208069	-8.47764	425	323	0.0253632
GO:0002821	positive regulation of adaptive immune response	0.000209898	-8.46889	105	88	0.00691009
GO:0051348	negative regulation of transferase activity	0.000210188	-8.46751	287	223	0.0175108
GO:1903320	regulation of protein modification by small protein conjugation or removal	0.000210398	-8.46651	231	182	0.0142913
GO:0031669	cellular response to nutrient levels	0.000210398	-8.46651	231	182	0.0142913
GO:0034330	cell junction organization	0.000211614	-8.46074	212	168	0.013192
GO:0035666	TRIF-dependent toll-like receptor signaling pathway	0.000215784	-8.44123	29	28	0.00219867
GO:0045624	positive regulation of T-helper cell differentiation	0.000217358	-8.43396	22	22	0.00172752
GO:0034113	heterotypic cell-cell adhesion	0.000218633	-8.42811	35	33	0.00259128
GO:0002753	cytoplasmic pattern recognition receptor signaling pathway	0.000218633	-8.42811	35	33	0.00259128
GO:0032735	positive regulation of interleukin-12 production	0.000218633	-8.42811	35	33	0.00259128
GO:0006397	mRNA processing	0.000225289	-8.39813	506	381	0.0299176
GO:0008015	blood circulation	0.000226835	-8.39129	392	299	0.0234786
GO:0043666	regulation of phosphoprotein phosphatase activity	0.000232471	-8.36674	117	97	0.0076168
GO:1990830	cellular response to leukemia inhibitory factor	0.000235772	-8.35265	96	81	0.00636042
GO:1990823	response to leukemia inhibitory factor	0.000235772	-8.35265	96	81	0.00636042
GO:0050854	regulation of antigen receptor-mediated signaling pathway	0.000237703	-8.34449	65	57	0.00447585
GO:1905037	autophagosome organization	0.000237703	-8.34449	65	57	0.00447585
GO:0009119	ribonucleoside metabolic process	0.00024517	-8.31356	74	64	0.00502552
GO:2001234	negative regulation of apoptotic signaling pathway	0.000245203	-8.31343	230	181	0.0142128
GO:0050773	regulation of dendrite development	0.000246818	-8.30686	149	121	0.00950137
GO:0002824	positive regulation of adaptive immune response based on somatic recombination of immune receptors built from immunoglobulin superfamily domains	0.000248753	-8.29905	100	84	0.006596
GO:0090109	regulation of cell-substrate junction assembly	0.000258794	-8.25948	60	53	0.00416176
GO:0051893	regulation of focal adhesion assembly	0.000258794	-8.25948	60	53	0.00416176
GO:0050808	synapse organization	0.000259234	-8.25778	267	208	0.0163329
GO:0072524	pyridine-containing compound metabolic process	0.000261314	-8.24979	40	37	0.00290538
GO:0002376	immune system process	0.000262071	-8.24689	2724	1935	0.151943
GO:0006082	organic acid metabolic process	0.000266786	-8.22906	994	727	0.0570868
GO:0051259	protein complex oligomerization	0.000269326	-8.21959	536	402	0.0315665
GO:0045926	negative regulation of growth	0.00027013	-8.21661	263	205	0.0160974
GO:0019058	viral life cycle	0.000271455	-8.21171	199	158	0.0124068
GO:0032886	regulation of microtubule-based process	0.000271923	-8.20999	218	172	0.0135061
GO:0043393	regulation of protein binding	0.000271923	-8.20999	218	172	0.0135061
GO:0032271	regulation of protein polymerization	0.000271923	-8.20999	218	172	0.0135061
GO:0043901	negative regulation of multi-organism process	0.000275246	-8.19785	233	183	0.0143698
GO:0061098	positive regulation of protein tyrosine kinase activity	0.000275563	-8.1967	55	49	0.00384766
GO:0071479	cellular response to ionizing radiation	0.000276486	-8.19335	69	60	0.00471143
GO:0003279	cardiac septum development	0.00027825	-8.18699	112	93	0.00730271
GO:0007584	response to nutrient	0.00028112	-8.17673	214	169	0.0132705
GO:0006511	ubiquitin-dependent protein catabolic process	0.000281692	-8.17469	518	389	0.0305457
GO:0000226	microtubule cytoskeleton organization	0.000283355	-8.16881	465	351	0.0275618
GO:0002694	regulation of leukocyte activation	0.000284266	-8.1656	574	429	0.0336867
GO:0002220	innate immune response activating cell surface receptor signaling pathway	0.000285066	-8.16279	116	96	0.00753828
GO:0001655	urogenital system development	0.000290091	-8.14532	314	242	0.0190027
GO:0043401	steroid hormone mediated signaling pathway	0.000290483	-8.14397	120	99	0.00777385
GO:1901222	regulation of NIK/NF-kappaB signaling	0.000290483	-8.14397	120	99	0.00777385
GO:1905475	regulation of protein localization to membrane	0.000294673	-8.12964	187	149	0.0117
GO:0016482	cytosolic transport	0.000299588	-8.1131	140	114	0.00895171
GO:0046330	positive regulation of JNK cascade	0.000299588	-8.1131	140	114	0.00895171
GO:0009259	ribonucleotide metabolic process	0.000301384	-8.10712	321	247	0.0193954
GO:0031663	lipopolysaccharide-mediated signaling pathway	0.000303725	-8.09939	34	32	0.00251276
GO:0046579	positive regulation of Ras protein signal transduction	0.000308014	-8.08536	64	56	0.00439733
GO:0006687	glycosphingolipid metabolic process	0.000308014	-8.08536	64	56	0.00439733
GO:0010035	response to inorganic substance	0.000314358	-8.06498	531	398	0.0312525
GO:0044282	small molecule catabolic process	0.000314568	-8.06431	425	322	0.0252846
GO:0006816	calcium ion transport	0.000317539	-8.05491	247	193	0.0151551
GO:1903362	regulation of cellular protein catabolic process	0.000317539	-8.05491	247	193	0.0151551
GO:0051248	negative regulation of protein metabolic process	0.000323007	-8.03784	1184	860	0.0675304
GO:0051051	negative regulation of transport	0.000330766	-8.0141	527	395	0.0310169
GO:0007596	blood coagulation	0.00033284	-8.00785	302	233	0.018296
GO:0031348	negative regulation of defense response	0.000343584	-7.97608	239	187	0.0146839
GO:0032481	positive regulation of type I interferon production	0.000347939	-7.96348	77	66	0.00518257
GO:0001764	neuron migration	0.000354525	-7.94473	119	98	0.00769533
GO:0006163	purine nucleotide metabolic process	0.000354941	-7.94356	327	251	0.0197095
GO:0006732	coenzyme metabolic process	0.000367084	-7.90992	246	192	0.0150766
GO:0061024	membrane organization	0.000374074	-7.89106	823	605	0.0475069
GO:0009416	response to light stimulus	0.000379902	-7.8756	301	232	0.0182175
GO:0006486	protein glycosylation	0.000390219	-7.8488	253	197	0.0154692
GO:0043413	macromolecule glycosylation	0.000390219	-7.8488	253	197	0.0154692
GO:0070085	glycosylation	0.000395557	-7.83522	264	205	0.0160974
GO:0042278	purine nucleoside metabolic process	0.000398338	-7.82821	63	55	0.00431881
GO:0031647	regulation of protein stability	0.000399092	-7.82632	286	221	0.0173537
GO:1903747	regulation of establishment of protein localization to mitochondrion	0.000399929	-7.82422	72	62	0.00486847
GO:0048013	ephrin receptor signaling pathway	0.000408147	-7.80388	85	72	0.00565371
GO:0050772	positive regulation of axonogenesis	0.000408147	-7.80388	85	72	0.00565371
GO:0070372	regulation of ERK1 and ERK2 cascade	0.000413545	-7.79074	304	234	0.0183746
GO:0050776	regulation of immune response	0.000414193	-7.78918	1120	814	0.0639183
GO:0016569	covalent chromatin modification	0.000416055	-7.78469	369	281	0.0220652
GO:0051145	smooth muscle cell differentiation	0.00042127	-7.77224	33	31	0.00243424
GO:0051250	negative regulation of lymphocyte activation	0.000426063	-7.76092	146	118	0.0092658
GO:0097193	intrinsic apoptotic signaling pathway	0.000426063	-7.76092	146	118	0.0092658
GO:0043632	modification-dependent macromolecule catabolic process	0.000427398	-7.75779	535	400	0.0314095
GO:0001843	neural tube closure	0.000433473	-7.74368	89	75	0.00588928
GO:0048644	muscle organ morphogenesis	0.000433473	-7.74368	89	75	0.00588928
GO:0006929	substrate-dependent cell migration	0.00043499	-7.74019	27	26	0.00204162
GO:0051647	nucleus localization	0.00043499	-7.74019	27	26	0.00204162
GO:0022029	telencephalon cell migration	0.0004399	-7.72896	58	51	0.00400471
GO:1903749	positive regulation of establishment of protein localization to mitochondrion	0.0004399	-7.72896	58	51	0.00400471
GO:0070304	positive regulation of stress-activated protein kinase signaling cascade	0.000443199	-7.72149	173	138	0.0108363
GO:1901654	response to ketone	0.000452468	-7.70079	192	152	0.0119356
GO:1901184	regulation of ERBB signaling pathway	0.000455545	-7.69402	93	78	0.00612485
GO:0002474	antigen processing and presentation of peptide antigen via MHC class I	0.000474414	-7.65343	97	81	0.00636042
GO:0150063	visual system development	0.000482423	-7.63669	357	272	0.0213585
GO:0050865	regulation of cell activation	0.000494133	-7.61271	617	458	0.0359639
GO:1905330	regulation of morphogenesis of an epithelium	0.000495127	-7.6107	180	143	0.0112289
GO:1904950	negative regulation of establishment of protein localization	0.000496046	-7.60884	199	157	0.0123282
GO:0019882	antigen processing and presentation	0.000501279	-7.59835	214	168	0.013192
GO:0055010	ventricular cardiac muscle tissue morphogenesis	0.000501717	-7.59748	48	43	0.00337652
GO:0042059	negative regulation of epidermal growth factor receptor signaling pathway	0.000501717	-7.59748	48	43	0.00337652
GO:0008038	neuron recognition	0.000501717	-7.59748	48	43	0.00337652
GO:1903900	regulation of viral life cycle	0.000502122	-7.59667	149	120	0.00942285
GO:0051897	positive regulation of protein kinase B signaling	0.000509246	-7.58258	176	140	0.0109933
GO:1901264	carbohydrate derivative transport	0.000509284	-7.5825	71	61	0.00478995
GO:0034599	cellular response to oxidative stress	0.000509795	-7.5815	240	187	0.0146839
GO:0051224	negative regulation of protein transport	0.000512981	-7.57527	195	154	0.0120927
GO:0000045	autophagosome assembly	0.000514104	-7.57308	62	54	0.00424028
GO:0002223	stimulatory C-type lectin receptor signaling pathway	0.000520464	-7.56079	113	93	0.00730271
GO:0031644	regulation of nervous system process	0.000521467	-7.55887	137	111	0.00871614
GO:0032874	positive regulation of stress-activated MAPK cascade	0.000523206	-7.55554	172	137	0.0107578
GO:0003206	cardiac chamber morphogenesis	0.000528161	-7.54611	129	105	0.00824499
GO:0071383	cellular response to steroid hormone stimulus	0.000547388	-7.51035	187	148	0.0116215
GO:0007178	transmembrane receptor protein serine/threonine kinase signaling pathway	0.000559135	-7.48912	202	159	0.0124853
GO:0043583	ear development	0.000560515	-7.48666	217	170	0.013349
GO:0090068	positive regulation of cell cycle process	0.000561783	-7.48439	298	229	0.0179819
GO:0016236	macroautophagy	0.000563296	-7.4817	160	128	0.010051
GO:0031589	cell-substrate adhesion	0.000564762	-7.47911	183	145	0.0113859
GO:1902403	signal transduction involved in mitotic DNA integrity checkpoint	0.000571767	-7.46678	57	50	0.00392619
GO:0072431	signal transduction involved in mitotic G1 DNA damage checkpoint	0.000571767	-7.46678	57	50	0.00392619
GO:0072413	signal transduction involved in mitotic cell cycle checkpoint	0.000571767	-7.46678	57	50	0.00392619
GO:1902402	signal transduction involved in mitotic DNA damage checkpoint	0.000571767	-7.46678	57	50	0.00392619
GO:1902400	intracellular signal transduction involved in G1 DNA damage checkpoint	0.000571767	-7.46678	57	50	0.00392619
GO:0061028	establishment of endothelial barrier	0.000583334	-7.44675	32	30	0.00235571
GO:0008088	axo-dendritic transport	0.000583579	-7.44633	66	57	0.00447585
GO:0014020	primary neural tube formation	0.00058622	-7.44182	96	80	0.0062819
GO:0030516	regulation of axon extension	0.00058622	-7.44182	96	80	0.0062819
GO:0032269	negative regulation of cellular protein metabolic process	0.000593338	-7.42975	1115	809	0.0635257
GO:0072527	pyrimidine-containing compound metabolic process	0.000616794	-7.39097	104	86	0.00675304
GO:0001841	neural tube formation	0.000616794	-7.39097	104	86	0.00675304
GO:0048880	sensory system development	0.000623875	-7.37956	362	275	0.021594
GO:0006998	nuclear envelope organization	0.000624154	-7.37911	52	46	0.00361209
GO:0043280	positive regulation of cysteine-type endopeptidase activity involved in apoptotic process	0.000631657	-7.36716	132	107	0.00840204
GO:0035567	non-canonical Wnt signaling pathway	0.000631657	-7.36716	132	107	0.00840204
GO:1903828	negative regulation of cellular protein localization	0.000633975	-7.3635	112	92	0.00722419
GO:0001704	formation of primary germ layer	0.000633975	-7.3635	112	92	0.00722419
GO:0002576	platelet degranulation	0.000636309	-7.35983	128	104	0.00816647
GO:0051282	regulation of sequestering of calcium ion	0.000636309	-7.35983	128	104	0.00816647
GO:0019941	modification-dependent protein catabolic process	0.000638932	-7.35571	524	391	0.0307028
GO:0014066	regulation of phosphatidylinositol 3-kinase signaling	0.000639102	-7.35545	124	101	0.0079309
GO:0060415	muscle tissue morphogenesis	0.000639611	-7.35465	83	70	0.00549666
GO:0030308	negative regulation of cell growth	0.000641227	-7.35213	186	147	0.011543
GO:0009451	RNA modification	0.00065067	-7.33751	163	130	0.0102081
GO:0050817	coagulation	0.00065943	-7.32413	304	233	0.018296
GO:0009225	nucleotide-sugar metabolic process	0.000659836	-7.32352	37	34	0.00266981
GO:0033619	membrane protein proteolysis	0.000659836	-7.32352	37	34	0.00266981
GO:0021885	forebrain cell migration	0.000662127	-7.32005	61	53	0.00416176
GO:0033077	T cell differentiation in thymus	0.000664026	-7.31719	47	42	0.003298
GO:0030865	cortical cytoskeleton organization	0.000664026	-7.31719	47	42	0.003298
GO:0003714	transcription corepressor activity	0.000677076	-7.29773	238	185	0.0145269
GO:0009615	response to virus	0.000677946	-7.29644	282	217	0.0170397
GO:0030866	cortical actin cytoskeleton organization	0.000680775	-7.29228	42	38	0.0029839
GO:2001257	regulation of cation channel activity	0.000683612	-7.28812	178	141	0.0110718
GO:0048745	smooth muscle tissue development	0.000687008	-7.28316	19	19	0.00149195
GO:0032528	microvillus organization	0.000687008	-7.28316	19	19	0.00149195
GO:0004709	MAP kinase kinase kinase activity	0.000687008	-7.28316	19	19	0.00149195
GO:0045061	thymic T cell selection	0.000687008	-7.28316	19	19	0.00149195
GO:2000058	regulation of ubiquitin-dependent protein catabolic process	0.000698056	-7.26721	151	121	0.00950137
GO:0003208	cardiac ventricle morphogenesis	0.00070439	-7.25818	74	63	0.004947
GO:0048284	organelle fusion	0.000723033	-7.23206	95	79	0.00620338
GO:0001667	ameboidal-type cell migration	0.00072619	-7.2277	170	135	0.0106007
GO:0031396	regulation of protein ubiquitination	0.000729899	-7.2226	204	160	0.0125638
GO:0062012	regulation of small molecule metabolic process	0.000737554	-7.21217	435	327	0.0256773
GO:0060041	retina development in camera-type eye	0.000737967	-7.21161	139	112	0.00879466
GO:0000725	recombinational repair	0.000741175	-7.20727	99	82	0.00643895
GO:0050764	regulation of phagocytosis	0.000741175	-7.20727	99	82	0.00643895
GO:0010332	response to gamma radiation	0.000741575	-7.20673	56	49	0.00384766
GO:0006977	DNA damage response, signal transduction by p53 class mediator resulting in cell cycle arrest	0.000741575	-7.20673	56	49	0.00384766
GO:0031532	actin cytoskeleton reorganization	0.000745509	-7.20144	65	56	0.00439733
GO:0034329	cell junction assembly	0.00074733	-7.199	166	132	0.0103651
GO:0009108	coenzyme biosynthetic process	0.00074878	-7.19707	135	109	0.00855909
GO:0048598	embryonic morphogenesis	0.000759609	-7.18271	557	414	0.0325088
GO:0035305	negative regulation of dephosphorylation	0.000770901	-7.16795	111	91	0.00714566
GO:0006261	DNA-dependent DNA replication	0.000773506	-7.16458	119	97	0.0076168
GO:0001654	eye development	0.000775144	-7.16246	353	268	0.0210444
GO:0030041	actin filament polymerization	0.000806322	-7.12303	31	29	0.00227719
GO:0019318	hexose metabolic process	0.000808783	-7.11998	154	123	0.00965842
GO:0097305	response to alcohol	0.00081346	-7.11421	233	181	0.0142128
GO:0009161	ribonucleoside monophosphate metabolic process	0.000816216	-7.11083	51	45	0.00353357
GO:0051896	regulation of protein kinase B signaling	0.000819494	-7.10682	244	189	0.014841
GO:0055114	oxidation-reduction process	0.000829633	-7.09453	942	686	0.0538673
GO:0001892	embryonic placenta development	0.000835212	-7.08782	86	72	0.00565371
GO:1902275	regulation of chromatin organization	0.000846007	-7.07498	188	148	0.0116215
GO:0048592	eye morphogenesis	0.000846665	-7.07421	146	117	0.00918728
GO:0046128	purine ribonucleoside metabolic process	0.00085093	-7.06918	60	52	0.00408324
GO:0060606	tube closure	0.000865678	-7.052	90	75	0.00588928
GO:0002053	positive regulation of mesenchymal cell proliferation	0.000872658	-7.04397	25	24	0.00188457
GO:0046849	bone remodeling	0.000876927	-7.03909	46	41	0.00321947
GO:0072001	renal system development	0.000878432	-7.03737	280	215	0.0168826
GO:0016053	organic acid biosynthetic process	0.000889805	-7.02451	298	228	0.0179034
GO:0032733	positive regulation of interleukin-10 production	0.000894995	-7.01869	36	33	0.00259128
GO:0032984	protein-containing complex disassembly	0.000895278	-7.01838	236	183	0.0143698
GO:0033673	negative regulation of kinase activity	0.000895974	-7.0176	258	199	0.0156262
GO:0072175	epithelial tube formation	0.000908124	-7.00413	130	105	0.00824499
GO:0000724	double-strand break repair via homologous recombination	0.000908859	-7.00332	98	81	0.00636042
GO:0022612	gland morphogenesis	0.000908859	-7.00332	98	81	0.00636042
GO:0000184	nuclear-transcribed mRNA catabolic process, nonsense-mediated decay	0.000933554	-6.97651	118	96	0.00753828
GO:2000736	regulation of stem cell differentiation	0.000933554	-6.97651	118	96	0.00753828
GO:0042752	regulation of circadian rhythm	0.000936379	-6.97349	114	93	0.00730271
GO:0045670	regulation of osteoclast differentiation	0.000950318	-6.95871	64	55	0.00431881
GO:0009247	glycolipid biosynthetic process	0.000950318	-6.95871	64	55	0.00431881
GO:0060135	maternal process involved in female pregnancy	0.000950318	-6.95871	64	55	0.00431881
GO:0048871	multicellular organismal homeostasis	0.000957477	-6.95121	319	243	0.0190813
GO:0060537	muscle tissue development	0.000959604	-6.94899	301	230	0.0180605
GO:0031294	lymphocyte costimulation	0.000959686	-6.9489	55	48	0.00376914
GO:0003229	ventricular cardiac muscle tissue development	0.000959686	-6.9489	55	48	0.00376914
GO:0019226	transmission of nerve impulse	0.000959686	-6.9489	55	48	0.00376914
GO:0050920	regulation of chemotaxis	0.000964652	-6.94374	217	169	0.0132705
GO:2001056	positive regulation of cysteine-type endopeptidase activity	0.000980999	-6.92694	149	119	0.00934433
GO:0002706	regulation of lymphocyte mediated immunity	0.000980999	-6.92694	149	119	0.00934433
GO:0007605	sensory perception of sound	0.00100468	-6.90308	145	116	0.00910876
GO:0046394	carboxylic acid biosynthetic process	0.00100769	-6.9001	297	227	0.0178249
GO:0043436	oxoacid metabolic process	0.00101346	-6.89439	973	707	0.0555163
GO:0032259	methylation	0.00103326	-6.87504	304	232	0.0182175
GO:0048193	Golgi vesicle transport	0.00105559	-6.85365	361	273	0.021437
GO:0007173	epidermal growth factor receptor signaling pathway	0.00106497	-6.84481	50	44	0.00345505
GO:0045824	negative regulation of innate immune response	0.00109114	-6.82054	59	51	0.00400471
GO:0060759	regulation of response to cytokine stimulus	0.00110497	-6.80794	190	149	0.0117
GO:0048839	inner ear development	0.00110497	-6.80794	190	149	0.0117
GO:0060350	endochondral bone morphogenesis	0.00111571	-6.79826	72	61	0.00478995
GO:0007613	memory	0.00112477	-6.79018	117	95	0.00745976
GO:0002761	regulation of myeloid leukocyte differentiation	0.00112477	-6.79018	117	95	0.00745976
GO:0048640	negative regulation of developmental growth	0.00113126	-6.78442	113	92	0.00722419
GO:0051052	regulation of DNA metabolic process	0.00116818	-6.75231	353	267	0.0209658
GO:0006605	protein targeting	0.00118151	-6.74096	360	272	0.0213585
GO:0043270	positive regulation of ion transport	0.00118977	-6.734	274	210	0.01649
GO:0048844	artery morphogenesis	0.0012087	-6.71821	63	54	0.00424028
GO:0033363	secretory granule organization	0.00121137	-6.716	35	32	0.00251276
GO:2000516	positive regulation of CD4-positive, alpha-beta T cell activation	0.00121137	-6.716	35	32	0.00251276
GO:0072525	pyridine-containing compound biosynthetic process	0.00121137	-6.716	35	32	0.00251276
GO:0004721	phosphoprotein phosphatase activity	0.00121137	-6.716	35	32	0.00251276
GO:0048008	platelet-derived growth factor receptor signaling pathway	0.00121137	-6.716	35	32	0.00251276
GO:0002700	regulation of production of molecular mediator of immune response	0.00121935	-6.70943	140	112	0.00879466
GO:0007623	circadian rhythm	0.00121935	-6.70943	140	112	0.00879466
GO:1903649	regulation of cytoplasmic transport	0.00123352	-6.69788	24	23	0.00180605
GO:2000209	regulation of anoikis	0.00123352	-6.69788	24	23	0.00180605
GO:0030225	macrophage differentiation	0.00123352	-6.69788	24	23	0.00180605
GO:0090329	regulation of DNA-dependent DNA replication	0.00123911	-6.69336	54	47	0.00369062
GO:0032663	regulation of interleukin-2 production	0.00123911	-6.69336	54	47	0.00369062
GO:0031295	T cell costimulation	0.00123911	-6.69336	54	47	0.00369062
GO:0001505	regulation of neurotransmitter levels	0.00124308	-6.69016	356	269	0.0211229
GO:0042177	negative regulation of protein catabolic process	0.00127305	-6.66634	132	106	0.00832352
GO:1901214	regulation of neuron death	0.00127849	-6.66208	313	238	0.0186887
GO:1903050	regulation of proteolysis involved in cellular protein catabolic process	0.0012811	-6.66003	215	167	0.0131135
GO:0002687	positive regulation of leukocyte migration	0.00129705	-6.64766	128	103	0.00808795
GO:0030166	proteoglycan biosynthetic process	0.00131156	-6.63654	67	57	0.00447585
GO:0006304	DNA modification	0.00131523	-6.63374	88	73	0.00573223
GO:0006937	regulation of muscle contraction	0.00132865	-6.62359	170	134	0.0105222
GO:1903169	regulation of calcium ion transmembrane transport	0.00133171	-6.62129	151	120	0.00942285
GO:0002698	negative regulation of immune effector process	0.00133738	-6.61705	120	97	0.0076168
GO:0032755	positive regulation of interleukin-6 production	0.00135881	-6.60114	96	79	0.00620338
GO:2000278	regulation of DNA biosynthetic process	0.00136425	-6.59715	112	91	0.00714566
GO:0046822	regulation of nucleocytoplasmic transport	0.00137316	-6.59064	104	85	0.00667452
GO:2001238	positive regulation of extrinsic apoptotic signaling pathway	0.0013863	-6.58112	49	43	0.00337652
GO:0035306	positive regulation of dephosphorylation	0.00139594	-6.57419	58	50	0.00392619
GO:0060326	cell chemotaxis	0.00139671	-6.57363	207	161	0.0126423
GO:0001837	epithelial to mesenchymal transition	0.00139962	-6.57155	71	60	0.00471143
GO:0072401	signal transduction involved in DNA integrity checkpoint	0.00139962	-6.57155	71	60	0.00471143
GO:0072422	signal transduction involved in DNA damage checkpoint	0.00139962	-6.57155	71	60	0.00471143
GO:0001959	regulation of cytokine-mediated signaling pathway	0.00144048	-6.54278	177	139	0.0109148
GO:0007155	cell adhesion	0.00144097	-6.54244	921	669	0.0525324
GO:1900076	regulation of cellular response to insulin stimulus	0.0014733	-6.52025	75	63	0.004947
GO:2000811	negative regulation of anoikis	0.00147944	-6.51609	17	17	0.0013349
GO:2000641	regulation of early endosome to late endosome transport	0.00147944	-6.51609	17	17	0.0013349
GO:0030033	microvillus assembly	0.00147944	-6.51609	17	17	0.0013349
GO:0004950	chemokine receptor activity	0.00147944	-6.51609	17	17	0.0013349
GO:0043484	regulation of RNA splicing	0.00148054	-6.51535	135	108	0.00848057
GO:0071478	cellular response to radiation	0.00149535	-6.50539	173	136	0.0106792
GO:0002312	B cell activation involved in immune response	0.00151886	-6.48979	44	39	0.00306243
GO:1903214	regulation of protein targeting to mitochondrion	0.00151886	-6.48979	44	39	0.00306243
GO:0019228	neuronal action potential	0.00153181	-6.4813	29	27	0.00212014
GO:2000036	regulation of stem cell population maintenance	0.00153181	-6.4813	29	27	0.00212014
GO:0035025	positive regulation of Rho protein signal transduction	0.00153181	-6.4813	29	27	0.00212014
GO:0071260	cellular response to mechanical stimulus	0.00153332	-6.48032	79	66	0.00518257
GO:0048278	vesicle docking	0.00153382	-6.48	62	53	0.00416176
GO:0046824	positive regulation of nucleocytoplasmic transport	0.00153382	-6.48	62	53	0.00416176
GO:0006220	pyrimidine nucleotide metabolic process	0.00153382	-6.48	62	53	0.00416176
GO:0000288	nuclear-transcribed mRNA catabolic process, deadenylation-dependent decay	0.00153382	-6.48	62	53	0.00416176
GO:0019752	carboxylic acid metabolic process	0.00154347	-6.47372	883	642	0.0504122
GO:0034332	adherens junction organization	0.00158062	-6.44994	83	69	0.00541814
GO:0046677	response to antibiotic	0.00159128	-6.44322	304	231	0.018139
GO:1901185	negative regulation of ERBB signaling pathway	0.0015961	-6.44019	53	46	0.00361209
GO:0050732	negative regulation of peptidyl-tyrosine phosphorylation	0.0015961	-6.44019	53	46	0.00361209
GO:0050954	sensory perception of mechanical stimulus	0.00160827	-6.43259	165	130	0.0102081
GO:0030832	regulation of actin filament length	0.00161159	-6.43054	180	141	0.0110718
GO:1900077	negative regulation of cellular response to insulin stimulus	0.001614	-6.42904	39	35	0.00274833
GO:0050856	regulation of T cell receptor signaling pathway	0.001614	-6.42904	39	35	0.00274833
GO:0045058	T cell selection	0.001614	-6.42904	39	35	0.00274833
GO:0120193	tight junction organization	0.001614	-6.42904	39	35	0.00274833
GO:0008286	insulin receptor signaling pathway	0.00161622	-6.42766	87	72	0.00565371
GO:0060840	artery development	0.00161622	-6.42766	87	72	0.00565371
GO:0006066	alcohol metabolic process	0.00161858	-6.42621	311	236	0.0185316
GO:0030162	regulation of proteolysis	0.00163336	-6.41712	730	534	0.0419317
GO:0042534	regulation of tumor necrosis factor biosynthetic process	0.0016359	-6.41556	34	31	0.00243424
GO:0048524	positive regulation of viral process	0.00165538	-6.40373	107	87	0.00683157
GO:0050905	neuromuscular process	0.00165538	-6.40373	107	87	0.00683157
GO:0050810	regulation of steroid biosynthetic process	0.00165658	-6.403	95	78	0.00612485
GO:0009743	response to carbohydrate	0.00167573	-6.39151	176	138	0.0108363
GO:1903531	negative regulation of secretion by cell	0.00169312	-6.38118	213	165	0.0129564
GO:0071805	potassium ion transmembrane transport	0.00172456	-6.36278	157	124	0.00973695
GO:0009226	nucleotide-sugar biosynthetic process	0.00174101	-6.35329	23	22	0.00172752
GO:0001935	endothelial cell proliferation	0.00174101	-6.35329	23	22	0.00172752
GO:0033627	cell adhesion mediated by integrin	0.00174101	-6.35329	23	22	0.00172752
GO:0006790	sulfur compound metabolic process	0.00174715	-6.34977	360	271	0.0212799
GO:0038127	ERBB signaling pathway	0.00175184	-6.34709	70	59	0.0046329
GO:0048332	mesoderm morphogenesis	0.00175184	-6.34709	70	59	0.0046329
GO:0001570	vasculogenesis	0.00175184	-6.34709	70	59	0.0046329
GO:0001776	leukocyte homeostasis	0.00175184	-6.34709	70	59	0.0046329
GO:0003407	neural retina development	0.00178164	-6.33022	57	49	0.00384766
GO:1901657	glycosyl compound metabolic process	0.00179854	-6.32078	130	104	0.00816647
GO:0032648	regulation of interferon-beta production	0.00180019	-6.31986	48	42	0.003298
GO:2000059	negative regulation of ubiquitin-dependent protein catabolic process	0.00180019	-6.31986	48	42	0.003298
GO:0060324	face development	0.00180019	-6.31986	48	42	0.003298
GO:0033059	cellular pigmentation	0.00180019	-6.31986	48	42	0.003298
GO:0051653	spindle localization	0.00180019	-6.31986	48	42	0.003298
GO:0009895	negative regulation of catabolic process	0.00181862	-6.30968	310	235	0.0184531
GO:1900182	positive regulation of protein localization to nucleus	0.00183327	-6.30165	74	62	0.00486847
GO:0045667	regulation of osteoblast differentiation	0.00184007	-6.29795	126	101	0.0079309
GO:0008064	regulation of actin polymerization or depolymerization	0.00187023	-6.28169	179	140	0.0109933
GO:0051928	positive regulation of calcium ion transport	0.00187895	-6.27704	122	98	0.00769533
GO:0001838	embryonic epithelial tube formation	0.00187895	-6.27704	122	98	0.00769533
GO:1901136	carbohydrate derivative catabolic process	0.0019115	-6.25987	190	148	0.0116215
GO:0009150	purine ribonucleotide metabolic process	0.00191309	-6.25904	306	232	0.0182175
GO:2000514	regulation of CD4-positive, alpha-beta T cell activation	0.00194179	-6.24414	61	52	0.00408324
GO:0032233	positive regulation of actin filament bundle assembly	0.00194179	-6.24414	61	52	0.00408324
GO:0045446	endothelial cell differentiation	0.00194691	-6.24151	82	68	0.00533962
GO:0090175	regulation of establishment of planar polarity	0.00197317	-6.22811	110	89	0.00698861
GO:0019751	polyol metabolic process	0.00197317	-6.22811	110	89	0.00698861
GO:0090132	epithelium migration	0.00198193	-6.22368	86	71	0.00557519
GO:0034204	lipid translocation	0.00199163	-6.2188	43	38	0.0029839
GO:0090382	phagosome maturation	0.00199163	-6.2188	43	38	0.0029839
GO:0006903	vesicle targeting	0.00200435	-6.21244	90	74	0.00581076
GO:0010522	regulation of calcium ion transport into cytosol	0.00200948	-6.20988	102	83	0.00651747
GO:0001508	action potential	0.00201555	-6.20686	94	77	0.00604633
GO:0099175	regulation of postsynapse organization	0.00201685	-6.20622	98	80	0.0062819
GO:0050684	regulation of mRNA processing	0.00201935	-6.20498	137	109	0.00855909
GO:0005996	monosaccharide metabolic process	0.00202196	-6.20369	197	153	0.0120141
GO:0060485	mesenchyme development	0.00202973	-6.19985	219	169	0.0132705
GO:0032653	regulation of interleukin-10 production	0.0020509	-6.18948	52	45	0.00353357
GO:2000179	positive regulation of neural precursor cell proliferation	0.0020509	-6.18948	52	45	0.00353357
GO:0006518	peptide metabolic process	0.00207254	-6.17898	522	386	0.0303102
GO:0006940	regulation of smooth muscle contraction	0.00207676	-6.17694	65	55	0.00431881
GO:0009435	NAD biosynthetic process	0.00210477	-6.16355	28	26	0.00204162
GO:0032647	regulation of interferon-alpha production	0.00210477	-6.16355	28	26	0.00204162
GO:0045408	regulation of interleukin-6 biosynthetic process	0.00210477	-6.16355	28	26	0.00204162
GO:0009888	tissue development	0.00211028	-6.16093	1741	1240	0.0973695
GO:0086091	regulation of heart rate by cardiac conduction	0.00214187	-6.14607	38	34	0.00266981
GO:0099170	postsynaptic modulation of chemical synaptic transmission	0.00217095	-6.13259	16	16	0.00125638
GO:0099517	synaptic vesicle transport along microtubule	0.00217095	-6.13259	16	16	0.00125638
GO:0048490	anterograde synaptic vesicle transport	0.00217095	-6.13259	16	16	0.00125638
GO:0090036	regulation of protein kinase C signaling	0.00217095	-6.13259	16	16	0.00125638
GO:0099514	synaptic vesicle cytoskeletal transport	0.00217095	-6.13259	16	16	0.00125638
GO:0006986	response to unfolded protein	0.00218819	-6.12468	163	128	0.010051
GO:0019888	protein phosphatase regulator activity	0.00220397	-6.11749	33	30	0.00235571
GO:0048854	brain morphogenesis	0.00220397	-6.11749	33	30	0.00235571
GO:0017145	stem cell division	0.00220397	-6.11749	33	30	0.00235571
GO:0015748	organophosphate ester transport	0.00223696	-6.10264	121	97	0.0076168
GO:2001252	positive regulation of chromosome organization	0.00225818	-6.0932	174	136	0.0106792
GO:0051048	negative regulation of secretion	0.00226081	-6.09203	240	184	0.0144484
GO:0043388	positive regulation of DNA binding	0.00226835	-6.0887	56	48	0.00376914
GO:0022610	biological adhesion	0.0022725	-6.08688	928	672	0.052768
GO:0009123	nucleoside monophosphate metabolic process	0.00227603	-6.08532	73	61	0.00478995
GO:0016052	carbohydrate catabolic process	0.00228455	-6.08159	117	94	0.00738123
GO:0019216	regulation of lipid metabolic process	0.00229809	-6.07568	410	306	0.0240283
GO:0046513	ceramide biosynthetic process	0.00233175	-6.06114	47	41	0.00321947
GO:0031952	regulation of protein autophosphorylation	0.00233175	-6.06114	47	41	0.00321947
GO:0004879	nuclear receptor activity	0.00233175	-6.06114	47	41	0.00321947
GO:1901224	positive regulation of NIK/NF-kappaB signaling	0.00234378	-6.05599	77	64	0.00502552
GO:0021700	developmental maturation	0.00237324	-6.0435	236	181	0.0142128
GO:0003712	transcription coregulator activity	0.00239285	-6.03527	81	67	0.00526109
GO:0016301	kinase activity	0.00239285	-6.03527	81	67	0.00526109
GO:1902017	regulation of cilium assembly	0.00239285	-6.03527	81	67	0.00526109
GO:0034404	nucleobase-containing small molecule biosynthetic process	0.00239865	-6.03285	105	85	0.00667452
GO:1901532	regulation of hematopoietic progenitor cell differentiation	0.0024252	-6.02184	85	70	0.00549666
GO:0001657	ureteric bud development	0.0024252	-6.02184	85	70	0.00549666
GO:0070482	response to oxygen levels	0.00242791	-6.02073	385	288	0.0226148
GO:0006900	vesicle budding from membrane	0.00244043	-6.01558	97	79	0.00620338
GO:0042472	inner ear morphogenesis	0.00244043	-6.01558	97	79	0.00620338
GO:0035725	sodium ion transmembrane transport	0.00244275	-6.01463	89	73	0.00573223
GO:0090130	tissue migration	0.00244727	-6.01278	93	76	0.00596781
GO:0001773	myeloid dendritic cell activation	0.00245334	-6.0103	22	21	0.001649
GO:0032469	endoplasmic reticulum calcium ion homeostasis	0.00245334	-6.0103	22	21	0.001649
GO:0043604	amide biosynthetic process	0.0024811	-5.99905	520	384	0.0301531
GO:0090287	regulation of cellular response to growth factor stimulus	0.00250197	-5.99068	293	222	0.0174323
GO:0030833	regulation of actin filament polymerization	0.0025467	-5.97296	162	127	0.00997252
GO:1903008	organelle disassembly	0.00260397	-5.95072	64	54	0.00424028
GO:0009185	ribonucleoside diphosphate metabolic process	0.00260397	-5.95072	64	54	0.00424028
GO:0030517	negative regulation of axon extension	0.00260484	-5.95038	42	37	0.00290538
GO:0097581	lamellipodium organization	0.00260484	-5.95038	42	37	0.00290538
GO:0045332	phospholipid translocation	0.00260484	-5.95038	42	37	0.00290538
GO:0003018	vascular process in circulatory system	0.0026158	-5.94618	173	135	0.0106007
GO:0072330	monocarboxylic acid biosynthetic process	0.00265693	-5.93058	184	143	0.0112289
GO:1900180	regulation of protein localization to nucleus	0.00272104	-5.90674	116	93	0.00730271
GO:0001707	mesoderm formation	0.00272541	-5.90514	68	57	0.00447585
GO:1901796	regulation of signal transduction by p53 class mediator	0.00277548	-5.88693	180	140	0.0109933
GO:0050868	negative regulation of T cell activation	0.0027794	-5.88552	112	90	0.00706714
GO:0048593	camera-type eye morphogenesis	0.0027794	-5.88552	112	90	0.00706714
GO:1902806	regulation of cell cycle G1/S phase transition	0.0027976	-5.87899	202	156	0.0122497
GO:0051054	positive regulation of DNA metabolic process	0.00279773	-5.87895	191	148	0.0116215
GO:0050921	positive regulation of chemotaxis	0.00280329	-5.87696	135	107	0.00840204
GO:1903322	positive regulation of protein modification by small protein conjugation or removal	0.00280329	-5.87696	135	107	0.00840204
GO:0072395	signal transduction involved in cell cycle checkpoint	0.00281916	-5.87132	72	60	0.00471143
GO:0006275	regulation of DNA replication	0.00283242	-5.86662	108	87	0.00683157
GO:0042307	positive regulation of protein import into nucleus	0.00283505	-5.86569	37	33	0.00259128
GO:0046627	negative regulation of insulin receptor signaling pathway	0.00283505	-5.86569	37	33	0.00259128
GO:0043114	regulation of vascular permeability	0.00283505	-5.86569	37	33	0.00259128
GO:0120192	tight junction assembly	0.00283505	-5.86569	37	33	0.00259128
GO:0032456	endocytic recycling	0.00283505	-5.86569	37	33	0.00259128
GO:0010923	negative regulation of phosphatase activity	0.00287893	-5.85034	104	84	0.006596
GO:0043030	regulation of macrophage activation	0.00288071	-5.84972	55	47	0.00369062
GO:0036498	IRE1-mediated unfolded protein response	0.00288071	-5.84972	55	47	0.00369062
GO:0032673	regulation of interleukin-4 production	0.00288554	-5.84804	27	25	0.00196309
GO:0043032	positive regulation of macrophage activation	0.00288554	-5.84804	27	25	0.00196309
GO:1902117	positive regulation of organelle assembly	0.00288791	-5.84722	76	63	0.004947
GO:0003151	outflow tract morphogenesis	0.00288791	-5.84722	76	63	0.004947
GO:0006479	protein methylation	0.00289293	-5.84549	131	104	0.00816647
GO:0008213	protein alkylation	0.00289293	-5.84549	131	104	0.00816647
GO:0048771	tissue remodeling	0.0029176	-5.837	100	81	0.00636042
GO:0120034	positive regulation of plasma membrane bounded cell projection assembly	0.0029176	-5.837	100	81	0.00636042
GO:0097327	response to antineoplastic agent	0.00294693	-5.82699	96	78	0.00612485
GO:0097191	extrinsic apoptotic signaling pathway	0.00294693	-5.82699	96	78	0.00612485
GO:0051453	regulation of intracellular pH	0.00296113	-5.82218	84	69	0.00541814
GO:0002718	regulation of cytokine production involved in immune response	0.00296113	-5.82218	84	69	0.00541814
GO:0046496	nicotinamide nucleotide metabolic process	0.00296187	-5.82193	32	29	0.00227719
GO:1903955	positive regulation of protein targeting to mitochondrion	0.00296187	-5.82193	32	29	0.00227719
GO:0097028	dendritic cell differentiation	0.00296187	-5.82193	32	29	0.00227719
GO:0019362	pyridine nucleotide metabolic process	0.00296187	-5.82193	32	29	0.00227719
GO:0031056	regulation of histone modification	0.00296444	-5.82107	146	115	0.00903023
GO:0060070	canonical Wnt signaling pathway	0.00297067	-5.81897	88	72	0.00565371
GO:0006767	water-soluble vitamin metabolic process	0.00297067	-5.81897	88	72	0.00565371
GO:0009791	post-embryonic development	0.00297067	-5.81897	88	72	0.00565371
GO:0043954	cellular component maintenance	0.00301235	-5.80503	46	40	0.00314095
GO:0031648	protein destabilization	0.00301235	-5.80503	46	40	0.00314095
GO:0051146	striated muscle cell differentiation	0.00305464	-5.79109	205	158	0.0124068
GO:0045637	regulation of myeloid cell differentiation	0.00305686	-5.79037	252	192	0.0150766
GO:0032434	regulation of proteasomal ubiquitin-dependent protein catabolic process	0.00306871	-5.7865	123	98	0.00769533
GO:0006979	response to oxidative stress	0.00312647	-5.76785	386	288	0.0226148
GO:0051302	regulation of cell division	0.00315735	-5.75802	168	131	0.0102866
GO:0006491	N-glycan processing	0.0031856	-5.74912	15	15	0.00117786
GO:0045410	positive regulation of interleukin-6 biosynthetic process	0.0031856	-5.74912	15	15	0.00117786
GO:0003352	regulation of cilium movement	0.0031856	-5.74912	15	15	0.00117786
GO:0055057	neuroblast division	0.0031856	-5.74912	15	15	0.00117786
GO:0008188	neuropeptide receptor activity	0.0031856	-5.74912	15	15	0.00117786
GO:0007638	mechanosensory behavior	0.0031856	-5.74912	15	15	0.00117786
GO:0036445	neuronal stem cell division	0.0031856	-5.74912	15	15	0.00117786
GO:0032352	positive regulation of hormone metabolic process	0.0031856	-5.74912	15	15	0.00117786
GO:0036293	response to decreased oxygen levels	0.00330604	-5.712	361	270	0.0212014
GO:0009636	response to toxic substance	0.00331146	-5.71037	503	371	0.0291323
GO:0002285	lymphocyte activation involved in immune response	0.00331201	-5.7102	111	89	0.00698861
GO:0010952	positive regulation of peptidase activity	0.00335626	-5.69693	197	152	0.0119356
GO:0001885	endothelial cell development	0.00336014	-5.69577	50	43	0.00337652
GO:0009409	response to cold	0.00336014	-5.69577	50	43	0.00337652
GO:0002931	response to ischemia	0.00336014	-5.69577	50	43	0.00337652
GO:0046632	alpha-beta T cell differentiation	0.00336014	-5.69577	50	43	0.00337652
GO:0001961	positive regulation of cytokine-mediated signaling pathway	0.00336014	-5.69577	50	43	0.00337652
GO:0035966	response to topologically incorrect protein	0.00336379	-5.69469	186	144	0.0113074
GO:0045165	cell fate commitment	0.00337965	-5.68998	244	186	0.0146054
GO:2000573	positive regulation of DNA biosynthetic process	0.00338712	-5.68777	67	56	0.00439733
GO:0046626	regulation of insulin receptor signaling pathway	0.00338712	-5.68777	67	56	0.00439733
GO:0006904	vesicle docking involved in exocytosis	0.00339769	-5.68466	41	36	0.00282686
GO:1903053	regulation of extracellular matrix organization	0.00339769	-5.68466	41	36	0.00282686
GO:0030890	positive regulation of B cell proliferation	0.00339769	-5.68466	41	36	0.00282686
GO:0043010	camera-type eye development	0.00340653	-5.68206	308	232	0.0182175
GO:0019883	antigen processing and presentation of endogenous antigen	0.00345111	-5.66906	21	20	0.00157048
GO:1904886	beta-catenin destruction complex disassembly	0.00345111	-5.66906	21	20	0.00157048
GO:2000114	regulation of establishment of cell polarity	0.00345111	-5.66906	21	20	0.00157048
GO:0002479	antigen processing and presentation of exogenous peptide antigen via MHC class I, TAP-dependent	0.00355006	-5.64079	75	62	0.00486847
GO:0003281	ventricular septum development	0.00355006	-5.64079	75	62	0.00486847
GO:0007009	plasma membrane organization	0.00355112	-5.64049	95	77	0.00604633
GO:0060071	Wnt signaling pathway, planar cell polarity pathway	0.00355112	-5.64049	95	77	0.00604633
GO:0007200	phospholipase C-activating G protein-coupled receptor signaling pathway	0.00355112	-5.64049	95	77	0.00604633
GO:0001822	kidney development	0.00357413	-5.63403	265	201	0.0157833
GO:0048863	stem cell differentiation	0.00357856	-5.6328	156	122	0.0095799
GO:0046661	male sex differentiation	0.00357856	-5.6328	156	122	0.0095799
GO:0043473	pigmentation	0.00358518	-5.63095	91	74	0.00581076
GO:0042590	antigen processing and presentation of exogenous peptide antigen via MHC class I	0.00359021	-5.62955	79	65	0.00510404
GO:0021675	nerve development	0.00359021	-5.62955	79	65	0.00510404
GO:0014068	positive regulation of phosphatidylinositol 3-kinase signaling	0.00360478	-5.62549	87	71	0.00557519
GO:2000106	regulation of leukocyte apoptotic process	0.00360741	-5.62477	83	68	0.00533962
GO:0010631	epithelial cell migration	0.00360741	-5.62477	83	68	0.00533962
GO:0006282	regulation of DNA repair	0.00362603	-5.61962	122	97	0.0076168
GO:0002260	lymphocyte homeostasis	0.00364879	-5.61336	54	46	0.00361209
GO:0048738	cardiac muscle tissue development	0.00365025	-5.61296	167	130	0.0102081
GO:0006612	protein targeting to membrane	0.00365025	-5.61296	167	130	0.0102081
GO:0010950	positive regulation of endopeptidase activity	0.00368387	-5.60379	178	138	0.0108363
GO:0014706	striated muscle tissue development	0.00371239	-5.59608	286	216	0.0169611
GO:0070830	bicellular tight junction assembly	0.00374239	-5.58803	36	32	0.00251276
GO:0090150	establishment of protein localization to membrane	0.00381667	-5.56838	268	203	0.0159403
GO:0090092	regulation of transmembrane receptor protein serine/threonine kinase signaling pathway	0.00381807	-5.56801	243	185	0.0145269
GO:0070588	calcium ion transmembrane transport	0.00383894	-5.56256	196	151	0.0118571
GO:0048538	thymus development	0.00388098	-5.55167	45	39	0.00306243
GO:0032570	response to progesterone	0.00388098	-5.55167	45	39	0.00306243
GO:0043297	apical junction assembly	0.00388098	-5.55167	45	39	0.00306243
GO:0050919	negative chemotaxis	0.00388098	-5.55167	45	39	0.00306243
GO:1900271	regulation of long-term synaptic potentiation	0.00388098	-5.55167	45	39	0.00306243
GO:0048747	muscle fiber development	0.00388161	-5.55151	58	49	0.00384766
GO:0006493	protein O-linked glycosylation	0.00393903	-5.53682	110	88	0.00691009
GO:0002230	positive regulation of defense response to virus by host	0.00394641	-5.53495	26	24	0.00188457
GO:0031954	positive regulation of protein autophosphorylation	0.00394641	-5.53495	26	24	0.00188457
GO:0051276	chromosome organization	0.00395525	-5.53271	1083	778	0.0610915
GO:0019363	pyridine nucleotide biosynthetic process	0.00396984	-5.52903	31	28	0.00219867
GO:0040018	positive regulation of multicellular organism growth	0.00396984	-5.52903	31	28	0.00219867
GO:1903393	positive regulation of adherens junction organization	0.00396984	-5.52903	31	28	0.00219867
GO:0019359	nicotinamide nucleotide biosynthetic process	0.00396984	-5.52903	31	28	0.00219867
GO:1903038	negative regulation of leukocyte cell-cell adhesion	0.00400213	-5.52093	129	102	0.00800942
GO:0017157	regulation of exocytosis	0.00402792	-5.51451	221	169	0.0132705
GO:0051100	negative regulation of binding	0.00403031	-5.51391	170	132	0.0103651
GO:0043433	negative regulation of DNA-binding transcription factor activity	0.00403031	-5.51391	170	132	0.0103651
GO:0009179	purine ribonucleoside diphosphate metabolic process	0.00406326	-5.50577	62	52	0.00408324
GO:0009135	purine nucleoside diphosphate metabolic process	0.00406326	-5.50577	62	52	0.00408324
GO:0050805	negative regulation of synaptic transmission	0.00406326	-5.50577	62	52	0.00408324
GO:0006766	vitamin metabolic process	0.00413958	-5.48716	125	99	0.00777385
GO:0009166	nucleotide catabolic process	0.00419898	-5.47291	66	55	0.00431881
GO:0070661	leukocyte proliferation	0.00420164	-5.47228	98	79	0.00620338
GO:0006885	regulation of pH	0.00420164	-5.47228	98	79	0.00620338
GO:0006367	transcription initiation from RNA polymerase II promoter	0.00421374	-5.4694	166	129	0.0101296
GO:0043086	negative regulation of catalytic activity	0.00424354	-5.46236	815	590	0.046329
GO:0002709	regulation of T cell mediated immunity	0.00429405	-5.45052	70	58	0.00455438
GO:0006906	vesicle fusion	0.00429405	-5.45052	70	58	0.00455438
GO:0030641	regulation of cellular pH	0.00432527	-5.44328	90	73	0.00573223
GO:0060998	regulation of dendritic spine development	0.0043536	-5.43675	74	61	0.00478995
GO:0072163	mesonephric epithelium development	0.00436451	-5.43425	86	70	0.00549666
GO:1903363	negative regulation of cellular protein catabolic process	0.00436451	-5.43425	86	70	0.00549666
GO:0032943	mononuclear cell proliferation	0.00436451	-5.43425	86	70	0.00549666
GO:0072164	mesonephric tubule development	0.00436451	-5.43425	86	70	0.00549666
GO:0070664	negative regulation of leukocyte proliferation	0.00438237	-5.43017	78	64	0.00502552
GO:0002062	chondrocyte differentiation	0.0043847	-5.42963	82	67	0.00526109
GO:0042471	ear morphogenesis	0.00441243	-5.42333	117	93	0.00730271
GO:0008156	negative regulation of DNA replication	0.00441939	-5.42175	40	35	0.00274833
GO:2000045	regulation of G1/S transition of mitotic cell cycle	0.0044253	-5.42042	184	142	0.0111504
GO:0045995	regulation of embryonic development	0.00452649	-5.39781	132	104	0.00816647
GO:0035904	aorta development	0.00460914	-5.37971	53	45	0.00353357
GO:0071391	cellular response to estrogen stimulus	0.00467435	-5.36567	14	14	0.00109933
GO:2001212	regulation of vasculogenesis	0.00467435	-5.36567	14	14	0.00109933
GO:0051645	Golgi localization	0.00467435	-5.36567	14	14	0.00109933
GO:0032688	negative regulation of interferon-beta production	0.00467435	-5.36567	14	14	0.00109933
GO:0021889	olfactory bulb interneuron differentiation	0.00467435	-5.36567	14	14	0.00109933
GO:0015248	sterol transporter activity	0.00467435	-5.36567	14	14	0.00109933
GO:0036092	phosphatidylinositol-3-phosphate biosynthetic process	0.00467435	-5.36567	14	14	0.00109933
GO:0006684	sphingomyelin metabolic process	0.00467435	-5.36567	14	14	0.00109933
GO:1902043	positive regulation of extrinsic apoptotic signaling pathway via death domain receptors	0.00467435	-5.36567	14	14	0.00109933
GO:0090557	establishment of endothelial intestinal barrier	0.00467435	-5.36567	14	14	0.00109933
GO:0060211	regulation of nuclear-transcribed mRNA poly(A) tail shortening	0.00467435	-5.36567	14	14	0.00109933
GO:0006613	cotranslational protein targeting to membrane	0.00467552	-5.36542	109	87	0.00683157
GO:0016331	morphogenesis of embryonic epithelium	0.00469924	-5.36035	143	112	0.00879466
GO:0043266	regulation of potassium ion transport	0.00480004	-5.33913	105	84	0.006596
GO:0032793	positive regulation of CREB transcription factor activity	0.00484547	-5.32971	20	19	0.00149195
GO:0097503	sialylation	0.00484547	-5.32971	20	19	0.00149195
GO:0048670	regulation of collateral sprouting	0.00484547	-5.32971	20	19	0.00149195
GO:0042535	positive regulation of tumor necrosis factor biosynthetic process	0.00484547	-5.32971	20	19	0.00149195
GO:1900151	regulation of nuclear-transcribed mRNA catabolic process, deadenylation-dependent decay	0.00484547	-5.32971	20	19	0.00149195
GO:0032816	positive regulation of natural killer cell activation	0.00484547	-5.32971	20	19	0.00149195
GO:0002040	sprouting angiogenesis	0.00486414	-5.32586	57	48	0.00376914
GO:0033135	regulation of peptidyl-serine phosphorylation	0.0048923	-5.32009	139	109	0.00855909
GO:0055067	monovalent inorganic cation homeostasis	0.0048923	-5.32009	139	109	0.00855909
GO:0048525	negative regulation of viral process	0.00491763	-5.31493	101	81	0.00636042
GO:0045622	regulation of T-helper cell differentiation	0.00492601	-5.31322	35	31	0.00243424
GO:0000291	nuclear-transcribed mRNA catabolic process, exonucleolytic	0.00492601	-5.31322	35	31	0.00243424
GO:0021955	central nervous system neuron axonogenesis	0.00492601	-5.31322	35	31	0.00243424
GO:0060338	regulation of type I interferon-mediated signaling pathway	0.00492601	-5.31322	35	31	0.00243424
GO:0009262	deoxyribonucleotide metabolic process	0.00492601	-5.31322	35	31	0.00243424
GO:0009164	nucleoside catabolic process	0.00492601	-5.31322	35	31	0.00243424
GO:0001893	maternal placenta development	0.00492601	-5.31322	35	31	0.00243424
GO:0044782	cilium organization	0.00495306	-5.30775	357	266	0.0208873
GO:0001666	response to hypoxia	0.00497023	-5.30429	350	261	0.0204947
GO:1901658	glycosyl compound catabolic process	0.00498585	-5.30115	44	38	0.0029839
GO:0035307	positive regulation of protein dephosphorylation	0.00498585	-5.30115	44	38	0.0029839
GO:0009892	negative regulation of metabolic process	0.00502512	-5.29331	3440	2409	0.189164
GO:0071236	cellular response to antibiotic	0.00503459	-5.29142	120	95	0.00745976
GO:0003170	heart valve development	0.00505592	-5.28719	61	51	0.00400471
GO:0046631	alpha-beta T cell activation	0.00505592	-5.28719	61	51	0.00400471
GO:0061136	regulation of proteasomal protein catabolic process	0.00506497	-5.28541	183	141	0.0110718
GO:0046546	development of primary male sexual characteristics	0.00508992	-5.28049	135	106	0.00832352
GO:0043542	endothelial cell migration	0.00519205	-5.26063	65	54	0.00424028
GO:0035308	negative regulation of protein dephosphorylation	0.00519205	-5.26063	65	54	0.00424028
GO:0044728	DNA methylation or demethylation	0.00519205	-5.26063	65	54	0.00424028
GO:0002028	regulation of sodium ion transport	0.0052723	-5.24529	85	69	0.00541814
GO:0030518	intracellular steroid hormone receptor signaling pathway	0.0052798	-5.24387	69	57	0.00447585
GO:0055008	cardiac muscle tissue morphogenesis	0.0052798	-5.24387	69	57	0.00447585
GO:0032743	positive regulation of interleukin-2 production	0.00530589	-5.23894	30	27	0.00212014
GO:0043631	RNA polyadenylation	0.00530589	-5.23894	30	27	0.00212014
GO:0061842	microtubule organizing center localization	0.00530589	-5.23894	30	27	0.00212014
GO:0035909	aorta morphogenesis	0.00530589	-5.23894	30	27	0.00212014
GO:0046596	regulation of viral entry into host cell	0.00530589	-5.23894	30	27	0.00212014
GO:0030856	regulation of epithelial cell differentiation	0.00531409	-5.23739	157	122	0.0095799
GO:1902930	regulation of alcohol biosynthetic process	0.00531703	-5.23684	81	66	0.00518257
GO:0050688	regulation of defense response to virus	0.00532592	-5.23517	73	60	0.00471143
GO:0010639	negative regulation of organelle organization	0.00537657	-5.2257	377	280	0.0219867
GO:0034394	protein localization to cell surface	0.00538343	-5.22443	25	23	0.00180605
GO:0048753	pigment granule organization	0.00538343	-5.22443	25	23	0.00180605
GO:0051894	positive regulation of focal adhesion assembly	0.00538343	-5.22443	25	23	0.00180605
GO:0035510	DNA dealkylation	0.00538343	-5.22443	25	23	0.00180605
GO:2000679	positive regulation of transcription regulatory region DNA binding	0.00538343	-5.22443	25	23	0.00180605
GO:0010038	response to metal ion	0.00544073	-5.21384	363	270	0.0212014
GO:0002711	positive regulation of T cell mediated immunity	0.0054452	-5.21302	48	41	0.00321947
GO:0035924	cellular response to vascular endothelial growth factor stimulus	0.0054452	-5.21302	48	41	0.00321947
GO:0043620	regulation of DNA-templated transcription in response to stress	0.00549701	-5.20355	127	100	0.00785238
GO:0070507	regulation of microtubule cytoskeleton organization	0.00551421	-5.20043	186	143	0.0112289
GO:0030004	cellular monovalent inorganic cation homeostasis	0.00553856	-5.19602	108	86	0.00675304
GO:1901615	organic hydroxy compound metabolic process	0.00558886	-5.18698	449	331	0.0259914
GO:0050707	regulation of cytokine secretion	0.00572005	-5.16378	211	161	0.0126423
GO:0061726	mitochondrion disassembly	0.00573142	-5.16179	39	34	0.00266981
GO:0000422	autophagy of mitochondrion	0.00573142	-5.16179	39	34	0.00266981
GO:0043277	apoptotic cell clearance	0.00573142	-5.16179	39	34	0.00266981
GO:0030488	tRNA methylation	0.00573142	-5.16179	39	34	0.00266981
GO:1904591	positive regulation of protein import	0.00573142	-5.16179	39	34	0.00266981
GO:0030204	chondroitin sulfate metabolic process	0.00573142	-5.16179	39	34	0.00266981
GO:0000959	mitochondrial RNA metabolic process	0.00573142	-5.16179	39	34	0.00266981
GO:0048705	skeletal system morphogenesis	0.00575543	-5.15761	236	179	0.0140558
GO:0019884	antigen processing and presentation of exogenous antigen	0.00578878	-5.15183	182	140	0.0109933
GO:0032731	positive regulation of interleukin-1 beta production	0.00580592	-5.14888	52	44	0.00345505
GO:0072523	purine-containing compound catabolic process	0.00580592	-5.14888	52	44	0.00345505
GO:0003707	steroid hormone receptor activity	0.00580592	-5.14888	52	44	0.00345505
GO:2000677	regulation of transcription regulatory region DNA binding	0.00580592	-5.14888	52	44	0.00345505
GO:0050806	positive regulation of synaptic transmission	0.00580676	-5.14873	149	116	0.00910876
GO:0009267	cellular response to starvation	0.00580676	-5.14873	149	116	0.00910876
GO:0008584	male gonad development	0.00593092	-5.12758	134	105	0.00824499
GO:0071695	anatomical structure maturation	0.00593092	-5.12758	134	105	0.00824499
GO:0003158	endothelium development	0.00599969	-5.11605	96	77	0.00604633
GO:0070972	protein localization to endoplasmic reticulum	0.0060665	-5.10497	145	113	0.00887318
GO:0060560	developmental growth involved in morphogenesis	0.00612692	-5.09506	115	91	0.00714566
GO:0045639	positive regulation of myeloid cell differentiation	0.00613379	-5.09394	92	74	0.00581076
GO:0009141	nucleoside triphosphate metabolic process	0.00613379	-5.09394	92	74	0.00581076
GO:0061337	cardiac conduction	0.00613379	-5.09394	92	74	0.00581076
GO:0048565	digestive tract development	0.00617505	-5.08724	130	102	0.00800942
GO:0032088	negative regulation of NF-kappaB transcription factor activity	0.00625317	-5.07467	88	71	0.00557519
GO:2000177	regulation of neural precursor cell proliferation	0.00625317	-5.07467	88	71	0.00557519
GO:1901019	regulation of calcium ion transmembrane transporter activity	0.00625317	-5.07467	88	71	0.00557519
GO:0040013	negative regulation of locomotion	0.00633668	-5.0614	396	293	0.0230075
GO:0015672	monovalent inorganic cation transport	0.00633668	-5.0614	396	293	0.0230075
GO:0000723	telomere maintenance	0.00633807	-5.06118	111	88	0.00691009
GO:0046651	lymphocyte proliferation	0.00635408	-5.05866	84	68	0.00533962
GO:0051293	establishment of spindle localization	0.00638628	-5.0536	43	37	0.00290538
GO:0060425	lung morphogenesis	0.00638628	-5.0536	43	37	0.00290538
GO:0002063	chondrocyte development	0.00638628	-5.0536	43	37	0.00290538
GO:0050850	positive regulation of calcium-mediated signaling	0.00638628	-5.0536	43	37	0.00290538
GO:0030316	osteoclast differentiation	0.00638628	-5.0536	43	37	0.00290538
GO:0046834	lipid phosphorylation	0.00640304	-5.05098	64	53	0.00416176
GO:0060271	cilium assembly	0.00641308	-5.04942	337	251	0.0197095
GO:0021954	central nervous system neuron development	0.0064322	-5.04644	80	65	0.00510404
GO:0010765	positive regulation of sodium ion transport	0.00646451	-5.04143	34	30	0.00235571
GO:0010574	regulation of vascular endothelial growth factor production	0.00646451	-5.04143	34	30	0.00235571
GO:0030032	lamellipodium assembly	0.00646451	-5.04143	34	30	0.00235571
GO:0031343	positive regulation of cell killing	0.0064751	-5.03979	68	56	0.00439733
GO:0060411	cardiac septum morphogenesis	0.00648246	-5.03866	76	62	0.00486847
GO:0090174	organelle membrane fusion	0.00648246	-5.03866	76	62	0.00486847
GO:0033143	regulation of intracellular steroid hormone receptor signaling pathway	0.00648246	-5.03866	76	62	0.00486847
GO:1903051	negative regulation of proteolysis involved in cellular protein catabolic process	0.006499	-5.03611	72	59	0.0046329
GO:1901292	nucleoside phosphate catabolic process	0.006499	-5.03611	72	59	0.0046329
GO:0061035	regulation of cartilage development	0.006499	-5.03611	72	59	0.0046329
GO:1902036	regulation of hematopoietic stem cell differentiation	0.006499	-5.03611	72	59	0.0046329
GO:0034340	response to type I interferon	0.006499	-5.03611	72	59	0.0046329
GO:0070374	positive regulation of ERK1 and ERK2 cascade	0.00660311	-5.02021	217	165	0.0129564
GO:1905477	positive regulation of protein localization to membrane	0.00667899	-5.00879	122	96	0.00753828
GO:1905269	positive regulation of chromatin organization	0.0067535	-4.9977	103	82	0.00643895
GO:0002448	mast cell mediated immunity	0.00678916	-4.99243	19	18	0.00141343
GO:0099622	cardiac muscle cell membrane repolarization	0.00678916	-4.99243	19	18	0.00141343
GO:0001573	ganglioside metabolic process	0.00678916	-4.99243	19	18	0.00141343
GO:0031290	retinal ganglion cell axon guidance	0.00678916	-4.99243	19	18	0.00141343
GO:0032012	regulation of ARF protein signal transduction	0.00678916	-4.99243	19	18	0.00141343
GO:0007213	G protein-coupled acetylcholine receptor signaling pathway	0.00678916	-4.99243	19	18	0.00141343
GO:0086013	membrane repolarization during cardiac muscle cell action potential	0.00678916	-4.99243	19	18	0.00141343
GO:0086011	membrane repolarization during action potential	0.00678916	-4.99243	19	18	0.00141343
GO:0001894	tissue homeostasis	0.0068139	-4.98879	188	144	0.0113074
GO:0003012	muscle system process	0.00682708	-4.98686	305	228	0.0179034
GO:0043116	negative regulation of vascular permeability	0.00685867	-4.98224	13	13	0.00102081
GO:0042532	negative regulation of tyrosine phosphorylation of STAT protein	0.00685867	-4.98224	13	13	0.00102081
GO:1902855	regulation of non-motile cilium assembly	0.00685867	-4.98224	13	13	0.00102081
GO:0031223	auditory behavior	0.00685867	-4.98224	13	13	0.00102081
GO:0060340	positive regulation of type I interferon-mediated signaling pathway	0.00685867	-4.98224	13	13	0.00102081
GO:0009313	oligosaccharide catabolic process	0.00685867	-4.98224	13	13	0.00102081
GO:0045078	positive regulation of interferon-gamma biosynthetic process	0.00685867	-4.98224	13	13	0.00102081
GO:1902894	negative regulation of pri-miRNA transcription by RNA polymerase II	0.00685867	-4.98224	13	13	0.00102081
GO:0016791	phosphatase activity	0.00690149	-4.97602	47	40	0.00314095
GO:0006892	post-Golgi vesicle-mediated transport	0.00695382	-4.96846	99	79	0.00620338
GO:0006813	potassium ion transport	0.00702292	-4.95858	166	128	0.010051
GO:0051642	centrosome localization	0.00707043	-4.95183	29	26	0.00204162
GO:0043539	protein serine/threonine kinase activator activity	0.00707043	-4.95183	29	26	0.00204162
GO:0060632	regulation of microtubule-based movement	0.00707043	-4.95183	29	26	0.00204162
GO:0097711	ciliary basal body-plasma membrane docking	0.00714593	-4.94121	95	76	0.00596781
GO:0002832	negative regulation of response to biotic stimulus	0.00714593	-4.94121	95	76	0.00596781
GO:0061025	membrane fusion	0.00719272	-4.93469	129	101	0.0079309
GO:0002688	regulation of leukocyte chemotaxis	0.0071985	-4.93388	114	90	0.00706714
GO:0006338	chromatin remodeling	0.00728838	-4.92147	173	133	0.0104437
GO:0051972	regulation of telomerase activity	0.00729219	-4.92095	51	43	0.00337652
GO:0051496	positive regulation of stress fiber assembly	0.00729219	-4.92095	51	43	0.00337652
GO:0034656	nucleobase-containing small molecule catabolic process	0.00729219	-4.92095	51	43	0.00337652
GO:0045453	bone resorption	0.0073234	-4.91668	24	22	0.00172752
GO:0098927	vesicle-mediated transport between endosomal compartments	0.0073234	-4.91668	24	22	0.00172752
GO:0002335	mature B cell differentiation	0.0073234	-4.91668	24	22	0.00172752
GO:0033081	regulation of T cell differentiation in thymus	0.0073234	-4.91668	24	22	0.00172752
GO:0032878	regulation of establishment or maintenance of cell polarity	0.0073234	-4.91668	24	22	0.00172752
GO:0046426	negative regulation of receptor signaling pathway via JAK-STAT	0.0073234	-4.91668	24	22	0.00172752
GO:0032438	melanosome organization	0.0073234	-4.91668	24	22	0.00172752
GO:0061311	cell surface receptor signaling pathway involved in heart development	0.0073234	-4.91668	24	22	0.00172752
GO:0046835	carbohydrate phosphorylation	0.0073234	-4.91668	24	22	0.00172752
GO:0042594	response to starvation	0.00736337	-4.91124	191	146	0.0114645
GO:0051271	negative regulation of cellular component movement	0.00738225	-4.90868	384	284	0.0223007
GO:0019068	virion assembly	0.00741005	-4.90492	38	33	0.00259128
GO:0042098	T cell proliferation	0.00741005	-4.90492	38	33	0.00259128
GO:0030048	actin filament-based movement	0.00746134	-4.89802	110	87	0.00683157
GO:0099173	postsynapse organization	0.00749277	-4.89382	87	70	0.00549666
GO:0050728	negative regulation of inflammatory response	0.00765429	-4.87249	169	130	0.0102081
GO:0009755	hormone-mediated signaling pathway	0.00765429	-4.87249	169	130	0.0102081
GO:0080171	lytic vacuole organization	0.00776408	-4.85825	59	49	0.00384766
GO:0007040	lysosome organization	0.00776408	-4.85825	59	49	0.00384766
GO:0034109	homotypic cell-cell adhesion	0.00776408	-4.85825	59	49	0.00384766
GO:0048199	vesicle targeting, to, from or within Golgi	0.00791003	-4.83962	71	58	0.00455438
GO:0060337	type I interferon signaling pathway	0.00791997	-4.83837	67	55	0.00431881
GO:0071357	cellular response to type I interferon	0.00791997	-4.83837	67	55	0.00431881
GO:0016358	dendrite development	0.00798529	-4.83015	102	81	0.00636042
GO:0050709	negative regulation of protein secretion	0.00810289	-4.81553	143	111	0.00871614
GO:0031398	positive regulation of protein ubiquitination	0.00811954	-4.81348	117	92	0.00722419
GO:0046473	phosphatidic acid metabolic process	0.00815476	-4.80915	42	36	0.00282686
GO:0009112	nucleobase metabolic process	0.00815476	-4.80915	42	36	0.00282686
GO:0048024	regulation of mRNA splicing, via spliceosome	0.00824217	-4.79849	98	78	0.00612485
GO:1901215	negative regulation of neuron death	0.00825901	-4.79645	208	158	0.0124068
GO:1902652	secondary alcohol metabolic process	0.00836257	-4.78399	128	100	0.00785238
GO:0043244	regulation of protein complex disassembly	0.00844052	-4.77471	113	89	0.00698861
GO:0006006	glucose metabolic process	0.00844052	-4.77471	113	89	0.00698861
GO:0043928	exonucleolytic catabolism of deadenylated mRNA	0.00845662	-4.77281	33	29	0.00227719
GO:0019692	deoxyribose phosphate metabolic process	0.00845662	-4.77281	33	29	0.00227719
GO:0050715	positive regulation of cytokine secretion	0.00848135	-4.76989	139	108	0.00848057
GO:0031146	SCF-dependent proteasomal ubiquitin-dependent protein catabolic process	0.00849208	-4.76862	94	75	0.00588928
GO:0061448	connective tissue development	0.00850251	-4.76739	222	168	0.013192
GO:0051249	regulation of lymphocyte activation	0.00854145	-4.76282	485	355	0.0278759
GO:0033628	regulation of cell adhesion mediated by integrin	0.00872046	-4.74208	46	39	0.00306243
GO:0006221	pyrimidine nucleotide biosynthetic process	0.00872046	-4.74208	46	39	0.00306243
GO:0019674	NAD metabolic process	0.00872046	-4.74208	46	39	0.00306243
GO:0014013	regulation of gliogenesis	0.00872649	-4.74139	124	97	0.0076168
GO:0031058	positive regulation of histone modification	0.00873166	-4.7408	90	72	0.00565371
GO:0045778	positive regulation of ossification	0.00873166	-4.7408	90	72	0.00565371
GO:0021761	limbic system development	0.00876561	-4.73692	109	86	0.00675304
GO:0045927	positive regulation of growth	0.00886758	-4.72535	271	203	0.0159403
GO:0006400	tRNA modification	0.00895688	-4.71533	86	69	0.00541814
GO:0045444	fat cell differentiation	0.0090932	-4.70023	105	83	0.00651747
GO:0006614	SRP-dependent cotranslational protein targeting to membrane	0.0090932	-4.70023	105	83	0.00651747
GO:0032006	regulation of TOR signaling	0.0090932	-4.70023	105	83	0.00651747
GO:0002708	positive regulation of lymphocyte mediated immunity	0.0090932	-4.70023	105	83	0.00651747
GO:0097035	regulation of membrane lipid distribution	0.00913137	-4.69604	50	42	0.003298
GO:0070671	response to interleukin-12	0.00913137	-4.69604	50	42	0.003298
GO:0008380	RNA splicing	0.00918172	-4.69054	433	318	0.0249706
GO:0050729	positive regulation of inflammatory response	0.00930077	-4.67766	153	118	0.0092658
GO:0034284	response to monosaccharide	0.00930077	-4.67766	153	118	0.0092658
GO:0048194	Golgi vesicle budding	0.0093439	-4.67303	78	63	0.004947
GO:1903313	positive regulation of mRNA metabolic process	0.0093439	-4.67303	78	63	0.004947
GO:0001569	branching involved in blood vessel morphogenesis	0.00939191	-4.66791	28	25	0.00196309
GO:0036075	replacement ossification	0.00939191	-4.66791	28	25	0.00196309
GO:0007205	protein kinase C-activating G protein-coupled receptor signaling pathway	0.00939191	-4.66791	28	25	0.00196309
GO:0006378	mRNA polyadenylation	0.00939191	-4.66791	28	25	0.00196309
GO:0050858	negative regulation of antigen receptor-mediated signaling pathway	0.00939191	-4.66791	28	25	0.00196309
GO:0010894	negative regulation of steroid biosynthetic process	0.00939191	-4.66791	28	25	0.00196309
GO:0001958	endochondral ossification	0.00939191	-4.66791	28	25	0.00196309
GO:0002763	positive regulation of myeloid leukocyte differentiation	0.00941089	-4.66589	54	45	0.00353357
GO:0072171	mesonephric tubule morphogenesis	0.00941089	-4.66589	54	45	0.00353357
GO:0003015	heart process	0.0094213	-4.66478	101	80	0.0062819
GO:0031341	regulation of cell killing	0.0094213	-4.66478	101	80	0.0062819
GO:0002027	regulation of heart rate	0.0094213	-4.66478	101	80	0.0062819
GO:0051782	negative regulation of cell division	0.00949101	-4.65741	18	17	0.0013349
GO:0070227	lymphocyte apoptotic process	0.00949101	-4.65741	18	17	0.0013349
GO:0009200	deoxyribonucleoside triphosphate metabolic process	0.00949101	-4.65741	18	17	0.0013349
GO:0043011	myeloid dendritic cell differentiation	0.00949101	-4.65741	18	17	0.0013349
GO:0007095	mitotic G2 DNA damage checkpoint	0.00949101	-4.65741	18	17	0.0013349
GO:1900153	positive regulation of nuclear-transcribed mRNA catabolic process, deadenylation-dependent decay	0.00949101	-4.65741	18	17	0.0013349
GO:1905276	regulation of epithelial tube formation	0.00949101	-4.65741	18	17	0.0013349
GO:0070373	negative regulation of ERK1 and ERK2 cascade	0.00949299	-4.6572	74	60	0.00471143
GO:0043507	positive regulation of JUN kinase activity	0.00949299	-4.6572	74	60	0.00471143
GO:1900006	positive regulation of dendrite development	0.00949299	-4.6572	74	60	0.00471143
GO:0032507	maintenance of protein location in cell	0.00949299	-4.6572	74	60	0.00471143
GO:0071526	semaphorin-plexin signaling pathway	0.00954934	-4.65128	37	32	0.00251276
GO:0007223	Wnt signaling pathway, calcium modulating pathway	0.00954934	-4.65128	37	32	0.00251276
GO:0043243	positive regulation of protein complex disassembly	0.00954934	-4.65128	37	32	0.00251276
GO:0050691	regulation of defense response to virus by host	0.00954934	-4.65128	37	32	0.00251276
GO:0046365	monosaccharide catabolic process	0.00965827	-4.63994	62	51	0.00400471
GO:0032922	circadian regulation of gene expression	0.00965827	-4.63994	62	51	0.00400471
GO:0051017	actin filament bundle assembly	0.00965827	-4.63994	62	51	0.00400471
GO:0061572	actin filament bundle organization	0.0096609	-4.63967	66	54	0.00424028
GO:2001022	positive regulation of response to DNA damage stimulus	0.00974749	-4.63075	97	77	0.00604633
GO:0046425	regulation of receptor signaling pathway via JAK-STAT	0.00978732	-4.62667	138	107	0.00840204
GO:0001101	response to acid chemical	0.00980685	-4.62467	343	254	0.019945
GO:0048103	somatic stem cell division	0.00993282	-4.61191	23	21	0.001649
GO:0032753	positive regulation of interleukin-4 production	0.00993282	-4.61191	23	21	0.001649
GO:0051156	glucose 6-phosphate metabolic process	0.00993282	-4.61191	23	21	0.001649
GO:0031579	membrane raft organization	0.00993282	-4.61191	23	21	0.001649
GO:0034629	cellular protein-containing complex localization	0.00993282	-4.61191	23	21	0.001649
GO:0035561	regulation of chromatin binding	0.00993282	-4.61191	23	21	0.001649
GO:0010499	proteasomal ubiquitin-independent protein catabolic process	0.00993282	-4.61191	23	21	0.001649
GO:1901889	negative regulation of cell junction assembly	0.00993282	-4.61191	23	21	0.001649
GO:0006399	tRNA metabolic process	0.00996141	-4.60904	185	141	0.0110718
GO:0072522	purine-containing compound biosynthetic process	0.00996457	-4.60872	167	128	0.010051
GO:0099550	trans-synaptic signaling, modulating synaptic transmission	0.0100635	-4.59884	12	12	0.000942285
GO:1904424	regulation of GTP binding	0.0100635	-4.59884	12	12	0.000942285
GO:1900165	negative regulation of interleukin-6 secretion	0.0100635	-4.59884	12	12	0.000942285
GO:0060670	branching involved in labyrinthine layer morphogenesis	0.0100635	-4.59884	12	12	0.000942285
GO:0060391	positive regulation of SMAD protein signal transduction	0.0100635	-4.59884	12	12	0.000942285
GO:0060368	regulation of Fc receptor mediated stimulatory signaling pathway	0.0100635	-4.59884	12	12	0.000942285
GO:0000722	telomere maintenance via recombination	0.0100635	-4.59884	12	12	0.000942285
GO:0002320	lymphoid progenitor cell differentiation	0.0100635	-4.59884	12	12	0.000942285
GO:0098962	regulation of postsynaptic neurotransmitter receptor activity	0.0100635	-4.59884	12	12	0.000942285
GO:0043383	negative T cell selection	0.0100635	-4.59884	12	12	0.000942285
GO:0060213	positive regulation of nuclear-transcribed mRNA poly(A) tail shortening	0.0100635	-4.59884	12	12	0.000942285
GO:0072710	response to hydroxyurea	0.0100635	-4.59884	12	12	0.000942285
GO:0007252	I-kappaB phosphorylation	0.0100635	-4.59884	12	12	0.000942285
GO:0030371	translation repressor activity	0.0100635	-4.59884	12	12	0.000942285
GO:0032092	positive regulation of protein binding	0.0100688	-4.59832	93	74	0.00581076
GO:0031099	regeneration	0.0101405	-4.59122	156	120	0.00942285
GO:0034641	cellular nitrogen compound metabolic process	0.0102242	-4.583	3910	2726	0.214056
GO:0007612	learning	0.0102438	-4.58109	145	112	0.00879466
GO:0140014	mitotic nuclear division	0.0102438	-4.58109	145	112	0.00879466
GO:0030595	leukocyte chemotaxis	0.0102438	-4.58109	145	112	0.00879466
GO:0071901	negative regulation of protein serine/threonine kinase activity	0.0102438	-4.58109	145	112	0.00879466
GO:0032526	response to retinoic acid	0.0102763	-4.57791	108	85	0.00667452
GO:0016042	lipid catabolic process	0.0102844	-4.57712	294	219	0.0171967
GO:0061013	regulation of mRNA catabolic process	0.0103332	-4.57239	199	151	0.0118571
GO:1901068	guanosine-containing compound metabolic process	0.0103794	-4.56794	41	35	0.00274833
GO:0006654	phosphatidic acid biosynthetic process	0.0103794	-4.56794	41	35	0.00274833
GO:0048286	lung alveolus development	0.0103794	-4.56794	41	35	0.00274833
GO:1990868	response to chemokine	0.0103815	-4.56773	89	71	0.00557519
GO:1990869	cellular response to chemokine	0.0103815	-4.56773	89	71	0.00557519
GO:0032465	regulation of cytokinesis	0.0103815	-4.56773	89	71	0.00557519
GO:1903901	negative regulation of viral life cycle	0.0106812	-4.53927	85	68	0.00533962
GO:0071322	cellular response to carbohydrate stimulus	0.0106812	-4.53927	85	68	0.00533962
GO:0030968	endoplasmic reticulum unfolded protein response	0.0106818	-4.53921	104	82	0.00643895
GO:0007043	cell-cell junction assembly	0.0106818	-4.53921	104	82	0.00643895
GO:0048002	antigen processing and presentation of peptide antigen	0.0107021	-4.53732	188	143	0.0112289
GO:1903364	positive regulation of cellular protein catabolic process	0.0107477	-4.53307	141	109	0.00855909
GO:0006936	muscle contraction	0.0109294	-4.5163	248	186	0.0146054
GO:0031330	negative regulation of cellular catabolic process	0.0109447	-4.5149	255	191	0.014998
GO:0001510	RNA methylation	0.0109626	-4.51327	81	65	0.00510404
GO:0031124	mRNA 3'-end processing	0.0109626	-4.51327	81	65	0.00510404
GO:1903533	regulation of protein targeting	0.0109626	-4.51327	81	65	0.00510404
GO:0033003	regulation of mast cell activation	0.0109837	-4.51134	45	38	0.0029839
GO:0045581	negative regulation of T cell differentiation	0.0109837	-4.51134	45	38	0.0029839
GO:0001754	eye photoreceptor cell differentiation	0.0109837	-4.51134	45	38	0.0029839
GO:0045589	regulation of regulatory T cell differentiation	0.0110256	-4.50753	32	28	0.00219867
GO:0003176	aortic valve development	0.0110256	-4.50753	32	28	0.00219867
GO:0002292	T cell differentiation involved in immune response	0.0110256	-4.50753	32	28	0.00219867
GO:0070570	regulation of neuron projection regeneration	0.0110256	-4.50753	32	28	0.00219867
GO:0032814	regulation of natural killer cell activation	0.0110256	-4.50753	32	28	0.00219867
GO:1903532	positive regulation of secretion by cell	0.0111221	-4.49882	400	294	0.023086
GO:0008406	gonad development	0.0111778	-4.49382	209	158	0.0124068
GO:0009746	response to hexose	0.0111913	-4.49262	148	114	0.00895171
GO:2000779	regulation of double-strand break repair	0.0112191	-4.49014	77	62	0.00486847
GO:0034620	cellular response to unfolded protein	0.0112401	-4.48827	126	98	0.00769533
GO:0048639	positive regulation of developmental growth	0.0112728	-4.48537	184	140	0.0109933
GO:0045216	cell-cell junction organization	0.011274	-4.48525	137	106	0.00832352
GO:0046390	ribose phosphate biosynthetic process	0.0113425	-4.4792	166	127	0.00997252
GO:0071349	cellular response to interleukin-12	0.0113987	-4.47426	49	41	0.00321947
GO:0060042	retina morphogenesis in camera-type eye	0.0113987	-4.47426	49	41	0.00321947
GO:0002066	columnar/cuboidal epithelial cell development	0.0113987	-4.47426	49	41	0.00321947
GO:1990090	cellular response to nerve growth factor stimulus	0.0113987	-4.47426	49	41	0.00321947
GO:0002686	negative regulation of leukocyte migration	0.0113987	-4.47426	49	41	0.00321947
GO:0050672	negative regulation of lymphocyte proliferation	0.0114427	-4.4704	73	59	0.0046329
GO:0032945	negative regulation of mononuclear cell proliferation	0.0114427	-4.4704	73	59	0.0046329
GO:0060675	ureteric bud morphogenesis	0.0116568	-4.45186	53	44	0.00345505
GO:0031060	regulation of histone methylation	0.0117516	-4.44377	65	53	0.00416176
GO:0072599	establishment of protein localization to endoplasmic reticulum	0.0117621	-4.44287	122	95	0.00745976
GO:0060760	positive regulation of response to cytokine stimulus	0.0117864	-4.44081	57	47	0.00369062
GO:1903902	positive regulation of viral life cycle	0.0118112	-4.4387	61	50	0.00392619
GO:0016125	sterol metabolic process	0.0118235	-4.43767	133	103	0.00808795
GO:0002705	positive regulation of leukocyte mediated immunity	0.0118235	-4.43767	133	103	0.00808795
GO:0032787	monocarboxylic acid metabolic process	0.0119584	-4.42632	518	377	0.0296035
GO:0006352	DNA-templated transcription, initiation	0.0119924	-4.42348	219	165	0.0129564
GO:0006814	sodium ion transport	0.0121824	-4.40777	151	116	0.00910876
GO:0051973	positive regulation of telomerase activity	0.0122645	-4.40105	36	31	0.00243424
GO:0032506	cytokinetic process	0.0122645	-4.40105	36	31	0.00243424
GO:0051568	histone H3-K4 methylation	0.0122645	-4.40105	36	31	0.00243424
GO:0002562	somatic diversification of immune receptors via germline recombination within a single locus	0.0122645	-4.40105	36	31	0.00243424
GO:0016444	somatic cell DNA recombination	0.0122645	-4.40105	36	31	0.00243424
GO:2000310	regulation of NMDA receptor activity	0.0122645	-4.40105	36	31	0.00243424
GO:0018393	internal peptidyl-lysine acetylation	0.0123029	-4.39792	118	92	0.00722419
GO:0045047	protein targeting to ER	0.0123029	-4.39792	118	92	0.00722419
GO:1903725	regulation of phospholipid metabolic process	0.0123135	-4.39706	88	70	0.00549666
GO:0043506	regulation of JUN kinase activity	0.0123135	-4.39706	88	70	0.00549666
GO:0034763	negative regulation of transmembrane transport	0.0123965	-4.39034	129	100	0.00785238
GO:0060384	innervation	0.0124334	-4.38737	27	24	0.00188457
GO:0035329	hippo signaling	0.0124334	-4.38737	27	24	0.00188457
GO:0007176	regulation of epidermal growth factor-activated receptor activity	0.0124334	-4.38737	27	24	0.00188457
GO:0003401	axis elongation	0.0124334	-4.38737	27	24	0.00188457
GO:0045671	negative regulation of osteoclast differentiation	0.0124334	-4.38737	27	24	0.00188457
GO:0009649	entrainment of circadian clock	0.0124334	-4.38737	27	24	0.00188457
GO:0002825	regulation of T-helper 1 type immune response	0.0124334	-4.38737	27	24	0.00188457
GO:0048333	mesodermal cell differentiation	0.0124334	-4.38737	27	24	0.00188457
GO:1902106	negative regulation of leukocyte differentiation	0.0125205	-4.38039	103	81	0.00636042
GO:1902850	microtubule cytoskeleton organization involved in mitosis	0.0125205	-4.38039	103	81	0.00636042
GO:0006024	glycosaminoglycan biosynthetic process	0.0125205	-4.38039	103	81	0.00636042
GO:0007188	adenylate cyclase-modulating G protein-coupled receptor signaling pathway	0.0125455	-4.37839	208	157	0.0123282
GO:0007369	gastrulation	0.0125598	-4.37725	158	121	0.00950137
GO:0035967	cellular response to topologically incorrect protein	0.0128081	-4.35768	147	113	0.00887318
GO:0051047	positive regulation of secretion	0.0128235	-4.35648	429	314	0.0246565
GO:0007498	mesoderm development	0.0129936	-4.3433	125	97	0.0076168
GO:0007005	mitochondrion organization	0.0130323	-4.34033	439	321	0.0252061
GO:0070098	chemokine-mediated signaling pathway	0.0130824	-4.33649	80	64	0.00502552
GO:0046717	acid secretion	0.0130824	-4.33649	80	64	0.00502552
GO:0045124	regulation of bone resorption	0.0131662	-4.3301	40	34	0.00266981
GO:0048066	developmental pigmentation	0.0131662	-4.3301	40	34	0.00266981
GO:0034764	positive regulation of transmembrane transport	0.0132281	-4.32541	204	154	0.0120927
GO:0002279	mast cell activation involved in immune response	0.0132351	-4.32488	17	16	0.00125638
GO:0009129	pyrimidine nucleoside monophosphate metabolic process	0.0132351	-4.32488	17	16	0.00125638
GO:0060602	branch elongation of an epithelium	0.0132351	-4.32488	17	16	0.00125638
GO:0061952	midbody abscission	0.0132351	-4.32488	17	16	0.00125638
GO:0033262	regulation of nuclear cell cycle DNA replication	0.0132351	-4.32488	17	16	0.00125638
GO:0043303	mast cell degranulation	0.0132351	-4.32488	17	16	0.00125638
GO:0033151	V(D)J recombination	0.0132351	-4.32488	17	16	0.00125638
GO:0000380	alternative mRNA splicing, via spliceosome	0.0132351	-4.32488	17	16	0.00125638
GO:0006312	mitotic recombination	0.0132351	-4.32488	17	16	0.00125638
GO:0046847	filopodium assembly	0.0132351	-4.32488	17	16	0.00125638
GO:0015693	magnesium ion transport	0.0132351	-4.32488	17	16	0.00125638
GO:0001675	acrosome assembly	0.0132351	-4.32488	17	16	0.00125638
GO:0055070	copper ion homeostasis	0.0132351	-4.32488	17	16	0.00125638
GO:0008053	mitochondrial fusion	0.0132351	-4.32488	17	16	0.00125638
GO:0060292	long-term synaptic depression	0.0132351	-4.32488	17	16	0.00125638
GO:0021801	cerebral cortex radial glia guided migration	0.0134287	-4.31036	22	20	0.00157048
GO:0086009	membrane repolarization	0.0134287	-4.31036	22	20	0.00157048
GO:0097242	amyloid-beta clearance	0.0134287	-4.31036	22	20	0.00157048
GO:0038084	vascular endothelial growth factor signaling pathway	0.0134287	-4.31036	22	20	0.00157048
GO:0051457	maintenance of protein location in nucleus	0.0134287	-4.31036	22	20	0.00157048
GO:0022030	telencephalon glial cell migration	0.0134287	-4.31036	22	20	0.00157048
GO:0045022	early endosome to late endosome transport	0.0134287	-4.31036	22	20	0.00157048
GO:0046856	phosphatidylinositol dephosphorylation	0.0134287	-4.31036	22	20	0.00157048
GO:0002367	cytokine production involved in immune response	0.0134287	-4.31036	22	20	0.00157048
GO:0034311	diol metabolic process	0.0134287	-4.31036	22	20	0.00157048
GO:0002052	positive regulation of neuroblast proliferation	0.0134287	-4.31036	22	20	0.00157048
GO:0014812	muscle cell migration	0.0134287	-4.31036	22	20	0.00157048
GO:1903077	negative regulation of protein localization to plasma membrane	0.0134287	-4.31036	22	20	0.00157048
GO:0035024	negative regulation of Rho protein signal transduction	0.0134287	-4.31036	22	20	0.00157048
GO:0061912	selective autophagy	0.0134287	-4.31036	22	20	0.00157048
GO:0032727	positive regulation of interferon-alpha production	0.0134287	-4.31036	22	20	0.00157048
GO:0046902	regulation of mitochondrial membrane permeability	0.0134352	-4.30987	76	61	0.00478995
GO:0071331	cellular response to hexose stimulus	0.0134352	-4.30987	76	61	0.00478995
GO:0009749	response to glucose	0.0134649	-4.30767	143	110	0.00863761
GO:0043618	regulation of transcription from RNA polymerase II promoter in response to stress	0.0136151	-4.29657	121	94	0.00738123
GO:0017015	regulation of transforming growth factor beta receptor signaling pathway	0.0136151	-4.29657	121	94	0.00738123
GO:0018394	peptidyl-lysine acetylation	0.0136151	-4.29657	121	94	0.00738123
GO:0050654	chondroitin sulfate proteoglycan metabolic process	0.0137886	-4.28392	44	37	0.00290538
GO:0060412	ventricular septum morphogenesis	0.0137886	-4.28392	44	37	0.00290538
GO:1902667	regulation of axon guidance	0.0137886	-4.28392	44	37	0.00290538
GO:0072529	pyrimidine-containing compound catabolic process	0.0137886	-4.28392	44	37	0.00290538
GO:0002792	negative regulation of peptide secretion	0.0139068	-4.27538	150	115	0.00903023
GO:0071242	cellular response to ammonium ion	0.0140329	-4.26635	68	55	0.00431881
GO:0006901	vesicle coating	0.0140329	-4.26635	68	55	0.00431881
GO:0140029	exocytic process	0.0140329	-4.26635	68	55	0.00431881
GO:0031670	cellular response to nutrient	0.0140329	-4.26635	68	55	0.00431881
GO:0051963	regulation of synapse assembly	0.0140333	-4.26632	106	83	0.00651747
GO:0016571	histone methylation	0.0140554	-4.26475	91	72	0.00565371
GO:0030510	regulation of BMP signaling pathway	0.0140554	-4.26475	91	72	0.00565371
GO:0002478	antigen processing and presentation of exogenous peptide antigen	0.0141477	-4.2582	175	133	0.0104437
GO:0061014	positive regulation of mRNA catabolic process	0.0141829	-4.25571	48	40	0.00314095
GO:0008542	visual learning	0.0141829	-4.25571	48	40	0.00314095
GO:0048546	digestive tract morphogenesis	0.0141829	-4.25571	48	40	0.00314095
GO:0046850	regulation of bone remodeling	0.0141829	-4.25571	48	40	0.00314095
GO:0045669	positive regulation of osteoblast differentiation	0.0142535	-4.25075	64	52	0.00408324
GO:0050922	negative regulation of chemotaxis	0.0142535	-4.25075	64	52	0.00408324
GO:0008203	cholesterol metabolic process	0.0142612	-4.25021	117	91	0.00714566
GO:0032392	DNA geometric change	0.0142612	-4.25021	117	91	0.00714566
GO:0072073	kidney epithelium development	0.0142852	-4.24853	128	99	0.00777385
GO:1901571	fatty acid derivative transport	0.0143242	-4.2458	31	27	0.00212014
GO:0006658	phosphatidylserine metabolic process	0.0143242	-4.2458	31	27	0.00212014
GO:0071715	icosanoid transport	0.0143242	-4.2458	31	27	0.00212014
GO:0050931	pigment cell differentiation	0.0143242	-4.2458	31	27	0.00212014
GO:0009394	2'-deoxyribonucleotide metabolic process	0.0143242	-4.2458	31	27	0.00212014
GO:0036257	multivesicular body organization	0.0143242	-4.2458	31	27	0.00212014
GO:1900024	regulation of substrate adhesion-dependent cell spreading	0.0143933	-4.24099	52	43	0.00337652
GO:0030514	negative regulation of BMP signaling pathway	0.0143933	-4.24099	52	43	0.00337652
GO:0003179	heart valve morphogenesis	0.0143933	-4.24099	52	43	0.00337652
GO:1990089	response to nerve growth factor	0.0143933	-4.24099	52	43	0.00337652
GO:0032330	regulation of chondrocyte differentiation	0.0143933	-4.24099	52	43	0.00337652
GO:0050885	neuromuscular process controlling balance	0.0143933	-4.24099	52	43	0.00337652
GO:0032515	negative regulation of phosphoprotein phosphatase activity	0.0144013	-4.24044	60	49	0.00384766
GO:0046173	polyol biosynthetic process	0.0144013	-4.24044	60	49	0.00384766
GO:0072528	pyrimidine-containing compound biosynthetic process	0.014456	-4.23664	56	46	0.00361209
GO:1903078	positive regulation of protein localization to plasma membrane	0.014456	-4.23664	56	46	0.00361209
GO:0002690	positive regulation of leukocyte chemotaxis	0.0145693	-4.22884	87	69	0.00541814
GO:0051828	entry into other organism involved in symbiotic interaction	0.0146432	-4.22378	102	80	0.0062819
GO:0030260	entry into host cell	0.0146432	-4.22378	102	80	0.0062819
GO:0044409	entry into host	0.0146432	-4.22378	102	80	0.0062819
GO:0051806	entry into cell of other organism involved in symbiotic interaction	0.0146432	-4.22378	102	80	0.0062819
GO:0045628	regulation of T-helper 2 cell differentiation	0.0147654	-4.21547	11	11	0.000863761
GO:0042054	histone methyltransferase activity	0.0147654	-4.21547	11	11	0.000863761
GO:0002544	chronic inflammatory response	0.0147654	-4.21547	11	11	0.000863761
GO:1904396	regulation of neuromuscular junction development	0.0147654	-4.21547	11	11	0.000863761
GO:1902221	erythrose 4-phosphate/phosphoenolpyruvate family amino acid metabolic process	0.0147654	-4.21547	11	11	0.000863761
GO:0046886	positive regulation of hormone biosynthetic process	0.0147654	-4.21547	11	11	0.000863761
GO:0045059	positive thymic T cell selection	0.0147654	-4.21547	11	11	0.000863761
GO:0003356	regulation of cilium beat frequency	0.0147654	-4.21547	11	11	0.000863761
GO:0072711	cellular response to hydroxyurea	0.0147654	-4.21547	11	11	0.000863761
GO:0048096	chromatin-mediated maintenance of transcription	0.0147654	-4.21547	11	11	0.000863761
GO:0048672	positive regulation of collateral sprouting	0.0147654	-4.21547	11	11	0.000863761
GO:0006559	L-phenylalanine catabolic process	0.0147654	-4.21547	11	11	0.000863761
GO:0006558	L-phenylalanine metabolic process	0.0147654	-4.21547	11	11	0.000863761
GO:0033632	regulation of cell-cell adhesion mediated by integrin	0.0147654	-4.21547	11	11	0.000863761
GO:0009151	purine deoxyribonucleotide metabolic process	0.0147654	-4.21547	11	11	0.000863761
GO:0090520	sphingolipid mediated signaling pathway	0.0147654	-4.21547	11	11	0.000863761
GO:0045060	negative thymic T cell selection	0.0147654	-4.21547	11	11	0.000863761
GO:0040015	negative regulation of multicellular organism growth	0.0147654	-4.21547	11	11	0.000863761
GO:0034138	toll-like receptor 3 signaling pathway	0.0147654	-4.21547	11	11	0.000863761
GO:0042987	amyloid precursor protein catabolic process	0.0147654	-4.21547	11	11	0.000863761
GO:0070757	interleukin-35-mediated signaling pathway	0.0147654	-4.21547	11	11	0.000863761
GO:1902222	erythrose 4-phosphate/phosphoenolpyruvate family amino acid catabolic process	0.0147654	-4.21547	11	11	0.000863761
GO:0060359	response to ammonium ion	0.0148771	-4.20793	135	104	0.00816647
GO:0043523	regulation of neuron apoptotic process	0.0149212	-4.20497	210	158	0.0124068
GO:0016573	histone acetylation	0.0149318	-4.20426	113	88	0.00691009
GO:0032273	positive regulation of protein polymerization	0.0149913	-4.20028	124	96	0.00753828
GO:0055001	muscle cell development	0.01505	-4.19638	153	117	0.00918728
GO:0005976	polysaccharide metabolic process	0.0150768	-4.1946	83	66	0.00518257
GO:0014031	mesenchymal cell development	0.0150768	-4.1946	83	66	0.00518257
GO:0051588	regulation of neurotransmitter transport	0.0153963	-4.17363	142	109	0.00855909
GO:0055123	digestive system development	0.0153963	-4.17363	142	109	0.00855909
GO:0050714	positive regulation of protein secretion	0.0155674	-4.16257	269	200	0.0157048
GO:0044264	cellular polysaccharide metabolic process	0.0155717	-4.1623	79	63	0.004947
GO:0032508	DNA duplex unwinding	0.0156268	-4.15877	109	85	0.00667452
GO:0051294	establishment of spindle orientation	0.0156955	-4.15438	35	30	0.00235571
GO:0045445	myoblast differentiation	0.0156955	-4.15438	35	30	0.00235571
GO:0032435	negative regulation of proteasomal ubiquitin-dependent protein catabolic process	0.0156955	-4.15438	35	30	0.00235571
GO:0046466	membrane lipid catabolic process	0.0156955	-4.15438	35	30	0.00235571
GO:0030902	hindbrain development	0.0158478	-4.14473	149	114	0.00895171
GO:0098781	ncRNA transcription	0.0159025	-4.14128	94	74	0.00581076
GO:0001678	cellular glucose homeostasis	0.0159025	-4.14128	94	74	0.00581076
GO:0034767	positive regulation of ion transmembrane transport	0.0162368	-4.12047	156	119	0.00934433
GO:0043687	post-translational protein modification	0.0162576	-4.1192	358	263	0.0206517
GO:0033138	positive regulation of peptidyl-serine phosphorylation	0.0163455	-4.1138	105	82	0.00643895
GO:0051497	negative regulation of stress fiber assembly	0.0164005	-4.11044	26	23	0.00180605
GO:0001916	positive regulation of T cell mediated cytotoxicity	0.0164005	-4.11044	26	23	0.00180605
GO:0030206	chondroitin sulfate biosynthetic process	0.0164005	-4.11044	26	23	0.00180605
GO:0001782	B cell homeostasis	0.0164005	-4.11044	26	23	0.00180605
GO:0060706	cell differentiation involved in embryonic placenta development	0.0164005	-4.11044	26	23	0.00180605
GO:0043368	positive T cell selection	0.0164005	-4.11044	26	23	0.00180605
GO:0016051	carbohydrate biosynthetic process	0.0164297	-4.10867	127	98	0.00769533
GO:0002181	cytoplasmic translation	0.0164904	-4.10498	71	57	0.00447585
GO:0001823	mesonephros development	0.0165466	-4.10157	90	71	0.00557519
GO:0015914	phospholipid transport	0.0165466	-4.10157	90	71	0.00557519
GO:1901379	regulation of potassium ion transmembrane transport	0.0165466	-4.10157	90	71	0.00557519
GO:1903305	regulation of regulated secretory pathway	0.0165684	-4.10026	163	124	0.00973695
GO:1902042	negative regulation of extrinsic apoptotic signaling pathway via death domain receptors	0.0166425	-4.0958	39	33	0.00259128
GO:0007257	activation of JUN kinase activity	0.0166425	-4.0958	39	33	0.00259128
GO:0007190	activation of adenylate cyclase activity	0.0166425	-4.0958	39	33	0.00259128
GO:0035710	CD4-positive, alpha-beta T cell activation	0.0166425	-4.0958	39	33	0.00259128
GO:0006040	amino sugar metabolic process	0.0166425	-4.0958	39	33	0.00259128
GO:0045123	cellular extravasation	0.0166425	-4.0958	39	33	0.00259128
GO:0097696	receptor signaling pathway via STAT	0.0166425	-4.0958	39	33	0.00259128
GO:0051188	cofactor biosynthetic process	0.0166751	-4.09384	209	157	0.0123282
GO:0097553	calcium ion transmembrane import into cytosol	0.0168924	-4.08089	67	54	0.00424028
GO:0034614	cellular response to reactive oxygen species	0.0170421	-4.07207	134	103	0.00808795
GO:0051258	protein polymerization	0.0171954	-4.06311	86	68	0.00533962
GO:0006919	activation of cysteine-type endopeptidase activity involved in apoptotic process	0.0171954	-4.06311	86	68	0.00533962
GO:0090559	regulation of membrane permeability	0.0171954	-4.06311	86	68	0.00533962
GO:0010824	regulation of centrosome duplication	0.0172498	-4.05995	43	36	0.00282686
GO:0021795	cerebral cortex cell migration	0.0172498	-4.05995	43	36	0.00282686
GO:1903844	regulation of cellular response to transforming growth factor beta stimulus	0.0172618	-4.05926	123	95	0.00745976
GO:0043409	negative regulation of MAPK cascade	0.0172635	-4.05916	184	139	0.0109148
GO:0009260	ribonucleotide biosynthetic process	0.0174664	-4.04748	159	121	0.00950137
GO:0032732	positive regulation of interleukin-1 production	0.0175056	-4.04523	59	48	0.00376914
GO:0042130	negative regulation of T cell proliferation	0.0175056	-4.04523	59	48	0.00376914
GO:0006413	translational initiation	0.0175727	-4.04141	141	108	0.00848057
GO:0035722	interleukin-12-mediated signaling pathway	0.017588	-4.04054	47	39	0.00306243
GO:2000107	negative regulation of leukocyte apoptotic process	0.017588	-4.04054	47	39	0.00306243
GO:0042306	regulation of protein import into nucleus	0.0176745	-4.03563	55	45	0.00353357
GO:0032781	positive regulation of ATPase activity	0.0176745	-4.03563	55	45	0.00353357
GO:0045620	negative regulation of lymphocyte differentiation	0.0176745	-4.03563	55	45	0.00353357
GO:0021545	cranial nerve development	0.0177142	-4.03339	51	42	0.003298
GO:0021879	forebrain neuron differentiation	0.0177142	-4.03339	51	42	0.003298
GO:0007088	regulation of mitotic nuclear division	0.0177665	-4.03044	166	126	0.00989399
GO:0051279	regulation of release of sequestered calcium ion into cytosol	0.0178438	-4.0261	82	65	0.00510404
GO:0009132	nucleoside diphosphate metabolic process	0.0178438	-4.0261	82	65	0.00510404
GO:0043255	regulation of carbohydrate biosynthetic process	0.01785	-4.02575	97	76	0.00596781
GO:2000060	positive regulation of ubiquitin-dependent protein catabolic process	0.01785	-4.02575	97	76	0.00596781
GO:0008033	tRNA processing	0.0179283	-4.02138	130	100	0.00785238
GO:2000269	regulation of fibroblast apoptotic process	0.0180919	-4.01229	21	19	0.00149195
GO:0043984	histone H4-K16 acetylation	0.0180919	-4.01229	21	19	0.00149195
GO:0046386	deoxyribose phosphate catabolic process	0.0180919	-4.01229	21	19	0.00149195
GO:0036336	dendritic cell migration	0.0180919	-4.01229	21	19	0.00149195
GO:0071539	protein localization to centrosome	0.0180919	-4.01229	21	19	0.00149195
GO:0034143	regulation of toll-like receptor 4 signaling pathway	0.0180919	-4.01229	21	19	0.00149195
GO:0032986	protein-DNA complex disassembly	0.0180919	-4.01229	21	19	0.00149195
GO:1902307	positive regulation of sodium ion transmembrane transport	0.0180919	-4.01229	21	19	0.00149195
GO:0010893	positive regulation of steroid biosynthetic process	0.0180919	-4.01229	21	19	0.00149195
GO:1903055	positive regulation of extracellular matrix organization	0.0180919	-4.01229	21	19	0.00149195
GO:1900273	positive regulation of long-term synaptic potentiation	0.0180919	-4.01229	21	19	0.00149195
GO:1905508	protein localization to microtubule organizing center	0.0180919	-4.01229	21	19	0.00149195
GO:1903392	negative regulation of adherens junction organization	0.0180919	-4.01229	21	19	0.00149195
GO:2000810	regulation of bicellular tight junction assembly	0.0180919	-4.01229	21	19	0.00149195
GO:0016601	Rac protein signal transduction	0.0180919	-4.01229	21	19	0.00149195
GO:2000737	negative regulation of stem cell differentiation	0.0180919	-4.01229	21	19	0.00149195
GO:0006023	aminoglycan biosynthetic process	0.0181309	-4.01014	108	84	0.006596
GO:0007389	pattern specification process	0.0182369	-4.00431	428	312	0.0244994
GO:0046519	sphingoid metabolic process	0.0184053	-3.99512	16	15	0.00117786
GO:0034315	regulation of Arp2/3 complex-mediated actin nucleation	0.0184053	-3.99512	16	15	0.00117786
GO:0034162	toll-like receptor 9 signaling pathway	0.0184053	-3.99512	16	15	0.00117786
GO:0032612	interleukin-1 production	0.0184053	-3.99512	16	15	0.00117786
GO:0070102	interleukin-6-mediated signaling pathway	0.0184053	-3.99512	16	15	0.00117786
GO:0097320	plasma membrane tubulation	0.0184053	-3.99512	16	15	0.00117786
GO:0005548	phospholipid transporter activity	0.0184053	-3.99512	16	15	0.00117786
GO:1903358	regulation of Golgi organization	0.0184053	-3.99512	16	15	0.00117786
GO:0009130	pyrimidine nucleoside monophosphate biosynthetic process	0.0184053	-3.99512	16	15	0.00117786
GO:0070593	dendrite self-avoidance	0.0184053	-3.99512	16	15	0.00117786
GO:0032695	negative regulation of interleukin-12 production	0.0184053	-3.99512	16	15	0.00117786
GO:0015095	magnesium ion transmembrane transporter activity	0.0184053	-3.99512	16	15	0.00117786
GO:1903830	magnesium ion transmembrane transport	0.0184053	-3.99512	16	15	0.00117786
GO:0070886	positive regulation of calcineurin-NFAT signaling cascade	0.0184053	-3.99512	16	15	0.00117786
GO:0071044	histone mRNA catabolic process	0.0184053	-3.99512	16	15	0.00117786
GO:0008356	asymmetric cell division	0.0184053	-3.99512	16	15	0.00117786
GO:0106058	positive regulation of calcineurin-mediated signaling	0.0184053	-3.99512	16	15	0.00117786
GO:0030575	nuclear body organization	0.0184053	-3.99512	16	15	0.00117786
GO:0002475	antigen processing and presentation via MHC class Ib	0.0184053	-3.99512	16	15	0.00117786
GO:2000651	positive regulation of sodium ion transmembrane transporter activity	0.0184053	-3.99512	16	15	0.00117786
GO:0002643	regulation of tolerance induction	0.0184053	-3.99512	16	15	0.00117786
[truncated: 1 more rows]

## Sheet: hepg2_cebpb
TermID	Term	Enrichment	logP	Genes in Term	Target Genes in Term	Fraction of Targets in Term
GO:0032502	developmental process	3.52498e-38	-86.2384	5723	4571	0.331881
GO:0048856	anatomical structure development	5.92682e-37	-83.4162	5378	4304	0.312495
GO:0007275	multicellular organism development	8.63375e-34	-76.1322	4984	3990	0.289697
GO:0065008	regulation of biological quality	2.61015e-33	-75.0259	4067	3289	0.238801
GO:0051179	localization	9.58147e-30	-66.8177	5626	4455	0.323459
GO:0023051	regulation of signaling	1.98957e-28	-63.7845	3592	2903	0.210775
GO:0048731	system development	2.21451e-28	-63.6774	4381	3505	0.254483
GO:0010646	regulation of cell communication	7.12517e-28	-62.5087	3551	2869	0.208306
GO:0007399	nervous system development	9.42525e-27	-59.9264	2336	1927	0.139911
GO:0048468	cell development	1.26717e-26	-59.6304	1630	1374	0.0997604
GO:0048523	negative regulation of cellular process	1.45535e-26	-59.492	4843	3846	0.279242
GO:0051239	regulation of multicellular organismal process	1.52449e-26	-59.4456	3267	2645	0.192042
GO:0048869	cellular developmental process	1.32847e-25	-57.2806	3776	3030	0.219996
GO:0070887	cellular response to chemical stimulus	2.08138e-25	-56.8316	2881	2343	0.170115
GO:0050794	regulation of cellular process	3.25126e-25	-56.3856	11023	8434	0.612358
GO:0009893	positive regulation of metabolic process	1.97881e-24	-54.5795	3641	2921	0.212082
GO:0009653	anatomical structure morphogenesis	3.00231e-24	-54.1627	2125	1753	0.127278
GO:0010033	response to organic substance	3.0236e-24	-54.1556	2975	2410	0.17498
GO:0030154	cell differentiation	3.92717e-24	-53.8941	3681	2950	0.214187
GO:0031323	regulation of cellular metabolic process	4.08e-24	-53.8559	6303	4931	0.358019
GO:0048522	positive regulation of cellular process	4.93806e-24	-53.6651	5449	4289	0.311406
GO:1901564	organonitrogen compound metabolic process	1.78495e-23	-52.3801	5261	4144	0.300879
GO:0032879	regulation of localization	2.77259e-23	-51.9397	2856	2314	0.16801
GO:0048518	positive regulation of biological process	2.78772e-23	-51.9342	6218	4862	0.35301
GO:0065007	biological regulation	7.93977e-23	-50.8876	12783	9701	0.704349
GO:0031325	positive regulation of cellular metabolic process	8.23679e-23	-50.8508	3322	2669	0.193785
GO:0010604	positive regulation of macromolecule metabolic process	8.66117e-23	-50.8006	3364	2701	0.196108
GO:0016043	cellular component organization	9.72223e-23	-50.685	5651	4433	0.321862
GO:0032501	multicellular organismal process	9.85241e-23	-50.6717	6918	5382	0.390765
GO:0080090	regulation of primary metabolic process	3.14634e-22	-49.5106	6107	4772	0.346475
GO:0048699	generation of neurons	4.11322e-22	-49.2427	1525	1276	0.092645
GO:0065009	regulation of molecular function	5.48182e-22	-48.9554	2997	2416	0.175416
GO:0022008	neurogenesis	6.33508e-22	-48.8108	1624	1353	0.0982357
GO:0009966	regulation of signal transduction	6.59026e-22	-48.7713	3179	2555	0.185508
GO:0032989	cellular component morphogenesis	9.65708e-22	-48.3892	812	708	0.0514049
GO:0120036	plasma membrane bounded cell projection organization	1.36994e-21	-48.0395	1092	932	0.0676686
GO:0051173	positive regulation of nitrogen compound metabolic process	1.41546e-21	-48.0068	3176	2551	0.185217
GO:0035556	intracellular signal transduction	1.4696e-21	-47.9693	1673	1390	0.100922
GO:0051171	regulation of nitrogen compound metabolic process	1.33853e-20	-45.7601	5932	4630	0.336165
GO:0000902	cell morphogenesis	1.66065e-20	-45.5445	707	620	0.0450156
GO:0051128	regulation of cellular component organization	4.64859e-20	-44.5151	2473	2004	0.145502
GO:0051174	regulation of phosphorus metabolic process	5.21726e-20	-44.3997	1818	1497	0.108691
GO:0071310	cellular response to organic substance	5.39596e-20	-44.3661	2354	1912	0.138822
GO:0030030	cell projection organization	6.30493e-20	-44.2104	1135	961	0.0697742
GO:0019220	regulation of phosphate metabolic process	6.68617e-20	-44.1517	1816	1495	0.108546
GO:0051246	regulation of protein metabolic process	8.53546e-20	-43.9075	2851	2293	0.166485
GO:0071840	cellular component organization or biogenesis	9.42254e-20	-43.8086	5841	4556	0.330792
GO:0031399	regulation of protein modification process	1.07673e-19	-43.6752	1875	1540	0.111813
GO:1901700	response to oxygen-containing compound	4.56111e-19	-42.2316	1533	1271	0.092282
GO:0050790	regulation of catalytic activity	1.79674e-18	-40.8606	2331	1887	0.137007
GO:0051234	establishment of localization	2.21804e-18	-40.6499	4553	3578	0.259784
GO:0009719	response to endogenous stimulus	4.25465e-18	-39.9985	1447	1200	0.087127
GO:0030182	neuron differentiation	4.33032e-18	-39.9809	986	837	0.0607711
GO:0032268	regulation of cellular protein metabolic process	5.65671e-18	-39.7137	2682	2154	0.156393
GO:0044093	positive regulation of molecular function	7.60274e-18	-39.418	1768	1449	0.105206
GO:0051049	regulation of transport	9.27928e-18	-39.2187	1882	1537	0.111595
GO:0050789	regulation of biological process	1.13611e-17	-39.0163	12115	9178	0.666376
GO:0001932	regulation of protein phosphorylation	2.11637e-17	-38.3942	1471	1216	0.0882887
GO:0006793	phosphorus metabolic process	2.20632e-17	-38.3526	2125	1723	0.1251
GO:0006810	transport	3.74318e-17	-37.824	4426	3474	0.252233
GO:0000904	cell morphogenesis involved in differentiation	4.21077e-17	-37.7063	547	482	0.034996
GO:0051247	positive regulation of protein metabolic process	9.30171e-17	-36.9137	1711	1400	0.101648
GO:0071495	cellular response to endogenous stimulus	9.42699e-17	-36.9004	1169	977	0.0709359
GO:0042325	regulation of phosphorylation	1.12422e-16	-36.7243	1620	1329	0.0964931
GO:0006796	phosphate-containing compound metabolic process	1.58647e-16	-36.3798	2098	1698	0.123285
GO:0023056	positive regulation of signaling	2.71739e-16	-35.8417	1839	1497	0.108691
GO:0006464	cellular protein modification process	2.99654e-16	-35.7439	3060	2433	0.17665
GO:0036211	protein modification process	2.99654e-16	-35.7439	3060	2433	0.17665
GO:0010647	positive regulation of cell communication	4.05458e-16	-35.4415	1831	1490	0.108183
GO:0042221	response to chemical	7.06603e-16	-34.8861	4439	3475	0.252305
GO:0050793	regulation of developmental process	8.54669e-16	-34.6958	2699	2155	0.156466
GO:0035295	tube development	8.69635e-16	-34.6785	839	713	0.051768
GO:0032270	positive regulation of cellular protein metabolic process	1.15997e-15	-34.3904	1609	1316	0.0955493
GO:0031401	positive regulation of protein modification process	1.16934e-15	-34.3823	1238	1027	0.0745662
GO:0045937	positive regulation of phosphate metabolic process	1.50097e-15	-34.1327	1139	949	0.0689029
GO:0010562	positive regulation of phosphorus metabolic process	1.50097e-15	-34.1327	1139	949	0.0689029
GO:0006629	lipid metabolic process	1.78705e-15	-33.9582	1184	984	0.0714441
GO:0048666	neuron development	1.80539e-15	-33.948	800	681	0.0494446
GO:0033674	positive regulation of kinase activity	2.02514e-15	-33.8331	573	499	0.0362303
GO:0051240	positive regulation of multicellular organismal process	2.31244e-15	-33.7005	1802	1464	0.106295
GO:1902531	regulation of intracellular signal transduction	2.3586e-15	-33.6807	1872	1518	0.110216
GO:0045595	regulation of cell differentiation	2.55717e-15	-33.5999	1880	1524	0.110651
GO:0043549	regulation of kinase activity	2.67675e-15	-33.5542	875	740	0.0537283
GO:0043085	positive regulation of catalytic activity	2.69034e-15	-33.5491	1418	1166	0.0846584
GO:0031175	neuron projection development	2.83955e-15	-33.4951	653	563	0.0408771
GO:0045860	positive regulation of protein kinase activity	4.39511e-15	-33.0583	532	465	0.0337617
GO:0033036	macromolecule localization	5.07272e-15	-32.9149	2434	1948	0.141436
GO:0051716	cellular response to stimulus	6.07205e-15	-32.7351	6612	5096	0.369999
GO:0009725	response to hormone	6.16241e-15	-32.7203	898	757	0.0549626
GO:0044281	small molecule metabolic process	6.88735e-15	-32.6091	1704	1386	0.100632
GO:0048667	cell morphogenesis involved in neuron differentiation	6.89286e-15	-32.6083	422	375	0.0272272
GO:0043412	macromolecule modification	1.05929e-14	-32.1786	3270	2583	0.187541
GO:0042327	positive regulation of phosphorylation	1.11659e-14	-32.1259	1068	890	0.0646192
GO:0010243	response to organonitrogen compound	1.24623e-14	-32.0161	950	797	0.0578668
GO:0019538	protein metabolic process	1.95136e-14	-31.5677	4267	3335	0.24214
GO:0001934	positive regulation of protein phosphorylation	1.99584e-14	-31.5451	1017	849	0.0616423
GO:1901701	cellular response to oxygen-containing compound	2.97462e-14	-31.1461	1014	846	0.0614245
GO:0033993	response to lipid	3.19241e-14	-31.0754	853	719	0.0522036
GO:0048513	animal organ development	3.46706e-14	-30.9929	3144	2484	0.180353
GO:0045859	regulation of protein kinase activity	5.0654e-14	-30.6138	797	674	0.0489363
GO:0009967	positive regulation of signal transduction	5.40636e-14	-30.5486	1685	1367	0.0992522
GO:0032990	cell part morphogenesis	5.42798e-14	-30.5446	502	438	0.0318014
GO:0042592	homeostatic process	8.33768e-14	-30.1154	1659	1346	0.0977274
GO:0006468	protein phosphorylation	8.51217e-14	-30.0947	950	794	0.057649
GO:0048812	neuron projection morphogenesis	8.79361e-14	-30.0622	473	414	0.0300588
GO:0120039	plasma membrane bounded cell projection morphogenesis	1.10144e-13	-29.837	477	417	0.0302766
GO:0044260	cellular macromolecule metabolic process	1.207e-13	-29.7455	5036	3907	0.283671
GO:0006082	organic acid metabolic process	1.21598e-13	-29.7381	994	828	0.0601176
GO:0051338	regulation of transferase activity	1.22107e-13	-29.7339	980	817	0.059319
GO:0048858	cell projection morphogenesis	1.37323e-13	-29.6164	481	420	0.0304944
GO:0035239	tube morphogenesis	1.54763e-13	-29.4969	648	554	0.0402236
GO:2000026	regulation of multicellular organismal development	2.62623e-13	-28.9681	2158	1727	0.12539
GO:0051347	positive regulation of transferase activity	2.84807e-13	-28.887	649	554	0.0402236
GO:1901698	response to nitrogen compound	3.20658e-13	-28.7684	1042	864	0.0627314
GO:0048519	negative regulation of biological process	3.58804e-13	-28.656	5792	4469	0.324475
GO:0006811	ion transport	4.57735e-13	-28.4125	1347	1101	0.079939
GO:0048646	anatomical structure formation involved in morphogenesis	4.87009e-13	-28.3505	876	733	0.0532201
GO:0055085	transmembrane transport	8.03295e-13	-27.8501	1266	1037	0.0752922
GO:0072359	circulatory system development	8.68455e-13	-27.7721	867	725	0.0526392
GO:0032147	activation of protein kinase activity	9.96648e-13	-27.6344	324	290	0.0210557
GO:0060341	regulation of cellular localization	1.00759e-12	-27.6235	908	757	0.0549626
GO:0043436	oxoacid metabolic process	1.81098e-12	-27.0372	973	807	0.0585929
GO:0032870	cellular response to hormone stimulus	1.9322e-12	-26.9724	602	514	0.0373194
GO:0140352	export from cell	2.48388e-12	-26.7212	1021	844	0.0612793
GO:0048583	regulation of response to stimulus	2.6828e-12	-26.6442	4354	3384	0.245698
GO:0050896	response to stimulus	3.40373e-12	-26.4061	8403	6401	0.46475
GO:0071702	organic substance transport	4.56482e-12	-26.1126	2178	1735	0.125971
GO:0010628	positive regulation of gene expression	4.9742e-12	-26.0268	2007	1604	0.11646
GO:0007409	axonogenesis	5.32154e-12	-25.9593	365	322	0.0233791
GO:1902533	positive regulation of intracellular signal transduction	5.93665e-12	-25.8499	1023	844	0.0612793
GO:0044267	cellular protein metabolic process	6.01537e-12	-25.8367	3695	2885	0.209468
GO:0051960	regulation of nervous system development	6.47795e-12	-25.7626	926	768	0.0557613
GO:0051641	cellular localization	6.48122e-12	-25.7621	2406	1908	0.138532
GO:0006928	movement of cell or subcellular component	6.78737e-12	-25.716	1525	1233	0.089523
GO:0061564	axon development	6.84094e-12	-25.7081	401	351	0.0254846
GO:0043410	positive regulation of MAPK cascade	8.29602e-12	-25.5152	548	469	0.0340521
GO:0044255	cellular lipid metabolic process	1.43955e-11	-24.9641	938	776	0.0563421
GO:0007423	sensory organ development	1.55361e-11	-24.8879	539	461	0.0334713
GO:0060284	regulation of cell development	1.69447e-11	-24.8011	955	789	0.057286
GO:1901699	cellular response to nitrogen compound	2.71105e-11	-24.3311	604	512	0.0371742
GO:0007154	cell communication	2.78614e-11	-24.3038	5385	4148	0.301169
GO:0043408	regulation of MAPK cascade	3.29344e-11	-24.1365	774	646	0.0469034
GO:0032880	regulation of protein localization	3.6042e-11	-24.0463	1026	843	0.0612067
GO:0000122	negative regulation of transcription by RNA polymerase II	3.65637e-11	-24.032	843	700	0.0508241
GO:0019222	regulation of metabolic process	3.75926e-11	-24.0042	7219	5513	0.400276
GO:0007411	axon guidance	4.2327e-11	-23.8856	254	229	0.0166267
GO:0051254	positive regulation of RNA metabolic process	4.51903e-11	-23.8201	1705	1367	0.0992522
GO:0001568	blood vessel development	6.52272e-11	-23.4531	485	416	0.030204
GO:0046903	secretion	6.75453e-11	-23.4182	1097	897	0.0651274
GO:0048878	chemical homeostasis	7.03239e-11	-23.3779	1119	914	0.0663617
GO:0097485	neuron projection guidance	7.45668e-11	-23.3193	257	231	0.0167719
GO:0019752	carboxylic acid metabolic process	7.77876e-11	-23.277	883	730	0.0530023
GO:0032940	secretion by cell	8.97087e-11	-23.1345	982	807	0.0585929
GO:0007417	central nervous system development	9.41566e-11	-23.0861	968	796	0.0577942
GO:0045597	positive regulation of cell differentiation	1.20766e-10	-22.8372	993	815	0.0591737
GO:0048585	negative regulation of response to stimulus	1.26197e-10	-22.7932	1694	1356	0.0984535
GO:0009891	positive regulation of biosynthetic process	1.40331e-10	-22.687	2012	1599	0.116097
GO:0071417	cellular response to organonitrogen compound	1.46518e-10	-22.6439	539	458	0.0332535
GO:0050767	regulation of neurogenesis	1.60157e-10	-22.5549	822	681	0.0494446
GO:0006996	organelle organization	1.94158e-10	-22.3623	3386	2640	0.191679
GO:0007167	enzyme linked receptor protein signaling pathway	2.21317e-10	-22.2314	708	591	0.04291
GO:0051094	positive regulation of developmental process	2.33648e-10	-22.1772	1420	1144	0.0830611
GO:0010557	positive regulation of macromolecule biosynthetic process	2.3507e-10	-22.1711	1879	1496	0.108618
GO:0042493	response to drug	2.52675e-10	-22.0989	955	784	0.056923
GO:0072358	cardiovascular system development	2.83821e-10	-21.9827	515	438	0.0318014
GO:0051336	regulation of hydrolase activity	2.8907e-10	-21.9644	1287	1041	0.0755827
GO:0031328	positive regulation of cellular biosynthetic process	2.94296e-10	-21.9464	1978	1571	0.114064
GO:0030001	metal ion transport	3.21773e-10	-21.8572	625	525	0.0381181
GO:0023052	signaling	3.62849e-10	-21.737	5280	4059	0.294707
GO:0043406	positive regulation of MAP kinase activity	3.93535e-10	-21.6559	260	232	0.0168446
GO:0008104	protein localization	4.03565e-10	-21.6307	2109	1670	0.121252
GO:0051050	positive regulation of transport	4.24251e-10	-21.5807	982	804	0.0583751
GO:0030155	regulation of cell adhesion	4.63131e-10	-21.493	693	578	0.0419662
GO:0031324	negative regulation of cellular metabolic process	5.06784e-10	-21.4029	2639	2072	0.150439
GO:0009605	response to external stimulus	5.49296e-10	-21.3224	2356	1857	0.134829
GO:0060322	head development	5.92093e-10	-21.2474	770	638	0.0463225
GO:0001944	vasculature development	6.07156e-10	-21.2222	505	429	0.0311479
GO:0032101	regulation of response to external stimulus	6.31315e-10	-21.1832	1121	911	0.0661439
GO:0042330	taxis	7.90779e-10	-20.958	542	458	0.0332535
GO:0009887	animal organ morphogenesis	7.92133e-10	-20.9563	954	781	0.0567051
GO:0014070	response to organic cyclic compound	9.03654e-10	-20.8246	858	706	0.0512597
GO:1902680	positive regulation of RNA biosynthetic process	9.0723e-10	-20.8206	1621	1295	0.0940245
GO:0044087	regulation of cellular component biogenesis	9.89025e-10	-20.7343	961	786	0.0570682
GO:1903508	positive regulation of nucleic acid-templated transcription	9.92584e-10	-20.7307	1620	1294	0.0939519
GO:0006935	chemotaxis	1.05199e-09	-20.6726	540	456	0.0331083
GO:0006357	regulation of transcription by RNA polymerase II	1.30143e-09	-20.4598	2684	2103	0.15269
GO:0030029	actin filament-based process	1.38955e-09	-20.3943	562	473	0.0343426
GO:0022607	cellular component assembly	1.4477e-09	-20.3533	2596	2036	0.147825
GO:0030036	actin cytoskeleton organization	1.76858e-09	-20.1531	488	414	0.0300588
GO:0033043	regulation of organelle organization	2.00202e-09	-20.0291	1285	1035	0.075147
GO:0034220	ion transmembrane transport	2.30264e-09	-19.8892	931	761	0.055253
GO:0071407	cellular response to organic cyclic compound	2.46466e-09	-19.8212	476	404	0.0293328
GO:0045664	regulation of neuron differentiation	2.7129e-09	-19.7252	656	546	0.0396428
GO:0080134	regulation of response to stress	2.76126e-09	-19.7076	1553	1240	0.0900312
GO:0009612	response to mechanical stimulus	3.08621e-09	-19.5963	210	189	0.0137225
GO:0048514	blood vessel morphogenesis	3.33858e-09	-19.5177	405	347	0.0251942
GO:0009889	regulation of biosynthetic process	3.5486e-09	-19.4567	4364	3364	0.244246
GO:0008610	lipid biosynthetic process	3.76452e-09	-19.3976	569	477	0.034633
GO:0023057	negative regulation of signaling	4.38894e-09	-19.2442	1415	1133	0.0822624
GO:0007010	cytoskeleton organization	4.72911e-09	-19.1695	1084	878	0.0637479
GO:0045893	positive regulation of transcription, DNA-templated	4.78004e-09	-19.1588	1534	1224	0.0888695
GO:0006812	cation transport	5.3678e-09	-19.0428	820	673	0.0488637
GO:0006887	exocytosis	5.49774e-09	-19.0189	779	641	0.0465403
GO:0045935	positive regulation of nucleobase-containing compound metabolic process	5.94213e-09	-18.9412	1866	1477	0.107239
GO:0006820	anion transport	5.97678e-09	-18.9354	575	481	0.0349234
GO:0010648	negative regulation of cell communication	6.32038e-09	-18.8795	1411	1129	0.081972
GO:0007169	transmembrane receptor protein tyrosine kinase signaling pathway	6.58853e-09	-18.8379	503	424	0.0307849
GO:1901135	carbohydrate derivative metabolic process	6.86334e-09	-18.7971	1001	813	0.0590285
GO:0051130	positive regulation of cellular component organization	7.11485e-09	-18.7611	1198	965	0.0700646
GO:0051301	cell division	8.24655e-09	-18.6135	487	411	0.029841
GO:0016310	phosphorylation	8.41326e-09	-18.5935	1270	1020	0.0740579
GO:0010876	lipid localization	8.47333e-09	-18.5863	313	272	0.0197488
GO:0033554	cellular response to stress	8.99491e-09	-18.5266	1705	1353	0.0982357
GO:0006869	lipid transport	1.03624e-08	-18.3851	291	254	0.0184419
GO:0071396	cellular response to lipid	1.08635e-08	-18.3379	528	443	0.0321644
GO:0001775	cell activation	1.15728e-08	-18.2746	1062	859	0.0623684
GO:0032787	monocarboxylic acid metabolic process	1.163e-08	-18.2697	518	435	0.0315835
GO:0007420	brain development	1.17896e-08	-18.256	727	599	0.0434909
GO:0071902	positive regulation of protein serine/threonine kinase activity	1.31733e-08	-18.1451	336	290	0.0210557
GO:0043405	regulation of MAP kinase activity	1.33393e-08	-18.1326	341	294	0.0213461
GO:0050801	ion homeostasis	1.5672e-08	-17.9714	779	639	0.0463951
GO:0001817	regulation of cytokine production	1.57322e-08	-17.9676	720	593	0.0430553
GO:0045055	regulated exocytosis	1.69174e-08	-17.8949	692	571	0.0414579
GO:0009056	catabolic process	1.72584e-08	-17.875	2024	1594	0.115734
GO:0071900	regulation of protein serine/threonine kinase activity	1.93362e-08	-17.7613	519	435	0.0315835
GO:0055114	oxidation-reduction process	2.02105e-08	-17.7171	942	765	0.0555435
GO:0045785	positive regulation of cell adhesion	2.06266e-08	-17.6967	403	343	0.0249038
GO:0019725	cellular homeostasis	2.06476e-08	-17.6957	893	727	0.0527844
GO:0009888	tissue development	2.10309e-08	-17.6773	1741	1378	0.100051
GO:0051640	organelle localization	2.13041e-08	-17.6644	570	475	0.0344878
GO:0007165	signal transduction	2.13881e-08	-17.6604	4948	3793	0.275394
GO:0045944	positive regulation of transcription by RNA polymerase II	2.31066e-08	-17.5831	1203	966	0.0701372
GO:0009790	embryo development	2.50989e-08	-17.5004	962	780	0.0566325
GO:0007610	behavior	2.87672e-08	-17.364	563	469	0.0340521
GO:1901576	organic substance biosynthetic process	3.19324e-08	-17.2596	2818	2193	0.159225
GO:1903391	regulation of adherens junction organization	3.25076e-08	-17.2418	67	66	0.00479198
GO:0022610	biological adhesion	3.45397e-08	-17.1812	928	753	0.0546722
GO:0007049	cell cycle	3.60043e-08	-17.1396	1323	1057	0.0767444
GO:1901575	organic substance catabolic process	3.67939e-08	-17.1179	1734	1371	0.0995426
GO:0051270	regulation of cellular component movement	3.79017e-08	-17.0883	1098	884	0.0641835
GO:0040011	locomotion	3.8277e-08	-17.0784	1288	1030	0.074784
GO:0009628	response to abiotic stimulus	3.94779e-08	-17.0475	1154	927	0.0673056
GO:0048545	response to steroid hormone	4.05741e-08	-17.0201	324	279	0.020257
GO:0051241	negative regulation of multicellular organismal process	4.19251e-08	-16.9874	1317	1052	0.0763813
GO:0099177	regulation of trans-synaptic signaling	4.20749e-08	-16.9838	437	369	0.0267915
GO:0051252	regulation of RNA metabolic process	4.35382e-08	-16.9496	3818	2944	0.213752
GO:0007155	cell adhesion	4.50963e-08	-16.9145	921	747	0.0542365
GO:0001654	eye development	4.80223e-08	-16.8516	353	302	0.021927
GO:0031326	regulation of cellular biosynthetic process	4.84079e-08	-16.8436	4283	3292	0.239018
GO:0050804	modulation of chemical synaptic transmission	4.84833e-08	-16.842	436	368	0.0267189
GO:1903827	regulation of cellular protein localization	5.22971e-08	-16.7663	535	446	0.0323822
GO:0090087	regulation of peptide transport	5.40455e-08	-16.7334	741	607	0.0440717
GO:0006631	fatty acid metabolic process	5.49653e-08	-16.7166	312	269	0.019531
GO:0048880	sensory system development	5.52679e-08	-16.7111	362	309	0.0224352
GO:0150063	visual system development	5.57019e-08	-16.7033	357	305	0.0221448
GO:0009058	biosynthetic process	5.87929e-08	-16.6492	2894	2248	0.163218
GO:0051172	negative regulation of nitrogen compound metabolic process	5.89136e-08	-16.6472	2445	1909	0.138605
GO:0070201	regulation of establishment of protein localization	6.04148e-08	-16.622	758	620	0.0450156
GO:0030900	forebrain development	6.12569e-08	-16.6082	381	324	0.0235243
GO:0019216	regulation of lipid metabolic process	6.32731e-08	-16.5758	410	347	0.0251942
GO:0120031	plasma membrane bounded cell projection assembly	7.39943e-08	-16.4193	433	365	0.0265011
GO:0030031	cell projection assembly	7.77798e-08	-16.3694	447	376	0.0272998
GO:0015711	organic anion transport	8.64728e-08	-16.2634	451	379	0.0275176
GO:0022604	regulation of cell morphogenesis	8.8656e-08	-16.2385	484	405	0.0294054
GO:1901888	regulation of cell junction assembly	9.2357e-08	-16.1976	88	84	0.00609889
GO:0002274	myeloid leukocyte activation	1.11976e-07	-16.005	580	480	0.0348508
GO:0048534	hematopoietic or lymphoid organ development	1.17349e-07	-15.9581	598	494	0.0358673
GO:0040012	regulation of locomotion	1.18011e-07	-15.9525	1086	872	0.0633123
GO:1901652	response to peptide	1.20092e-07	-15.935	477	399	0.0289697
GO:0051223	regulation of protein transport	1.25033e-07	-15.8947	711	582	0.0422566
GO:0010817	regulation of hormone levels	1.28255e-07	-15.8692	528	439	0.031874
GO:0071559	response to transforming growth factor beta	1.4956e-07	-15.7156	168	151	0.0109635
GO:0019219	regulation of nucleobase-containing compound metabolic process	1.628e-07	-15.6307	4078	3133	0.227474
GO:0051493	regulation of cytoskeleton organization	1.7103e-07	-15.5814	535	444	0.032237
GO:0044057	regulation of system process	1.73851e-07	-15.5651	613	505	0.0366659
GO:0031344	regulation of cell projection organization	1.74543e-07	-15.5611	708	579	0.0420388
GO:0060255	regulation of macromolecule metabolic process	1.7874e-07	-15.5373	6699	5086	0.369273
GO:0002275	myeloid cell activation involved in immune response	1.80514e-07	-15.5275	516	429	0.0311479
GO:0019932	second-messenger-mediated signaling	1.93817e-07	-15.4564	334	285	0.0206927
GO:0120035	regulation of plasma membrane bounded cell projection organization	1.9527e-07	-15.4489	698	571	0.0414579
GO:0044249	cellular biosynthetic process	2.03119e-07	-15.4095	2720	2112	0.153343
GO:0070848	response to growth factor	2.09455e-07	-15.3788	538	446	0.0323822
GO:1901615	organic hydroxy compound metabolic process	2.15731e-07	-15.3492	449	376	0.0272998
GO:0097435	supramolecular fiber organization	2.15731e-07	-15.3492	449	376	0.0272998
GO:0042127	regulation of cell population proliferation	2.18103e-07	-15.3383	1711	1348	0.0978726
GO:0003279	cardiac septum development	2.19462e-07	-15.3321	112	104	0.00755101
GO:0071560	cellular response to transforming growth factor beta stimulus	2.37501e-07	-15.2531	160	144	0.0104552
GO:0043434	response to peptide hormone	2.40393e-07	-15.241	391	330	0.0239599
GO:0051893	regulation of focal adhesion assembly	2.48873e-07	-15.2063	60	59	0.00428374
GO:0090109	regulation of cell-substrate junction assembly	2.48873e-07	-15.2063	60	59	0.00428374
GO:0043062	extracellular structure organization	2.53029e-07	-15.1898	381	322	0.0233791
GO:0010556	regulation of macromolecule biosynthetic process	2.58876e-07	-15.1669	4141	3178	0.230741
GO:0008152	metabolic process	2.73088e-07	-15.1135	8831	6662	0.4837
GO:0055082	cellular chemical homeostasis	2.80029e-07	-15.0884	735	599	0.0434909
GO:0034097	response to cytokine	2.92392e-07	-15.0452	1102	882	0.0640383
GO:0002444	myeloid leukocyte mediated immunity	2.9876e-07	-15.0236	512	425	0.0308575
GO:0071345	cellular response to cytokine stimulus	3.00375e-07	-15.0182	1011	812	0.0589559
GO:0006790	sulfur compound metabolic process	3.20195e-07	-14.9543	360	305	0.0221448
GO:0043299	leukocyte degranulation	3.2701e-07	-14.9333	502	417	0.0302766
GO:0055065	metal ion homeostasis	3.53433e-07	-14.8556	616	506	0.0367385
GO:0009968	negative regulation of signal transduction	3.75105e-07	-14.7961	1317	1046	0.0759457
GO:0002520	immune system development	4.2484e-07	-14.6716	637	522	0.0379002
GO:0016042	lipid catabolic process	4.35175e-07	-14.6475	294	252	0.0182967
GO:0071805	potassium ion transmembrane transport	4.37283e-07	-14.6427	157	141	0.0102374
GO:0098771	inorganic ion homeostasis	4.4062e-07	-14.6351	704	574	0.0416757
GO:0043583	ear development	4.46983e-07	-14.6207	217	190	0.0137951
GO:0048839	inner ear development	4.66674e-07	-14.5776	190	168	0.0121978
GO:0006355	regulation of transcription, DNA-templated	4.68635e-07	-14.5734	3508	2701	0.196108
GO:0022407	regulation of cell-cell adhesion	4.90038e-07	-14.5288	405	340	0.024686
GO:0071375	cellular response to peptide hormone stimulus	4.9895e-07	-14.5108	268	231	0.0167719
GO:0043010	camera-type eye development	5.0109e-07	-14.5065	308	263	0.0190953
GO:0071705	nitrogen compound transport	5.09222e-07	-14.4904	1816	1425	0.103463
GO:0055080	cation homeostasis	5.50461e-07	-14.4125	693	565	0.0410223
GO:0006950	response to stress	5.53219e-07	-14.4075	3529	2716	0.197197
GO:0070727	cellular macromolecule localization	5.55873e-07	-14.4027	1569	1237	0.0898134
GO:0090596	sensory organ morphogenesis	5.62914e-07	-14.3901	252	218	0.0158281
GO:1903506	regulation of nucleic acid-templated transcription	5.83892e-07	-14.3536	3568	2745	0.199303
GO:0032970	regulation of actin filament-based process	6.19815e-07	-14.2938	389	327	0.0237421
GO:0045321	leukocyte activation	6.46522e-07	-14.2517	916	737	0.0535105
GO:0009991	response to extracellular stimulus	6.60762e-07	-14.2299	524	433	0.0314383
GO:0001525	angiogenesis	6.72257e-07	-14.2126	311	265	0.0192405
GO:2001141	regulation of RNA biosynthetic process	6.87265e-07	-14.1905	3573	2748	0.199521
GO:0034613	cellular protein localization	6.87551e-07	-14.1901	1562	1231	0.0893778
GO:1903530	regulation of secretion by cell	7.26438e-07	-14.1351	757	614	0.04458
GO:2000112	regulation of cellular macromolecule biosynthetic process	7.73758e-07	-14.072	4005	3071	0.222972
GO:2000145	regulation of cell motility	8.20628e-07	-14.0132	1013	811	0.0588833
GO:0042391	regulation of membrane potential	8.38144e-07	-13.9921	434	362	0.0262833
GO:0044248	cellular catabolic process	8.51753e-07	-13.976	1759	1380	0.100196
GO:1901565	organonitrogen compound catabolic process	8.52707e-07	-13.9748	1047	837	0.0607711
GO:0007267	cell-cell signaling	8.56573e-07	-13.9703	1077	860	0.062441
GO:0044242	cellular lipid catabolic process	8.74497e-07	-13.9496	192	169	0.0122704
GO:0006875	cellular metal ion homeostasis	8.84046e-07	-13.9388	549	452	0.0328178
GO:0043902	positive regulation of multi-organism process	9.06738e-07	-13.9134	503	416	0.030204
GO:0001819	positive regulation of cytokine production	9.15845e-07	-13.9034	452	376	0.0272998
GO:0048732	gland development	9.28054e-07	-13.8902	405	339	0.0246134
GO:0071363	cellular response to growth factor stimulus	9.74821e-07	-13.841	507	419	0.0304218
GO:0030097	hemopoiesis	9.9369e-07	-13.8218	548	451	0.0327452
GO:0044085	cellular component biogenesis	1.08008e-06	-13.7385	2822	2182	0.158426
GO:0007507	heart development	1.086e-06	-13.733	529	436	0.0316561
GO:0044283	small molecule biosynthetic process	1.086e-06	-13.733	579	475	0.0344878
GO:0098655	cation transmembrane transport	1.09576e-06	-13.7241	606	496	0.0360125
GO:0018193	peptidyl-amino acid modification	1.22823e-06	-13.6099	857	690	0.050098
GO:0002683	negative regulation of immune system process	1.32412e-06	-13.5348	463	384	0.0278806
GO:0002283	neutrophil activation involved in immune response	1.33706e-06	-13.525	486	402	0.0291875
GO:0042119	neutrophil activation	1.36904e-06	-13.5014	495	409	0.0296958
GO:0003006	developmental process involved in reproduction	1.47777e-06	-13.425	657	535	0.0388441
GO:0043900	regulation of multi-organism process	1.50006e-06	-13.41	785	634	0.0460321
GO:0048511	rhythmic process	1.5268e-06	-13.3923	271	232	0.0168446
GO:0060541	respiratory system development	1.59417e-06	-13.3492	194	170	0.012343
GO:0051046	regulation of secretion	1.59608e-06	-13.348	815	657	0.047702
GO:0036230	granulocyte activation	1.65625e-06	-13.311	498	411	0.029841
GO:1901653	cellular response to peptide	1.66673e-06	-13.3046	334	282	0.0204748
GO:0032103	positive regulation of response to external stimulus	1.7005e-06	-13.2846	611	499	0.0362303
GO:0043269	regulation of ion transport	1.71218e-06	-13.2777	700	568	0.0412401
GO:0018212	peptidyl-tyrosine modification	1.77286e-06	-13.2429	150	134	0.00972918
GO:0071704	organic substance metabolic process	1.78313e-06	-13.2371	8302	6260	0.454512
GO:0048589	developmental growth	1.94261e-06	-13.1515	390	326	0.0236695
GO:0002446	neutrophil mediated immunity	1.96208e-06	-13.1415	492	406	0.029478
GO:0031667	response to nutrient levels	1.96208e-06	-13.1415	492	406	0.029478
GO:0006813	potassium ion transport	1.97633e-06	-13.1343	166	147	0.0106731
GO:0098660	inorganic ion transmembrane transport	2.07042e-06	-13.0878	636	518	0.0376098
GO:0016054	organic acid catabolic process	2.09607e-06	-13.0754	259	222	0.0161185
GO:0046395	carboxylic acid catabolic process	2.09607e-06	-13.0754	259	222	0.0161185
GO:0040007	growth	2.13087e-06	-13.059	394	329	0.0238873
GO:0051592	response to calcium ion	2.15897e-06	-13.0459	149	133	0.00965657
GO:0071383	cellular response to steroid hormone stimulus	2.16258e-06	-13.0442	187	164	0.0119074
GO:0043312	neutrophil degranulation	2.1678e-06	-13.0418	482	398	0.0288971
GO:0030003	cellular cation homeostasis	2.21052e-06	-13.0223	622	507	0.0368112
GO:0016053	organic acid biosynthetic process	2.24932e-06	-13.0049	298	253	0.0183693
GO:0006873	cellular ion homeostasis	2.30267e-06	-12.9814	635	517	0.0375372
GO:0007179	transforming growth factor beta receptor signaling pathway	2.30799e-06	-12.9791	108	99	0.00718798
GO:0007018	microtubule-based movement	2.42786e-06	-12.9285	268	229	0.0166267
GO:0046394	carboxylic acid biosynthetic process	2.60564e-06	-12.8578	297	252	0.0182967
GO:0003281	ventricular septum development	2.63738e-06	-12.8457	75	71	0.00515501
GO:0045596	negative regulation of cell differentiation	2.72399e-06	-12.8134	757	611	0.0443622
GO:0048598	embryonic morphogenesis	2.81311e-06	-12.7812	557	456	0.0331083
GO:0051345	positive regulation of hydrolase activity	2.93147e-06	-12.74	765	617	0.0447978
GO:0010721	negative regulation of cell development	3.06378e-06	-12.6959	344	289	0.0209831
GO:0018108	peptidyl-tyrosine phosphorylation	3.19441e-06	-12.6541	147	131	0.00951136
GO:0032386	regulation of intracellular transport	3.39626e-06	-12.5928	348	292	0.0212009
GO:0001101	response to acid chemical	3.51265e-06	-12.5591	343	288	0.0209105
GO:0051302	regulation of cell division	3.72943e-06	-12.4993	168	148	0.0107457
GO:1902903	regulation of supramolecular fiber organization	3.75483e-06	-12.4925	352	295	0.0214187
GO:0010810	regulation of cell-substrate adhesion	3.75569e-06	-12.4922	215	186	0.0135047
GO:0048592	eye morphogenesis	3.88111e-06	-12.4594	146	130	0.00943876
GO:0010035	response to inorganic substance	4.13975e-06	-12.3949	531	435	0.0315835
GO:0048729	tissue morphogenesis	4.14248e-06	-12.3942	558	456	0.0331083
GO:0051649	establishment of localization in cell	4.47639e-06	-12.3167	1805	1409	0.102302
GO:0045184	establishment of protein localization	4.7331e-06	-12.2609	1577	1236	0.0897408
GO:0030198	extracellular matrix organization	4.77042e-06	-12.2531	336	282	0.0204748
GO:0090066	regulation of anatomical structure size	4.84979e-06	-12.2366	507	416	0.030204
GO:0006029	proteoglycan metabolic process	5.23226e-06	-12.1607	92	85	0.00617149
GO:0009894	regulation of catabolic process	5.33722e-06	-12.1408	983	783	0.0568504
GO:0051129	negative regulation of cellular component organization	5.37026e-06	-12.1346	715	577	0.0418936
GO:0060627	regulation of vesicle-mediated transport	5.45374e-06	-12.1192	551	450	0.0326726
GO:0045892	negative regulation of transcription, DNA-templated	5.57181e-06	-12.0978	1203	951	0.0690481
GO:0032956	regulation of actin cytoskeleton organization	5.82115e-06	-12.054	344	288	0.0209105
GO:0010769	regulation of cell morphogenesis involved in differentiation	5.90818e-06	-12.0392	301	254	0.0184419
GO:0051897	positive regulation of protein kinase B signaling	5.99361e-06	-12.0248	176	154	0.0111813
GO:0051056	regulation of small GTPase mediated signal transduction	6.03662e-06	-12.0177	339	284	0.0206201
GO:0001227	DNA-binding transcription repressor activity, RNA polymerase II-specific	6.27923e-06	-11.9783	242	207	0.0150294
GO:0030334	regulation of cell migration	6.36681e-06	-11.9644	951	758	0.0550352
GO:0015849	organic acid transport	6.3689e-06	-11.9641	286	242	0.0175706
GO:0046942	carboxylic acid transport	6.3689e-06	-11.9641	286	242	0.0175706
GO:0006022	aminoglycan metabolic process	6.45137e-06	-11.9512	165	145	0.0105278
GO:0050954	sensory perception of mechanical stimulus	6.45137e-06	-11.9512	165	145	0.0105278
GO:0044782	cilium organization	6.758e-06	-11.9048	357	298	0.0216365
GO:0048871	multicellular organismal homeostasis	6.92605e-06	-11.8802	319	268	0.0194584
GO:0001655	urogenital system development	7.15256e-06	-11.848	314	264	0.0191679
GO:0009636	response to toxic substance	7.61737e-06	-11.7851	503	412	0.0299136
GO:0030522	intracellular receptor signaling pathway	7.73234e-06	-11.7701	164	144	0.0104552
GO:0060271	cilium assembly	7.88756e-06	-11.7502	337	282	0.0204748
GO:0009987	cellular process	7.94985e-06	-11.7424	15461	11499	0.834894
GO:0002263	cell activation involved in immune response	8.87483e-06	-11.6323	622	504	0.0365933
GO:0072330	monocarboxylic acid biosynthetic process	9.16468e-06	-11.6002	184	160	0.0116169
GO:0090287	regulation of cellular response to growth factor stimulus	9.27085e-06	-11.5886	293	247	0.0179336
GO:0000187	activation of MAPK activity	9.83259e-06	-11.5298	152	134	0.00972918
GO:0051962	positive regulation of nervous system development	9.91486e-06	-11.5215	541	441	0.0320192
GO:0010942	positive regulation of cell death	1.03175e-05	-11.4817	730	587	0.0426196
GO:0032465	regulation of cytokinesis	1.04044e-05	-11.4733	89	82	0.00595368
GO:0023014	signal transduction by protein phosphorylation	1.0706e-05	-11.4447	386	320	0.0232339
GO:0040017	positive regulation of locomotion	1.0771e-05	-11.4387	598	485	0.0352138
GO:0060411	cardiac septum morphogenesis	1.10409e-05	-11.4139	76	71	0.00515501
GO:0055074	calcium ion homeostasis	1.15336e-05	-11.3702	445	366	0.0265737
GO:0043065	positive regulation of apoptotic process	1.16513e-05	-11.3601	672	542	0.0393524
GO:1903507	negative regulation of nucleic acid-templated transcription	1.1839e-05	-11.3441	1256	989	0.0718072
GO:0031329	regulation of cellular catabolic process	1.18424e-05	-11.3438	828	662	0.0480651
GO:0050890	cognition	1.18948e-05	-11.3394	296	249	0.0180788
GO:0031347	regulation of defense response	1.19962e-05	-11.3309	802	642	0.0466129
GO:0043068	positive regulation of programmed cell death	1.25206e-05	-11.2881	680	548	0.039788
GO:0048762	mesenchymal cell differentiation	1.25692e-05	-11.2843	156	137	0.009947
GO:0098662	inorganic cation transmembrane transport	1.27622e-05	-11.269	552	449	0.0326
GO:0072503	cellular divalent inorganic cation homeostasis	1.3164e-05	-11.238	462	379	0.0275176
GO:1905475	regulation of protein localization to membrane	1.31897e-05	-11.2361	187	162	0.0117621
GO:0007605	sensory perception of sound	1.32731e-05	-11.2298	145	128	0.00929355
GO:0002366	leukocyte activation involved in immune response	1.32739e-05	-11.2297	618	500	0.0363029
GO:0071496	cellular response to external stimulus	1.3376e-05	-11.222	333	278	0.0201844
GO:0051253	negative regulation of RNA metabolic process	1.35141e-05	-11.2118	1346	1057	0.0767444
GO:0035637	multicellular organismal signaling	1.35934e-05	-11.2059	134	119	0.00864009
GO:1902679	negative regulation of RNA biosynthetic process	1.38933e-05	-11.1841	1258	990	0.0718798
GO:0044282	small molecule catabolic process	1.41913e-05	-11.1629	425	350	0.025412
GO:0007611	learning or memory	1.46752e-05	-11.1294	256	217	0.0157555
GO:0008202	steroid metabolic process	1.46752e-05	-11.1294	256	217	0.0157555
GO:0072001	renal system development	1.49572e-05	-11.1103	280	236	0.017135
GO:0072511	divalent inorganic cation transport	1.51582e-05	-11.097	299	251	0.0182241
GO:0016311	dephosphorylation	1.51582e-05	-11.097	299	251	0.0182241
GO:0006732	coenzyme metabolic process	1.52404e-05	-11.0916	246	209	0.0151746
GO:0003700	DNA-binding transcription factor activity	1.55545e-05	-11.0712	669	539	0.0391345
GO:0046777	protein autophosphorylation	1.5849e-05	-11.0524	191	165	0.01198
GO:0008015	blood circulation	1.58866e-05	-11.05	392	324	0.0235243
GO:0001822	kidney development	1.62061e-05	-11.0301	265	224	0.0162637
GO:0004713	protein tyrosine kinase activity	1.63808e-05	-11.0194	87	80	0.00580847
GO:1903047	mitotic cell cycle process	1.71551e-05	-10.9732	589	477	0.034633
GO:0034599	cellular response to oxidative stress	1.79802e-05	-10.9262	240	204	0.0148116
GO:0030335	positive regulation of cell migration	1.85125e-05	-10.8971	544	442	0.0320918
GO:0003044	regulation of systemic arterial blood pressure mediated by a chemical signal	1.8565e-05	-10.8942	45	44	0.00319466
GO:0044089	positive regulation of cellular component biogenesis	1.9108e-05	-10.8654	517	421	0.0305671
GO:0010975	regulation of neuron projection development	1.9381e-05	-10.8512	499	407	0.0295506
GO:0045088	regulation of innate immune response	1.95044e-05	-10.8449	454	372	0.0270094
GO:0032496	response to lipopolysaccharide	1.95803e-05	-10.841	316	264	0.0191679
GO:0006874	cellular calcium ion homeostasis	2.03378e-05	-10.803	431	354	0.0257025
GO:0051480	regulation of cytosolic calcium ion concentration	2.05943e-05	-10.7905	325	271	0.0196762
GO:1901137	carbohydrate derivative biosynthetic process	2.09534e-05	-10.7732	609	492	0.0357221
GO:0007015	actin filament organization	2.12081e-05	-10.7611	234	199	0.0144486
GO:0003013	circulatory system process	2.20431e-05	-10.7225	403	332	0.0241051
GO:0002218	activation of innate immune response	2.26752e-05	-10.6942	253	214	0.0155376
GO:0072507	divalent inorganic cation homeostasis	2.29678e-05	-10.6814	484	395	0.0286793
GO:0051954	positive regulation of amine transport	2.30607e-05	-10.6774	35	35	0.0025412
GO:0042886	amide transport	2.37868e-05	-10.6464	1553	1212	0.0879983
GO:0009896	positive regulation of catabolic process	2.40554e-05	-10.6352	425	349	0.0253394
GO:2000147	positive regulation of cell motility	2.40557e-05	-10.6351	568	460	0.0333987
GO:0001505	regulation of neurotransmitter levels	2.50954e-05	-10.5928	356	295	0.0214187
GO:0051961	negative regulation of nervous system development	2.54502e-05	-10.5788	314	262	0.0190227
GO:0051272	positive regulation of cellular component movement	2.55991e-05	-10.573	585	473	0.0343426
GO:0010563	negative regulation of phosphorus metabolic process	2.55991e-05	-10.573	585	473	0.0343426
GO:0050807	regulation of synapse organization	2.56487e-05	-10.571	218	186	0.0135047
GO:0015031	protein transport	2.58646e-05	-10.5626	1494	1167	0.084731
GO:0002831	regulation of response to biotic stimulus	2.59332e-05	-10.56	523	425	0.0308575
GO:0006816	calcium ion transport	2.68191e-05	-10.5264	247	209	0.0151746
GO:0046677	response to antibiotic	2.75577e-05	-10.4992	304	254	0.0184419
GO:0044238	primary metabolic process	2.80893e-05	-10.4801	7949	5981	0.434255
GO:0045936	negative regulation of phosphate metabolic process	2.82653e-05	-10.4739	584	472	0.0342699
GO:0006023	aminoglycan biosynthetic process	2.82992e-05	-10.4727	108	97	0.00704276
GO:0022414	reproductive process	2.83189e-05	-10.472	1410	1103	0.0800842
GO:0110053	regulation of actin filament organization	2.85947e-05	-10.4623	261	220	0.0159733
GO:0048870	cell motility	2.99314e-05	-10.4166	1059	836	0.0606985
GO:0051674	localization of cell	2.99314e-05	-10.4166	1059	836	0.0606985
GO:0009611	response to wounding	3.00068e-05	-10.4141	579	468	0.0339795
GO:0000003	reproduction	3.05594e-05	-10.3958	1413	1105	0.0802294
GO:0051656	establishment of organelle localization	3.05963e-05	-10.3946	359	297	0.0215639
GO:0007163	establishment or maintenance of cell polarity	3.05991e-05	-10.3945	192	165	0.01198
GO:0030201	heparan sulfate proteoglycan metabolic process	3.12971e-05	-10.372	34	34	0.0024686
GO:1990823	response to leukemia inhibitory factor	3.1403e-05	-10.3686	96	87	0.00631671
GO:1990830	cellular response to leukemia inhibitory factor	3.1403e-05	-10.3686	96	87	0.00631671
GO:0048640	negative regulation of developmental growth	3.20964e-05	-10.3468	113	101	0.00733319
GO:0043933	protein-containing complex subunit organization	3.28757e-05	-10.3228	1908	1479	0.107384
GO:0001503	ossification	3.2901e-05	-10.322	260	219	0.0159007
GO:0097190	apoptotic signaling pathway	3.31719e-05	-10.3138	279	234	0.0169898
GO:0051260	protein homooligomerization	3.41904e-05	-10.2836	335	278	0.0201844
GO:0009100	glycoprotein metabolic process	3.42359e-05	-10.2822	381	314	0.0227982
GO:0042692	muscle cell differentiation	3.48219e-05	-10.2653	250	211	0.0153198
GO:0098656	anion transmembrane transport	3.55003e-05	-10.246	269	226	0.0164089
GO:0045934	negative regulation of nucleobase-containing compound metabolic process	3.76992e-05	-10.1859	1447	1130	0.0820446
GO:0022402	cell cycle process	3.81435e-05	-10.1742	980	775	0.0562695
GO:0070838	divalent metal ion transport	3.87949e-05	-10.1572	292	244	0.0177158
GO:0009410	response to xenobiotic stimulus	3.87949e-05	-10.1572	292	244	0.0177158
GO:0110020	regulation of actomyosin structure organization	3.88023e-05	-10.157	95	86	0.0062441
GO:0048593	camera-type eye morphogenesis	3.91278e-05	-10.1487	112	100	0.00726058
GO:0001704	formation of primary germ layer	3.91278e-05	-10.1487	112	100	0.00726058
GO:0031960	response to corticosteroid	3.91879e-05	-10.1471	160	139	0.0100922
GO:0000278	mitotic cell cycle	3.9835e-05	-10.1308	672	539	0.0391345
GO:0030111	regulation of Wnt signaling pathway	3.98396e-05	-10.1306	366	302	0.021927
GO:0035725	sodium ion transmembrane transport	3.99575e-05	-10.1277	89	81	0.00588107
GO:0014031	mesenchymal cell development	4.01521e-05	-10.1228	83	76	0.00551804
GO:0048864	stem cell development	4.01521e-05	-10.1228	83	76	0.00551804
GO:0002237	response to molecule of bacterial origin	4.05572e-05	-10.1128	329	273	0.0198214
GO:0007173	epidermal growth factor receptor signaling pathway	4.13564e-05	-10.0933	50	48	0.00348508
GO:0051146	striated muscle cell differentiation	4.13999e-05	-10.0922	205	175	0.012706
GO:1901890	positive regulation of cell junction assembly	4.24743e-05	-10.0666	33	33	0.00239599
GO:0042490	mechanoreceptor differentiation	4.33634e-05	-10.0459	57	54	0.00392071
GO:0030010	establishment of cell polarity	4.33732e-05	-10.0457	117	104	0.00755101
GO:0050806	positive regulation of synaptic transmission	4.37007e-05	-10.0381	149	130	0.00943876
GO:0002009	morphogenesis of an epithelium	4.48832e-05	-10.0114	424	347	0.0251942
GO:0051186	cofactor metabolic process	4.48858e-05	-10.0114	433	354	0.0257025
GO:0030203	glycosaminoglycan metabolic process	4.52072e-05	-10.0043	154	134	0.00972918
GO:0015833	peptide transport	4.61199e-05	-9.98427	1518	1183	0.0858927
GO:0090092	regulation of transmembrane receptor protein serine/threonine kinase signaling pathway	4.75211e-05	-9.95434	243	205	0.0148842
GO:0045619	regulation of lymphocyte differentiation	4.82386e-05	-9.93935	169	146	0.0106005
GO:0050768	negative regulation of neurogenesis	4.84372e-05	-9.93524	295	246	0.017861
GO:0018209	peptidyl-serine modification	4.9055e-05	-9.92257	194	166	0.0120526
GO:1903557	positive regulation of tumor necrosis factor superfamily cytokine production	4.95805e-05	-9.91191	88	80	0.00580847
GO:0014033	neural crest cell differentiation	4.95805e-05	-9.91191	88	80	0.00580847
GO:0044770	cell cycle phase transition	4.96901e-05	-9.90971	276	231	0.0167719
GO:0044092	negative regulation of molecular function	5.01869e-05	-9.89976	1165	915	0.0664343
GO:0031349	positive regulation of defense response	5.08744e-05	-9.88615	481	391	0.0283889
GO:0010811	positive regulation of cell-substrate adhesion	5.71741e-05	-9.76941	121	107	0.00776882
GO:0031644	regulation of nervous system process	5.7187e-05	-9.76918	137	120	0.0087127
GO:0035987	endodermal cell differentiation	5.77333e-05	-9.75968	41	40	0.00290423
GO:0031589	cell-substrate adhesion	5.77585e-05	-9.75924	183	157	0.0113991
GO:0016192	vesicle-mediated transport	5.81873e-05	-9.75184	1890	1463	0.106222
GO:0050803	regulation of synapse structure or activity	5.92756e-05	-9.73331	227	192	0.0139403
GO:0051588	regulation of neurotransmitter transport	5.9728e-05	-9.72571	142	124	0.00900312
GO:1903522	regulation of blood circulation	6.0113e-05	-9.71928	298	248	0.0180062
GO:0009890	negative regulation of biosynthetic process	6.0133e-05	-9.71895	1649	1281	0.0930081
GO:0070482	response to oxygen levels	6.19512e-05	-9.68916	385	316	0.0229434
GO:0034762	regulation of transmembrane transport	6.30952e-05	-9.67087	567	457	0.0331809
GO:1904375	regulation of protein localization to cell periphery	6.37138e-05	-9.66111	115	102	0.00740579
[truncated: 1,453 more rows]

## Sheet: hepg2_zbtb33
TermID	Term	Enrichment	logP	Genes in Term	Target Genes in Term	Fraction of Targets in Term
[truncated: 2,000 more rows]

[truncated: 6 more sheets: k562_atf4, k562_gata1, k562_jun, k562_maff, k562_meis2, k562_runx1]
