# Supplementary material for: ChIP-AP: an integrated analysis pipeline for unbiased ChIP-seq analysis
Source: Brief Bioinform. 2021 Dec 30;23(1):bbab537. doi: 10.1093/bib/bbab537 (PMC8769893; doi:10.1093/bib/bbab537)
Supplement: SuppTable6_bbab537 [file supptable6_bbab537.xlsx]

## Sheet: gm12878_max
TermID	Term	consensus_termID_inverse_rank	consensus_termID_log_inverse_rank	MACS2_termID_inverse_rank	MACS2_termID_log_inverse_rank	GEM_termID_inverse_rank	GEM_termID_log_inverse_rank	HOMER_termID_inverse_rank	HOMER_termID_log_inverse_rank	Genrich_termID_inverse_rank	Genrich_termID_log_inverse_rank
GO:0044260	cellular macromolecule metabolic process	1	0	1	0	1	0	1	0	1	0
GO:0044237	cellular metabolic process	0.5	-0.30103	0.5	-0.30103	0.5	-0.30103	0.5	-0.30103	0.5	-0.30103
GO:0006807	nitrogen compound metabolic process	0.333333	-0.477121	0.25	-0.60206	0.333333	-0.477121	0.142857	-0.845098	0.25	-0.60206
GO:0034641	cellular nitrogen compound metabolic process	0.25	-0.60206	0.1	-1	0.0833333	-1.07918	0.025641	-1.59106	0.0714286	-1.14613
GO:0008152	metabolic process	0.2	-0.69897	0.333333	-0.477121	0.25	-0.60206	0.333333	-0.477121	0.333333	-0.477121
GO:0044238	primary metabolic process	0.166667	-0.778151	0.2	-0.69897	0.166667	-0.778151	0.125	-0.90309	0.2	-0.69897
GO:0071704	organic substance metabolic process	0.142857	-0.845098	0.166667	-0.778151	0.142857	-0.845098	0.111111	-0.954243	0.166667	-0.778151
GO:0043170	macromolecule metabolic process	0.125	-0.90309	0.142857	-0.845098	0.111111	-0.954243	0.0769231	-1.11394	0.125	-0.90309
GO:0044271	cellular nitrogen compound biosynthetic process	0.111111	-0.954243	0.0714286	-1.14613	0.125	-0.90309	0.0555556	-1.25527	0.0625	-1.20412
GO:0046483	heterocycle metabolic process	0.1	-1	0.0526316	-1.27875	0.05	-1.30103	0.0153846	-1.81291	0.05	-1.30103
GO:0006139	nucleobase-containing compound metabolic process	0.0909091	-1.04139	0.0588235	-1.23045	0.047619	-1.32222	0.0175439	-1.75587	0.0555556	-1.25527
GO:0006996	organelle organization	0.0833333	-1.07918	0.0625	-1.20412	0.1	-1	0.166667	-0.778151	0.142857	-0.845098
GO:0006725	cellular aromatic compound metabolic process	0.0769231	-1.11394	0.047619	-1.32222	0.04	-1.39794	0.011236	-1.94939	0.0384615	-1.41497
GO:0034645	cellular macromolecule biosynthetic process	0.0714286	-1.14613	0.0909091	-1.04139	0.0625	-1.20412	0.0625	-1.20412	0.0769231	-1.11394
GO:0090304	nucleic acid metabolic process	0.0666667	-1.17609	0.0434783	-1.36173	0.0384615	-1.41497	0.01	-2	0.0344828	-1.4624
GO:0071840	cellular component organization or biogenesis	0.0625	-1.20412	0.05	-1.30103	0.2	-0.69897	0.25	-0.60206	0.0666667	-1.17609
GO:0044249	cellular biosynthetic process	0.0588235	-1.23045	0.125	-0.90309	0.0666667	-1.17609	0.1	-1	0.1	-1
GO:0009059	macromolecule biosynthetic process	0.0555556	-1.25527	0.0666667	-1.17609	0.0526316	-1.27875	0.0454545	-1.34242	0.0588235	-1.23045
GO:1901576	organic substance biosynthetic process	0.0526316	-1.27875	0.111111	-0.954243	0.0769231	-1.11394	0.0909091	-1.04139	0.0909091	-1.04139
GO:1901360	organic cyclic compound metabolic process	0.05	-1.30103	0.04	-1.39794	0.0344828	-1.4624	0.010101	-1.99564	0.030303	-1.51851
GO:0009058	biosynthetic process	0.047619	-1.32222	0.0833333	-1.07918	0.0714286	-1.14613	0.0714286	-1.14613	0.0833333	-1.07918
GO:0022613	ribonucleoprotein complex biogenesis	0.0454545	-1.34242	0.0333333	-1.47712	0.0909091	-1.04139	0.0192308	-1.716	0.0188679	-1.72428
GO:0044267	cellular protein metabolic process	0.0434783	-1.36173	0.0769231	-1.11394	0.0555556	-1.25527	0.2	-0.69897	0.111111	-0.954243
GO:0010467	gene expression	0.0416667	-1.38021	0.0204082	-1.6902	0.0227273	-1.64345	0.00581395	-2.23553	0.0136986	-1.86332
GO:0034660	ncRNA metabolic process	0.04	-1.39794	0.027027	-1.5682	0.0416667	-1.38021	0.0149254	-1.82607	0.0151515	-1.81954
GO:0016043	cellular component organization	0.0384615	-1.41497	0.030303	-1.51851	0.0588235	-1.23045	0.0833333	-1.07918	0.0434783	-1.36173
GO:0016071	mRNA metabolic process	0.037037	-1.43136	0.0322581	-1.49136	0.03125	-1.50515	0.0138889	-1.85733	0.0232558	-1.63347
GO:0006412	translation	0.0357143	-1.44716	0.0222222	-1.65321	0.037037	-1.43136	0.0119048	-1.92428	0.0128205	-1.89209
GO:0042254	ribosome biogenesis	0.0344828	-1.4624	0.015625	-1.80618	0.0454545	-1.34242	0.0116279	-1.9345	0.00990099	-2.00432
GO:1901564	organonitrogen compound metabolic process	0.0333333	-1.47712	0.0555556	-1.25527	0.0434783	-1.36173	0.0588235	-1.23045	0.0454545	-1.34242
GO:0043604	amide biosynthetic process	0.0322581	-1.49136	0.0172414	-1.76343	0.0294118	-1.53148	0.0111111	-1.95424	0.0125	-1.90309
GO:0043043	peptide biosynthetic process	0.03125	-1.50515	0.0181818	-1.74036	0.0322581	-1.49136	0.0108696	-1.96379	0.0114943	-1.93952
GO:0033554	cellular response to stress	0.030303	-1.51851	0.0454545	-1.34242	0.030303	-1.51851	0.04	-1.39794	0.0526316	-1.27875
GO:0031323	regulation of cellular metabolic process	0.0294118	-1.53148	0.037037	-1.43136	0.0285714	-1.54407	0.0666667	-1.17609	0.047619	-1.32222
GO:0046907	intracellular transport	0.0285714	-1.54407	0.0285714	-1.54407	0.0263158	-1.57978	0.0294118	-1.53148	0.025	-1.60206
GO:0044085	cellular component biogenesis	0.0277778	-1.5563	0.016129	-1.79239	0.0357143	-1.44716	0.0285714	-1.54407	0.0196078	-1.70757
GO:0034470	ncRNA processing	0.027027	-1.5682	0.0185185	-1.73239	0.027027	-1.5682	0.0120482	-1.91908	0.0116279	-1.9345
GO:0016070	RNA metabolic process	0.0263158	-1.57978	0.0105263	-1.97772	0.0113636	-1.94448	0.00357143	-2.44716	0.00892857	-2.04922
GO:0007049	cell cycle	0.025641	-1.59106	0.0243902	-1.61278	0.0217391	-1.66276	0.0243902	-1.61278	0.0263158	-1.57978
GO:0019219	regulation of nucleobase-containing compound metabolic process	0.025	-1.60206	0.0357143	-1.44716	0.0222222	-1.65321	0.0416667	-1.38021	0.0416667	-1.38021
GO:0019538	protein metabolic process	0.0243902	-1.61278	0.0416667	-1.38021	0.0277778	-1.5563	0.0434783	-1.36173	0.0357143	-1.44716
GO:0080090	regulation of primary metabolic process	0.0238095	-1.62325	0.0344828	-1.4624	0.0243902	-1.61278	0.05	-1.30103	0.037037	-1.43136
GO:0006518	peptide metabolic process	0.0232558	-1.63347	0.010989	-1.95904	0.0196078	-1.70757	0.00719424	-2.14301	0.00854701	-2.06819
GO:0043603	cellular amide metabolic process	0.0227273	-1.64345	0.0117647	-1.92942	0.0135135	-1.86923	0.00632911	-2.19866	0.00909091	-2.04139
GO:0051641	cellular localization	0.0222222	-1.65321	0.0277778	-1.5563	0.0333333	-1.47712	0.030303	-1.51851	0.025641	-1.59106
GO:0044265	cellular macromolecule catabolic process	0.0217391	-1.66276	0.03125	-1.50515	0.0114943	-1.93952	0.0217391	-1.66276	0.0222222	-1.65321
GO:0051171	regulation of nitrogen compound metabolic process	0.0212766	-1.6721	0.0294118	-1.53148	0.0238095	-1.62325	0.047619	-1.32222	0.0322581	-1.49136
GO:0018130	heterocycle biosynthetic process	0.0208333	-1.68124	0.0208333	-1.68124	0.02	-1.69897	0.0204082	-1.6902	0.0212766	-1.6721
GO:0016032	viral process	0.0204082	-1.6902	0.0163934	-1.78533	0.025	-1.60206	0.0114943	-1.93952	0.016129	-1.79239
GO:0043412	macromolecule modification	0.02	-1.69897	0.0384615	-1.41497	0.025641	-1.59106	0.0526316	-1.27875	0.04	-1.39794

## Sheet: gm12878_spi1
TermID	Term	consensus_termID_inverse_rank	consensus_termID_log_inverse_rank	MACS2_termID_inverse_rank	MACS2_termID_log_inverse_rank	GEM_termID_inverse_rank	GEM_termID_log_inverse_rank	HOMER_termID_inverse_rank	HOMER_termID_log_inverse_rank	Genrich_termID_inverse_rank	Genrich_termID_log_inverse_rank
GO:0048518	positive regulation of biological process	1	0	1	0	1	0	1	0	1	0
GO:0048522	positive regulation of cellular process	0.5	-0.30103	0.5	-0.30103	0.5	-0.30103	0.5	-0.30103	0.5	-0.30103
GO:0048583	regulation of response to stimulus	0.333333	-0.477121	0.333333	-0.477121	0.333333	-0.477121	0.333333	-0.477121	0.333333	-0.477121
GO:0009893	positive regulation of metabolic process	0.25	-0.60206	0.125	-0.90309	0.125	-0.90309	0.0909091	-1.04139	0.166667	-0.778151
GO:0023051	regulation of signaling	0.2	-0.69897	0.2	-0.69897	0.2	-0.69897	0.2	-0.69897	0.2	-0.69897
GO:0010646	regulation of cell communication	0.166667	-0.778151	0.25	-0.60206	0.25	-0.60206	0.25	-0.60206	0.25	-0.60206
GO:0010604	positive regulation of macromolecule metabolic process	0.142857	-0.845098	0.0769231	-1.11394	0.111111	-0.954243	0.0714286	-1.14613	0.142857	-0.845098
GO:0009966	regulation of signal transduction	0.125	-0.90309	0.142857	-0.845098	0.142857	-0.845098	0.1	-1	0.125	-0.90309
GO:0031325	positive regulation of cellular metabolic process	0.111111	-0.954243	0.0714286	-1.14613	0.0909091	-1.04139	0.0769231	-1.11394	0.1	-1
GO:0051173	positive regulation of nitrogen compound metabolic process	0.1	-1	0.0909091	-1.04139	0.1	-1	0.0833333	-1.07918	0.111111	-0.954243
GO:0002376	immune system process	0.0909091	-1.04139	0.0294118	-1.53148	0.0357143	-1.44716	0.0131579	-1.88081	0.0909091	-1.04139
GO:0035556	intracellular signal transduction	0.0833333	-1.07918	0.0454545	-1.34242	0.0384615	-1.41497	0.0588235	-1.23045	0.0833333	-1.07918
GO:0051179	localization	0.0769231	-1.11394	0.166667	-0.778151	0.166667	-0.778151	0.166667	-0.778151	0.0769231	-1.11394
GO:0001775	cell activation	0.0714286	-1.14613	0.030303	-1.51851	0.0285714	-1.54407	0.0172414	-1.76343	0.0714286	-1.14613
GO:0045321	leukocyte activation	0.0666667	-1.17609	0.0208333	-1.68124	0.0208333	-1.68124	0.0120482	-1.91908	0.0666667	-1.17609
GO:1902531	regulation of intracellular signal transduction	0.0625	-1.20412	0.0357143	-1.44716	0.03125	-1.50515	0.025641	-1.59106	0.0625	-1.20412
GO:0050794	regulation of cellular process	0.0588235	-1.23045	0.0555556	-1.25527	0.0714286	-1.14613	0.0384615	-1.41497	0.0588235	-1.23045
GO:0007166	cell surface receptor signaling pathway	0.0555556	-1.25527	0.05	-1.30103	0.04	-1.39794	0.037037	-1.43136	0.0526316	-1.27875
GO:0071310	cellular response to organic substance	0.0526316	-1.27875	0.03125	-1.50515	0.0322581	-1.49136	0.0238095	-1.62325	0.0555556	-1.25527
GO:0051128	regulation of cellular component organization	0.05	-1.30103	0.0416667	-1.38021	0.0454545	-1.34242	0.0322581	-1.49136	0.047619	-1.32222
GO:0065009	regulation of molecular function	0.047619	-1.32222	0.0322581	-1.49136	0.0344828	-1.4624	0.0357143	-1.44716	0.0454545	-1.34242
GO:0048584	positive regulation of response to stimulus	0.0454545	-1.34242	0.0277778	-1.5563	0.030303	-1.51851	0.0166667	-1.77815	0.0434783	-1.36173
GO:0031323	regulation of cellular metabolic process	0.0434783	-1.36173	0.0588235	-1.23045	0.0666667	-1.17609	0.0555556	-1.25527	0.05	-1.30103
GO:0010647	positive regulation of cell communication	0.0416667	-1.38021	0.0217391	-1.66276	0.0227273	-1.64345	0.0142857	-1.8451	0.0384615	-1.41497
GO:0023056	positive regulation of signaling	0.04	-1.39794	0.0227273	-1.64345	0.0232558	-1.63347	0.0140845	-1.85126	0.0344828	-1.4624
GO:0051239	regulation of multicellular organismal process	0.0384615	-1.41497	0.0344828	-1.4624	0.0625	-1.20412	0.04	-1.39794	0.03125	-1.50515
GO:0010033	response to organic substance	0.037037	-1.43136	0.0333333	-1.47712	0.025	-1.60206	0.030303	-1.51851	0.04	-1.39794
GO:0070887	cellular response to chemical stimulus	0.0357143	-1.44716	0.0263158	-1.57978	0.0277778	-1.5563	0.0243902	-1.61278	0.0416667	-1.38021
GO:0009967	positive regulation of signal transduction	0.0344828	-1.4624	0.0238095	-1.62325	0.0217391	-1.66276	0.0136986	-1.86332	0.0294118	-1.53148
GO:0006793	phosphorus metabolic process	0.0333333	-1.47712	0.0666667	-1.17609	0.047619	-1.32222	0.0526316	-1.27875	0.030303	-1.51851
GO:0006796	phosphate-containing compound metabolic process	0.0322581	-1.49136	0.0625	-1.20412	0.0434783	-1.36173	0.047619	-1.32222	0.027027	-1.5682
GO:0002682	regulation of immune system process	0.03125	-1.50515	0.0121951	-1.91381	0.0149254	-1.82607	0.00943396	-2.02531	0.0357143	-1.44716
GO:0080090	regulation of primary metabolic process	0.030303	-1.51851	0.047619	-1.32222	0.0416667	-1.38021	0.0416667	-1.38021	0.037037	-1.43136
GO:0044093	positive regulation of molecular function	0.0294118	-1.53148	0.015625	-1.80618	0.0166667	-1.77815	0.0188679	-1.72428	0.025641	-1.59106
GO:0044260	cellular macromolecule metabolic process	0.0285714	-1.54407	0.0833333	-1.07918	0.0588235	-1.23045	0.111111	-0.954243	0.0285714	-1.54407
GO:0051171	regulation of nitrogen compound metabolic process	0.0277778	-1.5563	0.0384615	-1.41497	0.037037	-1.43136	0.0344828	-1.4624	0.0277778	-1.5563
GO:0016043	cellular component organization	0.027027	-1.5682	0.111111	-0.954243	0.0833333	-1.07918	0.142857	-0.845098	0.0322581	-1.49136
GO:0016192	vesicle-mediated transport	0.0263158	-1.57978	0.0285714	-1.54407	0.0333333	-1.47712	0.0175439	-1.75587	0.0263158	-1.57978
GO:0051246	regulation of protein metabolic process	0.025641	-1.59106	0.0163934	-1.78533	0.0147059	-1.83251	0.0147059	-1.83251	0.0217391	-1.66276
GO:0071840	cellular component organization or biogenesis	0.025	-1.60206	0.1	-1	0.0769231	-1.11394	0.125	-0.90309	0.0333333	-1.47712
GO:0031399	regulation of protein modification process	0.0243902	-1.61278	0.0204082	-1.6902	0.0212766	-1.6721	0.0192308	-1.716	0.0192308	-1.716
GO:0048523	negative regulation of cellular process	0.0238095	-1.62325	0.025	-1.60206	0.0294118	-1.53148	0.0227273	-1.64345	0.025	-1.60206
GO:0050789	regulation of biological process	0.0232558	-1.63347	0.0144928	-1.83885	0.0181818	-1.74036	0.0121951	-1.91381	0.0212766	-1.6721
GO:0051247	positive regulation of protein metabolic process	0.0227273	-1.64345	0.0119048	-1.92428	0.0113636	-1.94448	0.0128205	-1.89209	0.0185185	-1.73239
GO:0051174	regulation of phosphorus metabolic process	0.0222222	-1.65321	0.0153846	-1.81291	0.02	-1.69897	0.02	-1.69897	0.0149254	-1.82607
GO:0065007	biological regulation	0.0217391	-1.66276	0.0166667	-1.77815	0.0204082	-1.6902	0.0181818	-1.74036	0.0172414	-1.76343
GO:0030155	regulation of cell adhesion	0.0212766	-1.6721	0.0126582	-1.89763	0.0106383	-1.97313	0.00869565	-2.0607	0.0243902	-1.61278
GO:0050793	regulation of developmental process	0.0208333	-1.68124	0.0185185	-1.73239	0.0238095	-1.62325	0.0208333	-1.68124	0.0227273	-1.64345
GO:0019220	regulation of phosphate metabolic process	0.0204082	-1.6902	0.0151515	-1.81954	0.0188679	-1.72428	0.0196078	-1.70757	0.0142857	-1.8451
GO:0050896	response to stimulus	0.02	-1.69897	0.0136986	-1.86332	0.0151515	-1.81954	0.0163934	-1.78533	0.0163934	-1.78533

## Sheet: hepg2_cebpb
TermID	Term	consensus_termID_inverse_rank	consensus_termID_log_inverse_rank	MACS2_termID_inverse_rank	MACS2_termID_log_inverse_rank	GEM_termID_inverse_rank	GEM_termID_log_inverse_rank	HOMER_termID_inverse_rank	HOMER_termID_log_inverse_rank	Genrich_termID_inverse_rank	Genrich_termID_log_inverse_rank
GO:0065008	regulation of biological quality	1	0	0.2	-0.69897	0.5	-0.30103	0.333333	-0.477121	1	0
GO:0051179	localization	0.5	-0.30103	1	0	1	0	1	0	0.5	-0.30103
GO:0048518	positive regulation of biological process	0.333333	-0.477121	0.166667	-0.778151	0.2	-0.69897	0.142857	-0.845098	0.333333	-0.477121
GO:0010646	regulation of cell communication	0.25	-0.60206	0.0625	-1.20412	0.0909091	-1.04139	0.04	-1.39794	0.2	-0.69897
GO:0023051	regulation of signaling	0.2	-0.69897	0.0666667	-1.17609	0.1	-1	0.05	-1.30103	0.25	-0.60206
GO:0032502	developmental process	0.166667	-0.778151	0.333333	-0.477121	0.25	-0.60206	0.2	-0.69897	0.166667	-0.778151
GO:0051239	regulation of multicellular organismal process	0.142857	-0.845098	0.0416667	-1.38021	0.0526316	-1.27875	0.0769231	-1.11394	0.142857	-0.845098
GO:0048856	anatomical structure development	0.125	-0.90309	0.25	-0.60206	0.166667	-0.778151	0.166667	-0.778151	0.125	-0.90309
GO:0048522	positive regulation of cellular process	0.111111	-0.954243	0.0833333	-1.07918	0.0666667	-1.17609	0.0714286	-1.14613	0.1	-1
GO:0048523	negative regulation of cellular process	0.1	-1	0.037037	-1.43136	0.037037	-1.43136	0.0294118	-1.53148	0.0833333	-1.07918
GO:0051234	establishment of localization	0.0909091	-1.04139	0.142857	-0.845098	0.142857	-0.845098	0.125	-0.90309	0.0909091	-1.04139
GO:0050896	response to stimulus	0.0833333	-1.07918	0.5	-0.30103	0.333333	-0.477121	0.5	-0.30103	0.0769231	-1.11394
GO:1901564	organonitrogen compound metabolic process	0.0769231	-1.11394	0.025	-1.60206	0.030303	-1.51851	0.037037	-1.43136	0.111111	-0.954243
GO:0006810	transport	0.0714286	-1.14613	0.111111	-0.954243	0.0833333	-1.07918	0.0909091	-1.04139	0.0714286	-1.14613
GO:0007275	multicellular organism development	0.0666667	-1.17609	0.125	-0.90309	0.0714286	-1.14613	0.111111	-0.954243	0.0588235	-1.23045
GO:0009966	regulation of signal transduction	0.0625	-1.20412	0.0212766	-1.6721	0.025641	-1.59106	0.0142857	-1.8451	0.0625	-1.20412
GO:0016043	cellular component organization	0.0588235	-1.23045	0.0714286	-1.14613	0.125	-0.90309	0.0833333	-1.07918	0.0666667	-1.17609
GO:0032879	regulation of localization	0.0555556	-1.25527	0.0294118	-1.53148	0.0357143	-1.44716	0.027027	-1.5682	0.0555556	-1.25527
GO:0032989	cellular component morphogenesis	0.0526316	-1.27875	0.0434783	-1.36173	0.0333333	-1.47712	0.0138889	-1.85733	0.0526316	-1.27875
GO:0000902	cell morphogenesis	0.05	-1.30103	0.0384615	-1.41497	0.0243902	-1.61278	0.015873	-1.79934	0.047619	-1.32222
GO:0007399	nervous system development	0.047619	-1.32222	0.0769231	-1.11394	0.05	-1.30103	0.0526316	-1.27875	0.04	-1.39794
GO:0070887	cellular response to chemical stimulus	0.0454545	-1.34242	0.0555556	-1.25527	0.0416667	-1.38021	0.0344828	-1.4624	0.0357143	-1.44716
GO:0006793	phosphorus metabolic process	0.0434783	-1.36173	0.0178571	-1.74819	0.0196078	-1.70757	0.047619	-1.32222	0.05	-1.30103
GO:0048468	cell development	0.0416667	-1.38021	0.1	-1	0.0769231	-1.11394	0.030303	-1.51851	0.0333333	-1.47712
GO:0009653	anatomical structure morphogenesis	0.04	-1.39794	0.05	-1.30103	0.0285714	-1.54407	0.0172414	-1.76343	0.0434783	-1.36173
GO:0065009	regulation of molecular function	0.0384615	-1.41497	0.025641	-1.59106	0.0263158	-1.57978	0.0147059	-1.83251	0.0384615	-1.41497
GO:0010033	response to organic substance	0.037037	-1.43136	0.0454545	-1.34242	0.047619	-1.32222	0.0555556	-1.25527	0.0322581	-1.49136
GO:0048583	regulation of response to stimulus	0.0357143	-1.44716	0.027027	-1.5682	0.0384615	-1.41497	0.03125	-1.50515	0.0416667	-1.38021
GO:0071840	cellular component organization or biogenesis	0.0344828	-1.4624	0.0322581	-1.49136	0.0588235	-1.23045	0.0454545	-1.34242	0.0454545	-1.34242
GO:0035556	intracellular signal transduction	0.0333333	-1.47712	0.0357143	-1.44716	0.0294118	-1.53148	0.0208333	-1.68124	0.037037	-1.43136
GO:0048731	system development	0.0322581	-1.49136	0.0526316	-1.27875	0.0454545	-1.34242	0.0416667	-1.38021	0.03125	-1.50515
GO:0031325	positive regulation of cellular metabolic process	0.03125	-1.50515	0.0243902	-1.61278	0.0322581	-1.49136	0.0192308	-1.716	0.0243902	-1.61278
GO:0009719	response to endogenous stimulus	0.030303	-1.51851	0.0192308	-1.716	0.0344828	-1.4624	0.0188679	-1.72428	0.027027	-1.5682
GO:0022008	neurogenesis	0.0294118	-1.53148	0.0333333	-1.47712	0.0232558	-1.63347	0.0285714	-1.54407	0.0294118	-1.53148
GO:0006928	movement of cell or subcellular component	0.0285714	-1.54407	0.0588235	-1.23045	0.0625	-1.20412	0.0588235	-1.23045	0.0227273	-1.64345
GO:0009893	positive regulation of metabolic process	0.0277778	-1.5563	0.030303	-1.51851	0.04	-1.39794	0.0232558	-1.63347	0.0263158	-1.57978
GO:0044093	positive regulation of molecular function	0.027027	-1.5682	0.016129	-1.79239	0.0204082	-1.6902	0.00909091	-2.04139	0.030303	-1.51851
GO:0006796	phosphate-containing compound metabolic process	0.0263158	-1.57978	0.0166667	-1.77815	0.0169492	-1.77085	0.0384615	-1.41497	0.0344828	-1.4624
GO:0050790	regulation of catalytic activity	0.025641	-1.59106	0.0144928	-1.83885	0.0153846	-1.81291	0.00961538	-2.01703	0.0277778	-1.5563
GO:0051049	regulation of transport	0.025	-1.60206	0.015625	-1.80618	0.0163934	-1.78533	0.0131579	-1.88081	0.0285714	-1.54407
GO:0044281	small molecule metabolic process	0.0243902	-1.61278	0.0105263	-1.97772	0.0149254	-1.82607	0.015625	-1.80618	0.02	-1.69897
GO:0048699	generation of neurons	0.0238095	-1.62325	0.0344828	-1.4624	0.0212766	-1.6721	0.0333333	-1.47712	0.0238095	-1.62325
GO:0051173	positive regulation of nitrogen compound metabolic process	0.0232558	-1.63347	0.0181818	-1.74036	0.0227273	-1.64345	0.0153846	-1.81291	0.0232558	-1.63347
GO:0051128	regulation of cellular component organization	0.0227273	-1.64345	0.0169492	-1.77085	0.012987	-1.88649	0.0227273	-1.64345	0.0217391	-1.66276
GO:0010604	positive regulation of macromolecule metabolic process	0.0222222	-1.65321	0.0222222	-1.65321	0.025	-1.60206	0.0181818	-1.74036	0.0212766	-1.6721
GO:1902531	regulation of intracellular signal transduction	0.0217391	-1.66276	0.008	-2.09691	0.0135135	-1.86923	0.00641026	-2.19312	0.0222222	-1.65321
GO:0050794	regulation of cellular process	0.0212766	-1.6721	0.0909091	-1.04139	0.111111	-0.954243	0.25	-0.60206	0.0196078	-1.70757
GO:1901700	response to oxygen-containing compound	0.0208333	-1.68124	0.03125	-1.50515	0.0208333	-1.68124	0.0263158	-1.57978	0.0175439	-1.75587
GO:0071495	cellular response to endogenous stimulus	0.0204082	-1.6902	0.0147059	-1.83251	0.016129	-1.79239	0.0144928	-1.83885	0.0178571	-1.74819
GO:0043085	positive regulation of catalytic activity	0.02	-1.69897	0.010101	-1.99564	0.0140845	-1.85126	0.00757576	-2.12057	0.0188679	-1.72428

## Sheet: hepg2_zbtb33
TermID	Term	consensus_termID_inverse_rank	consensus_termID_log_inverse_rank	MACS2_termID_inverse_rank	MACS2_termID_log_inverse_rank	GEM_termID_inverse_rank	GEM_termID_log_inverse_rank	HOMER_termID_inverse_rank	HOMER_termID_log_inverse_rank	Genrich_termID_inverse_rank	Genrich_termID_log_inverse_rank
GO:0090304	nucleic acid metabolic process	1	0	1	0	0.333333	-0.477121	0.0357143	-1.44716	1	0
GO:0046483	heterocycle metabolic process	0.5	-0.30103	0.2	-0.69897	0.166667	-0.778151	0.0769231	-1.11394	0.5	-0.30103
GO:0006725	cellular aromatic compound metabolic process	0.333333	-0.477121	0.142857	-0.845098	0.142857	-0.845098	0.0714286	-1.14613	0.25	-0.60206
GO:0006139	nucleobase-containing compound metabolic process	0.25	-0.60206	0.166667	-0.778151	0.2	-0.69897	0.0666667	-1.17609	0.166667	-0.778151
GO:1901360	organic cyclic compound metabolic process	0.2	-0.69897	0.333333	-0.477121	0.125	-0.90309	0.0909091	-1.04139	0.333333	-0.477121
GO:0044237	cellular metabolic process	0.166667	-0.778151	0.25	-0.60206	0.5	-0.30103	1	0	0.2	-0.69897
GO:0034641	cellular nitrogen compound metabolic process	0.142857	-0.845098	0.111111	-0.954243	0.0909091	-1.04139	0.0833333	-1.07918	0.142857	-0.845098
GO:0016071	mRNA metabolic process	0.125	-0.90309	0.5	-0.30103	1	0	0.111111	-0.954243	0.111111	-0.954243
GO:0044260	cellular macromolecule metabolic process	0.111111	-0.954243	0.0909091	-1.04139	0.111111	-0.954243	0.166667	-0.778151	0.125	-0.90309
GO:0043170	macromolecule metabolic process	0.1	-1	0.0666667	-1.17609	0.0769231	-1.11394	0.125	-0.90309	0.1	-1
GO:0022613	ribonucleoprotein complex biogenesis	0.0909091	-1.04139	0.125	-0.90309	0.25	-0.60206	0.0243902	-1.61278	0.0666667	-1.17609
GO:0034645	cellular macromolecule biosynthetic process	0.0833333	-1.07918	0.0526316	-1.27875	0.0526316	-1.27875	0.015625	-1.80618	0.0625	-1.20412
GO:0008152	metabolic process	0.0769231	-1.11394	0.0833333	-1.07918	0.1	-1	0.25	-0.60206	0.0909091	-1.04139
GO:0071704	organic substance metabolic process	0.0714286	-1.14613	0.0769231	-1.11394	0.0714286	-1.14613	0.5	-0.30103	0.0833333	-1.07918
GO:0006807	nitrogen compound metabolic process	0.0666667	-1.17609	0.0714286	-1.14613	0.0666667	-1.17609	0.2	-0.69897	0.0714286	-1.14613
GO:0044238	primary metabolic process	0.0625	-1.20412	0.1	-1	0.0833333	-1.07918	0.333333	-0.477121	0.0769231	-1.11394
GO:0044271	cellular nitrogen compound biosynthetic process	0.0588235	-1.23045	0.0344828	-1.4624	0.0344828	-1.4624	0.0333333	-1.47712	0.0555556	-1.25527
GO:0016070	RNA metabolic process	0.0555556	-1.25527	0.0555556	-1.25527	0.0588235	-1.23045	0.00862069	-2.06446	0.0526316	-1.27875
GO:0009059	macromolecule biosynthetic process	0.0526316	-1.27875	0.0384615	-1.41497	0.0322581	-1.49136	0.0151515	-1.81954	0.0588235	-1.23045
GO:0000184	nuclear-transcribed mRNA catabolic process, nonsense-mediated decay	0.05	-1.30103	0.0277778	-1.5563	0.0416667	-1.38021	0.00675676	-2.17026	0.0454545	-1.34242
GO:0051276	chromosome organization	0.047619	-1.32222	0.047619	-1.32222	0.0454545	-1.34242	0.0526316	-1.27875	0.0434783	-1.36173
GO:0010467	gene expression	0.0454545	-1.34242	0.0588235	-1.23045	0.0555556	-1.25527	0.0102041	-1.99123	0.05	-1.30103
GO:0000956	nuclear-transcribed mRNA catabolic process	0.0434783	-1.36173	0.02	-1.69897	0.0285714	-1.54407	0.00420168	-2.37658	0.04	-1.39794
GO:0006402	mRNA catabolic process	0.0416667	-1.38021	0.0285714	-1.54407	0.0357143	-1.44716	0.00769231	-2.11394	0.0333333	-1.47712
GO:0042254	ribosome biogenesis	0.04	-1.39794	0.0208333	-1.68124	0.0277778	-1.5563	0.00621118	-2.20683	0.037037	-1.43136
GO:0044249	cellular biosynthetic process	0.0384615	-1.41497	0.030303	-1.51851	0.0212766	-1.6721	0.047619	-1.32222	0.047619	-1.32222
GO:0006613	cotranslational protein targeting to membrane	0.037037	-1.43136	0.027027	-1.5682	0.0204082	-1.6902	0.00436681	-2.35984	0.0294118	-1.53148
GO:0006401	RNA catabolic process	0.0357143	-1.44716	0.0217391	-1.66276	0.0294118	-1.53148	0.00595238	-2.22531	0.025	-1.60206
GO:0006614	SRP-dependent cotranslational protein targeting to membrane	0.0344828	-1.4624	0.0232558	-1.63347	0.0172414	-1.76343	0.00408163	-2.38917	0.0263158	-1.57978
GO:1901576	organic substance biosynthetic process	0.0333333	-1.47712	0.025641	-1.59106	0.0181818	-1.74036	0.0625	-1.20412	0.0416667	-1.38021
GO:0071840	cellular component organization or biogenesis	0.0322581	-1.49136	0.0625	-1.20412	0.0625	-1.20412	0.142857	-0.845098	0.0227273	-1.64345
GO:0009058	biosynthetic process	0.03125	-1.50515	0.0222222	-1.65321	0.0163934	-1.78533	0.0454545	-1.34242	0.0384615	-1.41497
GO:0034654	nucleobase-containing compound biosynthetic process	0.030303	-1.51851	0.0107527	-1.96848	0.0131579	-1.88081	0.0108696	-1.96379	0.0222222	-1.65321
GO:0006259	DNA metabolic process	0.0294118	-1.53148	0.0136986	-1.86332	0.0133333	-1.87506	0.00512821	-2.29003	0.027027	-1.5682
GO:0018130	heterocycle biosynthetic process	0.0285714	-1.54407	0.0104167	-1.98227	0.0114943	-1.93952	0.0111111	-1.95424	0.0208333	-1.68124
GO:0006397	mRNA processing	0.0277778	-1.5563	0.0333333	-1.47712	0.04	-1.39794	0.0434783	-1.36173	0.030303	-1.51851
GO:0010556	regulation of macromolecule biosynthetic process	0.027027	-1.5682	0.0172414	-1.76343	0.025641	-1.59106	0.030303	-1.51851	0.0285714	-1.54407
GO:0019438	aromatic compound biosynthetic process	0.0263158	-1.57978	0.00900901	-2.04532	0.0111111	-1.95424	0.01	-2	0.0188679	-1.72428
GO:0045047	protein targeting to ER	0.025641	-1.59106	0.0212766	-1.6721	0.0136986	-1.86332	0.00233645	-2.63144	0.0185185	-1.73239
GO:0000377	RNA splicing, via transesterification reactions with bulged adenosine as nucleophile	0.025	-1.60206	0.04	-1.39794	0.047619	-1.32222	0.0555556	-1.25527	0.0344828	-1.4624
GO:0000398	mRNA splicing, via spliceosome	0.0243902	-1.61278	0.0416667	-1.38021	0.05	-1.30103	0.0588235	-1.23045	0.0357143	-1.44716
GO:0009889	regulation of biosynthetic process	0.0238095	-1.62325	0.0169492	-1.77085	0.025	-1.60206	0.037037	-1.43136	0.025641	-1.59106
GO:0071103	DNA conformation change	0.0232558	-1.63347	0.0227273	-1.64345	0.0208333	-1.68124	0.0104167	-1.98227	0.02	-1.69897
GO:0000375	RNA splicing, via transesterification reactions	0.0227273	-1.64345	0.0357143	-1.44716	0.0434783	-1.36173	0.05	-1.30103	0.0322581	-1.49136
GO:2000112	regulation of cellular macromolecule biosynthetic process	0.0222222	-1.65321	0.016129	-1.79239	0.0243902	-1.61278	0.0217391	-1.66276	0.0277778	-1.5563
GO:0019222	regulation of metabolic process	0.0217391	-1.66276	0.0196078	-1.70757	0.0227273	-1.64345	0.010989	-1.95904	0.0196078	-1.70757
GO:0072599	establishment of protein localization to endoplasmic reticulum	0.0212766	-1.6721	0.0178571	-1.74819	0.0123457	-1.90849	0.0017452	-2.75815	0.0172414	-1.76343
GO:0031323	regulation of cellular metabolic process	0.0208333	-1.68124	0.0192308	-1.716	0.0222222	-1.65321	0.0322581	-1.49136	0.0175439	-1.75587
GO:0006281	DNA repair	0.0204082	-1.6902	0.0131579	-1.88081	0.0128205	-1.89209	0.00346021	-2.4609	0.0243902	-1.61278
GO:0008380	RNA splicing	0.02	-1.69897	0.0243902	-1.61278	0.03125	-1.50515	0.04	-1.39794	0.03125	-1.50515

## Sheet: k562_ATF4
TermID	Term	consensus_termID_inverse_rank	consensus_termID_log_inverse_rank	MACS2_termID_inverse_rank	MACS2_termID_log_inverse_rank	GEM_termID_inverse_rank	GEM_termID_log_inverse_rank	HOMER_termID_inverse_rank	HOMER_termID_log_inverse_rank	Genrich_termID_inverse_rank	Genrich_termID_log_inverse_rank
GO:0065008	regulation of biological quality	1	0	0.047619	-1.32222	0.25	-0.60206	0.1	-1	0.5	-0.30103
GO:0048518	positive regulation of biological process	0.5	-0.30103	0.166667	-0.778151	0.2	-0.69897	0.142857	-0.845098	1	0
GO:0016043	cellular component organization	0.333333	-0.477121	0.5	-0.30103	0.5	-0.30103	0.333333	-0.477121	0.333333	-0.477121
GO:0035556	intracellular signal transduction	0.25	-0.60206	0.0588235	-1.23045	0.166667	-0.778151	0.0666667	-1.17609	0.166667	-0.778151
GO:0071840	cellular component organization or biogenesis	0.2	-0.69897	1	0	0.333333	-0.477121	0.5	-0.30103	0.25	-0.60206
GO:0051179	localization	0.166667	-0.778151	0.25	-0.60206	1	0	1	0	0.125	-0.90309
GO:0048522	positive regulation of cellular process	0.142857	-0.845098	0.0909091	-1.04139	0.111111	-0.954243	0.0909091	-1.04139	0.2	-0.69897
GO:0048468	cell development	0.125	-0.90309	0.025	-1.60206	0.0666667	-1.17609	0.02	-1.69897	0.0909091	-1.04139
GO:0050896	response to stimulus	0.111111	-0.954243	0.0232558	-1.63347	0.125	-0.90309	0.05	-1.30103	0.142857	-0.845098
GO:0023051	regulation of signaling	0.1	-1	0.0416667	-1.38021	0.0714286	-1.14613	0.2	-0.69897	0.111111	-0.954243
GO:0010646	regulation of cell communication	0.0909091	-1.04139	0.0434783	-1.36173	0.0625	-1.20412	0.166667	-0.778151	0.1	-1
GO:0050794	regulation of cellular process	0.0833333	-1.07918	0.0333333	-1.47712	0.0769231	-1.11394	0.0357143	-1.44716	0.0769231	-1.11394
GO:0051716	cellular response to stimulus	0.0769231	-1.11394	0.0192308	-1.716	0.0909091	-1.04139	0.0434783	-1.36173	0.0833333	-1.07918
GO:0032502	developmental process	0.0714286	-1.14613	0.0136986	-1.86332	0.0833333	-1.07918	0.0277778	-1.5563	0.0666667	-1.17609
GO:0048856	anatomical structure development	0.0666667	-1.17609	0.0121951	-1.91381	0.0588235	-1.23045	0.0192308	-1.716	0.0454545	-1.34242
GO:0048699	generation of neurons	0.0625	-1.20412	0.0119048	-1.92428	0.027027	-1.5682	0.0149254	-1.82607	0.047619	-1.32222
GO:0022008	neurogenesis	0.0588235	-1.23045	0.0120482	-1.91908	0.0238095	-1.62325	0.010989	-1.95904	0.0555556	-1.25527
GO:0009653	anatomical structure morphogenesis	0.0555556	-1.25527	0.0104167	-1.98227	0.0416667	-1.38021	0.0188679	-1.72428	0.0526316	-1.27875
GO:0051128	regulation of cellular component organization	0.0526316	-1.27875	0.05	-1.30103	0.0277778	-1.5563	0.047619	-1.32222	0.0625	-1.20412
GO:1901564	organonitrogen compound metabolic process	0.05	-1.30103	0.2	-0.69897	0.0526316	-1.27875	0.111111	-0.954243	0.0714286	-1.14613
GO:0032989	cellular component morphogenesis	0.047619	-1.32222	0.00877193	-2.0569	0.0285714	-1.54407	0.0175439	-1.75587	0.0588235	-1.23045
GO:0048583	regulation of response to stimulus	0.0454545	-1.34242	0.02	-1.69897	0.0204082	-1.6902	0.0714286	-1.14613	0.0384615	-1.41497
GO:0048523	negative regulation of cellular process	0.0434783	-1.36173	0.0277778	-1.5563	0.0333333	-1.47712	0.04	-1.39794	0.04	-1.39794
GO:0000902	cell morphogenesis	0.0416667	-1.38021	0.00952381	-2.02119	0.0227273	-1.64345	0.0135135	-1.86923	0.0416667	-1.38021
GO:0071495	cellular response to endogenous stimulus	0.04	-1.39794	0.0181818	-1.74036	0.0232558	-1.63347	0.0294118	-1.53148	0.025641	-1.59106
GO:0043412	macromolecule modification	0.0384615	-1.41497	0.1	-1	0.03125	-1.50515	0.0555556	-1.25527	0.0344828	-1.4624
GO:0006464	cellular protein modification process	0.037037	-1.43136	0.0714286	-1.14613	0.0357143	-1.44716	0.0384615	-1.41497	0.0357143	-1.44716
GO:0036211	protein modification process	0.0357143	-1.44716	0.0769231	-1.11394	0.037037	-1.43136	0.037037	-1.43136	0.037037	-1.43136
GO:0006793	phosphorus metabolic process	0.0344828	-1.4624	0.0833333	-1.07918	0.0555556	-1.25527	0.0625	-1.20412	0.0434783	-1.36173
GO:0048666	neuron development	0.0333333	-1.47712	0.011236	-1.94939	0.015625	-1.80618	0.0114943	-1.93952	0.025	-1.60206
GO:0051239	regulation of multicellular organismal process	0.0322581	-1.49136	0.00925926	-2.03342	0.0212766	-1.6721	0.0131579	-1.88081	0.030303	-1.51851
GO:0009719	response to endogenous stimulus	0.03125	-1.50515	0.0196078	-1.70757	0.025641	-1.59106	0.0227273	-1.64345	0.0243902	-1.61278
GO:0120036	plasma membrane bounded cell projection organization	0.030303	-1.51851	0.015873	-1.79934	0.0294118	-1.53148	0.0222222	-1.65321	0.0232558	-1.63347
GO:0009966	regulation of signal transduction	0.0294118	-1.53148	0.0204082	-1.6902	0.0185185	-1.73239	0.0833333	-1.07918	0.0333333	-1.47712
GO:0050793	regulation of developmental process	0.0285714	-1.54407	0.00840336	-2.07555	0.0138889	-1.85733	0.0123457	-1.90849	0.0238095	-1.62325
GO:0006796	phosphate-containing compound metabolic process	0.0277778	-1.5563	0.0666667	-1.17609	0.05	-1.30103	0.0588235	-1.23045	0.0294118	-1.53148
GO:0048869	cellular developmental process	0.027027	-1.5682	0.00409836	-2.38739	0.0131579	-1.88081	0.00609756	-2.21484	0.0222222	-1.65321
GO:0006928	movement of cell or subcellular component	0.0263158	-1.57978	0.0166667	-1.77815	0.0434783	-1.36173	0.0212766	-1.6721	0.0188679	-1.72428
GO:0010033	response to organic substance	0.025641	-1.59106	0.0222222	-1.65321	0.0222222	-1.65321	0.030303	-1.51851	0.0285714	-1.54407
GO:0030154	cell differentiation	0.025	-1.60206	0.00373134	-2.42813	0.010989	-1.95904	0.00510204	-2.29226	0.0208333	-1.68124
GO:0009725	response to hormone	0.0243902	-1.61278	0.0126582	-1.89763	0.0151515	-1.81954	0.0138889	-1.85733	0.0217391	-1.66276
GO:0007010	cytoskeleton organization	0.0238095	-1.62325	0.0172414	-1.76343	0.0263158	-1.57978	0.0208333	-1.68124	0.0138889	-1.85733
GO:0044260	cellular macromolecule metabolic process	0.0232558	-1.63347	0.333333	-0.477121	0.047619	-1.32222	0.0769231	-1.11394	0.05	-1.30103
GO:0007399	nervous system development	0.0227273	-1.64345	0.0151515	-1.81954	0.0188679	-1.72428	0.00806452	-2.09342	0.027027	-1.5682
GO:0030030	cell projection organization	0.0222222	-1.65321	0.0123457	-1.90849	0.025	-1.60206	0.0181818	-1.74036	0.0169492	-1.77085
GO:0023052	signaling	0.0217391	-1.66276	0.0034965	-2.45637	0.0208333	-1.68124	0.00763359	-2.11727	0.0153846	-1.81291
GO:0007154	cell communication	0.0212766	-1.6721	0.00423729	-2.37291	0.030303	-1.51851	0.00884956	-2.05308	0.0166667	-1.77815
GO:0065007	biological regulation	0.0208333	-1.68124	0.0169492	-1.77085	0.0217391	-1.66276	0.0153846	-1.81291	0.0204082	-1.6902
GO:0051234	establishment of localization	0.0204082	-1.6902	0.111111	-0.954243	0.142857	-0.845098	0.25	-0.60206	0.0212766	-1.6721
GO:0051173	positive regulation of nitrogen compound metabolic process	0.02	-1.69897	0.0384615	-1.41497	0.0384615	-1.41497	0.0243902	-1.61278	0.0322581	-1.49136

## Sheet: k562_gata1
TermID	Term	consensus_termID_inverse_rank	consensus_termID_log_inverse_rank	MACS2_termID_inverse_rank	MACS2_termID_log_inverse_rank	GEM_termID_inverse_rank	GEM_termID_log_inverse_rank	HOMER_termID_inverse_rank	HOMER_termID_log_inverse_rank	Genrich_termID_inverse_rank	Genrich_termID_log_inverse_rank
GO:0048518	positive regulation of biological process	1	0	0.5	-0.30103	0.333333	-0.477121	0.5	-0.30103	1	0
GO:0051239	regulation of multicellular organismal process	0.5	-0.30103	0.0212766	-1.6721	0.0769231	-1.11394	0.0526316	-1.27875	0.5	-0.30103
GO:0050793	regulation of developmental process	0.333333	-0.477121	0.03125	-1.50515	0.0714286	-1.14613	0.0294118	-1.53148	0.25	-0.60206
GO:0048522	positive regulation of cellular process	0.25	-0.60206	0.166667	-0.778151	0.142857	-0.845098	0.125	-0.90309	0.333333	-0.477121
GO:0032502	developmental process	0.2	-0.69897	0.0434783	-1.36173	0.0555556	-1.25527	0.0714286	-1.14613	0.2	-0.69897
GO:0007275	multicellular organism development	0.166667	-0.778151	0.0277778	-1.5563	0.0454545	-1.34242	0.04	-1.39794	0.166667	-0.778151
GO:0048856	anatomical structure development	0.142857	-0.845098	0.0322581	-1.49136	0.05	-1.30103	0.0588235	-1.23045	0.111111	-0.954243
GO:0000904	cell morphogenesis involved in differentiation	0.125	-0.90309	0.00568182	-2.24551	0.010101	-1.99564	0.00561798	-2.25042	0.0625	-1.20412
GO:0048731	system development	0.111111	-0.954243	0.016129	-1.79239	0.0196078	-1.70757	0.0192308	-1.716	0.0909091	-1.04139
GO:0050896	response to stimulus	0.1	-1	0.333333	-0.477121	1	0	0.25	-0.60206	0.1	-1
GO:0009893	positive regulation of metabolic process	0.0909091	-1.04139	0.1	-1	0.0909091	-1.04139	0.0769231	-1.11394	0.142857	-0.845098
GO:0009653	anatomical structure morphogenesis	0.0833333	-1.07918	0.0384615	-1.41497	0.0666667	-1.17609	0.05	-1.30103	0.0666667	-1.17609
GO:0010646	regulation of cell communication	0.0769231	-1.11394	0.037037	-1.43136	0.037037	-1.43136	0.047619	-1.32222	0.125	-0.90309
GO:0065008	regulation of biological quality	0.0714286	-1.14613	0.2	-0.69897	0.5	-0.30103	0.333333	-0.477121	0.0714286	-1.14613
GO:0010604	positive regulation of macromolecule metabolic process	0.0666667	-1.17609	0.0454545	-1.34242	0.0322581	-1.49136	0.0384615	-1.41497	0.0769231	-1.11394
GO:0051179	localization	0.0625	-1.20412	1	0	0.25	-0.60206	1	0	0.0454545	-1.34242
GO:0000902	cell morphogenesis	0.0588235	-1.23045	0.00934579	-2.02938	0.0151515	-1.81954	0.0131579	-1.88081	0.0384615	-1.41497
GO:0023051	regulation of signaling	0.0555556	-1.25527	0.0416667	-1.38021	0.0344828	-1.4624	0.0555556	-1.25527	0.0833333	-1.07918
GO:0045595	regulation of cell differentiation	0.0526316	-1.27875	0.0169492	-1.77085	0.0169492	-1.77085	0.011236	-1.94939	0.05	-1.30103
GO:0006928	movement of cell or subcellular component	0.05	-1.30103	0.0175439	-1.75587	0.0153846	-1.81291	0.0217391	-1.66276	0.0285714	-1.54407
GO:0030154	cell differentiation	0.047619	-1.32222	0.00892857	-2.04922	0.015625	-1.80618	0.0120482	-1.91908	0.047619	-1.32222
GO:0048869	cellular developmental process	0.0454545	-1.34242	0.0117647	-1.92942	0.0163934	-1.78533	0.0140845	-1.85126	0.0434783	-1.36173
GO:0051173	positive regulation of nitrogen compound metabolic process	0.0434783	-1.36173	0.04	-1.39794	0.030303	-1.51851	0.0416667	-1.38021	0.0526316	-1.27875
GO:0031325	positive regulation of cellular metabolic process	0.0416667	-1.38021	0.05	-1.30103	0.0434783	-1.36173	0.0454545	-1.34242	0.04	-1.39794
GO:0048583	regulation of response to stimulus	0.04	-1.39794	0.047619	-1.32222	0.1	-1	0.0434783	-1.36173	0.0555556	-1.25527
GO:0065009	regulation of molecular function	0.0384615	-1.41497	0.0526316	-1.27875	0.04	-1.39794	0.037037	-1.43136	0.0416667	-1.38021
GO:0048667	cell morphogenesis involved in neuron differentiation	0.037037	-1.43136	0.00215517	-2.66652	0.00471698	-2.32634	0.00353357	-2.45179	0.025641	-1.59106
GO:0009966	regulation of signal transduction	0.0357143	-1.44716	0.0344828	-1.4624	0.0384615	-1.41497	0.0357143	-1.44716	0.0588235	-1.23045
GO:0035556	intracellular signal transduction	0.0344828	-1.4624	0.0714286	-1.14613	0.2	-0.69897	0.0666667	-1.17609	0.0294118	-1.53148
GO:0007409	axonogenesis	0.0333333	-1.47712	0.00123153	-2.90956	0.00403226	-2.39445	0.00220264	-2.65706	0.025	-1.60206
GO:2000026	regulation of multicellular organismal development	0.0322581	-1.49136	0.00769231	-2.11394	0.012987	-1.88649	0.008	-2.09691	0.037037	-1.43136
GO:0072358	cardiovascular system development	0.03125	-1.50515	0.0142857	-1.8451	0.0172414	-1.76343	0.0121951	-1.91381	0.0357143	-1.44716
GO:0072359	circulatory system development	0.030303	-1.51851	0.00793651	-2.10037	0.00925926	-2.03342	0.00909091	-2.04139	0.0344828	-1.4624
GO:0040011	locomotion	0.0294118	-1.53148	0.0222222	-1.65321	0.0232558	-1.63347	0.0212766	-1.6721	0.0232558	-1.63347
GO:0001944	vasculature development	0.0285714	-1.54407	0.0135135	-1.86923	0.015873	-1.79934	0.010989	-1.95904	0.03125	-1.50515
GO:0001568	blood vessel development	0.0277778	-1.5563	0.0136986	-1.86332	0.0166667	-1.77815	0.0119048	-1.92428	0.030303	-1.51851
GO:0002376	immune system process	0.027027	-1.5682	0.02	-1.69897	0.0217391	-1.66276	0.00980392	-2.0086	0.0322581	-1.49136
GO:0032989	cellular component morphogenesis	0.0263158	-1.57978	0.00970874	-2.01284	0.0128205	-1.89209	0.0136986	-1.86332	0.0212766	-1.6721
GO:0050790	regulation of catalytic activity	0.025641	-1.59106	0.0294118	-1.53148	0.0238095	-1.62325	0.0147059	-1.83251	0.0277778	-1.5563
GO:0061564	axon development	0.025	-1.60206	0.0015015	-2.82347	0.00497512	-2.3032	0.00224215	-2.64933	0.0208333	-1.68124
GO:0048468	cell development	0.0243902	-1.61278	0.00980392	-2.0086	0.0178571	-1.74819	0.012987	-1.88649	0.0217391	-1.66276
GO:0007411	axon guidance	0.0238095	-1.62325	0.00111483	-2.95279	0.0034965	-2.45637	0.00186916	-2.72835	0.0192308	-1.716
GO:0035295	tube development	0.0232558	-1.63347	0.012987	-1.88649	0.025	-1.60206	0.0175439	-1.75587	0.0263158	-1.57978
GO:0030218	erythrocyte differentiation	0.0227273	-1.64345	0.0049505	-2.30535	0.00324675	-2.48855	0.00369004	-2.43297	0.0227273	-1.64345
GO:0048513	animal organ development	0.0222222	-1.65321	0.00558659	-2.25285	0.00847458	-2.07188	0.00456621	-2.34044	0.027027	-1.5682
GO:0007399	nervous system development	0.0217391	-1.66276	0.00684932	-2.16435	0.0107527	-1.96848	0.0104167	-1.98227	0.0178571	-1.74819
GO:0097485	neuron projection guidance	0.0212766	-1.6721	0.000997009	-3.0013	0.00319489	-2.49554	0.00178253	-2.74896	0.0166667	-1.77815
GO:0030155	regulation of cell adhesion	0.0208333	-1.68124	0.00473934	-2.32428	0.010989	-1.95904	0.00423729	-2.37291	0.0204082	-1.6902
GO:0051234	establishment of localization	0.0204082	-1.6902	0.25	-0.60206	0.166667	-0.778151	0.2	-0.69897	0.015873	-1.79934
GO:0006810	transport	0.02	-1.69897	0.125	-0.90309	0.111111	-0.954243	0.142857	-0.845098	0.0172414	-1.76343

## Sheet: k562_jun
TermID	Term	consensus_termID_inverse_rank	consensus_termID_log_inverse_rank	MACS2_termID_inverse_rank	MACS2_termID_log_inverse_rank	GEM_termID_inverse_rank	GEM_termID_log_inverse_rank	HOMER_termID_inverse_rank	HOMER_termID_log_inverse_rank	Genrich_termID_inverse_rank	Genrich_termID_log_inverse_rank
GO:0032502	developmental process	1	0	0.00526316	-2.27875	0.0204082	-1.6902	0.030303	-1.51851	1	0
GO:0048522	positive regulation of cellular process	0.5	-0.30103	0.0454545	-1.34242	0.333333	-0.477121	0.25	-0.60206	0.5	-0.30103
GO:0048856	anatomical structure development	0.333333	-0.477121	0.00392157	-2.40654	0.0166667	-1.77815	0.0263158	-1.57978	0.25	-0.60206
GO:0048518	positive regulation of biological process	0.25	-0.60206	0.0909091	-1.04139	1	0	0.333333	-0.477121	0.333333	-0.477121
GO:0007275	multicellular organism development	0.2	-0.69897	0.00310559	-2.50786	0.0136986	-1.86332	0.0204082	-1.6902	0.2	-0.69897
GO:0048731	system development	0.166667	-0.778151	0.00245098	-2.61066	0.0105263	-1.97772	0.0181818	-1.74036	0.142857	-0.845098
GO:0023051	regulation of signaling	0.142857	-0.845098	0.0116279	-1.9345	0.0833333	-1.07918	0.125	-0.90309	0.166667	-0.778151
GO:0010646	regulation of cell communication	0.125	-0.90309	0.0119048	-1.92428	0.1	-1	0.111111	-0.954243	0.125	-0.90309
GO:0009966	regulation of signal transduction	0.111111	-0.954243	0.0149254	-1.82607	0.125	-0.90309	0.0769231	-1.11394	0.111111	-0.954243
GO:0035556	intracellular signal transduction	0.1	-1	0.015873	-1.79934	0.0416667	-1.38021	0.04	-1.39794	0.0833333	-1.07918
GO:0048869	cellular developmental process	0.0909091	-1.04139	0.00287356	-2.54158	0.00854701	-2.06819	0.0128205	-1.89209	0.0909091	-1.04139
GO:0031325	positive regulation of cellular metabolic process	0.0833333	-1.07918	0.0526316	-1.27875	0.142857	-0.845098	0.0714286	-1.14613	0.1	-1
GO:0030154	cell differentiation	0.0769231	-1.11394	0.00259067	-2.58659	0.00833333	-2.07918	0.0117647	-1.92942	0.0769231	-1.11394
GO:0065009	regulation of molecular function	0.0714286	-1.14613	0.0104167	-1.98227	0.0238095	-1.62325	0.0285714	-1.54407	0.0555556	-1.25527
GO:0009893	positive regulation of metabolic process	0.0666667	-1.17609	0.1	-1	0.2	-0.69897	0.166667	-0.778151	0.0714286	-1.14613
GO:1902531	regulation of intracellular signal transduction	0.0625	-1.20412	0.0105263	-1.97772	0.0285714	-1.54407	0.0277778	-1.5563	0.0625	-1.20412
GO:0051716	cellular response to stimulus	0.0588235	-1.23045	0.00540541	-2.26717	0.0133333	-1.87506	0.0151515	-1.81954	0.047619	-1.32222
GO:0065008	regulation of biological quality	0.0555556	-1.25527	0.0103093	-1.98677	0.0277778	-1.5563	0.0294118	-1.53148	0.0526316	-1.27875
GO:0007154	cell communication	0.0526316	-1.27875	0.00141643	-2.8488	0.00746269	-2.1271	0.00680272	-2.16732	0.0434783	-1.36173
GO:0048583	regulation of response to stimulus	0.05	-1.30103	0.0108696	-1.96379	0.0344828	-1.4624	0.0384615	-1.41497	0.0666667	-1.17609
GO:0023052	signaling	0.047619	-1.32222	0.00101215	-2.99476	0.00621118	-2.20683	0.00574713	-2.24055	0.0416667	-1.38021
GO:0010604	positive regulation of macromolecule metabolic process	0.0454545	-1.34242	0.0416667	-1.38021	0.111111	-0.954243	0.0526316	-1.27875	0.05	-1.30103
GO:0051173	positive regulation of nitrogen compound metabolic process	0.0434783	-1.36173	0.037037	-1.43136	0.0909091	-1.04139	0.0454545	-1.34242	0.0588235	-1.23045
GO:0007165	signal transduction	0.0416667	-1.38021	0.0010929	-2.96142	0.00645161	-2.19033	0.00595238	-2.22531	0.0344828	-1.4624
GO:0050896	response to stimulus	0.04	-1.39794	0.00512821	-2.29003	0.0188679	-1.72428	0.0227273	-1.64345	0.0357143	-1.44716
GO:0070887	cellular response to chemical stimulus	0.0384615	-1.41497	0.00833333	-2.07918	0.0192308	-1.716	0.00980392	-2.0086	0.037037	-1.43136
GO:0007399	nervous system development	0.037037	-1.43136	0.00292398	-2.53403	0.00680272	-2.16732	0.0078125	-2.10721	0.0333333	-1.47712
GO:0050790	regulation of catalytic activity	0.0357143	-1.44716	0.00884956	-2.05308	0.02	-1.69897	0.0192308	-1.716	0.0263158	-1.57978
GO:0030036	actin cytoskeleton organization	0.0344828	-1.4624	0.005	-2.30103	0.00980392	-2.0086	0.0138889	-1.85733	0.03125	-1.50515
GO:0009653	anatomical structure morphogenesis	0.0333333	-1.47712	0.0045045	-2.34635	0.0144928	-1.83885	0.0136986	-1.86332	0.04	-1.39794
GO:0050793	regulation of developmental process	0.0322581	-1.49136	0.00398406	-2.39967	0.0102041	-1.99123	0.00970874	-2.01284	0.030303	-1.51851
GO:0009628	response to abiotic stimulus	0.03125	-1.50515	0.00510204	-2.29226	0.00609756	-2.21484	0.00529101	-2.27646	0.0243902	-1.61278
GO:0051239	regulation of multicellular organismal process	0.030303	-1.51851	0.002849	-2.54531	0.0147059	-1.83251	0.0120482	-1.91908	0.0285714	-1.54407
GO:0050794	regulation of cellular process	0.0294118	-1.53148	0.015625	-1.80618	0.04	-1.39794	0.0416667	-1.38021	0.0454545	-1.34242
GO:0010941	regulation of cell death	0.0285714	-1.54407	0.00373134	-2.42813	0.00847458	-2.07188	0.00431034	-2.36549	0.025	-1.60206
GO:0051128	regulation of cellular component organization	0.0277778	-1.5563	0.03125	-1.50515	0.05	-1.30103	0.05	-1.30103	0.0322581	-1.49136
GO:0042981	regulation of apoptotic process	0.027027	-1.5682	0.00343643	-2.46389	0.00787402	-2.1038	0.00401606	-2.3962	0.0238095	-1.62325
GO:0030029	actin filament-based process	0.0263158	-1.57978	0.0047619	-2.32222	0.00862069	-2.06446	0.0119048	-1.92428	0.0232558	-1.63347
GO:0071310	cellular response to organic substance	0.025641	-1.59106	0.00763359	-2.11727	0.0175439	-1.75587	0.00869565	-2.0607	0.0277778	-1.5563
GO:0048513	animal organ development	0.025	-1.60206	0.00107066	-2.97035	0.00440529	-2.35603	0.00606061	-2.21748	0.0294118	-1.53148
GO:0043065	positive regulation of apoptotic process	0.0243902	-1.61278	0.00201207	-2.69636	0.00471698	-2.32634	0.0030581	-2.51455	0.0217391	-1.66276
GO:0010033	response to organic substance	0.0238095	-1.62325	0.00952381	-2.02119	0.0217391	-1.66276	0.0188679	-1.72428	0.027027	-1.5682
GO:0048468	cell development	0.0232558	-1.63347	0.00268817	-2.57054	0.00900901	-2.04532	0.00746269	-2.1271	0.0227273	-1.64345
GO:0043068	positive regulation of programmed cell death	0.0227273	-1.64345	0.00194553	-2.71096	0.00456621	-2.34044	0.00309598	-2.5092	0.0208333	-1.68124
GO:0010942	positive regulation of cell death	0.0222222	-1.65321	0.0015361	-2.81358	0.0037594	-2.42488	0.00228311	-2.64147	0.0196078	-1.70757
GO:0043067	regulation of programmed cell death	0.0217391	-1.66276	0.0035461	-2.45025	0.00729927	-2.13672	0.00387597	-2.41162	0.0188679	-1.72428
GO:0032879	regulation of localization	0.0212766	-1.6721	0.00355872	-2.44871	0.0227273	-1.64345	0.0131579	-1.88081	0.02	-1.69897
GO:0044093	positive regulation of molecular function	0.0208333	-1.68124	0.00729927	-2.13672	0.0169492	-1.77085	0.0123457	-1.90849	0.0204082	-1.6902
GO:0007166	cell surface receptor signaling pathway	0.0204082	-1.6902	0.00473934	-2.32428	0.0172414	-1.76343	0.0153846	-1.81291	0.0212766	-1.6721
GO:0032501	multicellular organismal process	0.02	-1.69897	7.62486e-05	-4.11777	0.00126904	-2.89653	0.00134048	-2.87274	0.0222222	-1.65321

## Sheet: k562_maff
TermID	Term	consensus_termID_inverse_rank	consensus_termID_log_inverse_rank	MACS2_termID_inverse_rank	MACS2_termID_log_inverse_rank	GEM_termID_inverse_rank	GEM_termID_log_inverse_rank	HOMER_termID_inverse_rank	HOMER_termID_log_inverse_rank	Genrich_termID_inverse_rank	Genrich_termID_log_inverse_rank
GO:0009653	anatomical structure morphogenesis	1	0	0.125	-0.90309	0.2	-0.69897	0.5	-0.30103	1	0
GO:0032502	developmental process	0.5	-0.30103	0.333333	-0.477121	1	0	1	0	0.5	-0.30103
GO:0048856	anatomical structure development	0.333333	-0.477121	0.25	-0.60206	0.5	-0.30103	0.333333	-0.477121	0.333333	-0.477121
GO:0007399	nervous system development	0.25	-0.60206	0.0833333	-1.07918	0.1	-1	0.0769231	-1.11394	0.25	-0.60206
GO:0007275	multicellular organism development	0.2	-0.69897	0.142857	-0.845098	0.333333	-0.477121	0.166667	-0.778151	0.2	-0.69897
GO:0048699	generation of neurons	0.166667	-0.778151	0.0454545	-1.34242	0.0588235	-1.23045	0.04	-1.39794	0.142857	-0.845098
GO:0065008	regulation of biological quality	0.142857	-0.845098	1	0	0.25	-0.60206	0.25	-0.60206	0.166667	-0.778151
GO:0000902	cell morphogenesis	0.125	-0.90309	0.037037	-1.43136	0.0434783	-1.36173	0.0833333	-1.07918	0.111111	-0.954243
GO:0048468	cell development	0.111111	-0.954243	0.0909091	-1.04139	0.111111	-0.954243	0.125	-0.90309	0.125	-0.90309
GO:0022008	neurogenesis	0.1	-1	0.047619	-1.32222	0.0555556	-1.25527	0.0384615	-1.41497	0.1	-1
GO:0048731	system development	0.0909091	-1.04139	0.0769231	-1.11394	0.142857	-0.845098	0.111111	-0.954243	0.0909091	-1.04139
GO:0030182	neuron differentiation	0.0833333	-1.07918	0.03125	-1.50515	0.0454545	-1.34242	0.0416667	-1.38021	0.0833333	-1.07918
GO:0048518	positive regulation of biological process	0.0769231	-1.11394	0.2	-0.69897	0.166667	-0.778151	0.142857	-0.845098	0.0769231	-1.11394
GO:0048869	cellular developmental process	0.0714286	-1.14613	0.0416667	-1.38021	0.0833333	-1.07918	0.0555556	-1.25527	0.0666667	-1.17609
GO:0048666	neuron development	0.0666667	-1.17609	0.0243902	-1.61278	0.030303	-1.51851	0.0285714	-1.54407	0.0625	-1.20412
GO:0032989	cellular component morphogenesis	0.0625	-1.20412	0.027027	-1.5682	0.04	-1.39794	0.0714286	-1.14613	0.0555556	-1.25527
GO:0048522	positive regulation of cellular process	0.0588235	-1.23045	0.111111	-0.954243	0.0909091	-1.04139	0.1	-1	0.0588235	-1.23045
GO:0010646	regulation of cell communication	0.0555556	-1.25527	0.0714286	-1.14613	0.0666667	-1.17609	0.0588235	-1.23045	0.0714286	-1.14613
GO:0023051	regulation of signaling	0.0526316	-1.27875	0.0666667	-1.17609	0.0625	-1.20412	0.0625	-1.20412	0.0526316	-1.27875
GO:0050793	regulation of developmental process	0.05	-1.30103	0.0357143	-1.44716	0.025	-1.60206	0.0222222	-1.65321	0.05	-1.30103
GO:0051239	regulation of multicellular organismal process	0.047619	-1.32222	0.0526316	-1.27875	0.05	-1.30103	0.0344828	-1.4624	0.047619	-1.32222
GO:0030154	cell differentiation	0.0454545	-1.34242	0.04	-1.39794	0.0769231	-1.11394	0.0454545	-1.34242	0.0434783	-1.36173
GO:0000904	cell morphogenesis involved in differentiation	0.0434783	-1.36173	0.0166667	-1.77815	0.0208333	-1.68124	0.0232558	-1.63347	0.0454545	-1.34242
GO:0051128	regulation of cellular component organization	0.0416667	-1.38021	0.0384615	-1.41497	0.0285714	-1.54407	0.03125	-1.50515	0.0416667	-1.38021
GO:0009966	regulation of signal transduction	0.04	-1.39794	0.0344828	-1.4624	0.0294118	-1.53148	0.027027	-1.5682	0.04	-1.39794
GO:0009887	animal organ morphogenesis	0.0384615	-1.41497	0.0153846	-1.81291	0.0163934	-1.78533	0.0204082	-1.6902	0.0384615	-1.41497
GO:0120039	plasma membrane bounded cell projection morphogenesis	0.037037	-1.43136	0.0188679	-1.72428	0.0175439	-1.75587	0.0192308	-1.716	0.037037	-1.43136
GO:0048858	cell projection morphogenesis	0.0357143	-1.44716	0.0181818	-1.74036	0.0169492	-1.77085	0.0185185	-1.73239	0.0357143	-1.44716
GO:0048812	neuron projection morphogenesis	0.0344828	-1.4624	0.0185185	-1.73239	0.0185185	-1.73239	0.0188679	-1.72428	0.0344828	-1.4624
GO:0031175	neuron projection development	0.0333333	-1.47712	0.0212766	-1.6721	0.0238095	-1.62325	0.0175439	-1.75587	0.0333333	-1.47712
GO:2000026	regulation of multicellular organismal development	0.0322581	-1.49136	0.0217391	-1.66276	0.0128205	-1.89209	0.0136986	-1.86332	0.0322581	-1.49136
GO:0048646	anatomical structure formation involved in morphogenesis	0.03125	-1.50515	0.0227273	-1.64345	0.0384615	-1.41497	0.0333333	-1.47712	0.030303	-1.51851
GO:0032501	multicellular organismal process	0.030303	-1.51851	0.0169492	-1.77085	0.03125	-1.50515	0.025	-1.60206	0.03125	-1.50515
GO:0048667	cell morphogenesis involved in neuron differentiation	0.0294118	-1.53148	0.0121951	-1.91381	0.0116279	-1.9345	0.0128205	-1.89209	0.0294118	-1.53148
GO:0032990	cell part morphogenesis	0.0285714	-1.54407	0.0138889	-1.85733	0.0126582	-1.89763	0.0147059	-1.83251	0.0285714	-1.54407
GO:0030030	cell projection organization	0.0277778	-1.5563	0.0222222	-1.65321	0.0243902	-1.61278	0.0178571	-1.74819	0.0277778	-1.5563
GO:0120036	plasma membrane bounded cell projection organization	0.027027	-1.5682	0.025641	-1.59106	0.0277778	-1.5563	0.0212766	-1.6721	0.027027	-1.5682
GO:0061564	axon development	0.0263158	-1.57978	0.0128205	-1.89209	0.0107527	-1.96848	0.0104167	-1.98227	0.0263158	-1.57978
GO:0007411	axon guidance	0.025641	-1.59106	0.00990099	-2.00432	0.0114943	-1.93952	0.00917431	-2.03743	0.025641	-1.59106
GO:0016043	cellular component organization	0.025	-1.60206	0.166667	-0.778151	0.0714286	-1.14613	0.0909091	-1.04139	0.025	-1.60206
GO:0065007	biological regulation	0.0243902	-1.61278	0.0277778	-1.5563	0.047619	-1.32222	0.0434783	-1.36173	0.0227273	-1.64345
GO:0097485	neuron projection guidance	0.0238095	-1.62325	0.00840336	-2.07555	0.00970874	-2.01284	0.00793651	-2.10037	0.0238095	-1.62325
GO:0035295	tube development	0.0232558	-1.63347	0.0163934	-1.78533	0.0204082	-1.6902	0.0196078	-1.70757	0.0243902	-1.61278
GO:0045595	regulation of cell differentiation	0.0227273	-1.64345	0.0208333	-1.68124	0.0131579	-1.88081	0.0135135	-1.86923	0.0232558	-1.63347
GO:0040011	locomotion	0.0222222	-1.65321	0.0204082	-1.6902	0.0322581	-1.49136	0.0277778	-1.5563	0.0222222	-1.65321
GO:0060284	regulation of cell development	0.0217391	-1.66276	0.00970874	-2.01284	0.00917431	-2.03743	0.0106383	-1.97313	0.0217391	-1.66276
GO:0006928	movement of cell or subcellular component	0.0212766	-1.6721	0.0285714	-1.54407	0.027027	-1.5682	0.0322581	-1.49136	0.0212766	-1.6721
GO:0007409	axonogenesis	0.0208333	-1.68124	0.0103093	-1.98677	0.00900901	-2.04532	0.00869565	-2.0607	0.0204082	-1.6902
GO:0051179	localization	0.0204082	-1.6902	0.5	-0.30103	0.125	-0.90309	0.2	-0.69897	0.02	-1.69897
GO:0051960	regulation of nervous system development	0.02	-1.69897	0.00847458	-2.07188	0.00862069	-2.06446	0.008	-2.09691	0.0185185	-1.73239

## Sheet: k562_meis2
TermID	Term	consensus_termID_inverse_rank	consensus_termID_log_inverse_rank	MACS2_termID_inverse_rank	MACS2_termID_log_inverse_rank	GEM_termID_inverse_rank	GEM_termID_log_inverse_rank	HOMER_termID_inverse_rank	HOMER_termID_log_inverse_rank	Genrich_termID_inverse_rank	Genrich_termID_log_inverse_rank
GO:0071840	cellular component organization or biogenesis	1	0	1	0	0.5	-0.30103	1	0	1	0
GO:0016043	cellular component organization	0.5	-0.30103	0.5	-0.30103	1	0	0.5	-0.30103	0.5	-0.30103
GO:0044260	cellular macromolecule metabolic process	0.333333	-0.477121	0.333333	-0.477121	0.142857	-0.845098	0.333333	-0.477121	0.333333	-0.477121
GO:0051128	regulation of cellular component organization	0.25	-0.60206	0.0714286	-1.14613	0.25	-0.60206	0.0769231	-1.11394	0.2	-0.69897
GO:0048518	positive regulation of biological process	0.2	-0.69897	0.0416667	-1.38021	0.125	-0.90309	0.0416667	-1.38021	0.166667	-0.778151
GO:0006996	organelle organization	0.166667	-0.778151	0.142857	-0.845098	0.0909091	-1.04139	0.2	-0.69897	0.25	-0.60206
GO:0051179	localization	0.142857	-0.845098	0.25	-0.60206	0.333333	-0.477121	0.25	-0.60206	0.142857	-0.845098
GO:0048522	positive regulation of cellular process	0.125	-0.90309	0.0322581	-1.49136	0.0769231	-1.11394	0.0322581	-1.49136	0.125	-0.90309
GO:0050794	regulation of cellular process	0.111111	-0.954243	0.025	-1.60206	0.1	-1	0.0357143	-1.44716	0.0833333	-1.07918
GO:0051234	establishment of localization	0.1	-1	0.2	-0.69897	0.2	-0.69897	0.166667	-0.778151	0.111111	-0.954243
GO:0006810	transport	0.0909091	-1.04139	0.125	-0.90309	0.166667	-0.778151	0.142857	-0.845098	0.0769231	-1.11394
GO:1901564	organonitrogen compound metabolic process	0.0833333	-1.07918	0.166667	-0.778151	0.0714286	-1.14613	0.125	-0.90309	0.1	-1
GO:0031323	regulation of cellular metabolic process	0.0769231	-1.11394	0.0526316	-1.27875	0.0588235	-1.23045	0.04	-1.39794	0.0909091	-1.04139
GO:0009893	positive regulation of metabolic process	0.0714286	-1.14613	0.0222222	-1.65321	0.0666667	-1.17609	0.030303	-1.51851	0.0666667	-1.17609
GO:0048523	negative regulation of cellular process	0.0666667	-1.17609	0.0285714	-1.54407	0.0625	-1.20412	0.0151515	-1.81954	0.0555556	-1.25527
GO:0031325	positive regulation of cellular metabolic process	0.0625	-1.20412	0.0172414	-1.76343	0.05	-1.30103	0.0175439	-1.75587	0.0454545	-1.34242
GO:0033043	regulation of organelle organization	0.0588235	-1.23045	0.0555556	-1.25527	0.0833333	-1.07918	0.0625	-1.20412	0.0714286	-1.14613
GO:0080090	regulation of primary metabolic process	0.0555556	-1.25527	0.0344828	-1.4624	0.0384615	-1.41497	0.0344828	-1.4624	0.047619	-1.32222
GO:0010604	positive regulation of macromolecule metabolic process	0.0526316	-1.27875	0.0185185	-1.73239	0.0344828	-1.4624	0.0204082	-1.6902	0.04	-1.39794
GO:0051173	positive regulation of nitrogen compound metabolic process	0.05	-1.30103	0.0133333	-1.87506	0.0322581	-1.49136	0.015873	-1.79934	0.037037	-1.43136
GO:0051171	regulation of nitrogen compound metabolic process	0.047619	-1.32222	0.0238095	-1.62325	0.0263158	-1.57978	0.025641	-1.59106	0.0357143	-1.44716
GO:0036211	protein modification process	0.0454545	-1.34242	0.0666667	-1.17609	0.0555556	-1.25527	0.0833333	-1.07918	0.05	-1.30103
GO:0006464	cellular protein modification process	0.0434783	-1.36173	0.0625	-1.20412	0.0526316	-1.27875	0.0909091	-1.04139	0.0526316	-1.27875
GO:0065008	regulation of biological quality	0.0416667	-1.38021	0.03125	-1.50515	0.111111	-0.954243	0.03125	-1.50515	0.0333333	-1.47712
GO:0043412	macromolecule modification	0.04	-1.39794	0.0769231	-1.11394	0.0416667	-1.38021	0.1	-1	0.0625	-1.20412
GO:0008152	metabolic process	0.0384615	-1.41497	0.1	-1	0.0222222	-1.65321	0.037037	-1.43136	0.0588235	-1.23045
GO:0044267	cellular protein metabolic process	0.037037	-1.43136	0.111111	-0.954243	0.030303	-1.51851	0.111111	-0.954243	0.0416667	-1.38021
GO:0006793	phosphorus metabolic process	0.0357143	-1.44716	0.030303	-1.51851	0.04	-1.39794	0.0526316	-1.27875	0.0344828	-1.4624
GO:0010646	regulation of cell communication	0.0344828	-1.4624	0.0117647	-1.92942	0.047619	-1.32222	0.0163934	-1.78533	0.03125	-1.50515
GO:0051641	cellular localization	0.0333333	-1.47712	0.0588235	-1.23045	0.0243902	-1.61278	0.0666667	-1.17609	0.0384615	-1.41497
GO:0006796	phosphate-containing compound metabolic process	0.0322581	-1.49136	0.0277778	-1.5563	0.037037	-1.43136	0.0454545	-1.34242	0.0322581	-1.49136
GO:0023051	regulation of signaling	0.03125	-1.50515	0.011236	-1.94939	0.0434783	-1.36173	0.0172414	-1.76343	0.030303	-1.51851
GO:0009966	regulation of signal transduction	0.030303	-1.51851	0.0103093	-1.98677	0.027027	-1.5682	0.0140845	-1.85126	0.0285714	-1.54407
GO:0019538	protein metabolic process	0.0294118	-1.53148	0.0909091	-1.04139	0.0277778	-1.5563	0.0714286	-1.14613	0.0294118	-1.53148
GO:0044237	cellular metabolic process	0.0285714	-1.54407	0.0833333	-1.07918	0.0185185	-1.73239	0.0384615	-1.41497	0.0434783	-1.36173
GO:0044087	regulation of cellular component biogenesis	0.0277778	-1.5563	0.0105263	-1.97772	0.0357143	-1.44716	0.0217391	-1.66276	0.0222222	-1.65321
GO:0065009	regulation of molecular function	0.027027	-1.5682	0.0136986	-1.86332	0.0212766	-1.6721	0.0212766	-1.6721	0.0238095	-1.62325
GO:0016192	vesicle-mediated transport	0.0263158	-1.57978	0.0384615	-1.41497	0.0294118	-1.53148	0.0555556	-1.25527	0.0196078	-1.70757
GO:0019219	regulation of nucleobase-containing compound metabolic process	0.025641	-1.59106	0.0181818	-1.74036	0.0188679	-1.72428	0.0126582	-1.89763	0.0243902	-1.61278
GO:0065007	biological regulation	0.025	-1.60206	0.00793651	-2.10037	0.0454545	-1.34242	0.0111111	-1.95424	0.0178571	-1.74819
GO:0050793	regulation of developmental process	0.0243902	-1.61278	0.00699301	-2.15534	0.025641	-1.59106	0.00492611	-2.3075	0.0172414	-1.76343
GO:0035556	intracellular signal transduction	0.0238095	-1.62325	0.02	-1.69897	0.0285714	-1.54407	0.0147059	-1.83251	0.0212766	-1.6721
GO:0051649	establishment of localization in cell	0.0232558	-1.63347	0.0357143	-1.44716	0.015625	-1.80618	0.0434783	-1.36173	0.025641	-1.59106
GO:0032502	developmental process	0.0227273	-1.64345	0.00657895	-2.18184	0.0142857	-1.8451	0.00925926	-2.03342	0.0185185	-1.73239
GO:0051252	regulation of RNA metabolic process	0.0222222	-1.65321	0.0138889	-1.85733	0.015873	-1.79934	0.00961538	-2.01703	0.0227273	-1.64345
GO:0044093	positive regulation of molecular function	0.0217391	-1.66276	0.0106383	-1.97313	0.0217391	-1.66276	0.0169492	-1.77085	0.02	-1.69897
GO:0045935	positive regulation of nucleobase-containing compound metabolic process	0.0212766	-1.6721	0.00934579	-2.02938	0.0227273	-1.64345	0.00892857	-2.04922	0.0217391	-1.66276
GO:0048583	regulation of response to stimulus	0.0208333	-1.68124	0.00970874	-2.01284	0.0169492	-1.77085	0.0135135	-1.86923	0.0204082	-1.6902
GO:0061024	membrane organization	0.0204082	-1.6902	0.0140845	-1.85126	0.0147059	-1.83251	0.0166667	-1.77815	0.0188679	-1.72428
GO:0007010	cytoskeleton organization	0.02	-1.69897	0.0149254	-1.82607	0.0116279	-1.9345	0.0277778	-1.5563	0.0126582	-1.89763

## Sheet: k562_runx1
TermID	Term	consensus_termID_inverse_rank	consensus_termID_log_inverse_rank	MACS2_termID_inverse_rank	MACS2_termID_log_inverse_rank	GEM_termID_inverse_rank	GEM_termID_log_inverse_rank	HOMER_termID_inverse_rank	HOMER_termID_log_inverse_rank	Genrich_termID_inverse_rank	Genrich_termID_log_inverse_rank
GO:0065009	regulation of molecular function	1	0	0.0666667	-1.17609	1	0	0.0175439	-1.75587	0.5	-0.30103
GO:0010506	regulation of autophagy	0.5	-0.30103	0.027027	-1.5682	0.00680272	-2.16732	0.0185185	-1.73239	0.333333	-0.477121
GO:1903146	regulation of autophagy of mitochondrion	0.333333	-0.477121	0.0045045	-2.34635	0.00157978	-2.8014	0.00239234	-2.62118	0.0526316	-1.27875
GO:2000973	regulation of pro-B cell differentiation	0.25	-0.60206	0.00111111	-2.95424	0.00171233	-2.76641	0.00180505	-2.74351	0.00826446	-2.08279
GO:1900221	regulation of amyloid-beta clearance	0.2	-0.69897	0.000984252	-3.00689	0.00184843	-2.7332	0.000232504	-3.63357	0.0192308	-1.716
GO:1905456	regulation of lymphoid progenitor cell differentiation	0.166667	-0.778151	0.000906618	-3.04258	0.00132979	-2.87622	0.00132979	-2.87622	0.00704225	-2.15229
GO:2000169	regulation of peptidyl-cysteine S-nitrosylation	0.142857	-0.845098	0.000729395	-3.13704	0.00113379	-2.94547	0.000411015	-3.38614	0.00591716	-2.22789
GO:1903432	regulation of TORC1 signaling	0.125	-0.90309	0.000447828	-3.34889	0.00119617	-2.92221	0.000373274	-3.42797	0.00763359	-2.11727
GO:0050790	regulation of catalytic activity	0.111111	-0.954243	0.0769231	-1.11394	0.0384615	-1.41497	0.0116279	-1.9345	0.027027	-1.5682
GO:0043085	positive regulation of catalytic activity	0.1	-1	0.0416667	-1.38021	0.0277778	-1.5563	0.0140845	-1.85126	0.166667	-0.778151
GO:1900222	negative regulation of amyloid-beta clearance	0.0909091	-1.04139	0.00154083	-2.81224	0.0025974	-2.58546	0.000345543	-3.4615	0.02	-1.69897
GO:0032870	cellular response to hormone stimulus	0.0833333	-1.07918	0.000746269	-3.1271	0.00502513	-2.29885	0.00434783	-2.36173	0.0181818	-1.74036
GO:0044093	positive regulation of molecular function	0.0769231	-1.11394	0.0344828	-1.4624	0.166667	-0.778151	0.016129	-1.79239	0.0833333	-1.07918
GO:0016241	regulation of macroautophagy	0.0714286	-1.14613	0.00176367	-2.75358	0.00099108	-3.00389	0.00666667	-2.17609	0.00353357	-2.45179
GO:0006391	transcription initiation from mitochondrial promoter	0.0666667	-1.17609	0.00121212	-2.91645	0.00148588	-2.82802	0.00042517	-3.37144	0.00520833	-2.2833
GO:0010821	regulation of mitochondrion organization	0.0625	-1.20412	0.0119048	-1.92428	0.000510465	-3.29203	0.00487805	-2.31175	0.0144928	-1.83885
GO:0051716	cellular response to stimulus	0.0588235	-1.23045	0.00462963	-2.33445	0.0294118	-1.53148	0.00103842	-2.98363	0.0104167	-1.98227
GO:1901701	cellular response to oxygen-containing compound	0.0555556	-1.25527	0.00131234	-2.88195	0.00294985	-2.5302	0.000744048	-3.1284	0.0294118	-1.53148
GO:0031929	TOR signaling	0.0526316	-1.27875	0.00111607	-2.95231	0.00070922	-3.14922	0.00502513	-2.29885	0.00645161	-2.19033
GO:0070887	cellular response to chemical stimulus	0.05	-1.30103	0.00446429	-2.35025	0.0142857	-1.8451	0.00253807	-2.5955	0.030303	-1.51851
GO:1901699	cellular response to nitrogen compound	0.047619	-1.32222	0.000994036	-3.0026	0.00900901	-2.04532	0.003125	-2.50515	0.0175439	-1.75587
GO:0062014	negative regulation of small molecule metabolic process	0.0454545	-1.34242	0.000591716	-3.22789	0.000325521	-3.48742	0.000381971	-3.41797	0.00346021	-2.4609
GO:0007163	establishment or maintenance of cell polarity	0.0434783	-1.36173	0.00485437	-2.31387	0.0208333	-1.68124	0.00347222	-2.45939	0.00854701	-2.06819
GO:0021557	oculomotor nerve development	0.0416667	-1.38021	0.000830565	-3.08063	0.00107066	-2.97035	0.000960615	-3.01745	0.00367647	-2.43457
GO:0071279	cellular response to cobalt ion	0.04	-1.39794	0.000813008	-3.08991	0.00106724	-2.97174	0.000236967	-3.62531	0.00371747	-2.42975
GO:0019216	regulation of lipid metabolic process	0.0384615	-1.41497	0.00269542	-2.56937	0.001	-3	0.00325733	-2.48714	0.00813008	-2.08991
GO:0030514	negative regulation of BMP signaling pathway	0.037037	-1.43136	0.000431406	-3.36511	0.000787402	-3.1038	0.00266667	-2.57403	0.00694444	-2.15836
GO:0010823	negative regulation of mitochondrion organization	0.0357143	-1.44716	0.00606061	-2.21748	0.00201207	-2.69636	0.000630915	-3.20003	0.00301205	-2.52114
GO:1901700	response to oxygen-containing compound	0.0344828	-1.4624	0.00197628	-2.70415	0.00151745	-2.81889	0.000735294	-3.13354	0.00649351	-2.18752
GO:0043552	positive regulation of phosphatidylinositol 3-kinase activity	0.0333333	-1.47712	0.00076746	-3.11494	0.00179211	-2.74663	0.000679348	-3.16791	0.00446429	-2.35025
GO:0048384	retinoic acid receptor signaling pathway	0.0322581	-1.49136	0.00060241	-3.22011	0.00041425	-3.38274	0.000205719	-3.68673	0.00724638	-2.13988
GO:0043551	regulation of phosphatidylinositol 3-kinase activity	0.03125	-1.50515	0.00520833	-2.2833	0.0030581	-2.51455	0.00114416	-2.94151	0.00606061	-2.21748
GO:0009895	negative regulation of catabolic process	0.030303	-1.51851	0.00591716	-2.22789	0.00387597	-2.41162	0.00537634	-2.26951	0.0060241	-2.22011
GO:0006661	phosphatidylinositol biosynthetic process	0.0294118	-1.53148	0.0185185	-1.73239	0.0116279	-1.9345	0.00452489	-2.34439	0.00452489	-2.34439
GO:0009894	regulation of catabolic process	0.0285714	-1.54407	0.0434783	-1.36173	0.00297619	-2.52634	0.0192308	-1.716	0.111111	-0.954243
GO:0071495	cellular response to endogenous stimulus	0.0277778	-1.5563	0.000787402	-3.1038	0.00549451	-2.26007	0.00404858	-2.3927	0.047619	-1.32222
GO:0021783	preganglionic parasympathetic fiber development	0.027027	-1.5682	0.00107991	-2.96661	0.00204082	-2.6902	0.000336021	-3.47363	0.00671141	-2.17319
GO:2000641	regulation of early endosome to late endosome transport	0.0263158	-1.57978	0.0044843	-2.3483	0.00204499	-2.68931	0.000335796	-3.47392	0.0227273	-1.64345
GO:0010659	cardiac muscle cell apoptotic process	0.025641	-1.59106	0.000610874	-3.21405	0.000822368	-3.08493	0.000585137	-3.23274	0.0027933	-2.55388
GO:0010658	striated muscle cell apoptotic process	0.025	-1.60206	0.000609384	-3.21511	0.000807103	-3.09307	0.000573724	-3.2413	0.00280112	-2.55267
GO:0001654	eye development	0.0243902	-1.61278	0.000704722	-3.15198	0.00625	-2.20412	0.000151561	-3.81941	0.00387597	-2.41162
GO:1901698	response to nitrogen compound	0.0238095	-1.62325	0.000719942	-3.1427	0.0028169	-2.55023	0.00215517	-2.66652	0.00320513	-2.49415
GO:0150063	visual system development	0.0232558	-1.63347	0.000660938	-3.17984	0.00555556	-2.25527	0.000151699	-3.81902	0.00347222	-2.45939
GO:0090218	positive regulation of lipid kinase activity	0.0227273	-1.64345	0.000971817	-3.01242	0.00225734	-2.6464	0.000626174	-3.2033	0.00341297	-2.46687
GO:0006793	phosphorus metabolic process	0.0222222	-1.65321	0.025	-1.60206	0.012987	-1.88649	0.0625	-1.20412	0.0555556	-1.25527
GO:0048592	eye morphogenesis	0.0217391	-1.66276	0.000271003	-3.56703	0.00164745	-2.78319	0.000248447	-3.60477	0.00251889	-2.59879
GO:0048880	sensory system development	0.0212766	-1.6721	0.000476872	-3.3216	0.00628931	-2.2014	0.000144446	-3.84029	0.00330033	-2.48144
GO:1903725	regulation of phospholipid metabolic process	0.0208333	-1.68124	0.00555556	-2.25527	0.00735294	-2.13354	0.000914077	-3.03902	0.00502513	-2.29885
GO:1901888	regulation of cell junction assembly	0.0204082	-1.6902	0.000704225	-3.15229	0.00189753	-2.72181	0.000380084	-3.42012	0.0102041	-1.99123
GO:0048486	parasympathetic nervous system development	0.02	-1.69897	0.00165837	-2.78032	0.00162075	-2.79029	0.00038835	-3.41078	0.00492611	-2.3075

[truncated: 11 more sheets: h1_ctcf_bernstein, h1_ctcf_myers, h1_rest_bernstein, h1_rest_myers, hepg2_jund_myers, hepg2_jund_snyder, k562_myc_iyer, k562_myc_snyder, k562_yy1_farnham, k562_yy1_myers, Sheet1]
