# Supplementary material for: ChIP-AP: an integrated analysis pipeline for unbiased ChIP-seq analysis
Source: Brief Bioinform. 2021 Dec 30;23(1):bbab537. doi: 10.1093/bib/bbab537 (PMC8769893; doi:10.1093/bib/bbab537)
Supplement: SuppTable7_bbab537 [file supptable7_bbab537.xlsx]

## Sheet: 161123_snu398_sall4_chip_all_pe
Supplemental Table 6. SALL4 ChIP-Seq Called Peaks
Peak ID	Chr	Start	End	Strand	Peak Caller Combination	Peak Caller Overlaps	ChIP Tag Count	Control Tag Count	Fold Change	Number of Motifs	Annotation	Distance to TSS	Nearest Refseq	Nearest Ensembl	Gene Name	Gene Type
chr1:52058-52177	chr1	52058	52177	+	GEM|Genrich	2	4.42	0	4.42	2	Intergenic	-16036	NR_026820	ENSG00000282591	FAM138F	ncRNA
chr1:629083-634924	chr1	629083	634924	+	Genrich	1	54.13	98	0.55	22	TTS	682	NR_162149		MIR12136	ncRNA
chr1:891400-891579	chr1	891400	891579	+	Genrich	1	1.1	1	1.1	0	Intergenic	-14687	NR_027055	ENSG00000230368	FAM41C	ncRNA
chr1:1861181-1861353	chr1	1861181	1861353	+	HOMER	1	1.1	1	1.1	3	intron	29820	NM_002074	ENSG00000078369	GNB1	protein-coding
chr1:1867564-1867736	chr1	1867564	1867736	+	HOMER	1	3.31	1	3.31	0	intron	23437	NM_002074	ENSG00000078369	GNB1	protein-coding
chr1:5024088-5024260	chr1	5024088	5024260	+	HOMER	1	1.1	0	1.1	2	Intergenic	369565	NM_018836	ENSG00000196581	AJAP1	protein-coding
chr1:5213437-5213609	chr1	5213437	5213609	+	HOMER	1	2.21	0	2.21	1	Intergenic	558914	NM_018836	ENSG00000196581	AJAP1	protein-coding
chr1:6119539-6119711	chr1	6119539	6119711	+	HOMER	1	3.31	0	3.31	2	intron	60696	NM_015557	ENSG00000116254	CHD5	protein-coding
chr1:8528550-8528909	chr1	8528550	8528909	+	HOMER|Genrich	2	2.21	1	2.21	1	intron	-33816	NR_132752		SNORD128	snoRNA
chr1:8565136-8565186	chr1	8565136	8565186	+	GEM	1	2.21	1	2.21	0	intron	-70248	NR_132752		SNORD128	snoRNA
chr1:8606293-8606465	chr1	8606293	8606465	+	HOMER	1	1.1	1	1.1	0	intron	-111466	NR_132752		SNORD128	snoRNA
chr1:8711666-8712153	chr1	8711666	8712153	+	Genrich	1	1.66	0	1.66	3	intron	105731	NM_012102	ENSG00000142599	RERE	protein-coding
chr1:8712388-8713060	chr1	8712388	8713060	+	Genrich	1	1.1	1	1.1	0	intron	104916	NM_012102	ENSG00000142599	RERE	protein-coding
chr1:9123766-9123938	chr1	9123766	9123938	+	HOMER	1	2.76	0	2.76	6	intron	5250	NM_024980	ENSG00000180758	GPR157	protein-coding
chr1:9819394-9819586	chr1	9819394	9819586	+	MACS2|HOMER	2	3.87	0	3.87	3	intron	5036	NM_014944	ENSG00000171603	CLSTN1	protein-coding
chr1:10428158-10428330	chr1	10428158	10428330	+	HOMER	1	2.76	0	2.76	1	Intergenic	-2189	NM_198544	ENSG00000251503	CENPS-CORT	protein-coding
chr1:10564169-10564341	chr1	10564169	10564341	+	HOMER	1	2.21	0	2.21	2	intron	89305	NM_004565	ENSG00000142655	PEX14	protein-coding
chr1:11028399-11028571	chr1	11028399	11028571	+	HOMER	1	2.21	0	2.21	0	intron	15863	NM_007375	ENSG00000120948	TARDBP	protein-coding
chr1:11908120-11908636	chr1	11908120	11908636	+	MACS2|GEM|HOMER|Genrich	4	11.6	0	11.6	2	TTS	224	NR_002754	ENSG00000199347	RNU5E-1	snRNA
chr1:11909648-11910054	chr1	11909648	11910054	+	MACS2|GEM|HOMER|Genrich	4	9.39	0	9.39	0	Intergenic	1697	NR_002754	ENSG00000199347	RNU5E-1	snRNA
chr1:11981708-11981880	chr1	11981708	11981880	+	HOMER	1	0.55	0	0.55	0	intron	1613	NM_014874	ENSG00000116688	MFN2	protein-coding
chr1:16325309-16325481	chr1	16325309	16325481	+	HOMER	1	1.1	0	1.1	3	intron	27085	NM_018994	ENSG00000037637	FBXO42	protein-coding
chr1:16513479-16514145	chr1	16513479	16514145	+	Genrich	1	3.87	1	3.87	0	TTS	473	NR_004427	ENSG00000207005	RNU1-2	snRNA
chr1:16559465-16559709	chr1	16559465	16559709	+	Genrich	1	3.87	1	3.87	3	Intergenic	10673	NR_037446	ENSG00000263811	MIR3675	ncRNA
chr1:16599556-16600182	chr1	16599556	16600182	+	Genrich	1	2.76	2	1.38	1	intron	13736	NM_017940	ENSG00000219481	NBPF1	protein-coding
chr1:16611495-16611945	chr1	16611495	16611945	+	Genrich	1	4.42	2	2.21	0	intron	1885	NM_017940	ENSG00000219481	NBPF1	protein-coding
chr1:16613713-16614321	chr1	16613713	16614321	+	Genrich	1	1.1	3	0.37	0	promoter-TSS	-412	NM_017940	ENSG00000219481	NBPF1	protein-coding
chr1:16614448-16615212	chr1	16614448	16615212	+	Genrich	1	2.21	3	0.74	0	Intergenic	-1225	NM_017940	ENSG00000219481	NBPF1	protein-coding
chr1:16616776-16617098	chr1	16616776	16617098	+	Genrich	1	2.76	1	2.76	2	Intergenic	-3332	NM_017940	ENSG00000219481	NBPF1	protein-coding
chr1:16666146-16666688	chr1	16666146	16666688	+	Genrich	1	5.52	1	5.52	0	TTS	531	NR_004427	ENSG00000207005	RNU1-2	snRNA
chr1:16741005-16741182	chr1	16741005	16741182	+	Genrich	1	4.97	2	2.49	0	TTS	577	NR_004408	ENSG00000207513	RNU1-3	snRNA
chr1:16751610-16751949	chr1	16751610	16751949	+	Genrich	1	3.31	1	3.31	0	Intergenic	11263	NR_004408	ENSG00000207513	RNU1-3	snRNA
chr1:16896220-16896903	chr1	16896220	16896903	+	Genrich	1	3.31	1	3.31	0	TTS	581	NR_004430	ENSG00000206652	RNU1-1	snRNA
chr1:16897555-16897920	chr1	16897555	16897920	+	Genrich	1	3.31	0	3.31	0	Intergenic	1757	NR_004430	ENSG00000206652	RNU1-1	snRNA
chr1:16898486-16898682	chr1	16898486	16898682	+	Genrich	1	2.21	1	2.21	3	Intergenic	2604	NR_004430	ENSG00000206652	RNU1-1	snRNA
chr1:16905110-16905752	chr1	16905110	16905752	+	MACS2|GEM|Genrich	3	8.84	0	8.84	0	Intergenic	9451	NR_004430	ENSG00000206652	RNU1-1	snRNA
chr1:17036551-17036811	chr1	17036551	17036811	+	GEM|Genrich	2	2.76	0	2.76	3	intron	17489	NM_003000	ENSG00000117118	SDHB	protein-coding
chr1:17801537-17801709	chr1	17801537	17801709	+	HOMER	1	2.76	1	2.76	0	intron	46290	NM_030812	ENSG00000117148	ACTL8	protein-coding
chr1:19536602-19536774	chr1	19536602	19536774	+	HOMER	1	2.21	0	2.21	0	Intergenic	-51149	NM_004930	ENSG00000077549	CAPZB	protein-coding
chr1:21052041-21052536	chr1	21052041	21052536	+	Genrich	1	3.31	0	3.31	4	intron	59095	NM_003760	ENSG00000075151	EIF4G3	protein-coding
chr1:21057365-21057537	chr1	21057365	21057537	+	HOMER	1	1.1	0	1.1	0	intron	53932	NM_003760	ENSG00000075151	EIF4G3	protein-coding
chr1:21085104-21085276	chr1	21085104	21085276	+	HOMER	1	3.31	0	3.31	1	intron	26193	NM_003760	ENSG00000075151	EIF4G3	protein-coding
chr1:21771328-21771593	chr1	21771328	21771593	+	GEM|HOMER|Genrich	3	2.21	2	1.1	3	intron	11689	NM_032236	ENSG00000090686	USP48	protein-coding
chr1:22433913-22434085	chr1	22433913	22434085	+	HOMER	1	3.87	1	3.87	2	Intergenic	-17852	NM_014870	ENSG00000184677	ZBTB40	protein-coding
chr1:24738220-24738392	chr1	24738220	24738392	+	HOMER	1	2.21	0	2.21	0	Intergenic	-7141	NM_013943	ENSG00000169504	CLIC4	protein-coding
chr1:24830546-24830988	chr1	24830546	24830988	+	Genrich	1	2.21	3	0.74	1	intron	85320	NM_013943	ENSG00000169504	CLIC4	protein-coding
chr1:25079388-25079560	chr1	25079388	25079560	+	HOMER	1	3.31	0	3.31	0	Intergenic	55971	NR_039623	ENSG00000264371	MIR4425	ncRNA
chr1:25429601-25429773	chr1	25429601	25429773	+	HOMER	1	2.21	2	1.1	0	Intergenic	-1171	NM_018202	ENSG00000204178	MACO1	protein-coding
chr1:28063702-28064160	chr1	28063702	28064160	+	Genrich	1	2.21	0	2.21	2	intron	24679	NM_001990	ENSG00000158161	EYA3	protein-coding
chr1:28066526-28067042	chr1	28066526	28067042	+	Genrich	1	2.76	1	2.76	4	intron	21826	NM_001990	ENSG00000158161	EYA3	protein-coding
chr1:28071724-28071896	chr1	28071724	28071896	+	HOMER	1	1.66	0	1.66	1	intron	16800	NM_001990	ENSG00000158161	EYA3	protein-coding
chr1:28215139-28215311	chr1	28215139	28215311	+	HOMER	1	4.97	1	4.97	2	intron	17804	NM_014280	ENSG00000126698	DNAJC8	protein-coding
chr1:28648391-28649204	chr1	28648391	28649204	+	MACS2|GEM|HOMER|Genrich	4	11.6	0	11.6	1	TTS	197	NR_004407	ENSG00000274978	RNU11	snRNA
chr1:30921391-30921563	chr1	30921391	30921563	+	HOMER	1	2.76	0	2.76	2	Intergenic	-12719	NM_014654	ENSG00000162512	SDC3	protein-coding
chr1:31603574-31603746	chr1	31603574	31603746	+	HOMER	1	4.42	1	4.42	0	Intergenic	-14040	NM_001525	ENSG00000121764	HCRTR1	protein-coding
chr1:31808070-31808361	chr1	31808070	31808361	+	HOMER|Genrich	2	1.66	0	1.66	1	intron	7836	NM_144569	ENSG00000134668	SPOCD1	protein-coding
chr1:31875283-31875455	chr1	31875283	31875455	+	HOMER	1	2.21	0	2.21	0	Intergenic	-59318	NM_144569	ENSG00000134668	SPOCD1	protein-coding
chr1:32527937-32528109	chr1	32527937	32528109	+	HOMER	1	2.21	0	2.21	1	Intergenic	-11404	NM_144621	ENSG00000160062	ZBTB8A	protein-coding
chr1:32552865-32553037	chr1	32552865	32553037	+	GEM|HOMER	2	1.1	0	1.1	10	intron	13524	NM_144621	ENSG00000160062	ZBTB8A	protein-coding
chr1:35093892-35094064	chr1	35093892	35094064	+	HOMER	1	2.21	0	2.21	1	5' UTR	14593	NM_024772	ENSG00000197056	ZMYM1	protein-coding
chr1:35202231-35202403	chr1	35202231	35202403	+	HOMER	1	2.76	0	2.76	0	Intergenic	-9172	NM_005066	ENSG00000116560	SFPQ	protein-coding
chr1:35273377-35273651	chr1	35273377	35273651	+	Genrich	1	2.76	0	2.76	2	intron	4805	NM_005095	ENSG00000146463	ZMYM4	protein-coding
chr1:35341882-35341932	chr1	35341882	35341932	+	GEM	1	1.66	0	1.66	2	intron	24170	NR_046659	ENSG00000227409	ZMYM4-AS1	ncRNA
chr1:35459750-35459922	chr1	35459750	35459922	+	HOMER	1	1.66	1	1.66	1	intron	-93759	NR_046659	ENSG00000227409	ZMYM4-AS1	ncRNA
chr1:35938840-35939598	chr1	35938840	35939598	+	MACS2|HOMER|Genrich	3	4.42	0	4.42	4	intron	8114	NM_024852	ENSG00000126070	AGO3	protein-coding
chr1:35966732-35966904	chr1	35966732	35966904	+	GEM|HOMER	2	2.76	1	2.76	2	intron	35713	NM_024852	ENSG00000126070	AGO3	protein-coding
chr1:36077305-36077545	chr1	36077305	36077545	+	HOMER|Genrich	2	4.42	0	4.42	8	Intergenic	-6669	NM_014466	ENSG00000092850	TEKT2	protein-coding
chr1:38442744-38442916	chr1	38442744	38442916	+	HOMER	1	1.66	1	1.66	0	Intergenic	-32366	NR_146761	ENSG00000238063	LINC01685	ncRNA
chr1:39245755-39245927	chr1	39245755	39245927	+	HOMER	1	2.21	1	2.21	1	intron	161674	NM_012090	ENSG00000127603	MACF1	protein-coding
chr1:39602921-39603093	chr1	39602921	39603093	+	HOMER	1	3.87	0	3.87	0	Intergenic	-26217	NM_003819	ENSG00000090621	PABPC4	protein-coding
chr1:40398069-40398241	chr1	40398069	40398241	+	HOMER	1	2.21	0	2.21	1	intron	1355	NM_022733	ENSG00000084070	SMAP2	protein-coding
chr1:40548026-40548198	chr1	40548026	40548198	+	HOMER	1	1.66	1	1.66	0	TTS	16475	NM_152373	ENSG00000117010	ZNF684	protein-coding
chr1:40685350-40685400	chr1	40685350	40685400	+	GEM	1	1.1	0	1.1	0	Intergenic	-6329	NM_014223	ENSG00000066136	NFYC	protein-coding
chr1:41183747-41183919	chr1	41183747	41183919	+	GEM|HOMER	2	2.21	1	2.21	1	intron	-20816	NM_012236	ENSG00000010803	SCMH1	protein-coding
chr1:41922373-41922545	chr1	41922373	41922545	+	HOMER	1	3.31	0	3.31	0	intron	-3537	NM_024503	ENSG00000127124	HIVEP3	protein-coding
chr1:42250921-42251413	chr1	42250921	42251413	+	HOMER|Genrich	2	3.31	1	3.31	0	intron	83788	NM_014947	ENSG00000198815	FOXJ3	protein-coding
chr1:42821346-42821862	chr1	42821346	42821862	+	GEM|Genrich	2	3.87	3	1.29	6	intron	-3974	NM_018538	ENSG00000164010	ERMAP	protein-coding
chr1:42848989-42849161	chr1	42848989	42849161	+	HOMER	1	2.21	1	2.21	1	intron	2462	NM_015911	ENSG00000164011	ZNF691	protein-coding
chr1:44115945-44116117	chr1	44115945	44116117	+	HOMER	1	2.21	0	2.21	4	Intergenic	-2790	NM_173484	ENSG00000171872	KLF17	protein-coding
chr1:44721164-44722019	chr1	44721164	44722019	+	MACS2|GEM|HOMER|Genrich	4	11.6	1	11.6	2	TTS	310	NR_002753	ENSG00000199377	RNU5F-1	snRNA
chr1:44730271-44731079	chr1	44730271	44731079	+	MACS2|HOMER|Genrich	3	3.31	2	1.66	2	TTS	493	NR_002755	ENSG00000200169	RNU5D-1	snRNA
chr1:44794700-44794943	chr1	44794700	44794943	+	GEM|HOMER|Genrich	3	3.31	0	3.31	1	Intergenic	-5556	NM_004073	ENSG00000173846	PLK3	protein-coding
chr1:44819743-44820185	chr1	44819743	44820185	+	HOMER|Genrich	2	1.1	1	1.1	0	3' UTR	11482	NM_001136537	ENSG00000222009	BTBD19	protein-coding
chr1:45878265-45878666	chr1	45878265	45878666	+	Genrich	1	2.76	0	2.76	4	intron	14117	NM_015112	ENSG00000086015	MAST2	protein-coding
chr1:45908430-45908615	chr1	45908430	45908615	+	Genrich	1	2.76	1	2.76	2	intron	44174	NM_015112	ENSG00000086015	MAST2	protein-coding
chr1:46775519-46775691	chr1	46775519	46775691	+	HOMER	1	1.66	0	1.66	1	Intergenic	-23441	NM_000779	ENSG00000142973	CYP4B1	protein-coding
chr1:47287173-47287344	chr1	47287173	47287344	+	Genrich	1	3.31	0	3.31	1	intron	26889	NM_003035	ENSG00000123473	STIL	protein-coding
chr1:47348730-47348902	chr1	47348730	47348902	+	HOMER	1	3.31	1	3.31	0	intron	15026	NM_016308	ENSG00000162368	CMPK1	protein-coding
chr1:48407799-48407971	chr1	48407799	48407971	+	HOMER	1	1.66	1	1.66	2	intron	64319	NM_019073	ENSG00000132122	SPATA6	protein-coding
chr1:48450367-48450819	chr1	48450367	48450819	+	MACS2|GEM|HOMER|Genrich	4	2.76	1	2.76	1	intron	21611	NM_019073	ENSG00000132122	SPATA6	protein-coding
chr1:48464347-48465055	chr1	48464347	48465055	+	Genrich	1	2.21	1	2.21	2	intron	7503	NM_019073	ENSG00000132122	SPATA6	protein-coding
chr1:48466860-48467589	chr1	48466860	48467589	+	GEM|Genrich	2	0.55	0	0.55	6	intron	4980	NM_019073	ENSG00000132122	SPATA6	protein-coding
chr1:50408779-50408829	chr1	50408779	50408829	+	GEM	1	1.66	0	1.66	2	Intergenic	14639	NM_032110	ENSG00000142700	DMRTA2	protein-coding
chr1:50596936-50596986	chr1	50596936	50596986	+	GEM	1	2.76	0	2.76	0	intron	-173518	NM_032110	ENSG00000142700	DMRTA2	protein-coding
chr1:50805235-50805312	chr1	50805235	50805312	+	Genrich	1	4.42	0	4.42	1	intron	154994	NM_007051	ENSG00000185104	FAF1	protein-coding
chr1:50868620-50868888	chr1	50868620	50868888	+	Genrich	1	2.76	1	2.76	1	intron	91513	NM_007051	ENSG00000185104	FAF1	protein-coding
chr1:50975893-50976345	chr1	50975893	50976345	+	Genrich	1	2.21	1	2.21	2	Intergenic	5874	NM_001262	ENSG00000123080	CDKN2C	protein-coding
chr1:50981038-50981418	chr1	50981038	50981418	+	Genrich	1	3.31	1	3.31	1	Intergenic	10983	NM_001262	ENSG00000123080	CDKN2C	protein-coding
chr1:50981596-50981854	chr1	50981596	50981854	+	Genrich	1	3.87	0	3.87	0	Intergenic	11480	NM_001262	ENSG00000123080	CDKN2C	protein-coding
chr1:50982017-50982919	chr1	50982017	50982919	+	MACS2|Genrich	2	4.97	1	4.97	3	Intergenic	12223	NM_001262	ENSG00000123080	CDKN2C	protein-coding
chr1:50983169-50983776	chr1	50983169	50983776	+	Genrich	1	1.1	0	1.1	5	Intergenic	13227	NM_001262	ENSG00000123080	CDKN2C	protein-coding
chr1:51044716-51045142	chr1	51044716	51045142	+	HOMER|Genrich	2	1.66	0	1.66	2	Intergenic	-14908	NR_039617	ENSG00000265538	MIR4421	ncRNA
chr1:51533027-51533199	chr1	51533027	51533199	+	GEM|HOMER	2	2.21	0	2.21	3	Intergenic	-13847	NM_001981	ENSG00000085832	EPS15	protein-coding
chr1:51616706-51616959	chr1	51616706	51616959	+	GEM|HOMER|Genrich	3	3.31	0	3.31	1	promoter-TSS	-260	NM_024586	ENSG00000117859	OSBPL9	protein-coding
chr1:51828436-51828672	chr1	51828436	51828672	+	Genrich	1	3.87	0	3.87	0	intron	7848	NR_031580	ENSG00000283899	MIR761	ncRNA
chr1:51843567-51843739	chr1	51843567	51843739	+	HOMER	1	2.76	0	2.76	0	intron	-7251	NR_031580	ENSG00000283899	MIR761	ncRNA
chr1:52241366-52241776	chr1	52241366	52241776	+	Genrich	1	3.87	0	3.87	1	intron	99477	NM_004799	ENSG00000157077	ZFYVE9	protein-coding
chr1:52371008-52371180	chr1	52371008	52371180	+	HOMER	1	1.1	2	0.55	2	Intergenic	-4889	NM_032449	ENSG00000154222	CC2D1B	protein-coding
chr1:52496397-52496804	chr1	52496397	52496804	+	Genrich	1	1.66	0	1.66	0	intron	56490	NM_015269	ENSG00000134744	TUT4	protein-coding
chr1:52795995-52796167	chr1	52795995	52796167	+	GEM|HOMER	2	2.21	0	2.21	3	intron	-46679	NM_001004339	ENSG00000203995	ZYG11A	protein-coding
chr1:52888159-52888331	chr1	52888159	52888331	+	HOMER	1	2.21	0	2.21	1	intron	33495	NM_018281	ENSG00000121310	ECHDC2	protein-coding
chr1:52998966-52999138	chr1	52998966	52999138	+	HOMER	1	1.66	0	1.66	1	intron	-15885	NM_002979	ENSG00000116171	SCP2	protein-coding
chr1:53201851-53202023	chr1	53201851	53202023	+	HOMER	1	3.87	0	3.87	1	intron	5113	NM_000098	ENSG00000157184	CPT2	protein-coding
chr1:55140970-55141730	chr1	55140970	55141730	+	Genrich	1	3.31	0	3.31	3	intron	74014	NM_015306	ENSG00000162402	USP24	protein-coding
chr1:56582446-56582618	chr1	56582446	56582618	+	HOMER	1	2.21	1	2.21	0	Intergenic	-2969	NM_003713	ENSG00000162407	PLPP3	protein-coding
chr1:56702743-56702915	chr1	56702743	56702915	+	HOMER	1	2.76	1	2.76	0	intron	-57511	NR_135111		LOC101929935	ncRNA
chr1:59526964-59527136	chr1	59526964	59527136	+	HOMER	1	2.21	0	2.21	0	intron	11420	NM_018291	ENSG00000172456	FGGY	protein-coding
chr1:60169557-60169729	chr1	60169557	60169729	+	HOMER	1	1.66	0	1.66	0	Intergenic	-95873	NM_152377	ENSG00000162598	C1orf87	protein-coding
chr1:60360631-60360803	chr1	60360631	60360803	+	HOMER	1	2.21	0	2.21	2	Intergenic	261968	NR_146508	ENSG00000226476	LINC01748	ncRNA
chr1:61062111-61062475	chr1	61062111	61062475	+	Genrich	1	3.31	2	1.66	4	Intergenic	-14934	NM_005595	ENSG00000162599	NFIA	protein-coding
chr1:61062603-61062889	chr1	61062603	61062889	+	Genrich	1	4.42	1	4.42	0	Intergenic	-14481	NM_005595	ENSG00000162599	NFIA	protein-coding
chr1:61091124-61091620	chr1	61091124	61091620	+	Genrich	1	1.1	0	1.1	1	intron	8811	NM_005595	ENSG00000162599	NFIA	protein-coding
chr1:61092871-61093897	chr1	61092871	61093897	+	Genrich	1	2.76	1	2.76	5	intron	10823	NM_005595	ENSG00000162599	NFIA	protein-coding
chr1:61094009-61094593	chr1	61094009	61094593	+	Genrich	1	1.1	0	1.1	2	intron	11740	NM_005595	ENSG00000162599	NFIA	protein-coding
chr1:61228889-61229567	chr1	61228889	61229567	+	Genrich	1	1.1	1	1.1	4	intron	24290	NR_104180	ENSG00000237853	NFIA-AS1	ncRNA
chr1:61245348-61245668	chr1	61245348	61245668	+	Genrich	1	4.42	0	4.42	5	intron	8010	NR_104180	ENSG00000237853	NFIA-AS1	ncRNA
chr1:61317441-61318119	chr1	61317441	61318119	+	Genrich	1	3.31	1	3.31	3	intron	-64262	NR_104180	ENSG00000237853	NFIA-AS1	ncRNA
chr1:61746562-61747118	chr1	61746562	61747118	+	HOMER|Genrich	2	1.66	1	1.66	2	intron	4360	NM_005799	ENSG00000132849	PATJ	protein-coding
chr1:61839077-61839533	chr1	61839077	61839533	+	Genrich	1	3.31	0	3.31	1	intron	-6770	NR_162146		MIR12132	ncRNA
chr1:61839700-61840318	chr1	61839700	61840318	+	MACS2|Genrich	2	2.76	0	2.76	3	intron	-6066	NR_162146		MIR12132	ncRNA
chr1:61852157-61852403	chr1	61852157	61852403	+	Genrich	1	6.08	0	6.08	2	intron	6205	NR_162146		MIR12132	ncRNA
chr1:61853265-61853944	chr1	61853265	61853944	+	MACS2|Genrich	2	4.42	0	4.42	4	intron	7529	NR_162146		MIR12132	ncRNA
chr1:61914538-61915706	chr1	61914538	61915706	+	MACS2|HOMER|Genrich	3	10.49	0	10.49	4	intron	69047	NR_162146		MIR12132	ncRNA
chr1:61916364-61916878	chr1	61916364	61916878	+	MACS2|Genrich	2	4.97	0	4.97	3	intron	70546	NR_162146		MIR12132	ncRNA
chr1:61926312-61927244	chr1	61926312	61927244	+	MACS2|HOMER|Genrich	3	4.97	1	4.97	4	intron	80703	NR_162146		MIR12132	ncRNA
chr1:61927559-61928195	chr1	61927559	61928195	+	Genrich	1	3.87	0	3.87	2	intron	81802	NR_162146		MIR12132	ncRNA
chr1:61941867-61942039	chr1	61941867	61942039	+	HOMER	1	1.66	1	1.66	2	intron	95878	NR_162146		MIR12132	ncRNA
chr1:61962077-61962469	chr1	61962077	61962469	+	GEM|HOMER|Genrich	3	1.66	0	1.66	1	intron	116198	NR_162146		MIR12132	ncRNA
chr1:62105563-62105735	chr1	62105563	62105735	+	HOMER	1	2.76	1	2.76	0	intron	-26793	NR_036059	ENSG00000283690	MIR3116-2	ncRNA
chr1:62419341-62419513	chr1	62419341	62419513	+	HOMER	1	1.1	0	1.1	0	Intergenic	-16877	NM_003368	ENSG00000162607	USP1	protein-coding
chr1:62502029-62502201	chr1	62502029	62502201	+	HOMER	1	4.42	2	2.21	0	intron	65066	NM_003368	ENSG00000162607	USP1	protein-coding
chr1:62637066-62637457	chr1	62637066	62637457	+	Genrich	1	1.1	0	1.1	1	intron	39741	NM_014495	ENSG00000132855	ANGPTL3	protein-coding
chr1:62728548-62728720	chr1	62728548	62728720	+	HOMER	1	2.21	0	2.21	2	Intergenic	-40248	NM_033407	ENSG00000116641	DOCK7	protein-coding
chr1:62797124-62797555	chr1	62797124	62797555	+	HOMER|Genrich	2	2.76	0	2.76	4	intron	13207	NM_032852	ENSG00000125703	ATG4C	protein-coding
chr1:62817632-62817992	chr1	62817632	62817992	+	Genrich	1	3.31	0	3.31	5	intron	33680	NM_032852	ENSG00000125703	ATG4C	protein-coding
chr1:63418069-63418611	chr1	63418069	63418611	+	MACS2|GEM|HOMER|Genrich	4	8.84	0	8.84	11	intron	50713	NM_013339	ENSG00000088035	ALG6	protein-coding
chr1:63517660-63517738	chr1	63517660	63517738	+	Genrich	1	4.97	0	4.97	0	intron	5574	NM_014288	ENSG00000142856	ITGB3BP	protein-coding
chr1:63538011-63538348	chr1	63538011	63538348	+	GEM|Genrich	2	3.87	0	3.87	1	intron	-10801	NR_002771		DLEU2L	ncRNA
chr1:63561229-63561401	chr1	63561229	63561401	+	HOMER	1	2.21	0	2.21	1	intron	12335	NR_002771		DLEU2L	ncRNA
chr1:63575250-63575586	chr1	63575250	63575586	+	MACS2|HOMER|Genrich	3	4.42	0	4.42	2	Intergenic	-17993	NM_002633	ENSG00000079739	PGM1	protein-coding
chr1:63588071-63588243	chr1	63588071	63588243	+	HOMER	1	2.76	0	2.76	1	Intergenic	-5254	NM_002633	ENSG00000079739	PGM1	protein-coding
chr1:64820197-64820247	chr1	64820197	64820247	+	GEM	1	3.87	1	3.87	2	intron	75147	NM_018211	ENSG00000162437	RAVER2	protein-coding
chr1:64824261-64824433	chr1	64824261	64824433	+	HOMER	1	2.21	0	2.21	0	intron	79272	NM_018211	ENSG00000162437	RAVER2	protein-coding
chr1:64929154-64929326	chr1	64929154	64929326	+	HOMER	1	2.21	0	2.21	0	intron	37309	NM_002227	ENSG00000162434	JAK1	protein-coding
chr1:66926248-66926726	chr1	66926248	66926726	+	Genrich	1	2.21	0	2.21	3	intron	1497	NM_020948	ENSG00000198160	MIER1	protein-coding
chr1:66929531-66929962	chr1	66929531	66929962	+	HOMER|Genrich	2	3.87	0	3.87	1	promoter-TSS	-510	NM_020948	ENSG00000198160	MIER1	protein-coding
chr1:68235877-68236049	chr1	68235877	68236049	+	HOMER	1	1.66	0	1.66	3	Intergenic	-3417	NM_024911	ENSG00000116729	WLS	protein-coding
chr1:68487894-68488326	chr1	68487894	68488326	+	Genrich	1	2.76	0	2.76	1	intron	-8566	NR_110671	ENSG00000234264	DEPDC1-AS1	ncRNA
chr1:70181318-70181648	chr1	70181318	70181648	+	GEM|Genrich	2	1.66	1	1.66	4	intron	24096	NM_017768	ENSG00000066557	LRRC40	protein-coding
chr1:70348589-70349041	chr1	70348589	70349041	+	HOMER|Genrich	2	2.21	0	2.21	2	intron	5907	NM_030816	ENSG00000118454	ANKRD13C	protein-coding
chr1:70380216-70380266	chr1	70380216	70380266	+	GEM	1	2.21	0	2.21	0	Intergenic	25430	NM_007071	ENSG00000197568	HHLA3	protein-coding
chr1:71142105-71142277	chr1	71142105	71142277	+	HOMER	1	1.1	0	1.1	0	intron	60867	NR_046217	ENSG00000229956	ZRANB2-AS2	ncRNA
chr1:74191747-74191928	chr1	74191747	74191928	+	Genrich	1	4.42	2	2.21	2	intron	6339	NM_145258	ENSG00000162620	LRRIQ3	protein-coding
chr1:74192301-74193009	chr1	74192301	74193009	+	Genrich	1	2.21	0	2.21	6	intron	5521	NM_145258	ENSG00000162620	LRRIQ3	protein-coding
chr1:74194578-74194864	chr1	74194578	74194864	+	Genrich	1	2.76	0	2.76	1	intron	3455	NM_145258	ENSG00000162620	LRRIQ3	protein-coding
chr1:74195184-74195593	chr1	74195184	74195593	+	Genrich	1	3.31	0	3.31	0	intron	2788	NM_145258	ENSG00000162620	LRRIQ3	protein-coding
chr1:74195968-74196506	chr1	74195968	74196506	+	Genrich	1	2.76	0	2.76	6	intron	1939	NM_145258	ENSG00000162620	LRRIQ3	protein-coding
chr1:74278586-74278636	chr1	74278586	74278636	+	GEM	1	2.76	0	2.76	0	intron	43224	NM_015978	ENSG00000116783	TNNI3K	protein-coding
chr1:74763330-74763502	chr1	74763330	74763502	+	HOMER	1	3.31	0	3.31	1	intron	-30008	NM_001889	ENSG00000116791	CRYZ	protein-coding
chr1:74809758-74809930	chr1	74809758	74809930	+	HOMER	1	2.76	0	2.76	0	Intergenic	-76436	NM_001889	ENSG00000116791	CRYZ	protein-coding
chr1:75794208-75794380	chr1	75794208	75794380	+	HOMER	1	1.1	0	1.1	1	intron	-2588	NM_002440	ENSG00000057468	MSH4	protein-coding
chr1:75889414-75889586	chr1	75889414	75889586	+	HOMER	1	0.55	0	0.55	0	intron	42904	NM_080868	ENSG00000154007	ASB17	protein-coding
chr1:77285553-77285725	chr1	77285553	77285725	+	HOMER	1	1.66	0	1.66	0	intron	2552	NM_012093	ENSG00000154027	AK5	protein-coding
chr1:77352770-77353069	chr1	77352770	77353069	+	Genrich	1	1.1	0	1.1	0	intron	69832	NM_012093	ENSG00000154027	AK5	protein-coding
chr1:77631369-77631541	chr1	77631369	77631541	+	HOMER	1	2.21	0	2.21	0	intron	51203	NM_015534	ENSG00000036549	ZZZ3	protein-coding
chr1:77947102-77947498	chr1	77947102	77947498	+	Genrich	1	6.08	1	6.08	3	intron	31772	NM_003902	ENSG00000162613	FUBP1	protein-coding
chr1:78001809-78004518	chr1	78001809	78004518	+	MACS2|Genrich	2	3.31	2	1.66	8	intron	-1665	NM_007034	ENSG00000162616	DNAJB4	protein-coding
chr1:78010857-78011063	chr1	78010857	78011063	+	Genrich	1	2.76	0	2.76	0	intron	6021	NM_007034	ENSG00000162616	DNAJB4	protein-coding
chr1:78130858-78131030	chr1	78130858	78131030	+	HOMER	1	2.21	0	2.21	2	intron	84978	NM_017655	ENSG00000137960	GIPC2	protein-coding
chr1:79102412-79102694	chr1	79102412	79102694	+	HOMER|Genrich	2	4.42	0	4.42	10	Intergenic	-95823	NM_022159	ENSG00000162618	ADGRL4	protein-coding
chr1:80008383-80008433	chr1	80008383	80008433	+	GEM	1	0.55	1	0.55	1	Intergenic	-527347	NR_125940	ENSG00000234184	LINC01781	ncRNA
chr1:81695282-81695454	chr1	81695282	81695454	+	HOMER	1	1.1	1	1.1	1	intron	-4402	NM_012302	ENSG00000117114	ADGRL2	protein-coding
chr1:81793628-81793744	chr1	81793628	81793744	+	Genrich	1	3.87	0	3.87	0	intron	-6690	NM_012302	ENSG00000117114	ADGRL2	protein-coding
chr1:81794027-81794199	chr1	81794027	81794199	+	HOMER	1	1.66	0	1.66	1	intron	-6263	NM_012302	ENSG00000117114	ADGRL2	protein-coding
chr1:83866173-83866238	chr1	83866173	83866238	+	Genrich	1	6.08	0	6.08	0	3' UTR	-5209	NR_119375	ENSG00000233008	LINC01725	ncRNA
chr1:84135839-84136079	chr1	84135839	84136079	+	Genrich	1	1.66	0	1.66	0	intron	-8312	NM_002731	ENSG00000142875	PRKACB	protein-coding
chr1:84141009-84141390	chr1	84141009	84141390	+	HOMER|Genrich	2	1.66	0	1.66	2	intron	-3072	NM_002731	ENSG00000142875	PRKACB	protein-coding
chr1:84305226-84305804	chr1	84305226	84305804	+	Genrich	1	1.1	0	1.1	5	intron	2864	NM_001010971	ENSG00000203943	SAMD13	protein-coding
chr1:85102272-85102322	chr1	85102272	85102322	+	GEM	1	1.1	0	1.1	0	intron	-31497	NR_039619	ENSG00000266110	MIR4423	ncRNA
chr1:85102518-85102690	chr1	85102518	85102690	+	GEM|HOMER	2	3.87	1	3.87	1	intron	-31190	NR_039619	ENSG00000266110	MIR4423	ncRNA
chr1:85185165-85185433	chr1	85185165	85185433	+	Genrich	1	3.87	0	3.87	3	intron	15717	NM_032184	ENSG00000097096	SYDE2	protein-coding
chr1:85196307-85196776	chr1	85196307	85196776	+	Genrich	1	2.21	2	1.1	0	intron	4475	NM_032184	ENSG00000097096	SYDE2	protein-coding
chr1:85198509-85198840	chr1	85198509	85198840	+	Genrich	1	1.66	1	1.66	3	intron	2342	NM_032184	ENSG00000097096	SYDE2	protein-coding
chr1:86348493-86349066	chr1	86348493	86349066	+	Genrich	1	2.21	0	2.21	6	exon	8908	NR_107010	ENSG00000278281	MIR7856	ncRNA
chr1:86384594-86385307	chr1	86384594	86385307	+	Genrich	1	4.42	2	2.21	3	intron	11111	NM_020729	ENSG00000122417	ODF2L	protein-coding
chr1:86676329-86676501	chr1	86676329	86676501	+	HOMER	1	1.66	0	1.66	0	intron	28078	NR_135837	ENSG00000261737	CLCA4-AS1	ncRNA
chr1:86741851-86742248	chr1	86741851	86742248	+	MACS2|GEM|HOMER|Genrich	4	4.42	0	4.42	4	intron	37473	NM_016009	ENSG00000097033	SH3GLB1	protein-coding
chr1:86862223-86862705	chr1	86862223	86862705	+	Genrich	1	2.76	0	2.76	3	TTS	51662	NM_004261	ENSG00000183291	SELENOF	protein-coding
chr1:86916279-86916724	chr1	86916279	86916724	+	Genrich	1	2.76	1	2.76	3	intron	1866	NM_012262	ENSG00000153936	HS2ST1	protein-coding
chr1:86916883-86916989	chr1	86916883	86916989	+	Genrich	1	3.87	0	3.87	0	intron	2301	NM_012262	ENSG00000153936	HS2ST1	protein-coding
chr1:86928887-86929146	chr1	86928887	86929146	+	Genrich	1	3.31	0	3.31	0	intron	14381	NM_012262	ENSG00000153936	HS2ST1	protein-coding
chr1:86929517-86930143	chr1	86929517	86930143	+	Genrich	1	1.66	0	1.66	1	intron	15195	NM_012262	ENSG00000153936	HS2ST1	protein-coding
chr1:86931192-86932082	chr1	86931192	86932082	+	Genrich	1	4.42	0	4.42	0	intron	17002	NM_012262	ENSG00000153936	HS2ST1	protein-coding
chr1:86962076-86962403	chr1	86962076	86962403	+	HOMER|Genrich	2	2.76	1	2.76	2	intron	47604	NM_012262	ENSG00000153936	HS2ST1	protein-coding
chr1:86976133-86976347	chr1	86976133	86976347	+	Genrich	1	2.21	0	2.21	0	intron	61605	NM_012262	ENSG00000153936	HS2ST1	protein-coding
chr1:86978231-86978572	chr1	86978231	86978572	+	Genrich	1	2.21	0	2.21	1	intron	63766	NM_012262	ENSG00000153936	HS2ST1	protein-coding
chr1:87083377-87083838	chr1	87083377	87083838	+	Genrich	1	3.87	0	3.87	2	intron	-46158	NM_207357	ENSG00000267272	LINC01140	ncRNA
chr1:87084276-87084873	chr1	87084276	87084873	+	MACS2|GEM|HOMER|Genrich	4	7.18	0	7.18	4	intron	-45191	NM_207357	ENSG00000267272	LINC01140	ncRNA
chr1:87085508-87085683	chr1	87085508	87085683	+	Genrich	1	3.87	0	3.87	2	intron	-44170	NM_207357	ENSG00000267272	LINC01140	ncRNA
chr1:87085798-87086108	chr1	87085798	87086108	+	Genrich	1	3.31	0	3.31	0	intron	-43812	NM_207357	ENSG00000267272	LINC01140	ncRNA
chr1:87086963-87087267	chr1	87086963	87087267	+	Genrich	1	2.76	0	2.76	1	intron	-42650	NM_207357	ENSG00000267272	LINC01140	ncRNA
chr1:87092316-87092678	chr1	87092316	87092678	+	Genrich	1	1.66	0	1.66	3	intron	-37268	NM_207357	ENSG00000267272	LINC01140	ncRNA
chr1:87482646-87482842	chr1	87482646	87482842	+	Genrich	1	2.76	0	2.76	1	Intergenic	-111089	NR_038324	ENSG00000227290	LINC01364	ncRNA
chr1:87665734-87665906	chr1	87665734	87665906	+	HOMER	1	1.1	0	1.1	2	Intergenic	-294165	NR_038324	ENSG00000227290	LINC01364	ncRNA
chr1:88479500-88479550	chr1	88479500	88479550	+	GEM	1	1.66	0	1.66	1	Intergenic	-204619	NM_006256	ENSG00000065243	PKN2	protein-coding
chr1:88692246-88692495	chr1	88692246	88692495	+	Genrich	1	4.97	1	4.97	2	intron	-7166	NR_110682	ENSG00000237505	PKN2-AS1	ncRNA
chr1:88711825-88712286	chr1	88711825	88712286	+	Genrich	1	1.66	0	1.66	4	intron	-26851	NR_110682	ENSG00000237505	PKN2-AS1	ncRNA
chr1:88807973-88808229	chr1	88807973	88808229	+	Genrich	1	4.42	0	4.42	1	intron	83466	NM_001514	ENSG00000137947	GTF2B	protein-coding
chr1:88888499-88888897	chr1	88888499	88888897	+	Genrich	1	1.66	2	0.83	1	intron	2869	NM_001514	ENSG00000137947	GTF2B	protein-coding
chr1:89427401-89427573	chr1	89427401	89427573	+	HOMER	1	1.66	0	1.66	0	Intergenic	19808	NR_003133	ENSG00000225492	GBP1P1	pseudo
chr1:89455278-89455450	chr1	89455278	89455450	+	HOMER	1	3.31	0	3.31	0	Intergenic	47685	NR_003133	ENSG00000225492	GBP1P1	pseudo
chr1:89482895-89483342	chr1	89482895	89483342	+	HOMER|Genrich	2	5.52	1	5.52	5	Intergenic	-41711	NM_015350	ENSG00000197147	LRRC8B	protein-coding
chr1:89779184-89779356	chr1	89779184	89779356	+	HOMER	1	1.66	0	1.66	1	Intergenic	-41762	NM_018103	ENSG00000171492	LRRC8D	protein-coding
chr1:90002634-90003056	chr1	90002634	90003056	+	Genrich	1	4.42	1	4.42	3	intron	7735	NM_181781	ENSG00000162664	ZNF326	protein-coding
chr1:90905743-90906258	chr1	90905743	90906258	+	Genrich	1	1.1	2	0.55	7	Intergenic	54241	NR_146610		LINC01763	ncRNA
chr1:90964487-90965302	chr1	90964487	90965302	+	Genrich	1	4.42	2	2.21	2	intron	56614	NM_016620	ENSG00000122482	ZNF644	protein-coding
chr1:91026706-91027079	chr1	91026706	91027079	+	Genrich	1	2.21	1	2.21	1	Intergenic	-4637	NM_016620	ENSG00000122482	ZNF644	protein-coding
chr1:91061218-91061390	chr1	91061218	91061390	+	HOMER	1	2.21	1	2.21	1	Intergenic	-39049	NM_016620	ENSG00000122482	ZNF644	protein-coding
chr1:91387242-91387547	chr1	91387242	91387547	+	Genrich	1	6.63	4	1.66	0	intron	17443	NM_001017975	ENSG00000162669	HFM1	protein-coding
chr1:91503626-91503800	chr1	91503626	91503800	+	Genrich	1	2.76	1	2.76	3	intron	2605	NM_003503	ENSG00000097046	CDC7	protein-coding
chr1:91507511-91507965	chr1	91507511	91507965	+	Genrich	1	1.66	1	1.66	1	intron	6630	NM_003503	ENSG00000097046	CDC7	protein-coding
chr1:91511406-91511918	chr1	91511406	91511918	+	Genrich	1	2.76	1	2.76	2	exon	10554	NM_003503	ENSG00000097046	CDC7	protein-coding
chr1:91513488-91513895	chr1	91513488	91513895	+	HOMER|Genrich	2	2.21	1	2.21	3	intron	12583	NM_003503	ENSG00000097046	CDC7	protein-coding
chr1:91840332-91840628	chr1	91840332	91840628	+	Genrich	1	1.1	0	1.1	1	intron	45671	NM_003243	ENSG00000069702	TGFBR3	protein-coding
chr1:91883314-91883675	chr1	91883314	91883675	+	HOMER|Genrich	2	5.52	0	5.52	1	intron	2657	NM_003243	ENSG00000069702	TGFBR3	protein-coding
chr1:91912319-91912491	chr1	91912319	91912491	+	HOMER	1	2.76	1	2.76	0	Intergenic	-6403	NM_003243	ENSG00000069702	TGFBR3	protein-coding
chr1:91984091-91984602	chr1	91984091	91984602	+	MACS2|HOMER|Genrich	3	3.31	0	3.31	1	intron	32194	NM_001726	ENSG00000137948	BRDT	protein-coding
chr1:91984759-91985100	chr1	91984759	91985100	+	Genrich	1	2.21	0	2.21	5	intron	32777	NM_001726	ENSG00000137948	BRDT	protein-coding
chr1:92014084-92014646	chr1	92014084	92014646	+	HOMER|Genrich	2	2.21	1	2.21	6	TTS	-15620	NM_173567	ENSG00000172031	EPHX4	protein-coding
chr1:92061448-92061839	chr1	92061448	92061839	+	Genrich	1	3.87	0	3.87	0	intron	13829	NM_001287737	ENSG00000230667	SETSIP	protein-coding
chr1:92179122-92179637	chr1	92179122	92179637	+	Genrich	1	3.31	3	1.1	3	intron	10455	NM_015237	ENSG00000189195	KIAA1107	protein-coding
chr1:92182765-92183183	chr1	92182765	92183183	+	Genrich	1	3.31	0	3.31	1	intron	14050	NM_015237	ENSG00000189195	KIAA1107	protein-coding
chr1:92183577-92183970	chr1	92183577	92183970	+	Genrich	1	2.76	0	2.76	3	intron	14849	NM_015237	ENSG00000189195	KIAA1107	protein-coding
chr1:92195959-92196286	chr1	92195959	92196286	+	Genrich	1	2.76	0	2.76	1	Intergenic	-21793	NM_001012425	ENSG00000203910	C1orf146	protein-coding
chr1:92262978-92263602	chr1	92262978	92263602	+	HOMER|Genrich	2	0.55	3	0.18	3	intron	35697	NM_007070	ENSG00000174842	GLMN	protein-coding
chr1:92303093-92303437	chr1	92303093	92303437	+	GEM|Genrich	2	4.97	0	4.97	2	intron	4206	NM_024813	ENSG00000122484	RPAP2	protein-coding
chr1:92310298-92310565	chr1	92310298	92310565	+	Genrich	1	2.76	0	2.76	0	intron	11372	NM_024813	ENSG00000122484	RPAP2	protein-coding
chr1:92545494-92545666	chr1	92545494	92545666	+	HOMER	1	1.1	1	1.1	0	intron	-58655	NM_005263	ENSG00000162676	GFI1	protein-coding
chr1:92551392-92551564	chr1	92551392	92551564	+	HOMER	1	2.21	0	2.21	0	intron	-64553	NM_005263	ENSG00000162676	GFI1	protein-coding
chr1:92563301-92563473	chr1	92563301	92563473	+	HOMER	1	2.21	1	2.21	3	intron	-76462	NM_005263	ENSG00000162676	GFI1	protein-coding
chr1:92721950-92722122	chr1	92721950	92722122	+	HOMER	1	1.1	0	1.1	0	intron	63072	NM_005665	ENSG00000067208	EVI5	protein-coding
chr1:92757959-92758163	chr1	92757959	92758163	+	Genrich	1	2.76	0	2.76	2	intron	27047	NM_005665	ENSG00000067208	EVI5	protein-coding
chr1:92759387-92760229	chr1	92759387	92760229	+	Genrich	1	1.66	1	1.66	4	intron	25300	NM_005665	ENSG00000067208	EVI5	protein-coding
chr1:92827813-92828030	chr1	92827813	92828030	+	Genrich	1	1.1	0	1.1	2	Intergenic	-4065	NM_000969	ENSG00000122406	RPL5	protein-coding
chr1:92841284-92841386	chr1	92841284	92841386	+	Genrich	1	2.76	0	2.76	2	TTS	616	NR_002444	ENSG00000207523	SNORA66	snoRNA
chr1:92841703-92842101	chr1	92841703	92842101	+	Genrich	1	2.76	0	2.76	0	TTS	1183	NR_002444	ENSG00000207523	SNORA66	snoRNA
chr1:92862726-92863120	chr1	92862726	92863120	+	HOMER|Genrich	2	2.76	0	2.76	2	intron	14227	NM_001006605	ENSG00000154511	DIPK1A	protein-coding
chr1:92928114-92928686	chr1	92928114	92928686	+	Genrich	1	3.31	2	1.66	0	intron	33062	NM_001006605	ENSG00000154511	DIPK1A	protein-coding
chr1:92941095-92941451	chr1	92941095	92941451	+	Genrich	1	3.87	1	3.87	0	intron	20189	NM_001006605	ENSG00000154511	DIPK1A	protein-coding
chr1:93078897-93079327	chr1	93078897	93079327	+	HOMER|Genrich	2	2.21	0	2.21	0	promoter-TSS	-123	NM_007358	ENSG00000143033	MTF2	protein-coding
chr1:93081120-93081278	chr1	93081120	93081278	+	Genrich	1	1.1	1	1.1	0	intron	1916	NM_007358	ENSG00000143033	MTF2	protein-coding
chr1:93113808-93114545	chr1	93113808	93114545	+	Genrich	1	2.21	0	2.21	5	intron	34893	NM_007358	ENSG00000143033	MTF2	protein-coding
chr1:93122237-93122717	chr1	93122237	93122717	+	Genrich	1	3.31	0	3.31	2	intron	43194	NM_007358	ENSG00000143033	MTF2	protein-coding
chr1:93122961-93123116	chr1	93122961	93123116	+	Genrich	1	4.42	1	4.42	0	intron	43755	NM_007358	ENSG00000143033	MTF2	protein-coding
chr1:93153375-93154295	chr1	93153375	93154295	+	Genrich	1	2.76	2	1.38	3	non-coding	26578	NM_016040	ENSG00000117500	TMED5	protein-coding
chr1:93155713-93156048	chr1	93155713	93156048	+	Genrich	1	0.55	0	0.55	1	intron	24533	NM_016040	ENSG00000117500	TMED5	protein-coding
chr1:93175453-93175957	chr1	93175453	93175957	+	Genrich	1	2.21	1	2.21	4	intron	4708	NM_016040	ENSG00000117500	TMED5	protein-coding
chr1:93186477-93187229	chr1	93186477	93187229	+	Genrich	1	1.66	1	1.66	5	intron	6137	NM_206886	ENSG00000122483	CCDC18	protein-coding
chr1:93256134-93256696	chr1	93256134	93256696	+	Genrich	1	1.1	1	1.1	1	exon	75699	NM_206886	ENSG00000122483	CCDC18	protein-coding
chr1:93258238-93259168	chr1	93258238	93259168	+	Genrich	1	3.31	2	1.66	5	intron	77987	NM_206886	ENSG00000122483	CCDC18	protein-coding
chr1:93335995-93336074	chr1	93335995	93336074	+	Genrich	1	4.42	0	4.42	0	intron	9777	NR_034089		CCDC18-AS1	ncRNA
chr1:93347620-93347940	chr1	93347620	93347940	+	Genrich	1	2.21	0	2.21	2	intron	1873	NM_001938	ENSG00000117505	DR1	protein-coding
chr1:93353796-93354422	chr1	93353796	93354422	+	Genrich	1	2.21	1	2.21	2	intron	8202	NM_001938	ENSG00000117505	DR1	protein-coding
chr1:93354933-93355112	chr1	93354933	93355112	+	Genrich	1	1.66	1	1.66	1	intron	9115	NM_001938	ENSG00000117505	DR1	protein-coding
chr1:93355541-93355909	chr1	93355541	93355909	+	Genrich	1	2.76	0	2.76	5	intron	9818	NM_001938	ENSG00000117505	DR1	protein-coding
chr1:93360791-93361236	chr1	93360791	93361236	+	Genrich	1	3.31	0	3.31	1	3' UTR	15106	NM_001938	ENSG00000117505	DR1	protein-coding
chr1:93362038-93362620	chr1	93362038	93362620	+	Genrich	1	2.76	1	2.76	3	3' UTR	16422	NM_001938	ENSG00000117505	DR1	protein-coding
chr1:93365871-93366093	chr1	93365871	93366093	+	Genrich	1	2.76	2	1.38	0	3' UTR	20075	NM_001938	ENSG00000117505	DR1	protein-coding
chr1:93443745-93444917	chr1	93443745	93444917	+	Genrich	1	3.31	2	1.66	11	Intergenic	-3787	NM_017737	ENSG00000137942	FNBP1L	protein-coding
chr1:93450776-93451008	chr1	93450776	93451008	+	Genrich	1	2.21	2	1.1	0	intron	2761	NM_017737	ENSG00000137942	FNBP1L	protein-coding
chr1:93536467-93536986	chr1	93536467	93536986	+	Genrich	1	2.21	2	1.1	4	intron	48436	NM_003567	ENSG00000137936	BCAR3	protein-coding
chr1:93537088-93537846	chr1	93537088	93537846	+	Genrich	1	3.31	1	3.31	5	intron	47695	NM_003567	ENSG00000137936	BCAR3	protein-coding
chr1:93537988-93538799	chr1	93537988	93538799	+	Genrich	1	2.21	4	0.55	5	intron	46769	NM_003567	ENSG00000137936	BCAR3	protein-coding
chr1:93539191-93540183	chr1	93539191	93540183	+	Genrich	1	3.31	0	3.31	5	intron	45475	NM_003567	ENSG00000137936	BCAR3	protein-coding
chr1:93540545-93541466	chr1	93540545	93541466	+	Genrich	1	6.08	3	2.03	5	intron	44157	NM_003567	ENSG00000137936	BCAR3	protein-coding
chr1:93646660-93646832	chr1	93646660	93646832	+	HOMER	1	1.66	1	1.66	1	intron	-32649	NM_003567	ENSG00000137936	BCAR3	protein-coding
chr1:93853713-93853885	chr1	93853713	93853885	+	HOMER	1	2.76	0	2.76	2	Intergenic	-6580	NM_003567	ENSG00000137936	BCAR3	protein-coding
chr1:93870220-93870491	chr1	93870220	93870491	+	HOMER|Genrich	2	1.66	1	1.66	0	intron	8851	NM_014597	ENSG00000067334	DNTTIP2	protein-coding
chr1:94425245-94425488	chr1	94425245	94425488	+	HOMER|Genrich	2	4.42	1	4.42	0	intron	6977	NM_002858	ENSG00000117528	ABCD3	protein-coding
chr1:94468088-94468425	chr1	94468088	94468425	+	Genrich	1	2.21	1	2.21	0	intron	49867	NM_002858	ENSG00000117528	ABCD3	protein-coding
chr1:94545613-94545821	chr1	94545613	94545821	+	Genrich	1	2.76	0	2.76	3	Intergenic	2015	NR_162147		MIR12133	ncRNA
chr1:94712433-94712605	chr1	94712433	94712605	+	HOMER	1	3.87	0	3.87	0	intron	33381	NR_039620	ENSG00000263526	MIR378G	ncRNA
chr1:95290228-95290400	chr1	95290228	95290400	+	HOMER	1	3.87	0	3.87	0	Intergenic	27949	NR_135588	ENSG00000228504	LINC01760	ncRNA
chr1:96730357-96730785	chr1	96730357	96730785	+	Genrich	1	4.42	3	1.47	1	intron	7933	NM_021190	ENSG00000117569	PTBP2	protein-coding
chr1:96738609-96738946	chr1	96738609	96738946	+	Genrich	1	1.1	1	1.1	3	intron	16139	NM_021190	ENSG00000117569	PTBP2	protein-coding
chr1:96739049-96739537	chr1	96739049	96739537	+	Genrich	1	1.66	0	1.66	5	intron	16655	NM_021190	ENSG00000117569	PTBP2	protein-coding
chr1:96769957-96770400	chr1	96769957	96770400	+	Genrich	1	3.31	0	3.31	1	intron	47540	NM_021190	ENSG00000117569	PTBP2	protein-coding
chr1:96771167-96771399	chr1	96771167	96771399	+	Genrich	1	2.76	0	2.76	0	intron	48645	NM_021190	ENSG00000117569	PTBP2	protein-coding
chr1:96776550-96777275	chr1	96776550	96777275	+	Genrich	1	2.21	1	2.21	3	intron	54274	NM_021190	ENSG00000117569	PTBP2	protein-coding
chr1:96792690-96793207	chr1	96792690	96793207	+	Genrich	1	2.76	2	1.38	2	intron	70310	NM_021190	ENSG00000117569	PTBP2	protein-coding
chr1:96898913-96899085	chr1	96898913	96899085	+	HOMER	1	2.76	0	2.76	2	Intergenic	176361	NM_021190	ENSG00000117569	PTBP2	protein-coding
chr1:96994400-96994572	chr1	96994400	96994572	+	HOMER	1	1.66	0	1.66	2	Intergenic	-101437	NR_046590	ENSG00000232878	DPYD-AS1	ncRNA
chr1:97486992-97487147	chr1	97486992	97487147	+	Genrich	1	2.76	1	2.76	1	intron	-309852	NR_046591	ENSG00000235777	DPYD-AS2	ncRNA
chr1:97827034-97827356	chr1	97827034	97827356	+	Genrich	1	1.1	0	1.1	0	intron	30274	NR_046591	ENSG00000235777	DPYD-AS2	ncRNA
chr1:97828008-97828329	chr1	97828008	97828329	+	Genrich	1	3.87	1	3.87	0	exon	31247	NR_046591	ENSG00000235777	DPYD-AS2	ncRNA
chr1:97837139-97837611	chr1	97837139	97837611	+	Genrich	1	2.21	1	2.21	2	intron	40454	NR_046591	ENSG00000235777	DPYD-AS2	ncRNA
chr1:98037206-98037298	chr1	98037206	98037298	+	Genrich	1	1.66	0	1.66	0	intron	8099	NR_039604	ENSG00000284247	MIR2682	ncRNA
chr1:98038698-98039301	chr1	98038698	98039301	+	Genrich	1	2.21	0	2.21	4	intron	6352	NR_039604	ENSG00000284247	MIR2682	ncRNA
chr1:98039955-98040199	chr1	98039955	98040199	+	Genrich	1	6.08	0	6.08	2	intron	5274	NR_039604	ENSG00000284247	MIR2682	ncRNA
chr1:98073369-98073419	chr1	98073369	98073419	+	GEM	1	1.66	1	1.66	0	Intergenic	-23701	NM_001001688	ENSG00000225206	MIR137HG	ncRNA
chr1:99111435-99111767	chr1	99111435	99111767	+	Genrich	1	3.31	1	3.31	1	intron	-106740	NM_001010861	ENSG00000117598	PLPPR5	protein-coding
chr1:99181267-99181724	chr1	99181267	99181724	+	Genrich	1	2.21	0	2.21	0	Intergenic	-82797	NM_014839	ENSG00000117600	PLPPR4	protein-coding
chr1:99188803-99188885	chr1	99188803	99188885	+	Genrich	1	4.97	0	4.97	2	Intergenic	-75448	NM_014839	ENSG00000117600	PLPPR4	protein-coding
chr1:99313277-99313447	chr1	99313277	99313447	+	Genrich	1	2.76	2	1.38	0	Intergenic	49070	NM_014839	ENSG00000117600	PLPPR4	protein-coding
chr1:99330784-99331218	chr1	99330784	99331218	+	Genrich	1	3.31	0	3.31	2	Intergenic	66709	NM_014839	ENSG00000117600	PLPPR4	protein-coding
chr1:99336108-99336688	chr1	99336108	99336688	+	Genrich	1	2.21	1	2.21	0	Intergenic	72106	NM_014839	ENSG00000117600	PLPPR4	protein-coding
chr1:99358266-99358866	chr1	99358266	99358866	+	Genrich	1	1.66	0	1.66	4	Intergenic	94274	NM_014839	ENSG00000117600	PLPPR4	protein-coding
chr1:99371201-99371309	chr1	99371201	99371309	+	Genrich	1	1.66	0	1.66	1	Intergenic	106963	NM_014839	ENSG00000117600	PLPPR4	protein-coding
chr1:99386210-99386974	chr1	99386210	99386974	+	Genrich	1	2.76	0	2.76	5	Intergenic	101212	NR_125951	ENSG00000224445	LINC01708	ncRNA
chr1:99387189-99387577	chr1	99387189	99387577	+	Genrich	1	2.21	1	2.21	2	Intergenic	100421	NR_125951	ENSG00000224445	LINC01708	ncRNA
chr1:99397621-99397975	chr1	99397621	99397975	+	Genrich	1	3.31	1	3.31	0	Intergenic	90006	NR_125951	ENSG00000224445	LINC01708	ncRNA
chr1:99406399-99406571	chr1	99406399	99406571	+	HOMER	1	2.21	0	2.21	0	Intergenic	81319	NR_125951	ENSG00000224445	LINC01708	ncRNA
chr1:99413211-99413383	chr1	99413211	99413383	+	HOMER	1	1.66	0	1.66	3	Intergenic	74507	NR_125951	ENSG00000224445	LINC01708	ncRNA
chr1:99427678-99427960	chr1	99427678	99427960	+	Genrich	1	2.76	1	2.76	1	Intergenic	59985	NR_125951	ENSG00000224445	LINC01708	ncRNA
chr1:99437346-99438396	chr1	99437346	99438396	+	Genrich	1	1.66	1	1.66	7	Intergenic	49933	NR_125951	ENSG00000224445	LINC01708	ncRNA
chr1:99441334-99442068	chr1	99441334	99442068	+	Genrich	1	2.21	0	2.21	8	Intergenic	46103	NR_125951	ENSG00000224445	LINC01708	ncRNA
chr1:99445248-99446899	chr1	99445248	99446899	+	Genrich	1	2.21	1	2.21	7	Intergenic	41731	NR_125951	ENSG00000224445	LINC01708	ncRNA
chr1:99451284-99451952	chr1	99451284	99451952	+	Genrich	1	2.21	1	2.21	2	Intergenic	36186	NR_125951	ENSG00000224445	LINC01708	ncRNA
chr1:99469555-99469652	chr1	99469555	99469652	+	Genrich	1	2.76	0	2.76	0	Intergenic	18201	NR_125951	ENSG00000224445	LINC01708	ncRNA
chr1:99469829-99470532	chr1	99469829	99470532	+	Genrich	1	1.66	1	1.66	2	Intergenic	17624	NR_125951	ENSG00000224445	LINC01708	ncRNA
chr1:99481079-99481140	chr1	99481079	99481140	+	Genrich	1	5.52	0	5.52	0	intron	6695	NR_125951	ENSG00000224445	LINC01708	ncRNA
chr1:99481441-99482068	chr1	99481441	99482068	+	Genrich	1	4.97	2	2.49	2	intron	6050	NR_125951	ENSG00000224445	LINC01708	ncRNA
chr1:99524746-99524918	chr1	99524746	99524918	+	HOMER	1	1.66	3	0.55	2	intron	-37028	NR_125951	ENSG00000224445	LINC01708	ncRNA
chr1:99529902-99530093	chr1	99529902	99530093	+	Genrich	1	1.66	0	1.66	0	intron	-42193	NR_125951	ENSG00000224445	LINC01708	ncRNA
chr1:99569462-99569750	chr1	99569462	99569750	+	Genrich	1	4.97	1	4.97	3	intron	-76507	NM_017734	ENSG00000099260	PALMD	protein-coding
chr1:99707630-99707758	chr1	99707630	99707758	+	Genrich	1	6.08	0	6.08	0	3' UTR	5259	NR_031666	ENSG00000221669	MIR548N	ncRNA
chr1:99921858-99922405	chr1	99921858	99922405	+	Genrich	1	1.1	0	1.1	4	3' UTR	-47865	NM_012243	ENSG00000117620	SLC35A3	protein-coding
chr1:100008364-100008414	chr1	100008364	100008414	+	GEM	1	1.1	0	1.1	0	intron	-29706	NM_033055	ENSG00000156875	MFSD14A	protein-coding
chr1:100022693-100022922	chr1	100022693	100022922	+	Genrich	1	4.42	0	4.42	1	3' UTR	-15288	NM_033055	ENSG00000156875	MFSD14A	protein-coding
chr1:100025744-100025943	chr1	100025744	100025943	+	Genrich	1	1.66	0	1.66	1	3' UTR	-12252	NM_033055	ENSG00000156875	MFSD14A	protein-coding
chr1:100030461-100031063	chr1	100030461	100031063	+	Genrich	1	1.1	2	0.55	5	3' UTR	-7333	NM_033055	ENSG00000156875	MFSD14A	protein-coding
chr1:100033914-100034273	chr1	100033914	100034273	+	Genrich	1	2.76	0	2.76	1	3' UTR	-4002	NM_033055	ENSG00000156875	MFSD14A	protein-coding
chr1:100058469-100059008	chr1	100058469	100059008	+	Genrich	1	1.66	2	0.83	2	intron	20643	NM_033055	ENSG00000156875	MFSD14A	protein-coding
chr1:100116359-100116754	chr1	100116359	100116754	+	Genrich	1	1.66	1	1.66	5	intron	16374	NM_194292	ENSG00000156876	SASS6	protein-coding
chr1:100150163-100150410	chr1	100150163	100150410	+	Genrich	1	4.42	0	4.42	1	non-coding	17136	NM_019083	ENSG00000122435	TRMT13	protein-coding
chr1:100154001-100154581	chr1	100154001	100154581	+	Genrich	1	1.1	0	1.1	0	intron	21141	NM_019083	ENSG00000122435	TRMT13	protein-coding
chr1:100160177-100160340	chr1	100160177	100160340	+	Genrich	1	2.21	2	1.1	0	intron	18015	NM_144620	ENSG00000122477	LRRC39	protein-coding
chr1:100251212-100251668	chr1	100251212	100251668	+	Genrich	1	4.97	3	1.66	1	Intergenic	-1606	NM_001918	ENSG00000137992	DBT	protein-coding
chr1:100287046-100287336	chr1	100287046	100287336	+	HOMER|Genrich	2	1.66	0	1.66	2	exon	5950	NR_030279	ENSG00000207750	MIR553	ncRNA
chr1:100362319-100362676	chr1	100362319	100362676	+	Genrich	1	1.66	0	1.66	3	intron	9991	NM_003672	ENSG00000079335	CDC14A	protein-coding
chr1:100455392-100455966	chr1	100455392	100455966	+	Genrich	1	4.97	1	4.97	4	intron	-82460	NM_022049	ENSG00000181656	GPR88	protein-coding
chr1:100457295-100457533	chr1	100457295	100457533	+	Genrich	1	1.66	0	1.66	1	intron	-80725	NM_022049	ENSG00000181656	GPR88	protein-coding
chr1:100457868-100458240	chr1	100457868	100458240	+	Genrich	1	2.21	2	1.1	1	intron	-80085	NM_022049	ENSG00000181656	GPR88	protein-coding
chr1:100894489-100894559	chr1	100894489	100894559	+	Genrich	1	5.52	0	5.52	0	intron	318	NM_001439	ENSG00000162694	EXTL2	protein-coding
chr1:100903466-100904017	chr1	100903466	100904017	+	Genrich	1	2.21	0	2.21	8	intron	7651	NM_133496	ENSG00000162695	SLC30A7	protein-coding
chr1:100919148-100919331	chr1	100919148	100919331	+	Genrich	1	4.42	2	2.21	0	intron	23149	NM_133496	ENSG00000162695	SLC30A7	protein-coding
chr1:100920846-100921752	chr1	100920846	100921752	+	HOMER|Genrich	2	4.97	0	4.97	5	intron	25209	NM_133496	ENSG00000162695	SLC30A7	protein-coding
chr1:100928540-100928773	chr1	100928540	100928773	+	Genrich	1	2.76	2	1.38	4	intron	32566	NM_133496	ENSG00000162695	SLC30A7	protein-coding
chr1:100929367-100930387	chr1	100929367	100930387	+	Genrich	1	4.42	0	4.42	1	intron	33787	NM_133496	ENSG00000162695	SLC30A7	protein-coding
chr1:101800257-101800507	chr1	101800257	101800507	+	Genrich	1	2.21	0	2.21	1	Intergenic	46698	NM_058170	ENSG00000118733	OLFM3	protein-coding
chr1:101875709-101875982	chr1	101875709	101875982	+	Genrich	1	2.76	0	2.76	0	intron	3833	NR_033424		DNAJA1P5	pseudo
chr1:101887192-101887504	chr1	101887192	101887504	+	Genrich	1	2.76	0	2.76	3	intron	15336	NR_033424		DNAJA1P5	pseudo
chr1:101890266-101890416	chr1	101890266	101890416	+	Genrich	1	2.76	1	2.76	1	intron	18329	NR_033424		DNAJA1P5	pseudo
chr1:101897513-101897707	chr1	101897513	101897707	+	Genrich	1	1.66	0	1.66	3	intron	25598	NR_033424		DNAJA1P5	pseudo
chr1:101903756-101904059	chr1	101903756	101904059	+	Genrich	1	3.31	0	3.31	2	intron	31895	NR_033424		DNAJA1P5	pseudo
chr1:101906275-101907063	chr1	101906275	101907063	+	Genrich	1	1.1	2	0.55	5	intron	34657	NR_033424		DNAJA1P5	pseudo
chr1:101912907-101913851	chr1	101912907	101913851	+	Genrich	1	0.55	0	0.55	3	intron	41367	NR_033424		DNAJA1P5	pseudo
chr1:101916819-101917278	chr1	101916819	101917278	+	Genrich	1	2.21	2	1.1	5	intron	45036	NR_033424		DNAJA1P5	pseudo
chr1:101919320-101919439	chr1	101919320	101919439	+	Genrich	1	3.31	0	3.31	1	intron	47367	NR_033424		DNAJA1P5	pseudo
chr1:101965071-101965737	chr1	101965071	101965737	+	HOMER|Genrich	2	3.31	0	3.31	0	intron	31830	NM_058170	ENSG00000118733	OLFM3	protein-coding
chr1:101977839-101978020	chr1	101977839	101978020	+	Genrich	1	1.1	0	1.1	0	intron	19305	NM_058170	ENSG00000118733	OLFM3	protein-coding
chr1:101990132-101990521	chr1	101990132	101990521	+	Genrich	1	3.31	1	3.31	3	intron	6908	NM_058170	ENSG00000118733	OLFM3	protein-coding
chr1:101991715-101992256	chr1	101991715	101992256	+	Genrich	1	2.76	2	1.38	2	intron	5249	NM_058170	ENSG00000118733	OLFM3	protein-coding
chr1:101992605-101993043	chr1	101992605	101993043	+	Genrich	1	3.31	0	3.31	3	intron	4410	NM_058170	ENSG00000118733	OLFM3	protein-coding
chr1:101993161-101993864	chr1	101993161	101993864	+	MACS2|Genrich	2	2.21	0	2.21	2	intron	3722	NM_058170	ENSG00000118733	OLFM3	protein-coding
chr1:102149795-102150581	chr1	102149795	102150581	+	MACS2|Genrich	2	3.87	0	3.87	3	Intergenic	-152954	NM_058170	ENSG00000118733	OLFM3	protein-coding
chr1:102151967-102152556	chr1	102151967	102152556	+	Genrich	1	3.31	0	3.31	1	Intergenic	-155027	NM_058170	ENSG00000118733	OLFM3	protein-coding
chr1:102153066-102153711	chr1	102153066	102153711	+	Genrich	1	2.21	0	2.21	3	Intergenic	-156154	NM_058170	ENSG00000118733	OLFM3	protein-coding
chr1:102170467-102170795	chr1	102170467	102170795	+	Genrich	1	5.52	1	5.52	3	Intergenic	-173397	NM_058170	ENSG00000118733	OLFM3	protein-coding
chr1:102202439-102203075	chr1	102202439	102203075	+	Genrich	1	1.66	0	1.66	5	Intergenic	-205523	NM_058170	ENSG00000118733	OLFM3	protein-coding
chr1:102268828-102269179	chr1	102268828	102269179	+	Genrich	1	1.1	1	1.1	0	Intergenic	-271769	NM_058170	ENSG00000118733	OLFM3	protein-coding
chr1:102269282-102269666	chr1	102269282	102269666	+	Genrich	1	4.42	1	4.42	4	Intergenic	-272240	NM_058170	ENSG00000118733	OLFM3	protein-coding
chr1:102324992-102325288	chr1	102324992	102325288	+	GEM|Genrich	2	3.87	0	3.87	9	Intergenic	-327906	NM_058170	ENSG00000118733	OLFM3	protein-coding
chr1:102449321-102449458	chr1	102449321	102449458	+	Genrich	1	2.21	0	2.21	0	Intergenic	-452155	NM_058170	ENSG00000118733	OLFM3	protein-coding
chr1:102458418-102458807	chr1	102458418	102458807	+	Genrich	1	2.76	1	2.76	2	Intergenic	-461378	NM_058170	ENSG00000118733	OLFM3	protein-coding
chr1:102470190-102470483	chr1	102470190	102470483	+	Genrich	1	1.66	0	1.66	1	Intergenic	-473102	NM_058170	ENSG00000118733	OLFM3	protein-coding
chr1:102517302-102517430	chr1	102517302	102517430	+	Genrich	1	3.31	1	3.31	0	Intergenic	-520132	NM_058170	ENSG00000118733	OLFM3	protein-coding
chr1:102791078-102791623	chr1	102791078	102791623	+	Genrich	1	2.21	1	2.21	3	Intergenic	317146	NM_001854	ENSG00000060718	COL11A1	protein-coding
chr1:102793441-102793628	chr1	102793441	102793628	+	Genrich	1	1.66	0	1.66	0	Intergenic	314962	NM_001854	ENSG00000060718	COL11A1	protein-coding
chr1:102794904-102795307	chr1	102794904	102795307	+	Genrich	1	3.87	0	3.87	3	Intergenic	313391	NM_001854	ENSG00000060718	COL11A1	protein-coding
chr1:102795494-102797050	chr1	102795494	102797050	+	MACS2|Genrich	2	3.31	0	3.31	26	Intergenic	312224	NM_001854	ENSG00000060718	COL11A1	protein-coding
chr1:102875968-102876478	chr1	102875968	102876478	+	Genrich	1	2.76	0	2.76	0	TTS	232273	NM_001854	ENSG00000060718	COL11A1	protein-coding
chr1:102876836-102878102	chr1	102876836	102878102	+	MACS2|Genrich	2	3.31	0	3.31	8	non-coding	231027	NM_001854	ENSG00000060718	COL11A1	protein-coding
chr1:102880263-102880887	chr1	102880263	102880887	+	Genrich	1	4.97	1	4.97	2	intron	227921	NM_001854	ENSG00000060718	COL11A1	protein-coding
chr1:102880998-102881345	chr1	102880998	102881345	+	Genrich	1	1.1	0	1.1	1	intron	227325	NM_001854	ENSG00000060718	COL11A1	protein-coding
chr1:102888976-102889367	chr1	102888976	102889367	+	Genrich	1	1.66	2	0.83	2	intron	219325	NM_001854	ENSG00000060718	COL11A1	protein-coding
chr1:102889732-102890170	chr1	102889732	102890170	+	Genrich	1	3.31	0	3.31	5	intron	218545	NM_001854	ENSG00000060718	COL11A1	protein-coding
chr1:102893065-102893353	chr1	102893065	102893353	+	Genrich	1	0.55	2	0.28	4	intron	215287	NM_001854	ENSG00000060718	COL11A1	protein-coding
chr1:102896737-102897064	chr1	102896737	102897064	+	Genrich	1	2.21	0	2.21	2	intron	211596	NM_001854	ENSG00000060718	COL11A1	protein-coding
chr1:102899547-102900591	chr1	102899547	102900591	+	Genrich	1	1.1	1	1.1	12	intron	208427	NM_001854	ENSG00000060718	COL11A1	protein-coding
chr1:102907856-102908101	chr1	102907856	102908101	+	Genrich	1	3.87	0	3.87	1	intron	200518	NM_001854	ENSG00000060718	COL11A1	protein-coding
chr1:102908258-102908798	chr1	102908258	102908798	+	Genrich	1	1.66	1	1.66	0	intron	199968	NM_001854	ENSG00000060718	COL11A1	protein-coding
chr1:102909731-102910143	chr1	102909731	102910143	+	Genrich	1	3.31	0	3.31	5	intron	198559	NM_001854	ENSG00000060718	COL11A1	protein-coding
chr1:102917638-102918135	chr1	102917638	102918135	+	Genrich	1	1.1	0	1.1	2	intron	190610	NM_001854	ENSG00000060718	COL11A1	protein-coding
chr1:102919615-102920043	chr1	102919615	102920043	+	Genrich	1	2.76	0	2.76	0	intron	188667	NM_001854	ENSG00000060718	COL11A1	protein-coding
chr1:102920995-102921343	chr1	102920995	102921343	+	Genrich	1	2.76	0	2.76	0	intron	187327	NM_001854	ENSG00000060718	COL11A1	protein-coding
chr1:102923598-102923930	chr1	102923598	102923930	+	Genrich	1	1.66	0	1.66	3	intron	184732	NM_001854	ENSG00000060718	COL11A1	protein-coding
chr1:102924224-102926963	chr1	102924224	102926963	+	Genrich	1	2.76	0	2.76	14	intron	182903	NM_001854	ENSG00000060718	COL11A1	protein-coding
chr1:102947293-102947568	chr1	102947293	102947568	+	Genrich	1	3.31	0	3.31	0	intron	161066	NM_001854	ENSG00000060718	COL11A1	protein-coding
chr1:102960436-102960865	chr1	102960436	102960865	+	Genrich	1	2.21	0	2.21	0	intron	147846	NM_001854	ENSG00000060718	COL11A1	protein-coding
chr1:102961157-102961479	chr1	102961157	102961479	+	Genrich	1	2.76	1	2.76	1	intron	147178	NM_001854	ENSG00000060718	COL11A1	protein-coding
chr1:102974672-102975431	chr1	102974672	102975431	+	Genrich	1	2.21	0	2.21	2	intron	133445	NM_001854	ENSG00000060718	COL11A1	protein-coding
chr1:102976052-102976255	chr1	102976052	102976255	+	Genrich	1	4.97	0	4.97	0	intron	132343	NM_001854	ENSG00000060718	COL11A1	protein-coding
chr1:102976668-102977174	chr1	102976668	102977174	+	Genrich	1	1.1	1	1.1	2	intron	131575	NM_001854	ENSG00000060718	COL11A1	protein-coding
chr1:102977307-102978514	chr1	102977307	102978514	+	MACS2|Genrich	2	4.42	1	4.42	8	intron	130586	NM_001854	ENSG00000060718	COL11A1	protein-coding
chr1:102979328-102980877	chr1	102979328	102980877	+	Genrich	1	2.76	1	2.76	11	intron	128394	NM_001854	ENSG00000060718	COL11A1	protein-coding
chr1:102981503-102982217	chr1	102981503	102982217	+	MACS2|Genrich	2	5.52	2	2.76	1	intron	126636	NM_001854	ENSG00000060718	COL11A1	protein-coding
chr1:102982294-102982635	chr1	102982294	102982635	+	Genrich	1	1.66	1	1.66	4	intron	126032	NM_001854	ENSG00000060718	COL11A1	protein-coding
chr1:102982768-102983250	chr1	102982768	102983250	+	Genrich	1	3.87	1	3.87	3	intron	125487	NM_001854	ENSG00000060718	COL11A1	protein-coding
chr1:102983850-102984090	chr1	102983850	102984090	+	Genrich	1	2.21	0	2.21	1	intron	124526	NM_001854	ENSG00000060718	COL11A1	protein-coding
chr1:102988416-102988887	chr1	102988416	102988887	+	Genrich	1	2.21	2	1.1	2	intron	119845	NM_001854	ENSG00000060718	COL11A1	protein-coding
chr1:102995608-102997040	chr1	102995608	102997040	+	MACS2|Genrich	2	3.31	1	3.31	8	intron	112172	NM_001854	ENSG00000060718	COL11A1	protein-coding
chr1:102998979-102999134	chr1	102998979	102999134	+	Genrich	1	4.97	0	4.97	1	intron	109440	NM_001854	ENSG00000060718	COL11A1	protein-coding
chr1:103000191-103000515	chr1	103000191	103000515	+	Genrich	1	3.87	0	3.87	5	intron	108143	NM_001854	ENSG00000060718	COL11A1	protein-coding
chr1:103000754-103001055	chr1	103000754	103001055	+	Genrich	1	3.31	1	3.31	0	intron	107592	NM_001854	ENSG00000060718	COL11A1	protein-coding
chr1:103003363-103003557	chr1	103003363	103003557	+	Genrich	1	4.97	0	4.97	3	intron	105036	NM_001854	ENSG00000060718	COL11A1	protein-coding
chr1:103003823-103004395	chr1	103003823	103004395	+	Genrich	1	2.21	0	2.21	1	intron	104387	NM_001854	ENSG00000060718	COL11A1	protein-coding
chr1:103004970-103005340	chr1	103004970	103005340	+	Genrich	1	0.55	0	0.55	2	intron	103341	NM_001854	ENSG00000060718	COL11A1	protein-coding
chr1:103005447-103006004	chr1	103005447	103006004	+	Genrich	1	5.52	1	5.52	3	intron	102771	NM_001854	ENSG00000060718	COL11A1	protein-coding
chr1:103009400-103009904	chr1	103009400	103009904	+	Genrich	1	3.87	0	3.87	2	intron	98844	NM_001854	ENSG00000060718	COL11A1	protein-coding
chr1:103011736-103012011	chr1	103011736	103012011	+	Genrich	1	2.21	3	0.74	0	intron	96623	NM_001854	ENSG00000060718	COL11A1	protein-coding
chr1:103012473-103013230	chr1	103012473	103013230	+	Genrich	1	3.31	1	3.31	7	intron	95645	NM_001854	ENSG00000060718	COL11A1	protein-coding
chr1:103013369-103014416	chr1	103013369	103014416	+	Genrich	1	2.21	2	1.1	1	intron	94604	NM_001854	ENSG00000060718	COL11A1	protein-coding
chr1:103014608-103015612	chr1	103014608	103015612	+	MACS2|Genrich	2	2.21	1	2.21	4	intron	93386	NM_001854	ENSG00000060718	COL11A1	protein-coding
chr1:103015761-103017305	chr1	103015761	103017305	+	MACS2|Genrich	2	5.52	1	5.52	8	intron	91963	NM_001854	ENSG00000060718	COL11A1	protein-coding
chr1:103017421-103017584	chr1	103017421	103017584	+	Genrich	1	2.76	0	2.76	2	intron	90994	NM_001854	ENSG00000060718	COL11A1	protein-coding
chr1:103023879-103024223	chr1	103023879	103024223	+	Genrich	1	2.21	0	2.21	4	intron	84445	NM_001854	ENSG00000060718	COL11A1	protein-coding
chr1:103024373-103025030	chr1	103024373	103025030	+	Genrich	1	2.76	0	2.76	7	intron	83795	NM_001854	ENSG00000060718	COL11A1	protein-coding
chr1:103025249-103025933	chr1	103025249	103025933	+	Genrich	1	2.21	4	0.55	0	non-coding	82905	NM_001854	ENSG00000060718	COL11A1	protein-coding
chr1:103026261-103027019	chr1	103026261	103027019	+	Genrich	1	4.97	1	4.97	4	intron	81856	NM_001854	ENSG00000060718	COL11A1	protein-coding
chr1:103027628-103027900	chr1	103027628	103027900	+	Genrich	1	3.87	0	3.87	2	intron	80732	NM_001854	ENSG00000060718	COL11A1	protein-coding
chr1:103028426-103028986	chr1	103028426	103028986	+	Genrich	1	1.66	0	1.66	5	intron	79790	NM_001854	ENSG00000060718	COL11A1	protein-coding
chr1:103029101-103029923	chr1	103029101	103029923	+	MACS2|Genrich	2	2.21	0	2.21	5	intron	78984	NM_001854	ENSG00000060718	COL11A1	protein-coding
chr1:103030612-103031121	chr1	103030612	103031121	+	Genrich	1	3.87	0	3.87	2	intron	77630	NM_001854	ENSG00000060718	COL11A1	protein-coding
chr1:103031258-103033700	chr1	103031258	103033700	+	MACS2|Genrich	2	2.76	0	2.76	17	intron	76017	NM_001854	ENSG00000060718	COL11A1	protein-coding
chr1:103039709-103040328	chr1	103039709	103040328	+	Genrich	1	2.76	0	2.76	2	intron	68478	NM_001854	ENSG00000060718	COL11A1	protein-coding
chr1:103040796-103041158	chr1	103040796	103041158	+	MACS2|Genrich	2	2.21	1	2.21	3	intron	67519	NM_001854	ENSG00000060718	COL11A1	protein-coding
chr1:103041166-103041459	chr1	103041166	103041459	+	Genrich	1	1.66	0	1.66	1	intron	67184	NM_001854	ENSG00000060718	COL11A1	protein-coding
chr1:103041627-103042107	chr1	103041627	103042107	+	Genrich	1	2.21	0	2.21	0	intron	66629	NM_001854	ENSG00000060718	COL11A1	protein-coding
chr1:103043355-103043598	chr1	103043355	103043598	+	Genrich	1	3.31	0	3.31	1	intron	65020	NM_001854	ENSG00000060718	COL11A1	protein-coding
chr1:103043852-103044212	chr1	103043852	103044212	+	Genrich	1	3.87	1	3.87	2	intron	64464	NM_001854	ENSG00000060718	COL11A1	protein-coding
chr1:103066584-103066862	chr1	103066584	103066862	+	Genrich	1	2.21	0	2.21	0	intron	41773	NM_001854	ENSG00000060718	COL11A1	protein-coding
chr1:103066970-103067474	chr1	103066970	103067474	+	Genrich	1	1.66	0	1.66	2	intron	41274	NM_001854	ENSG00000060718	COL11A1	protein-coding
chr1:103067906-103068736	chr1	103067906	103068736	+	Genrich	1	2.76	1	2.76	0	intron	40175	NM_001854	ENSG00000060718	COL11A1	protein-coding
chr1:103069035-103069734	chr1	103069035	103069734	+	Genrich	1	3.31	0	3.31	2	intron	39112	NM_001854	ENSG00000060718	COL11A1	protein-coding
chr1:103070497-103071475	chr1	103070497	103071475	+	Genrich	1	2.21	1	2.21	7	intron	37510	NM_001854	ENSG00000060718	COL11A1	protein-coding
chr1:103071797-103074413	chr1	103071797	103074413	+	MACS2|Genrich	2	3.31	0	3.31	15	intron	35391	NM_001854	ENSG00000060718	COL11A1	protein-coding
chr1:103075406-103076161	chr1	103075406	103076161	+	Genrich	1	1.66	1	1.66	4	intron	32713	NM_001854	ENSG00000060718	COL11A1	protein-coding
chr1:103076737-103077230	chr1	103076737	103077230	+	Genrich	1	3.31	2	1.66	4	intron	31513	NM_001854	ENSG00000060718	COL11A1	protein-coding
chr1:103079296-103079881	chr1	103079296	103079881	+	Genrich	1	2.21	1	2.21	2	intron	28908	NM_001854	ENSG00000060718	COL11A1	protein-coding
chr1:103080210-103080977	chr1	103080210	103080977	+	Genrich	1	3.87	1	3.87	6	intron	27903	NM_001854	ENSG00000060718	COL11A1	protein-coding
chr1:103081419-103081929	chr1	103081419	103081929	+	Genrich	1	1.66	0	1.66	3	intron	26822	NM_001854	ENSG00000060718	COL11A1	protein-coding
chr1:103082154-103082722	chr1	103082154	103082722	+	Genrich	1	2.76	1	2.76	1	intron	26058	NM_001854	ENSG00000060718	COL11A1	protein-coding
chr1:103082905-103083155	chr1	103082905	103083155	+	Genrich	1	6.08	1	6.08	0	intron	25466	NM_001854	ENSG00000060718	COL11A1	protein-coding
chr1:103083269-103083573	chr1	103083269	103083573	+	Genrich	1	2.21	0	2.21	2	intron	25075	NM_001854	ENSG00000060718	COL11A1	protein-coding
chr1:103084602-103085116	chr1	103084602	103085116	+	Genrich	1	2.21	2	1.1	2	intron	23637	NM_001854	ENSG00000060718	COL11A1	protein-coding
chr1:103087056-103087358	chr1	103087056	103087358	+	Genrich	1	3.31	0	3.31	3	intron	21289	NM_001854	ENSG00000060718	COL11A1	protein-coding
chr1:103090909-103091684	chr1	103090909	103091684	+	Genrich	1	1.1	0	1.1	9	intron	17200	NM_001854	ENSG00000060718	COL11A1	protein-coding
chr1:103091829-103092331	chr1	103091829	103092331	+	Genrich	1	2.76	0	2.76	2	intron	16416	NM_001854	ENSG00000060718	COL11A1	protein-coding
chr1:103098168-103098581	chr1	103098168	103098581	+	Genrich	1	2.76	0	2.76	2	intron	10122	NM_001854	ENSG00000060718	COL11A1	protein-coding
chr1:103105937-103106736	chr1	103105937	103106736	+	Genrich	1	1.66	0	1.66	1	intron	2160	NM_001854	ENSG00000060718	COL11A1	protein-coding
chr1:103114016-103114470	chr1	103114016	103114470	+	Genrich	1	3.31	0	3.31	4	Intergenic	-5721	NM_001854	ENSG00000060718	COL11A1	protein-coding
chr1:103123609-103124932	chr1	103123609	103124932	+	Genrich	1	2.21	0	2.21	8	Intergenic	-15748	NM_001854	ENSG00000060718	COL11A1	protein-coding
chr1:103141841-103142359	chr1	103141841	103142359	+	Genrich	1	3.87	0	3.87	2	Intergenic	-33578	NM_001854	ENSG00000060718	COL11A1	protein-coding
chr1:103144549-103144700	chr1	103144549	103144700	+	Genrich	1	3.87	0	3.87	2	Intergenic	-36102	NM_001854	ENSG00000060718	COL11A1	protein-coding
chr1:103145064-103146297	chr1	103145064	103146297	+	Genrich	1	5.52	1	5.52	2	Intergenic	-37158	NM_001854	ENSG00000060718	COL11A1	protein-coding
chr1:103149348-103150079	chr1	103149348	103150079	+	Genrich	1	3.31	0	3.31	5	Intergenic	-41191	NM_001854	ENSG00000060718	COL11A1	protein-coding
chr1:103158367-103158753	chr1	103158367	103158753	+	Genrich	1	2.21	0	2.21	1	Intergenic	-50038	NM_001854	ENSG00000060718	COL11A1	protein-coding
chr1:103158999-103159438	chr1	103158999	103159438	+	Genrich	1	4.42	0	4.42	2	Intergenic	-50696	NM_001854	ENSG00000060718	COL11A1	protein-coding
chr1:103159811-103160061	chr1	103159811	103160061	+	Genrich	1	2.76	0	2.76	0	Intergenic	-51414	NM_001854	ENSG00000060718	COL11A1	protein-coding
chr1:103160171-103161109	chr1	103160171	103161109	+	Genrich	1	4.97	1	4.97	1	Intergenic	-52118	NM_001854	ENSG00000060718	COL11A1	protein-coding
chr1:103161717-103162381	chr1	103161717	103162381	+	Genrich	1	1.66	0	1.66	3	Intergenic	-53527	NM_001854	ENSG00000060718	COL11A1	protein-coding
chr1:103162493-103162762	chr1	103162493	103162762	+	Genrich	1	3.31	2	1.66	1	Intergenic	-54105	NM_001854	ENSG00000060718	COL11A1	protein-coding
chr1:103171739-103172445	chr1	103171739	103172445	+	Genrich	1	3.31	0	3.31	5	Intergenic	-63570	NM_001854	ENSG00000060718	COL11A1	protein-coding
chr1:103173671-103174058	chr1	103173671	103174058	+	Genrich	1	2.21	0	2.21	4	Intergenic	-65342	NM_001854	ENSG00000060718	COL11A1	protein-coding
chr1:103174230-103174484	chr1	103174230	103174484	+	Genrich	1	2.21	2	1.1	0	Intergenic	-65835	NM_001854	ENSG00000060718	COL11A1	protein-coding
chr1:103175309-103175583	chr1	103175309	103175583	+	Genrich	1	3.87	1	3.87	0	Intergenic	-66924	NM_001854	ENSG00000060718	COL11A1	protein-coding
chr1:103175716-103175964	chr1	103175716	103175964	+	Genrich	1	0.55	0	0.55	0	Intergenic	-67318	NM_001854	ENSG00000060718	COL11A1	protein-coding
chr1:103176644-103177272	chr1	103176644	103177272	+	Genrich	1	2.21	1	2.21	3	Intergenic	-68436	NM_001854	ENSG00000060718	COL11A1	protein-coding
chr1:103178351-103178947	chr1	103178351	103178947	+	Genrich	1	4.97	0	4.97	1	Intergenic	-70127	NM_001854	ENSG00000060718	COL11A1	protein-coding
chr1:103179435-103181629	chr1	103179435	103181629	+	MACS2|GEM|Genrich	3	4.97	0	4.97	7	Intergenic	-72010	NM_001854	ENSG00000060718	COL11A1	protein-coding
chr1:103183208-103183958	chr1	103183208	103183958	+	Genrich	1	1.1	0	1.1	4	Intergenic	-75061	NM_001854	ENSG00000060718	COL11A1	protein-coding
chr1:103184061-103184610	chr1	103184061	103184610	+	Genrich	1	2.21	0	2.21	5	Intergenic	-75813	NM_001854	ENSG00000060718	COL11A1	protein-coding
chr1:103187614-103187936	chr1	103187614	103187936	+	Genrich	1	1.1	0	1.1	1	Intergenic	-79253	NM_001854	ENSG00000060718	COL11A1	protein-coding
chr1:103189062-103189705	chr1	103189062	103189705	+	Genrich	1	3.31	1	3.31	1	Intergenic	-80861	NM_001854	ENSG00000060718	COL11A1	protein-coding
chr1:103190698-103191654	chr1	103190698	103191654	+	Genrich	1	3.31	0	3.31	4	Intergenic	-82654	NM_001854	ENSG00000060718	COL11A1	protein-coding
chr1:103191801-103192269	chr1	103191801	103192269	+	Genrich	1	2.76	1	2.76	2	Intergenic	-83513	NM_001854	ENSG00000060718	COL11A1	protein-coding
chr1:103192719-103193374	chr1	103192719	103193374	+	Genrich	1	3.87	1	3.87	6	Intergenic	-84524	NM_001854	ENSG00000060718	COL11A1	protein-coding
chr1:103193488-103194630	chr1	103193488	103194630	+	Genrich	1	3.87	1	3.87	5	Intergenic	-85537	NM_001854	ENSG00000060718	COL11A1	protein-coding
chr1:103194924-103195903	chr1	103194924	103195903	+	Genrich	1	4.97	0	4.97	2	Intergenic	-86891	NM_001854	ENSG00000060718	COL11A1	protein-coding
chr1:103196921-103198522	chr1	103196921	103198522	+	MACS2|Genrich	2	4.42	1	4.42	7	Intergenic	-89199	NM_001854	ENSG00000060718	COL11A1	protein-coding
chr1:103198631-103199857	chr1	103198631	103199857	+	MACS2|Genrich	2	4.42	0	4.42	6	Intergenic	-90722	NM_001854	ENSG00000060718	COL11A1	protein-coding
chr1:103200018-103200880	chr1	103200018	103200880	+	Genrich	1	3.87	0	3.87	6	Intergenic	-91927	NM_001854	ENSG00000060718	COL11A1	protein-coding
chr1:103201567-103202945	chr1	103201567	103202945	+	Genrich	1	1.66	0	1.66	5	Intergenic	-93734	NM_001854	ENSG00000060718	COL11A1	protein-coding
chr1:103203056-103204199	chr1	103203056	103204199	+	Genrich	1	4.42	0	4.42	4	Intergenic	-95105	NM_001854	ENSG00000060718	COL11A1	protein-coding
chr1:103204503-103204797	chr1	103204503	103204797	+	Genrich	1	4.42	0	4.42	1	Intergenic	-96128	NM_001854	ENSG00000060718	COL11A1	protein-coding
chr1:103205010-103207652	chr1	103205010	103207652	+	MACS2|Genrich	2	6.63	0	6.63	17	Intergenic	-97809	NM_001854	ENSG00000060718	COL11A1	protein-coding
chr1:103208521-103209409	chr1	103208521	103209409	+	Genrich	1	2.21	0	2.21	3	Intergenic	-100443	NM_001854	ENSG00000060718	COL11A1	protein-coding
chr1:103209854-103211534	chr1	103209854	103211534	+	MACS2|Genrich	2	3.87	3	1.29	7	Intergenic	-102172	NM_001854	ENSG00000060718	COL11A1	protein-coding
chr1:103211670-103211823	chr1	103211670	103211823	+	Genrich	1	3.31	2	1.66	1	Intergenic	-103224	NM_001854	ENSG00000060718	COL11A1	protein-coding
chr1:103213098-103213528	chr1	103213098	103213528	+	Genrich	1	2.76	0	2.76	3	Intergenic	-104791	NM_001854	ENSG00000060718	COL11A1	protein-coding
chr1:103214872-103215088	chr1	103214872	103215088	+	Genrich	1	4.42	0	4.42	1	Intergenic	-106458	NM_001854	ENSG00000060718	COL11A1	protein-coding
chr1:103216374-103216936	chr1	103216374	103216936	+	Genrich	1	1.66	2	0.83	1	Intergenic	-108133	NM_001854	ENSG00000060718	COL11A1	protein-coding
chr1:103217563-103220433	chr1	103217563	103220433	+	MACS2|Genrich	2	9.94	2	4.97	15	Intergenic	-110476	NM_001854	ENSG00000060718	COL11A1	protein-coding
chr1:103220574-103221913	chr1	103220574	103221913	+	MACS2|Genrich	2	2.21	4	0.55	6	Intergenic	-112721	NM_001854	ENSG00000060718	COL11A1	protein-coding
chr1:103222025-103223167	chr1	103222025	103223167	+	MACS2|Genrich	2	2.76	0	2.76	7	Intergenic	-114074	NM_001854	ENSG00000060718	COL11A1	protein-coding
chr1:103226161-103226349	chr1	103226161	103226349	+	Genrich	1	2.76	0	2.76	0	Intergenic	-117733	NM_001854	ENSG00000060718	COL11A1	protein-coding
chr1:103229155-103229583	chr1	103229155	103229583	+	Genrich	1	3.31	1	3.31	3	Intergenic	-120847	NM_001854	ENSG00000060718	COL11A1	protein-coding
chr1:103230157-103230468	chr1	103230157	103230468	+	Genrich	1	3.87	0	3.87	0	Intergenic	-121790	NM_001854	ENSG00000060718	COL11A1	protein-coding
chr1:103231053-103231563	chr1	103231053	103231563	+	GEM|Genrich	2	4.42	1	4.42	4	Intergenic	-122786	NM_001854	ENSG00000060718	COL11A1	protein-coding
chr1:103233655-103234307	chr1	103233655	103234307	+	Genrich	1	1.66	1	1.66	2	Intergenic	-125459	NM_001854	ENSG00000060718	COL11A1	protein-coding
chr1:103240042-103240630	chr1	103240042	103240630	+	Genrich	1	3.31	1	3.31	1	Intergenic	-131814	NM_001854	ENSG00000060718	COL11A1	protein-coding
chr1:103242217-103243227	chr1	103242217	103243227	+	Genrich	1	2.21	0	2.21	10	Intergenic	-134200	NM_001854	ENSG00000060718	COL11A1	protein-coding
chr1:103243433-103243805	chr1	103243433	103243805	+	Genrich	1	2.21	3	0.74	0	Intergenic	-135097	NM_001854	ENSG00000060718	COL11A1	protein-coding
chr1:103247168-103247838	chr1	103247168	103247838	+	Genrich	1	1.66	1	1.66	0	Intergenic	-138981	NM_001854	ENSG00000060718	COL11A1	protein-coding
chr1:103248040-103249550	chr1	103248040	103249550	+	Genrich	1	2.21	0	2.21	6	Intergenic	-140273	NM_001854	ENSG00000060718	COL11A1	protein-coding
chr1:103249944-103250335	chr1	103249944	103250335	+	Genrich	1	1.66	2	0.83	3	Intergenic	-141617	NM_001854	ENSG00000060718	COL11A1	protein-coding
chr1:103253067-103256490	chr1	103253067	103256490	+	MACS2|HOMER|Genrich	3	3.87	0	3.87	4	Intergenic	-146256	NM_001854	ENSG00000060718	COL11A1	protein-coding
chr1:103256635-103258273	chr1	103256635	103258273	+	Genrich	1	2.21	1	2.21	7	Intergenic	-148932	NM_001854	ENSG00000060718	COL11A1	protein-coding
chr1:103259166-103259587	chr1	103259166	103259587	+	Genrich	1	3.31	1	3.31	1	Intergenic	-150854	NM_001854	ENSG00000060718	COL11A1	protein-coding
chr1:103259940-103260509	chr1	103259940	103260509	+	Genrich	1	1.66	0	1.66	1	Intergenic	-151702	NM_001854	ENSG00000060718	COL11A1	protein-coding
chr1:103260638-103260984	chr1	103260638	103260984	+	Genrich	1	3.87	1	3.87	0	Intergenic	-152289	NM_001854	ENSG00000060718	COL11A1	protein-coding
chr1:103261149-103261380	chr1	103261149	103261380	+	Genrich	1	2.76	0	2.76	0	Intergenic	-152742	NM_001854	ENSG00000060718	COL11A1	protein-coding
chr1:103265755-103266381	chr1	103265755	103266381	+	Genrich	1	1.1	0	1.1	1	Intergenic	-157546	NM_001854	ENSG00000060718	COL11A1	protein-coding
chr1:103284410-103284775	chr1	103284410	103284775	+	Genrich	1	1.66	0	1.66	1	Intergenic	-176070	NM_001854	ENSG00000060718	COL11A1	protein-coding
chr1:103285637-103286055	chr1	103285637	103286055	+	MACS2|HOMER|Genrich	3	2.21	0	2.21	0	Intergenic	-177324	NM_001854	ENSG00000060718	COL11A1	protein-coding
chr1:103293105-103293754	chr1	103293105	103293754	+	Genrich	1	2.76	1	2.76	5	Intergenic	-184907	NM_001854	ENSG00000060718	COL11A1	protein-coding
chr1:103310076-103310263	chr1	103310076	103310263	+	Genrich	1	3.87	1	3.87	3	Intergenic	-201647	NM_001854	ENSG00000060718	COL11A1	protein-coding
chr1:103312839-103313203	chr1	103312839	103313203	+	Genrich	1	3.31	0	3.31	6	Intergenic	-204499	NM_001854	ENSG00000060718	COL11A1	protein-coding
chr1:103314547-103314965	chr1	103314547	103314965	+	Genrich	1	2.76	1	2.76	2	Intergenic	-206234	NM_001854	ENSG00000060718	COL11A1	protein-coding
chr1:103315080-103316152	chr1	103315080	103316152	+	Genrich	1	3.31	4	0.83	6	Intergenic	-207094	NM_001854	ENSG00000060718	COL11A1	protein-coding
chr1:103317040-103317438	chr1	103317040	103317438	+	Genrich	1	2.76	1	2.76	2	Intergenic	208272	NM_001286997		LOC101928436	protein-coding
chr1:103318045-103318421	chr1	103318045	103318421	+	Genrich	1	1.66	2	0.83	0	Intergenic	207278	NM_001286997		LOC101928436	protein-coding
chr1:103330980-103331295	chr1	103330980	103331295	+	Genrich	1	3.31	0	3.31	0	Intergenic	194374	NM_001286997		LOC101928436	protein-coding
chr1:103357855-103358735	chr1	103357855	103358735	+	Genrich	1	2.76	1	2.76	5	Intergenic	167216	NM_001286997		LOC101928436	protein-coding
chr1:103360572-103360871	chr1	103360572	103360871	+	MACS2|Genrich	2	3.87	1	3.87	1	Intergenic	164790	NM_001286997		LOC101928436	protein-coding
chr1:103362302-103362789	chr1	103362302	103362789	+	Genrich	1	1.1	1	1.1	0	Intergenic	162966	NM_001286997		LOC101928436	protein-coding
chr1:103362935-103363114	chr1	103362935	103363114	+	Genrich	1	4.97	0	4.97	0	Intergenic	162487	NM_001286997		LOC101928436	protein-coding
chr1:103366065-103366726	chr1	103366065	103366726	+	Genrich	1	3.31	0	3.31	2	Intergenic	159116	NM_001286997		LOC101928436	protein-coding
chr1:103369353-103370356	chr1	103369353	103370356	+	Genrich	1	2.21	2	1.1	3	Intergenic	155657	NM_001286997		LOC101928436	protein-coding
chr1:103407781-103408113	chr1	103407781	103408113	+	Genrich	1	1.66	0	1.66	3	Intergenic	117564	NM_001286997		LOC101928436	protein-coding
chr1:103408232-103408562	chr1	103408232	103408562	+	Genrich	1	2.21	2	1.1	0	Intergenic	117114	NM_001286997		LOC101928436	protein-coding
chr1:103408668-103409020	chr1	103408668	103409020	+	Genrich	1	2.21	0	2.21	3	Intergenic	116667	NM_001286997		LOC101928436	protein-coding
chr1:103414530-103414812	chr1	103414530	103414812	+	Genrich	1	1.1	0	1.1	1	Intergenic	110840	NM_001286997		LOC101928436	protein-coding
chr1:103430111-103430546	chr1	103430111	103430546	+	MACS2|HOMER|Genrich	3	2.76	0	2.76	3	intron	95183	NM_001286997		LOC101928436	protein-coding
chr1:103430689-103431160	chr1	103430689	103431160	+	Genrich	1	1.66	0	1.66	3	intron	94587	NM_001286997		LOC101928436	protein-coding
chr1:103462467-103463562	chr1	103462467	103463562	+	Genrich	1	2.76	0	2.76	4	intron	62497	NM_001286997		LOC101928436	protein-coding
chr1:103468701-103468996	chr1	103468701	103468996	+	Genrich	1	2.21	0	2.21	0	intron	56663	NM_001286997		LOC101928436	protein-coding
chr1:103469380-103469836	chr1	103469380	103469836	+	Genrich	1	2.21	1	2.21	4	intron	55903	NM_001286997		LOC101928436	protein-coding
chr1:103540918-103541172	chr1	103540918	103541172	+	Genrich	1	2.21	0	2.21	5	intron	-13599	NM_020978	ENSG00000240038	AMY2B	protein-coding
chr1:103542513-103542836	chr1	103542513	103542836	+	Genrich	1	1.1	1	1.1	1	intron	-11970	NM_020978	ENSG00000240038	AMY2B	protein-coding
chr1:103542963-103543199	chr1	103542963	103543199	+	Genrich	1	1.66	0	1.66	2	intron	-11563	NM_020978	ENSG00000240038	AMY2B	protein-coding
chr1:103558185-103558441	chr1	103558185	103558441	+	Genrich	1	2.76	0	2.76	1	intron	3669	NM_020978	ENSG00000240038	AMY2B	protein-coding
chr1:103614665-103614908	chr1	103614665	103614908	+	HOMER|Genrich	2	0.55	0	0.55	2	Intergenic	-2546	NM_000699	ENSG00000243480	AMY2A	protein-coding
chr1:103621154-103621199	chr1	103621154	103621199	+	Genrich	1	48.61	71	0.68	1	intron	3844	NM_000699	ENSG00000243480	AMY2A	protein-coding
chr1:103629851-103630418	chr1	103629851	103630418	+	Genrich	1	2.76	1	2.76	2	Intergenic	12802	NM_000699	ENSG00000243480	AMY2A	protein-coding
chr1:103642135-103642285	chr1	103642135	103642285	+	Genrich	1	3.87	0	3.87	0	Intergenic	-13306	NM_001008219	ENSG00000187733	AMY1C	protein-coding
chr1:103669629-103670173	chr1	103669629	103670173	+	Genrich	1	4.42	2	2.21	2	Intergenic	14198	NM_001008218	ENSG00000174876	AMY1B	protein-coding
chr1:103671536-103672117	chr1	103671536	103672117	+	Genrich	1	1.66	2	0.83	0	Intergenic	16123	NM_001008218	ENSG00000174876	AMY1B	protein-coding
chr1:103675913-103676110	chr1	103675913	103676110	+	Genrich	1	4.97	0	4.97	0	Intergenic	20256	NM_001008218	ENSG00000174876	AMY1B	protein-coding
chr1:103777769-103778088	chr1	103777769	103778088	+	Genrich	1	1.66	0	1.66	3	Intergenic	28087	NM_001008218	ENSG00000174876	AMY1B	protein-coding
chr1:103788616-103789224	chr1	103788616	103789224	+	Genrich	1	2.21	0	2.21	3	Intergenic	39079	NM_001008218	ENSG00000174876	AMY1B	protein-coding
chr1:103828545-103828954	chr1	103828545	103828954	+	Genrich	1	2.76	1	2.76	0	Intergenic	78908	NM_001008218	ENSG00000174876	AMY1B	protein-coding
chr1:103832626-103832873	chr1	103832626	103832873	+	Genrich	1	3.31	0	3.31	0	Intergenic	82908	NM_001008218	ENSG00000174876	AMY1B	protein-coding
chr1:103956152-103956580	chr1	103956152	103956580	+	Genrich	1	2.21	0	2.21	0	Intergenic	-116657	NR_033990	ENSG00000215869	LOC100129138	pseudo
chr1:103966049-103966497	chr1	103966049	103966497	+	Genrich	1	2.76	1	2.76	4	Intergenic	-106750	NR_033990	ENSG00000215869	LOC100129138	pseudo
chr1:103973374-103973719	chr1	103973374	103973719	+	GEM|Genrich	2	6.63	2	3.31	1	Intergenic	-99477	NR_033990	ENSG00000215869	LOC100129138	pseudo
chr1:103975420-103977194	chr1	103975420	103977194	+	MACS2|Genrich	2	3.31	1	3.31	9	Intergenic	-96716	NR_033990	ENSG00000215869	LOC100129138	pseudo
chr1:103998777-103999510	chr1	103998777	103999510	+	Genrich	1	1.66	0	1.66	5	Intergenic	-73880	NR_033990	ENSG00000215869	LOC100129138	pseudo
chr1:104000016-104000367	chr1	104000016	104000367	+	Genrich	1	1.66	0	1.66	0	Intergenic	-72832	NR_033990	ENSG00000215869	LOC100129138	pseudo
chr1:104025921-104027966	chr1	104025921	104027966	+	Genrich	1	3.31	2	1.66	10	Intergenic	-46080	NR_033990	ENSG00000215869	LOC100129138	pseudo
chr1:104028087-104029941	chr1	104028087	104029941	+	Genrich	1	2.21	2	1.1	7	Intergenic	-44009	NR_033990	ENSG00000215869	LOC100129138	pseudo
chr1:104039877-104040356	chr1	104039877	104040356	+	Genrich	1	3.31	0	3.31	3	Intergenic	-32907	NR_033990	ENSG00000215869	LOC100129138	pseudo
chr1:104059959-104060451	chr1	104059959	104060451	+	Genrich	1	2.21	0	2.21	2	Intergenic	-12818	NR_033990	ENSG00000215869	LOC100129138	pseudo
chr1:104060563-104060752	chr1	104060563	104060752	+	Genrich	1	4.97	2	2.49	1	Intergenic	-12366	NR_033990	ENSG00000215869	LOC100129138	pseudo
chr1:104063191-104063524	chr1	104063191	104063524	+	Genrich	1	4.42	0	4.42	4	Intergenic	-9666	NR_033990	ENSG00000215869	LOC100129138	pseudo
chr1:104080488-104080628	chr1	104080488	104080628	+	Genrich	1	5.52	0	5.52	2	Intergenic	7535	NR_033990	ENSG00000215869	LOC100129138	pseudo
chr1:104087736-104087976	chr1	104087736	104087976	+	Genrich	1	2.76	0	2.76	2	Intergenic	14833	NR_033990	ENSG00000215869	LOC100129138	pseudo
chr1:104088089-104088445	chr1	104088089	104088445	+	Genrich	1	1.66	0	1.66	1	Intergenic	15244	NR_033990	ENSG00000215869	LOC100129138	pseudo
chr1:104088839-104089468	chr1	104088839	104089468	+	Genrich	1	4.42	1	4.42	1	Intergenic	16130	NR_033990	ENSG00000215869	LOC100129138	pseudo
chr1:104097983-104098704	chr1	104097983	104098704	+	Genrich	1	2.21	0	2.21	5	Intergenic	25320	NR_033990	ENSG00000215869	LOC100129138	pseudo
chr1:104099300-104100794	chr1	104099300	104100794	+	MACS2|Genrich	2	5.52	1	5.52	5	Intergenic	27024	NR_033990	ENSG00000215869	LOC100129138	pseudo
chr1:104104096-104104415	chr1	104104096	104104415	+	Genrich	1	2.21	0	2.21	0	Intergenic	31232	NR_033990	ENSG00000215869	LOC100129138	pseudo
chr1:104118561-104119042	chr1	104118561	104119042	+	Genrich	1	2.76	0	2.76	2	Intergenic	45778	NR_033990	ENSG00000215869	LOC100129138	pseudo
chr1:104119171-104120071	chr1	104119171	104120071	+	Genrich	1	2.21	1	2.21	2	Intergenic	46598	NR_033990	ENSG00000215869	LOC100129138	pseudo
chr1:104120201-104120790	chr1	104120201	104120790	+	MACS2|Genrich	2	6.63	0	6.63	2	Intergenic	47472	NR_033990	ENSG00000215869	LOC100129138	pseudo
chr1:104121619-104122481	chr1	104121619	104122481	+	Genrich	1	3.87	5	0.77	2	Intergenic	49027	NR_033990	ENSG00000215869	LOC100129138	pseudo
chr1:104123365-104123745	chr1	104123365	104123745	+	Genrich	1	2.76	2	1.38	3	Intergenic	50532	NR_033990	ENSG00000215869	LOC100129138	pseudo
chr1:104124267-104124698	chr1	104124267	104124698	+	Genrich	1	3.31	0	3.31	4	Intergenic	51459	NR_033990	ENSG00000215869	LOC100129138	pseudo
chr1:104187519-104187987	chr1	104187519	104187987	+	Genrich	1	3.31	1	3.31	7	Intergenic	114730	NR_033990	ENSG00000215869	LOC100129138	pseudo
chr1:104248385-104248771	chr1	104248385	104248771	+	Genrich	1	2.21	0	2.21	3	Intergenic	175555	NR_033990	ENSG00000215869	LOC100129138	pseudo
chr1:104249298-104249686	chr1	104249298	104249686	+	Genrich	1	2.21	2	1.1	3	Intergenic	176469	NR_033990	ENSG00000215869	LOC100129138	pseudo
chr1:104313318-104313882	chr1	104313318	104313882	+	Genrich	1	3.87	0	3.87	5	Intergenic	240577	NR_033990	ENSG00000215869	LOC100129138	pseudo
chr1:104403690-104403764	chr1	104403690	104403764	+	Genrich	1	3.87	0	3.87	4	Intergenic	330704	NR_033990	ENSG00000215869	LOC100129138	pseudo
chr1:104475509-104475683	chr1	104475509	104475683	+	Genrich	1	3.87	0	3.87	1	Intergenic	402573	NR_033990	ENSG00000215869	LOC100129138	pseudo
chr1:104511193-104511682	chr1	104511193	104511682	+	Genrich	1	3.87	2	1.93	7	Intergenic	438414	NR_033990	ENSG00000215869	LOC100129138	pseudo
chr1:104648102-104648501	chr1	104648102	104648501	+	HOMER|Genrich	2	2.76	0	2.76	1	Intergenic	575278	NR_033990	ENSG00000215869	LOC100129138	pseudo
chr1:104870575-104871103	chr1	104870575	104871103	+	Genrich	1	1.66	0	1.66	3	Intergenic	748096	NR_125954	ENSG00000230768	LINC01676	ncRNA
chr1:105394319-105394369	chr1	105394319	105394369	+	GEM	1	1.1	0	1.1	1	Intergenic	224591	NR_125954	ENSG00000230768	LINC01676	ncRNA
chr1:105671804-105671873	chr1	105671804	105671873	+	Genrich	1	4.97	0	4.97	1	Intergenic	-52903	NR_125954	ENSG00000230768	LINC01676	ncRNA
chr1:105716582-105716754	chr1	105716582	105716754	+	HOMER	1	1.66	0	1.66	3	Intergenic	-97733	NR_125954	ENSG00000230768	LINC01676	ncRNA
chr1:105760627-105760799	chr1	105760627	105760799	+	HOMER	1	4.42	0	4.42	1	Intergenic	-141778	NR_125954	ENSG00000230768	LINC01676	ncRNA
chr1:105835196-105835390	chr1	105835196	105835390	+	GEM|Genrich	2	2.21	0	2.21	1	Intergenic	192960	NR_146609		LINC01677	ncRNA
chr1:106976463-106976574	chr1	106976463	106976574	+	Genrich	1	2.21	0	2.21	1	Intergenic	-80156	NM_018137	ENSG00000198890	PRMT6	protein-coding
chr1:107142181-107142353	chr1	107142181	107142353	+	HOMER	1	2.21	0	2.21	2	intron	1228	NM_014917	ENSG00000162631	NTNG1	protein-coding
chr1:107335459-107335602	chr1	107335459	107335602	+	GEM|Genrich	2	4.97	0	4.97	2	intron	187461	NM_014917	ENSG00000162631	NTNG1	protein-coding
chr1:107342128-107342300	chr1	107342128	107342300	+	HOMER	1	3.87	0	3.87	0	intron	194145	NM_014917	ENSG00000162631	NTNG1	protein-coding
chr1:108135187-108135690	chr1	108135187	108135690	+	Genrich	1	3.87	0	3.87	4	3' UTR	57397	NM_013386	ENSG00000085491	SLC25A24	protein-coding
chr1:108136418-108136516	chr1	108136418	108136516	+	Genrich	1	3.87	0	3.87	0	3' UTR	56368	NM_013386	ENSG00000085491	SLC25A24	protein-coding
chr1:108169892-108170545	chr1	108169892	108170545	+	Genrich	1	1.1	2	0.55	1	intron	22617	NM_013386	ENSG00000085491	SLC25A24	protein-coding
chr1:108222553-108222725	chr1	108222553	108222725	+	HOMER	1	3.87	1	3.87	0	TTS	21442	NM_152488	ENSG00000196427	NBPF4	protein-coding
chr1:108257180-108257230	chr1	108257180	108257230	+	GEM	1	1.66	0	1.66	1	Intergenic	-13124	NM_152488	ENSG00000196427	NBPF4	protein-coding
chr1:108276733-108277137	chr1	108276733	108277137	+	Genrich	1	2.21	1	2.21	0	Intergenic	-32854	NM_152488	ENSG00000196427	NBPF4	protein-coding
chr1:108281910-108282236	chr1	108281910	108282236	+	Genrich	1	2.21	0	2.21	1	Intergenic	-37992	NM_152488	ENSG00000196427	NBPF4	protein-coding
chr1:108313668-108314304	chr1	108313668	108314304	+	Genrich	1	1.66	2	0.83	2	Intergenic	-69905	NM_152488	ENSG00000196427	NBPF4	protein-coding
chr1:108344825-108345104	chr1	108344825	108345104	+	Genrich	1	3.87	0	3.87	0	Intergenic	-100883	NM_152488	ENSG00000196427	NBPF4	protein-coding
chr1:108409662-108410037	chr1	108409662	108410037	+	Genrich	1	2.76	0	2.76	3	Intergenic	-40433	NM_001143987	ENSG00000186086	NBPF6	protein-coding
chr1:108412146-108412753	chr1	108412146	108412753	+	Genrich	1	3.31	0	3.31	2	Intergenic	-37833	NM_001143987	ENSG00000186086	NBPF6	protein-coding
chr1:108505964-108506269	chr1	108505964	108506269	+	Genrich	1	3.87	0	3.87	3	Intergenic	-53984	NM_001010883	ENSG00000162636	FAM102B	protein-coding
chr1:108507394-108507549	chr1	108507394	108507549	+	Genrich	1	2.76	0	2.76	0	Intergenic	-52629	NM_001010883	ENSG00000162636	FAM102B	protein-coding
chr1:108512505-108513494	chr1	108512505	108513494	+	HOMER|Genrich	2	2.76	0	2.76	6	Intergenic	-47101	NM_001010883	ENSG00000162636	FAM102B	protein-coding
chr1:108552005-108552369	chr1	108552005	108552369	+	Genrich	1	2.76	0	2.76	1	Intergenic	-7913	NM_001010883	ENSG00000162636	FAM102B	protein-coding
chr1:108565948-108566048	chr1	108565948	108566048	+	Genrich	1	2.76	0	2.76	0	intron	5898	NM_001010883	ENSG00000162636	FAM102B	protein-coding
chr1:108751820-108751993	chr1	108751820	108751993	+	Genrich	1	4.42	1	4.42	1	intron	5232	NM_007269	ENSG00000116266	STXBP3	protein-coding
chr1:108753730-108754034	chr1	108753730	108754034	+	Genrich	1	4.97	0	4.97	2	intron	7208	NM_007269	ENSG00000116266	STXBP3	protein-coding
chr1:108756078-108756621	chr1	108756078	108756621	+	Genrich	1	2.21	0	2.21	6	intron	9675	NM_007269	ENSG00000116266	STXBP3	protein-coding
chr1:108756862-108757436	chr1	108756862	108757436	+	Genrich	1	3.87	1	3.87	1	intron	10475	NM_007269	ENSG00000116266	STXBP3	protein-coding
chr1:108881133-108881540	chr1	108881133	108881540	+	Genrich	1	3.31	2	1.66	2	intron	4351	NM_013296	ENSG00000121957	GPSM2	protein-coding
chr1:108885625-108885853	chr1	108885625	108885853	+	Genrich	1	3.31	0	3.31	1	intron	8754	NM_013296	ENSG00000121957	GPSM2	protein-coding
chr1:109214895-109215067	chr1	109214895	109215067	+	HOMER	1	2.21	0	2.21	0	non-coding	1063	NM_006513	ENSG00000031698	SARS	protein-coding
chr1:109399061-109399465	chr1	109399061	109399465	+	Genrich	1	2.76	1	2.76	0	3' UTR	-1345	NM_002959	ENSG00000134243	SORT1	protein-coding
chr1:109552648-109553151	chr1	109552648	109553151	+	Genrich	1	2.76	0	2.76	5	intron	4284	NM_006496	ENSG00000065135	GNAI3	protein-coding
chr1:109649845-109650017	chr1	109649845	109650017	+	HOMER	1	2.76	1	2.76	1	Intergenic	-6145	NM_000850	ENSG00000168765	GSTM4	protein-coding
chr1:110348924-110349067	chr1	110348924	110349067	+	Genrich	1	4.42	0	4.42	0	Intergenic	9672	NM_022768	ENSG00000162775	RBM15	protein-coding
chr1:110602349-110602521	chr1	110602349	110602521	+	HOMER	1	2.21	0	2.21	1	3' UTR	3923	NM_004974	ENSG00000177301	KCNA2	protein-coding
chr1:110962796-110963433	chr1	110962796	110963433	+	Genrich	1	3.87	3	1.29	0	intron	808	NM_018372	ENSG00000121931	LRIF1	protein-coding
chr1:111173829-111174287	chr1	111173829	111174287	+	Genrich	1	2.76	2	1.38	1	intron	26588	NM_024901	ENSG00000162777	DENND2D	protein-coding
chr1:111459028-111459362	chr1	111459028	111459362	+	Genrich	1	3.31	0	3.31	1	intron	9731	NM_001688	ENSG00000116459	ATP5PB	protein-coding
chr1:111624163-111624547	chr1	111624163	111624547	+	Genrich	1	1.1	2	0.55	2	intron	-3957	NR_160737		LOC107985184	ncRNA
chr1:111626541-111626753	chr1	111626541	111626753	+	Genrich	1	2.76	2	1.38	2	intron	-6249	NR_160737		LOC107985184	ncRNA
chr1:111633136-111633221	chr1	111633136	111633221	+	Genrich	1	4.42	0	4.42	0	intron	-12780	NR_160737		LOC107985184	ncRNA
chr1:111656981-111657528	chr1	111656981	111657528	+	Genrich	1	4.42	1	4.42	1	intron	-7540	NM_002884	ENSG00000116473	RAP1A	protein-coding
chr1:111677257-111677612	chr1	111677257	111677612	+	Genrich	1	2.76	1	2.76	1	intron	12640	NM_002884	ENSG00000116473	RAP1A	protein-coding
chr1:112375352-112375787	chr1	112375352	112375787	+	HOMER|Genrich	2	1.1	0	1.1	2	Intergenic	-20645	NM_018704	ENSG00000143079	CTTNBP2NL	protein-coding
chr1:112475810-112475982	chr1	112475810	112475982	+	HOMER	1	2.76	0	2.76	2	intron	9355	NM_004185	ENSG00000134245	WNT2B	protein-coding
chr1:112646858-112647437	chr1	112646858	112647437	+	Genrich	1	2.21	1	2.21	3	intron	-27165	NM_020963	ENSG00000155363	MOV10	protein-coding
chr1:112655873-112656128	chr1	112655873	112656128	+	Genrich	1	3.31	2	1.66	3	intron	-18312	NM_020963	ENSG00000155363	MOV10	protein-coding
chr1:112964116-112964288	chr1	112964116	112964288	+	HOMER	1	2.76	0	2.76	4	TTS	7787	NR_103743	ENSG00000226419	SLC16A1-AS1	ncRNA
chr1:113411463-113411526	chr1	113411463	113411526	+	Genrich	1	4.42	0	4.42	0	intron	20979	NM_020965	ENSG00000081026	MAGI3	protein-coding
chr1:113414493-113415732	chr1	113414493	113415732	+	Genrich	1	1.1	1	1.1	5	intron	24597	NM_020965	ENSG00000081026	MAGI3	protein-coding
chr1:113415922-113417367	chr1	113415922	113417367	+	MACS2|Genrich	2	4.97	0	4.97	13	intron	26129	NM_020965	ENSG00000081026	MAGI3	protein-coding
chr1:113417539-113418628	chr1	113417539	113418628	+	Genrich	1	3.87	1	3.87	4	intron	27568	NM_020965	ENSG00000081026	MAGI3	protein-coding
chr1:113426021-113426423	chr1	113426021	113426423	+	Genrich	1	1.66	0	1.66	1	intron	35707	NM_020965	ENSG00000081026	MAGI3	protein-coding
chr1:113431759-113432139	chr1	113431759	113432139	+	Genrich	1	2.76	0	2.76	2	intron	41434	NM_020965	ENSG00000081026	MAGI3	protein-coding
chr1:113503734-113503906	chr1	113503734	113503906	+	HOMER	1	1.66	0	1.66	0	intron	113305	NM_020965	ENSG00000081026	MAGI3	protein-coding
chr1:113701862-113702205	chr1	113701862	113702205	+	Genrich	1	3.31	1	3.31	4	intron	57122	NM_006608	ENSG00000116793	PHTF1	protein-coding
chr1:113720370-113720542	chr1	113720370	113720542	+	HOMER	1	1.1	0	1.1	1	intron	38699	NM_006608	ENSG00000116793	PHTF1	protein-coding
chr1:113814478-113815037	chr1	113814478	113815037	+	Genrich	1	3.31	0	3.31	3	3' UTR	2145	NR_037864	ENSG00000226167	AP4B1-AS1	ncRNA
chr1:113835726-113836050	chr1	113835726	113836050	+	MACS2|HOMER|Genrich	3	4.42	1	4.42	1	intron	-20747	NR_037864	ENSG00000226167	AP4B1-AS1	ncRNA
chr1:113848807-113849175	chr1	113848807	113849175	+	Genrich	1	1.1	1	1.1	0	intron	-7644	NR_037864	ENSG00000226167	AP4B1-AS1	ncRNA
chr1:113856906-113857258	chr1	113856906	113857258	+	HOMER|Genrich	2	3.31	1	3.31	0	intron	447	NR_037864	ENSG00000226167	AP4B1-AS1	ncRNA
chr1:114408961-114409047	chr1	114408961	114409047	+	Genrich	1	3.87	0	3.87	0	intron	102199	NM_015906	ENSG00000197323	TRIM33	protein-coding
chr1:114476364-114476889	chr1	114476364	114476889	+	Genrich	1	2.76	0	2.76	3	intron	34577	NM_015906	ENSG00000197323	TRIM33	protein-coding
chr1:114477095-114477687	chr1	114477095	114477687	+	Genrich	1	2.21	0	2.21	6	intron	33812	NM_015906	ENSG00000197323	TRIM33	protein-coding
chr1:114848445-114848606	chr1	114848445	114848606	+	Genrich	1	4.97	1	4.97	3	Intergenic	-6278	NM_003176	ENSG00000198765	SYCP1	protein-coding
chr1:114931393-114931565	chr1	114931393	114931565	+	HOMER	1	2.76	1	2.76	0	intron	76616	NM_003176	ENSG00000198765	SYCP1	protein-coding
chr1:115002888-115003060	chr1	115002888	115003060	+	HOMER	1	2.76	0	2.76	2	Intergenic	-26850	NM_000549	ENSG00000134200	TSHB	protein-coding
chr1:115392977-115393149	chr1	115392977	115393149	+	HOMER	1	1.66	0	1.66	0	Intergenic	-54827	NM_002506	ENSG00000134259	NGF	protein-coding
chr1:116436629-116437074	chr1	116436629	116437074	+	Genrich	1	1.1	0	1.1	0	intron	-18229	NM_032766	ENSG00000203865	ATP1A1-AS1	ncRNA
chr1:116437383-116438179	chr1	116437383	116438179	+	Genrich	1	1.1	1	1.1	2	intron	-19159	NM_032766	ENSG00000203865	ATP1A1-AS1	ncRNA
chr1:117042654-117042826	chr1	117042654	117042826	+	HOMER	1	3.31	1	3.31	1	intron	16750	NR_110786	ENSG00000236137	LOC101929099	ncRNA
chr1:117432132-117432648	chr1	117432132	117432648	+	Genrich	1	2.21	1	2.21	9	intron	64941	NM_006699	ENSG00000198162	MAN1A2	protein-coding
chr1:117456769-117456931	chr1	117456769	117456931	+	Genrich	1	2.21	0	2.21	0	intron	89401	NM_006699	ENSG00000198162	MAN1A2	protein-coding
chr1:117596997-117597169	chr1	117596997	117597169	+	HOMER	1	3.31	1	3.31	0	intron	8687	NR_121626	ENSG00000236866	LOC100996263	ncRNA
chr1:118402142-118402314	chr1	118402142	118402314	+	HOMER	1	1.66	1	1.66	1	Intergenic	-217000	NM_206996	ENSG00000155761	SPAG17	protein-coding
chr1:119050944-119050994	chr1	119050944	119050994	+	GEM	1	2.76	0	2.76	3	intron	3564	NR_126447		WARS2-IT1	ncRNA
chr1:119711561-119711733	chr1	119711561	119711733	+	HOMER	1	4.42	2	2.21	0	promoter-TSS	-287	NM_006623	ENSG00000092621	PHGDH	protein-coding
chr1:119864305-119864477	chr1	119864305	119864477	+	HOMER	1	3.31	0	3.31	2	Intergenic	-19511	NM_001047980		NBPF7	protein-coding
chr1:120355060-120355397	chr1	120355060	120355397	+	Genrich	1	4.42	0	4.42	0	Intergenic	-59799	NM_001037501		NBPF8	protein-coding
chr1:120874895-120875187	chr1	120874895	120875187	+	Genrich	1	2.76	0	2.76	1	Intergenic	-14705	NM_001143883	ENSG00000263353	PPIAL4A	protein-coding
chr1:120908066-120908591	chr1	120908066	120908591	+	Genrich	1	2.21	0	2.21	3	Intergenic	-3910	NR_024510		LINC00623	ncRNA
chr1:121176939-121176989	chr1	121176939	121176989	+	GEM	1	1.66	0	1.66	1	intron	6947	NM_001100910	ENSG00000188610	FAM72B	protein-coding
chr1:121400547-121401045	chr1	121400547	121401045	+	Genrich	1	1.1	0	1.1	0	Intergenic	-2891	NR_104189	ENSG00000230806	SRGAP2-AS1	ncRNA
chr1:123195711-123195759	chr1	123195711	123195759	+	Genrich	1	19.89	17	1.17	0	Intergenic	1676623	NR_003955	ENSG00000231752	EMBP1	pseudo
chr1:124915690-124915827	chr1	124915690	124915827	+	Genrich	1	3.87	3	1.29	0	Intergenic	3396646	NR_003955	ENSG00000231752	EMBP1	pseudo
chr1:125074990-125075795	chr1	125074990	125075795	+	Genrich	1	12.15	10	1.22	2	Intergenic	3556280	NR_003955	ENSG00000231752	EMBP1	pseudo
chr1:125080873-125081201	chr1	125080873	125081201	+	Genrich	1	3.31	4	0.83	0	Intergenic	3561925	NR_003955	ENSG00000231752	EMBP1	pseudo
chr1:125081540-125081865	chr1	125081540	125081865	+	Genrich	1	4.97	5	0.99	0	Intergenic	3562590	NR_003955	ENSG00000231752	EMBP1	pseudo
chr1:125151050-125151256	chr1	125151050	125151256	+	Genrich	1	18.23	16	1.14	2	Intergenic	3632041	NR_003955	ENSG00000231752	EMBP1	pseudo
chr1:125154400-125154586	chr1	125154400	125154586	+	Genrich	1	18.78	14	1.34	0	Intergenic	3635381	NR_003955	ENSG00000231752	EMBP1	pseudo
chr1:125160209-125160547	chr1	125160209	125160547	+	Genrich	1	11.05	3	3.68	0	Intergenic	3641266	NR_003955	ENSG00000231752	EMBP1	pseudo
chr1:125166128-125166790	chr1	125166128	125166790	+	Genrich	1	2.76	2	1.38	0	Intergenic	3647347	NR_003955	ENSG00000231752	EMBP1	pseudo
chr1:125166919-125170930	chr1	125166919	125170930	+	Genrich	1	4.97	2	2.49	8	Intergenic	3649812	NR_003955	ENSG00000231752	EMBP1	pseudo
chr1:125173805-125174572	chr1	125173805	125174572	+	Genrich	1	8.84	13	0.68	1	Intergenic	3655076	NR_003955	ENSG00000231752	EMBP1	pseudo
chr1:125174750-125175185	chr1	125174750	125175185	+	Genrich	1	8.29	13	0.64	0	Intergenic	3655855	NR_003955	ENSG00000231752	EMBP1	pseudo
chr1:125175366-125184586	chr1	125175366	125184586	+	Genrich	1	13.81	21	0.66	14	Intergenic	3660864	NR_003955	ENSG00000231752	EMBP1	pseudo
chr1:143184599-143188042	chr1	143184599	143188042	+	Genrich	1	7.73	9	0.86	6	Intergenic	236272	NR_027354		LSP1P5	pseudo
chr1:143188182-143188333	chr1	143188182	143188333	+	Genrich	1	29.83	31	0.96	0	Intergenic	234335	NR_027354		LSP1P5	pseudo
chr1:143188465-143189371	chr1	143188465	143189371	+	Genrich	1	8.84	6	1.47	2	Intergenic	233674	NR_027354		LSP1P5	pseudo
chr1:143189478-143190840	chr1	143189478	143190840	+	Genrich	1	4.97	8	0.62	0	Intergenic	232433	NR_027354		LSP1P5	pseudo
chr1:143190958-143195845	chr1	143190958	143195845	+	Genrich	1	20.99	16	1.31	7	Intergenic	229191	NR_027354		LSP1P5	pseudo
chr1:143196084-143197097	chr1	143196084	143197097	+	Genrich	1	5.52	5	1.1	1	Intergenic	226002	NR_027354		LSP1P5	pseudo
chr1:143197207-143197986	chr1	143197207	143197986	+	Genrich	1	7.18	4	1.8	0	Intergenic	224996	NR_027354		LSP1P5	pseudo
chr1:143198239-143199486	chr1	143198239	143199486	+	Genrich	1	2.76	3	0.92	2	Intergenic	223730	NR_027354		LSP1P5	pseudo
chr1:143199594-143202985	chr1	143199594	143202985	+	Genrich	1	11.6	11	1.05	8	Intergenic	221303	NR_027354		LSP1P5	pseudo
chr1:143203132-143203872	chr1	143203132	143203872	+	Genrich	1	25.41	27	0.94	2	Intergenic	219090	NR_027354		LSP1P5	pseudo
chr1:143204005-143204185	chr1	143204005	143204185	+	Genrich	1	12.15	15	0.81	0	Intergenic	218497	NR_027354		LSP1P5	pseudo
chr1:143204320-143205303	chr1	143204320	143205303	+	Genrich	1	3.87	2	1.93	1	Intergenic	217781	NR_027354		LSP1P5	pseudo
chr1:143205568-143206819	chr1	143205568	143206819	+	Genrich	1	44.19	42	1.05	3	Intergenic	216399	NR_027354		LSP1P5	pseudo
chr1:143206920-143208620	chr1	143206920	143208620	+	Genrich	1	19.33	17	1.14	3	Intergenic	214822	NR_027354		LSP1P5	pseudo
chr1:143208898-143209253	chr1	143208898	143209253	+	Genrich	1	4.97	8	0.62	0	Intergenic	213517	NR_027354		LSP1P5	pseudo
chr1:143209480-143209748	chr1	143209480	143209748	+	Genrich	1	5.52	5	1.1	0	Intergenic	212978	NR_027354		LSP1P5	pseudo
chr1:143209867-143210128	chr1	143209867	143210128	+	Genrich	1	19.89	19	1.05	1	Intergenic	212595	NR_027354		LSP1P5	pseudo
chr1:143210475-143226042	chr1	143210475	143226042	+	Genrich	1	8.84	10	0.88	20	Intergenic	204334	NR_027354		LSP1P5	pseudo
chr1:143226213-143226476	chr1	143226213	143226476	+	Genrich	1	3.87	3	1.29	1	Intergenic	196248	NR_027354		LSP1P5	pseudo
chr1:143226619-143234527	chr1	143226619	143234527	+	Genrich	1	12.15	12	1.01	10	Intergenic	192019	NR_027354		LSP1P5	pseudo
chr1:143234643-143235237	chr1	143234643	143235237	+	Genrich	1	6.63	15	0.44	1	Intergenic	187652	NR_027354		LSP1P5	pseudo
chr1:143235398-143242364	chr1	143235398	143242364	+	Genrich	1	12.15	18	0.68	12	Intergenic	183711	NR_027354		LSP1P5	pseudo
chr1:143242805-143244133	chr1	143242805	143244133	+	Genrich	1	20.44	14	1.46	1	Intergenic	179123	NR_027354		LSP1P5	pseudo
chr1:143244467-143246274	chr1	143244467	143246274	+	Genrich	1	3.87	5	0.77	2	Intergenic	177222	NR_027354		LSP1P5	pseudo
chr1:143246399-143249162	chr1	143246399	143249162	+	Genrich	1	11.6	15	0.77	6	Intergenic	174812	NR_027354		LSP1P5	pseudo
chr1:143249271-143250824	chr1	143249271	143250824	+	Genrich	1	6.08	10	0.61	1	Intergenic	172545	NR_027354		LSP1P5	pseudo
chr1:143250945-143251321	chr1	143250945	143251321	+	Genrich	1	7.73	10	0.77	1	Intergenic	171459	NR_027354		LSP1P5	pseudo
chr1:143251437-143252490	chr1	143251437	143252490	+	Genrich	1	11.05	12	0.92	2	Intergenic	170629	NR_027354		LSP1P5	pseudo
chr1:143252606-143257367	chr1	143252606	143257367	+	Genrich	1	18.78	30	0.63	11	Intergenic	167606	NR_027354		LSP1P5	pseudo
chr1:143257570-143257950	chr1	143257570	143257950	+	Genrich	1	8.29	7	1.18	0	Intergenic	164832	NR_027354		LSP1P5	pseudo
chr1:143258070-143259858	chr1	143258070	143259858	+	Genrich	1	19.33	17	1.14	3	Intergenic	163628	NR_027354		LSP1P5	pseudo
chr1:143260334-143261228	chr1	143260334	143261228	+	Genrich	1	6.08	3	2.03	1	Intergenic	161811	NR_027354		LSP1P5	pseudo
chr1:143261718-143267687	chr1	143261718	143267687	+	Genrich	1	28.72	31	0.93	11	Intergenic	157890	NR_027354		LSP1P5	pseudo
chr1:143268377-143268899	chr1	143268377	143268899	+	Genrich	1	17.12	10	1.71	0	Intergenic	153954	NR_027354		LSP1P5	pseudo
chr1:143269180-143269666	chr1	143269180	143269666	+	Genrich	1	2.21	1	2.21	0	Intergenic	153169	NR_027354		LSP1P5	pseudo
chr1:143269770-143272222	chr1	143269770	143272222	+	Genrich	1	8.84	14	0.63	2	Intergenic	151596	NR_027354		LSP1P5	pseudo
chr1:143272383-143272763	chr1	143272383	143272763	+	Genrich	1	8.29	4	2.07	1	Intergenic	150019	NR_027354		LSP1P5	pseudo
chr1:143272901-143273268	chr1	143272901	143273268	+	Genrich	1	50.26	50	1.01	0	Intergenic	149508	NR_027354		LSP1P5	pseudo
chr1:143274224-143274529	chr1	143274224	143274529	+	Genrich	1	6.08	3	2.03	2	Intergenic	148216	NR_027354		LSP1P5	pseudo
chr1:143274815-143275963	chr1	143274815	143275963	+	Genrich	1	49.71	62	0.8	1	Intergenic	147203	NR_027354		LSP1P5	pseudo
chr1:143311586-143312213	chr1	143311586	143312213	+	Genrich	1	6.08	4	1.52	0	Intergenic	110693	NR_027354		LSP1P5	pseudo
chr1:143312737-143313011	chr1	143312737	143313011	+	Genrich	1	4.42	0	4.42	1	Intergenic	109718	NR_027354		LSP1P5	pseudo
chr1:143313216-143313535	chr1	143313216	143313535	+	Genrich	1	2.76	1	2.76	0	Intergenic	109217	NR_027354		LSP1P5	pseudo
chr1:143313686-143314164	chr1	143313686	143314164	+	Genrich	1	2.76	1	2.76	1	Intergenic	108667	NR_027354		LSP1P5	pseudo
chr1:143315339-143315662	chr1	143315339	143315662	+	Genrich	1	3.31	0	3.31	0	Intergenic	107092	NR_027354		LSP1P5	pseudo
chr1:143471227-143471435	chr1	143471227	143471435	+	Genrich	1	0.55	0	0.55	2	Intergenic	-46647	NR_027354		LSP1P5	pseudo
chr1:143502249-143502668	chr1	143502249	143502668	+	Genrich	1	2.21	3	0.74	0	Intergenic	-77774	NR_027354		LSP1P5	pseudo
chr1:144028691-144029030	chr1	144028691	144029030	+	GEM|Genrich	2	3.31	0	3.31	6	intron	-55341	NM_001287385	ENSG00000263513	FAM72C	protein-coding
chr1:144136022-144136506	chr1	144136022	144136506	+	Genrich	1	2.76	0	2.76	2	Intergenic	111941	NR_027354		LSP1P5	pseudo
chr1:144136969-144137509	chr1	144136969	144137509	+	Genrich	1	3.31	1	3.31	1	Intergenic	110966	NR_027354		LSP1P5	pseudo
chr1:144137627-144138070	chr1	144137627	144138070	+	Genrich	1	3.87	1	3.87	0	Intergenic	110357	NR_027354		LSP1P5	pseudo
chr1:144138175-144138674	chr1	144138175	144138674	+	Genrich	1	3.87	0	3.87	1	Intergenic	109781	NR_027354		LSP1P5	pseudo
chr1:144138796-144139921	chr1	144138796	144139921	+	Genrich	1	2.76	1	2.76	1	Intergenic	108847	NR_027354		LSP1P5	pseudo
chr1:144140319-144140868	chr1	144140319	144140868	+	Genrich	1	3.87	1	3.87	0	Intergenic	107612	NR_027354		LSP1P5	pseudo
chr1:144141186-144141348	chr1	144141186	144141348	+	Genrich	1	1.66	0	1.66	0	Intergenic	106938	NR_027354		LSP1P5	pseudo
chr1:144141469-144141549	chr1	144141469	144141549	+	Genrich	1	4.97	0	4.97	0	Intergenic	106696	NR_027354		LSP1P5	pseudo
chr1:144551531-144551703	chr1	144551531	144551703	+	HOMER	1	3.31	0	3.31	0	TTS	326	NR_145576	ENSG00000278099	RNVU1-11	snRNA
chr1:144631597-144631741	chr1	144631597	144631741	+	Genrich	1	4.42	0	4.42	0	Intergenic	-9700	NR_104189	ENSG00000230806	SRGAP2-AS1	ncRNA
chr1:144825669-144825935	chr1	144825669	144825935	+	Genrich	1	3.87	0	3.87	0	intron	107631	NR_027354		LSP1P5	pseudo
chr1:144826460-144826810	chr1	144826460	144826810	+	Genrich	1	5.52	1	5.52	1	intron	108464	NR_027354		LSP1P5	pseudo
chr1:144828002-144829206	chr1	144828002	144829206	+	Genrich	1	3.31	1	3.31	3	intron	110433	NR_027354		LSP1P5	pseudo
chr1:144881692-144882005	chr1	144881692	144882005	+	Genrich	1	2.76	0	2.76	0	intron	163677	NR_027354		LSP1P5	pseudo
chr1:145038654-145039273	chr1	145038654	145039273	+	GEM|Genrich	2	3.31	0	3.31	10	intron	54480	NM_001271870	ENSG00000196369	SRGAP2B	protein-coding
chr1:145200791-145201000	chr1	145200791	145201000	+	Genrich	1	3.87	0	3.87	1	intron	-13956	NR_148945		LOC100996740	ncRNA
chr1:145543193-145543243	chr1	145543193	145543243	+	GEM	1	2.21	0	2.21	0	Intergenic	64640	NR_104217	ENSG00000272150	NBPF25P	pseudo
chr1:145807475-145807647	chr1	145807475	145807647	+	GEM|HOMER	2	2.76	0	2.76	2	intron	16534	NM_014455	ENSG00000265491	RNF115	protein-coding
chr1:146036492-146037548	chr1	146036492	146037548	+	Genrich	1	4.42	1	4.42	1	Intergenic	-15198	NM_145277	ENSG00000168509	HJV	protein-coding
chr1:146051892-146052053	chr1	146051892	146052053	+	Genrich	1	3.31	0	3.31	0	promoter-TSS	272	NR_104085	ENSG00000201558	RNVU1-6	snRNA
chr1:146377152-146377445	chr1	146377152	146377445	+	HOMER|Genrich	2	4.42	0	4.42	0	TTS	491	NR_004430	ENSG00000206652	RNU1-1	snRNA
chr1:148749644-148749977	chr1	148749644	148749977	+	Genrich	1	1.66	0	1.66	2	non-coding	1036	NM_001355407	ENSG00000177144	NUDT4B	protein-coding
chr1:148939965-148940015	chr1	148939965	148940015	+	GEM	1	1.66	1	1.66	1	intron	10849	NR_037182		LOC653513	pseudo
chr1:149171294-149171509	chr1	149171294	149171509	+	Genrich	1	1.1	0	1.1	1	Intergenic	29745	NR_037182		LOC653513	pseudo
chr1:149636828-149637046	chr1	149636828	149637046	+	MACS2|Genrich	2	6.63	0	6.63	0	intron	29925	NR_046135	ENSG00000277147	LINC00869	ncRNA
chr1:149846680-149847163	chr1	149846680	149847163	+	Genrich	1	3.31	0	3.31	6	Intergenic	3852	NR_036461	ENSG00000261716	HIST2H2BC	pseudo
chr1:150020163-150020213	chr1	150020163	150020213	+	GEM	1	1.66	0	1.66	0	Intergenic	-9462	NM_020205	ENSG00000264522	OTUD7B	protein-coding
chr1:150371934-150372279	chr1	150371934	150372279	+	Genrich	1	2.21	0	2.21	2	intron	7995	NM_015203	ENSG00000163125	RPRD2	protein-coding
chr1:150455657-150455707	chr1	150455657	150455707	+	GEM	1	1.66	0	1.66	3	intron	-31737	NM_025150	ENSG00000143374	TARS2	protein-coding
chr1:150691827-150692021	chr1	150691827	150692021	+	Genrich	1	2.76	0	2.76	0	intron	5230	NM_018178	ENSG00000143457	GOLPH3L	protein-coding
chr1:150721526-150721698	chr1	150721526	150721698	+	HOMER	1	2.76	0	2.76	1	promoter-TSS	-717	NM_032132	ENSG00000143452	HORMAD1	protein-coding
chr1:150730824-150730996	chr1	150730824	150730996	+	HOMER	1	2.76	0	2.76	0	3' UTR	-10015	NM_032132	ENSG00000143452	HORMAD1	protein-coding
chr1:150922011-150922183	chr1	150922011	150922183	+	HOMER	1	0.55	0	0.55	3	Intergenic	-4166	NM_012432	ENSG00000143379	SETDB1	protein-coding
chr1:150971497-150971669	chr1	150971497	150971669	+	HOMER	1	3.31	0	3.31	0	intron	3252	NM_013384	ENSG00000143418	CERS2	protein-coding
chr1:150979634-150979806	chr1	150979634	150979806	+	HOMER	1	1.66	1	1.66	0	Intergenic	-2572	NM_003568	ENSG00000143412	ANXA9	protein-coding
chr1:151196315-151196487	chr1	151196315	151196487	+	HOMER	1	1.66	0	1.66	0	Intergenic	-2151	NM_003557	ENSG00000143398	PIP5K1A	protein-coding
chr1:151446873-151447018	chr1	151446873	151447018	+	Genrich	1	2.76	1	2.76	0	intron	-4740	NM_015100	ENSG00000143442	POGZ	protein-coding
chr1:154094562-154094734	chr1	154094562	154094734	+	HOMER	1	2.21	1	2.21	0	intron	9944	NR_049883	ENSG00000263987	MIR5698	ncRNA
chr1:154660322-154660494	chr1	154660322	154660494	+	HOMER	1	2.76	1	2.76	4	Intergenic	-32411	NM_001111	ENSG00000160710	ADAR	protein-coding
chr1:154740836-154741008	chr1	154740836	154741008	+	HOMER	1	2.76	0	2.76	0	intron	-112925	NM_001111	ENSG00000160710	ADAR	protein-coding
chr1:155001668-155001840	chr1	155001668	155001840	+	HOMER	1	1.66	1	1.66	0	promoter-TSS	-876	NM_001252406	ENSG00000160685	ZBTB7B	protein-coding
chr1:155418277-155418449	chr1	155418277	155418449	+	HOMER	1	2.76	0	2.76	1	intron	-14817	NR_034180	ENSG00000237872	POU5F1P4	pseudo
chr1:155443453-155443625	chr1	155443453	155443625	+	HOMER	1	2.21	1	2.21	0	intron	10359	NR_034180	ENSG00000237872	POU5F1P4	pseudo
chr1:155502883-155503249	chr1	155502883	155503249	+	Genrich	1	3.31	1	3.31	4	intron	-58976	NR_027023	ENSG00000235919	ASH1L-AS1	ncRNA
chr1:155859085-155859257	chr1	155859085	155859257	+	HOMER	1	1.66	0	1.66	0	promoter-TSS	229	NM_032292	ENSG00000116580	GON4L	protein-coding
chr1:155913353-155913728	chr1	155913353	155913728	+	Genrich	1	1.1	1	1.1	0	3' UTR	-2191	NM_006912	ENSG00000143622	RIT1	protein-coding
chr1:156602784-156602913	chr1	156602784	156602913	+	Genrich	1	3.87	0	3.87	0	Intergenic	-1361	NM_015590	ENSG00000160818	GPATCH4	protein-coding
chr1:157076803-157076975	chr1	157076803	157076975	+	HOMER	1	1.66	0	1.66	0	Intergenic	22919	NM_001004341	ENSG00000253831	ETV3L	protein-coding
chr1:158540252-158540424	chr1	158540252	158540424	+	HOMER	1	2.76	0	2.76	1	Intergenic	7767	NM_001005189	ENSG00000197532	OR6Y1	protein-coding
chr1:158895214-158895386	chr1	158895214	158895386	+	HOMER	1	0.55	1	0.55	0	Intergenic	-36252	NM_152501	ENSG00000163564	PYHIN1	protein-coding
chr1:159426442-159426614	chr1	159426442	159426614	+	HOMER	1	3.31	0	3.31	0	intron	-5664	NM_001348286	ENSG00000249730	OR10J4	protein-coding
chr1:161009215-161009387	chr1	161009215	161009387	+	HOMER	1	2.76	1	2.76	1	intron	11851	NM_016946	ENSG00000158769	F11R	protein-coding
chr1:161302359-161302531	chr1	161302359	161302531	+	HOMER	1	2.76	0	2.76	2	Intergenic	7523	NM_000530	ENSG00000158887	MPZ	protein-coding
chr1:161324442-161324614	chr1	161324442	161324614	+	HOMER	1	2.21	0	2.21	0	intron	10147	NM_003001	ENSG00000143252	SDHC	protein-coding
chr1:161380035-161380372	chr1	161380035	161380372	+	GEM|HOMER|Genrich	3	1.66	0	1.66	6	Intergenic	-12320	NM_001013625	ENSG00000188931	CFAP126	protein-coding
chr1:161766223-161766749	chr1	161766223	161766749	+	GEM|Genrich	2	1.66	0	1.66	1	intron	166	NM_007348	ENSG00000118217	ATF6	protein-coding
chr1:162123672-162123844	chr1	162123672	162123844	+	HOMER	1	0.55	0	0.55	1	intron	-33349	NR_039798	ENSG00000266144	MIR4654	ncRNA
chr1:162614467-162614682	chr1	162614467	162614682	+	GEM|HOMER|Genrich	3	2.21	0	2.21	3	Intergenic	-16289	NM_006182	ENSG00000162733	DDR2	protein-coding
chr1:162726694-162726972	chr1	162726694	162726972	+	HOMER|Genrich	2	2.21	0	2.21	0	intron	-63869	NM_016371	ENSG00000132196	HSD17B7	protein-coding
chr1:163714412-163714584	chr1	163714412	163714584	+	HOMER	1	2.76	0	2.76	0	Intergenic	-291307	NR_104294		LOC100422212	pseudo
chr1:165670553-165670725	chr1	165670553	165670725	+	HOMER	1	3.31	0	3.31	1	intron	27923	NM_000696	ENSG00000143149	ALDH9A1	protein-coding
chr1:165688804-165688976	chr1	165688804	165688976	+	HOMER	1	1.66	0	1.66	1	intron	9672	NM_000696	ENSG00000143149	ALDH9A1	protein-coding
chr1:167360089-167360261	chr1	167360089	167360261	+	HOMER	1	2.21	0	2.21	1	intron	31105	NM_002697	ENSG00000143190	POU2F1	protein-coding
chr1:167393157-167393207	chr1	167393157	167393207	+	GEM	1	2.76	0	2.76	0	intron	64112	NM_002697	ENSG00000143190	POU2F1	protein-coding
chr1:167468246-167468418	chr1	167468246	167468418	+	HOMER	1	1.1	1	1.1	2	intron	50197	NM_000734	ENSG00000198821	CD247	protein-coding
chr1:167920246-167920507	chr1	167920246	167920507	+	Genrich	1	4.42	1	4.42	0	intron	-6242	NM_018417	ENSG00000143199	ADCY10	protein-coding
chr1:167990357-167990722	chr1	167990357	167990722	+	Genrich	1	1.1	1	1.1	4	intron	-8121	NR_031702	ENSG00000221545	MIR1255B2	ncRNA
chr1:167990873-167991187	chr1	167990873	167991187	+	Genrich	1	3.31	0	3.31	3	intron	-7630	NR_031702	ENSG00000221545	MIR1255B2	ncRNA
chr1:168006095-168006773	chr1	168006095	168006773	+	Genrich	1	1.66	1	1.66	5	intron	7774	NR_031702	ENSG00000221545	MIR1255B2	ncRNA
chr1:168017282-168017748	chr1	168017282	168017748	+	Genrich	1	1.66	1	1.66	1	intron	18855	NR_031702	ENSG00000221545	MIR1255B2	ncRNA
chr1:168471258-168471430	chr1	168471258	168471430	+	HOMER	1	1.1	0	1.1	0	intron	24300	NR_125956	ENSG00000228697	LOC101928565	ncRNA
chr1:169348371-169348743	chr1	169348371	169348743	+	MACS2|HOMER|Genrich	3	6.63	2	3.31	1	intron	19240	NM_013330	ENSG00000143156	NME7	protein-coding
chr1:170557058-170557230	chr1	170557058	170557230	+	HOMER	1	1.1	0	1.1	0	Intergenic	-24535	NR_125958		GORAB-AS1	ncRNA
chr1:171095465-171095637	chr1	171095465	171095637	+	HOMER	1	1.66	0	1.66	1	intron	4646	NM_006894	ENSG00000007933	FMO3	protein-coding
chr1:171703894-171704077	chr1	171703894	171704077	+	Genrich	1	4.42	0	4.42	2	3' UTR	38080	NM_003762	ENSG00000117533	VAMP4	protein-coding
chr1:171962097-171962269	chr1	171962097	171962269	+	HOMER	1	1.1	1	1.1	0	intron	97991	NR_046845	ENSG00000233540	DNM3-IT1	ncRNA
chr1:172008281-172008774	chr1	172008281	172008774	+	MACS2|Genrich	2	4.42	1	4.42	0	intron	-130281	NR_036066	ENSG00000283152	MIR3120	ncRNA
chr1:172009198-172009524	chr1	172009198	172009524	+	Genrich	1	2.76	0	2.76	2	intron	-129447	NR_036066	ENSG00000283152	MIR3120	ncRNA
chr1:172010150-172010581	chr1	172010150	172010581	+	Genrich	1	3.87	0	3.87	0	intron	-128443	NR_036066	ENSG00000283152	MIR3120	ncRNA
chr1:172135520-172136043	chr1	172135520	172136043	+	Genrich	1	2.76	0	2.76	2	intron	-3027	NR_036066	ENSG00000283152	MIR3120	ncRNA
chr1:172136178-172137036	chr1	172136178	172137036	+	MACS2|Genrich	2	3.87	0	3.87	5	TTS	-2201	NR_036066	ENSG00000283152	MIR3120	ncRNA
chr1:172137319-172142898	chr1	172137319	172142898	+	MACS2|Genrich	2	4.97	0	4.97	10	non-coding	-1201	NR_029627	ENSG00000283844	MIR214	ncRNA
chr1:172145875-172146650	chr1	172145875	172146650	+	Genrich	1	3.31	0	3.31	1	intron	-1427	NR_038397		DNM3OS	ncRNA
chr1:172149147-172149634	chr1	172149147	172149634	+	Genrich	1	3.31	1	3.31	0	intron	-4555	NR_038397		DNM3OS	ncRNA
chr1:172173713-172174254	chr1	172173713	172174254	+	Genrich	1	2.21	0	2.21	5	intron	-29148	NR_038397		DNM3OS	ncRNA
chr1:172180619-172182055	chr1	172180619	172182055	+	MACS2|Genrich	2	7.73	1	7.73	2	intron	-36502	NR_038397		DNM3OS	ncRNA
chr1:172183210-172183417	chr1	172183210	172183417	+	Genrich	1	3.87	0	3.87	0	intron	-38478	NR_038397		DNM3OS	ncRNA
chr1:172184490-172184863	chr1	172184490	172184863	+	Genrich	1	1.66	2	0.83	2	intron	-39841	NR_038397		DNM3OS	ncRNA
chr1:172185951-172186324	chr1	172185951	172186324	+	Genrich	1	2.76	2	1.38	1	intron	-41302	NR_038397		DNM3OS	ncRNA
chr1:172206309-172206473	chr1	172206309	172206473	+	Genrich	1	1.1	2	0.55	0	intron	-61556	NR_038397		DNM3OS	ncRNA
chr1:172214711-172215090	chr1	172214711	172215090	+	Genrich	1	2.76	0	2.76	0	intron	-70065	NR_038397		DNM3OS	ncRNA
chr1:172226606-172226976	chr1	172226606	172226976	+	MACS2|GEM|HOMER|Genrich	4	1.66	1	1.66	4	intron	-81956	NR_038397		DNM3OS	ncRNA
chr1:172249892-172250433	chr1	172249892	172250433	+	Genrich	1	2.21	1	2.21	0	intron	-105327	NR_038397		DNM3OS	ncRNA
chr1:172254262-172256437	chr1	172254262	172256437	+	MACS2|Genrich	2	3.31	0	3.31	2	intron	-110514	NR_038397		DNM3OS	ncRNA
chr1:172257424-172258415	chr1	172257424	172258415	+	Genrich	1	3.31	0	3.31	5	intron	-113084	NR_038397		DNM3OS	ncRNA
chr1:172258556-172259362	chr1	172258556	172259362	+	Genrich	1	4.97	0	4.97	2	intron	-114124	NR_038397		DNM3OS	ncRNA
chr1:172259654-172260392	chr1	172259654	172260392	+	Genrich	1	2.21	0	2.21	3	intron	-115188	NR_038397		DNM3OS	ncRNA
chr1:172268221-172270639	chr1	172268221	172270639	+	MACS2|GEM|Genrich	3	2.76	0	2.76	4	intron	-124595	NR_038397		DNM3OS	ncRNA
chr1:172270768-172271186	chr1	172270768	172271186	+	Genrich	1	2.21	0	2.21	3	intron	-126142	NR_038397		DNM3OS	ncRNA
chr1:172271629-172272148	chr1	172271629	172272148	+	MACS2|Genrich	2	3.87	0	3.87	0	intron	-127053	NR_038397		DNM3OS	ncRNA
chr1:172275293-172275766	chr1	172275293	172275766	+	Genrich	1	3.31	0	3.31	2	intron	-130694	NR_038397		DNM3OS	ncRNA
chr1:172276671-172277068	chr1	172276671	172277068	+	Genrich	1	1.66	0	1.66	2	intron	-132034	NR_038397		DNM3OS	ncRNA
chr1:172277214-172278552	chr1	172277214	172278552	+	MACS2|Genrich	2	3.31	1	3.31	7	intron	-133048	NR_038397		DNM3OS	ncRNA
chr1:172278692-172279441	chr1	172278692	172279441	+	Genrich	1	5.52	2	2.76	0	intron	-134231	NR_038397		DNM3OS	ncRNA
chr1:172286361-172286739	chr1	172286361	172286739	+	Genrich	1	4.42	0	4.42	2	intron	-134135	NM_139240	ENSG00000180999	C1orf105	protein-coding
chr1:172289173-172289491	chr1	172289173	172289491	+	Genrich	1	3.31	2	1.66	1	intron	-131353	NM_139240	ENSG00000180999	C1orf105	protein-coding
chr1:172320795-172321917	chr1	172320795	172321917	+	MACS2|Genrich	2	3.87	0	3.87	3	intron	-99329	NM_139240	ENSG00000180999	C1orf105	protein-coding
chr1:172322034-172322219	chr1	172322034	172322219	+	Genrich	1	0.55	1	0.55	1	intron	-98559	NM_139240	ENSG00000180999	C1orf105	protein-coding
chr1:172322394-172322794	chr1	172322394	172322794	+	Genrich	1	6.08	0	6.08	1	intron	-98091	NM_139240	ENSG00000180999	C1orf105	protein-coding
chr1:172323177-172324533	chr1	172323177	172324533	+	MACS2|Genrich	2	2.76	1	2.76	5	intron	-96830	NM_139240	ENSG00000180999	C1orf105	protein-coding
chr1:172324800-172325146	chr1	172324800	172325146	+	Genrich	1	1.1	0	1.1	1	intron	-95712	NM_139240	ENSG00000180999	C1orf105	protein-coding
chr1:172326933-172327366	chr1	172326933	172327366	+	Genrich	1	2.21	0	2.21	0	intron	-93536	NM_139240	ENSG00000180999	C1orf105	protein-coding
chr1:172327524-172328033	chr1	172327524	172328033	+	Genrich	1	2.21	1	2.21	4	intron	-92907	NM_139240	ENSG00000180999	C1orf105	protein-coding
chr1:172329166-172329358	chr1	172329166	172329358	+	Genrich	1	4.97	1	4.97	1	intron	-91423	NM_139240	ENSG00000180999	C1orf105	protein-coding
chr1:172329781-172330174	chr1	172329781	172330174	+	Genrich	1	1.1	0	1.1	1	intron	-90708	NM_139240	ENSG00000180999	C1orf105	protein-coding
chr1:172330292-172330857	chr1	172330292	172330857	+	Genrich	1	3.87	1	3.87	2	intron	-90111	NM_139240	ENSG00000180999	C1orf105	protein-coding
chr1:172342534-172345387	chr1	172342534	172345387	+	MACS2|HOMER|Genrich	3	5.52	0	5.52	8	intron	-76725	NM_139240	ENSG00000180999	C1orf105	protein-coding
chr1:172351132-172352400	chr1	172351132	172352400	+	MACS2|Genrich	2	4.97	0	4.97	1	intron	-68919	NM_139240	ENSG00000180999	C1orf105	protein-coding
chr1:172355280-172356215	chr1	172355280	172356215	+	Genrich	1	1.1	0	1.1	1	intron	-64938	NM_139240	ENSG00000180999	C1orf105	protein-coding
chr1:172356345-172359031	chr1	172356345	172359031	+	MACS2|Genrich	2	6.63	1	6.63	8	intron	-62997	NM_139240	ENSG00000180999	C1orf105	protein-coding
chr1:172360401-172360652	chr1	172360401	172360652	+	Genrich	1	1.1	1	1.1	0	intron	-60159	NM_139240	ENSG00000180999	C1orf105	protein-coding
chr1:172372368-172372658	chr1	172372368	172372658	+	Genrich	1	1.66	0	1.66	1	intron	-48172	NM_139240	ENSG00000180999	C1orf105	protein-coding
chr1:172373386-172373797	chr1	172373386	172373797	+	Genrich	1	1.1	1	1.1	1	intron	-47094	NM_139240	ENSG00000180999	C1orf105	protein-coding
chr1:172381763-172382031	chr1	172381763	172382031	+	Genrich	1	1.66	0	1.66	0	intron	-38788	NM_139240	ENSG00000180999	C1orf105	protein-coding
chr1:172382142-172382492	chr1	172382142	172382492	+	Genrich	1	2.21	2	1.1	0	intron	-38368	NM_139240	ENSG00000180999	C1orf105	protein-coding
chr1:172385609-172385917	chr1	172385609	172385917	+	Genrich	1	3.31	0	3.31	0	intron	-34922	NM_139240	ENSG00000180999	C1orf105	protein-coding
chr1:172389118-172389658	chr1	172389118	172389658	+	Genrich	1	3.31	1	3.31	0	intron	-31297	NM_139240	ENSG00000180999	C1orf105	protein-coding
chr1:172397134-172398087	chr1	172397134	172398087	+	Genrich	1	2.76	3	0.92	5	intron	-23075	NM_139240	ENSG00000180999	C1orf105	protein-coding
chr1:172399363-172399947	chr1	172399363	172399947	+	MACS2|HOMER|Genrich	3	5.52	0	5.52	1	intron	-21030	NM_139240	ENSG00000180999	C1orf105	protein-coding
chr1:172406372-172406834	chr1	172406372	172406834	+	Genrich	1	4.97	0	4.97	2	intron	-14082	NM_139240	ENSG00000180999	C1orf105	protein-coding
chr1:172407328-172407806	chr1	172407328	172407806	+	Genrich	1	2.21	2	1.1	3	intron	-13118	NM_139240	ENSG00000180999	C1orf105	protein-coding
chr1:172410155-172410369	chr1	172410155	172410369	+	Genrich	1	2.21	1	2.21	2	non-coding	-10423	NM_139240	ENSG00000180999	C1orf105	protein-coding
chr1:172451326-172451498	chr1	172451326	172451498	+	HOMER	1	1.1	0	1.1	0	intron	-1481	NM_139240	ENSG00000180999	C1orf105	protein-coding
chr1:172576828-172577792	chr1	172576828	172577792	+	Genrich	1	3.31	0	3.31	2	intron	44160	NM_014283	ENSG00000094975	SUCO	protein-coding
chr1:172583018-172583354	chr1	172583018	172583354	+	Genrich	1	2.21	1	2.21	5	intron	50036	NM_014283	ENSG00000094975	SUCO	protein-coding
chr1:172734230-172734693	chr1	172734230	172734693	+	Genrich	1	3.31	2	1.66	1	Intergenic	75358	NM_000639	ENSG00000117560	FASLG	protein-coding
chr1:172805899-172806071	chr1	172805899	172806071	+	HOMER	1	2.21	0	2.21	1	Intergenic	146882	NM_000639	ENSG00000117560	FASLG	protein-coding
chr1:173185045-173185217	chr1	173185045	173185217	+	HOMER	1	0.55	0	0.55	0	3' UTR	20401	NM_003326	ENSG00000117586	TNFSF4	protein-coding
chr1:173330083-173330255	chr1	173330083	173330255	+	HOMER	1	2.21	0	2.21	3	intron	-122838	NM_003326	ENSG00000117586	TNFSF4	protein-coding
chr1:173732644-173732816	chr1	173732644	173732816	+	HOMER	1	2.76	1	2.76	0	intron	17749	NM_014458	ENSG00000076321	KLHL20	protein-coding
chr1:173827774-173828309	chr1	173827774	173828309	+	MACS2|GEM|HOMER|Genrich	4	3.31	0	3.31	1	intron	3368	NM_018122	ENSG00000117593	DARS2	protein-coding
chr1:173864303-173864353	chr1	173864303	173864353	+	GEM	1	1.66	0	1.66	0	promoter-TSS	-106	NR_003938		SNORD81	snoRNA
chr1:173968601-173968773	chr1	173968601	173968773	+	HOMER	1	3.31	0	3.31	1	intron	24385	NM_172071	ENSG00000135870	RC3H1	protein-coding
chr1:174025301-174025473	chr1	174025301	174025473	+	HOMER	1	2.21	0	2.21	0	Intergenic	-32315	NM_172071	ENSG00000135870	RC3H1	protein-coding
chr1:174293673-174293845	chr1	174293673	174293845	+	HOMER	1	1.1	0	1.1	0	intron	18659	NM_014857	ENSG00000152061	RABGAP1L	protein-coding
chr1:174360040-174360212	chr1	174360040	174360212	+	HOMER	1	3.31	0	3.31	1	intron	85026	NM_014857	ENSG00000152061	RABGAP1L	protein-coding
chr1:174423352-174423524	chr1	174423352	174423524	+	HOMER	1	2.76	1	2.76	1	intron	-24526	NM_005684	ENSG00000203737	GPR52	protein-coding
chr1:174559120-174559292	chr1	174559120	174559292	+	HOMER	1	1.66	0	1.66	1	intron	111242	NM_005684	ENSG00000203737	GPR52	protein-coding
chr1:174857590-174857762	chr1	174857590	174857762	+	HOMER	1	2.21	0	2.21	5	intron	-16710	NM_014857	ENSG00000152061	RABGAP1L	protein-coding
chr1:175026493-175026717	chr1	175026493	175026717	+	HOMER|Genrich	2	3.31	0	3.31	1	Intergenic	-3150	NM_022100	ENSG00000120333	MRPS14	protein-coding
chr1:175027700-175027880	chr1	175027700	175027880	+	GEM|HOMER	2	2.76	1	2.76	0	Intergenic	-4335	NM_022100	ENSG00000120333	MRPS14	protein-coding
chr1:176060499-176060671	chr1	176060499	176060671	+	HOMER	1	3.87	1	3.87	2	intron	-92045	NR_002998	ENSG00000252906	SCARNA3	ncRNA
chr1:176530565-176530737	chr1	176530565	176530737	+	HOMER	1	3.31	0	3.31	0	intron	67476	NM_020318	ENSG00000116183	PAPPA2	protein-coding
chr1:177549150-177549322	chr1	177549150	177549322	+	HOMER	1	3.87	0	3.87	1	Intergenic	-151288	NR_110722	ENSG00000236720	LINC01741	ncRNA
chr1:178090059-178090231	chr1	178090059	178090231	+	HOMER	1	2.21	0	2.21	2	Intergenic	3848	NR_027982	ENSG00000224687	RASAL2-AS1	ncRNA
chr1:178222233-178222283	chr1	178222233	178222283	+	GEM	1	2.76	0	2.76	3	intron	-119193	NM_004841	ENSG00000075391	RASAL2	protein-coding
chr1:178252265-178252315	chr1	178252265	178252315	+	GEM	1	1.66	0	1.66	1	intron	-89161	NM_004841	ENSG00000075391	RASAL2	protein-coding
chr1:178280337-178280681	chr1	178280337	178280681	+	Genrich	1	2.21	0	2.21	3	intron	-60942	NM_004841	ENSG00000075391	RASAL2	protein-coding
chr1:178298619-178298791	chr1	178298619	178298791	+	HOMER	1	1.1	0	1.1	4	intron	-42746	NM_004841	ENSG00000075391	RASAL2	protein-coding
chr1:178518686-178518858	chr1	178518686	178518858	+	HOMER	1	1.66	0	1.66	0	intron	5663	NM_032126	ENSG00000240021	TEX35	protein-coding
chr1:179137189-179137361	chr1	179137189	179137361	+	HOMER	1	3.31	0	3.31	1	intron	5801	NM_005158	ENSG00000143322	ABL2	protein-coding
chr1:179643950-179644122	chr1	179643950	179644122	+	HOMER	1	4.42	1	4.42	1	intron	37809	NM_173533	ENSG00000162782	TDRD5	protein-coding
chr1:179879982-179880200	chr1	179879982	179880200	+	Genrich	1	3.31	3	1.1	0	Intergenic	-1951	NM_015602	ENSG00000143337	TOR1AIP1	protein-coding
chr1:179956594-179957096	chr1	179956594	179957096	+	Genrich	1	2.76	1	2.76	4	intron	2035	NM_014810	ENSG00000135837	CEP350	protein-coding
chr1:179958614-179958994	chr1	179958614	179958994	+	Genrich	1	2.76	0	2.76	1	intron	3994	NM_014810	ENSG00000135837	CEP350	protein-coding
chr1:179999756-180000334	chr1	179999756	180000334	+	Genrich	1	1.1	0	1.1	0	intron	45235	NM_014810	ENSG00000135837	CEP350	protein-coding
chr1:180228178-180228350	chr1	180228178	180228350	+	HOMER	1	1.66	0	1.66	0	Intergenic	-2000	NM_033343	ENSG00000121454	LHX4	protein-coding
chr1:180300766-180300938	chr1	180300766	180300938	+	HOMER	1	2.76	1	2.76	1	intron	-26171	NR_037642	ENSG00000230124	LHX4-AS1	ncRNA
chr1:180301223-180301395	chr1	180301223	180301395	+	HOMER	1	0.55	0	0.55	1	intron	-26628	NR_037642	ENSG00000230124	LHX4-AS1	ncRNA
chr1:180863299-180863471	chr1	180863299	180863471	+	HOMER	1	2.76	0	2.76	1	intron	-49512	NM_020950	ENSG00000135835	KIAA1614	protein-coding
chr1:182940075-182940247	chr1	182940075	182940247	+	HOMER	1	2.21	1	2.21	0	intron	13005	NM_030933	ENSG00000157060	SHCBP1L	protein-coding
chr1:183462502-183462742	chr1	183462502	183462742	+	Genrich	1	2.21	1	2.21	0	intron	9360	NR_040063	ENSG00000232860	SMG7-AS1	ncRNA
chr1:183520708-183520880	chr1	183520708	183520880	+	HOMER	1	2.21	2	1.1	0	intron	48295	NM_014837	ENSG00000116698	SMG7	protein-coding
chr1:183633535-183633923	chr1	183633535	183633923	+	Genrich	1	2.76	1	2.76	5	intron	2054	NM_005717	ENSG00000162704	ARPC5	protein-coding
chr1:184737734-184738017	chr1	184737734	184738017	+	Genrich	1	2.21	0	2.21	0	intron	16983	NM_025191	ENSG00000116406	EDEM3	protein-coding
chr1:184738642-184739213	chr1	184738642	184739213	+	Genrich	1	1.66	0	1.66	2	intron	15931	NM_025191	ENSG00000116406	EDEM3	protein-coding
chr1:185133910-185134082	chr1	185133910	185134082	+	HOMER	1	3.87	0	3.87	2	intron	22957	NM_030934	ENSG00000121486	TRMT1L	protein-coding
chr1:185144661-185145106	chr1	185144661	185145106	+	Genrich	1	2.21	0	2.21	1	intron	12070	NM_030934	ENSG00000121486	TRMT1L	protein-coding
chr1:185204671-185204843	chr1	185204671	185204843	+	HOMER	1	2.21	1	2.21	2	exon	47590	NM_017673	ENSG00000116668	SWT1	protein-coding
chr1:185248346-185248518	chr1	185248346	185248518	+	HOMER	1	2.76	0	2.76	0	intron	68811	NM_006469	ENSG00000116679	IVNS1ABP	protein-coding
chr1:185805091-185805407	chr1	185805091	185805407	+	Genrich	1	1.66	1	1.66	0	intron	70858	NM_031935	ENSG00000143341	HMCN1	protein-coding
chr1:185935406-185935747	chr1	185935406	185935747	+	Genrich	1	2.21	0	2.21	3	intron	201185	NM_031935	ENSG00000143341	HMCN1	protein-coding
chr1:185954345-185954517	chr1	185954345	185954517	+	GEM|HOMER	2	2.21	0	2.21	1	intron	220040	NM_031935	ENSG00000143341	HMCN1	protein-coding
chr1:185955394-185955566	chr1	185955394	185955566	+	HOMER	1	2.76	0	2.76	0	intron	221089	NM_031935	ENSG00000143341	HMCN1	protein-coding
chr1:186006271-186006321	chr1	186006271	186006321	+	GEM	1	3.31	0	3.31	2	intron	271905	NM_031935	ENSG00000143341	HMCN1	protein-coding
chr1:186171095-186171267	chr1	186171095	186171267	+	HOMER	1	2.76	0	2.76	0	intron	-125092	NM_005807	ENSG00000116690	PRG4	protein-coding
chr1:187666224-187666635	chr1	187666224	187666635	+	MACS2|Genrich	2	4.97	0	4.97	10	Intergenic	222801	NR_132374		LINC01037	ncRNA
chr1:188101073-188101245	chr1	188101073	188101245	+	HOMER	1	1.1	0	1.1	1	Intergenic	657531	NR_132374		LINC01037	ncRNA
chr1:188655385-188655435	chr1	188655385	188655435	+	GEM	1	3.31	0	3.31	1	Intergenic	1211782	NR_132374		LINC01037	ncRNA
chr1:188682771-188682943	chr1	188682771	188682943	+	HOMER	1	2.76	0	2.76	0	Intergenic	1239229	NR_132374		LINC01037	ncRNA
chr1:188829499-188829671	chr1	188829499	188829671	+	HOMER	1	1.1	0	1.1	0	Intergenic	1385957	NR_132374		LINC01037	ncRNA
chr1:189107865-189108192	chr1	189107865	189108192	+	Genrich	1	3.31	0	3.31	1	Intergenic	1367982	NM_199051	ENSG00000162670	BRINP3	protein-coding
chr1:189262687-189262737	chr1	189262687	189262737	+	GEM	1	3.31	1	3.31	0	Intergenic	1213298	NM_199051	ENSG00000162670	BRINP3	protein-coding
chr1:189264247-189264419	chr1	189264247	189264419	+	HOMER	1	2.76	0	2.76	1	Intergenic	1211677	NM_199051	ENSG00000162670	BRINP3	protein-coding
chr1:189302719-189302891	chr1	189302719	189302891	+	HOMER	1	3.31	0	3.31	1	Intergenic	1173205	NM_199051	ENSG00000162670	BRINP3	protein-coding
chr1:189323044-189323216	chr1	189323044	189323216	+	HOMER	1	1.1	0	1.1	0	Intergenic	1152880	NM_199051	ENSG00000162670	BRINP3	protein-coding
chr1:189360760-189360810	chr1	189360760	189360810	+	GEM	1	1.66	1	1.66	1	Intergenic	1115225	NM_199051	ENSG00000162670	BRINP3	protein-coding
chr1:189465580-189465949	chr1	189465580	189465949	+	HOMER|Genrich	2	2.21	0	2.21	7	Intergenic	1010246	NM_199051	ENSG00000162670	BRINP3	protein-coding
chr1:189477334-189477506	chr1	189477334	189477506	+	HOMER	1	2.21	0	2.21	0	Intergenic	998590	NM_199051	ENSG00000162670	BRINP3	protein-coding
chr1:189536128-189536497	chr1	189536128	189536497	+	Genrich	1	2.21	0	2.21	2	Intergenic	939698	NM_199051	ENSG00000162670	BRINP3	protein-coding
chr1:189699209-189699551	chr1	189699209	189699551	+	GEM|HOMER|Genrich	3	2.21	0	2.21	5	Intergenic	776630	NM_199051	ENSG00000162670	BRINP3	protein-coding
chr1:190675741-190675913	chr1	190675741	190675913	+	HOMER	1	2.21	0	2.21	1	intron	50937	NR_033922	ENSG00000231175	LINC01720	ncRNA
chr1:190695545-190695717	chr1	190695545	190695717	+	HOMER	1	1.66	0	1.66	0	intron	70741	NR_033922	ENSG00000231175	LINC01720	ncRNA
chr1:191161653-191161826	chr1	191161653	191161826	+	HOMER|Genrich	2	5.52	0	5.52	1	Intergenic	66759	NR_146892	ENSG00000233882	LINC01680	ncRNA
chr1:191248683-191248855	chr1	191248683	191248855	+	HOMER	1	2.21	0	2.21	1	Intergenic	-20271	NR_146892	ENSG00000233882	LINC01680	ncRNA
chr1:191484835-191485007	chr1	191484835	191485007	+	HOMER	1	1.66	1	1.66	1	Intergenic	-256423	NR_146892	ENSG00000233882	LINC01680	ncRNA
chr1:191641824-191642035	chr1	191641824	191642035	+	Genrich	1	3.87	1	3.87	1	Intergenic	-413431	NR_146892	ENSG00000233882	LINC01680	ncRNA
chr1:191642176-191642753	chr1	191642176	191642753	+	Genrich	1	3.31	0	3.31	3	Intergenic	-413966	NR_146892	ENSG00000233882	LINC01680	ncRNA
chr1:191643340-191643999	chr1	191643340	191643999	+	Genrich	1	2.76	1	2.76	2	Intergenic	-415171	NR_146892	ENSG00000233882	LINC01680	ncRNA
chr1:191644140-191644616	chr1	191644140	191644616	+	Genrich	1	3.31	1	3.31	1	Intergenic	-415880	NR_146892	ENSG00000233882	LINC01680	ncRNA
chr1:191647881-191649051	chr1	191647881	191649051	+	MACS2|Genrich	2	3.87	1	3.87	7	Intergenic	-419968	NR_146892	ENSG00000233882	LINC01680	ncRNA
chr1:191649196-191649457	chr1	191649196	191649457	+	Genrich	1	1.66	1	1.66	0	Intergenic	-420828	NR_146892	ENSG00000233882	LINC01680	ncRNA
chr1:191649920-191650152	chr1	191649920	191650152	+	Genrich	1	5.52	0	5.52	0	Intergenic	-421538	NR_146892	ENSG00000233882	LINC01680	ncRNA
chr1:193011180-193011486	chr1	193011180	193011486	+	Genrich	1	2.76	1	2.76	1	TTS	46082	NR_135615	ENSG00000238754	SCARNA18B	ncRNA
chr1:193014721-193015123	chr1	193014721	193015123	+	Genrich	1	3.87	0	3.87	3	non-coding	42493	NR_135615	ENSG00000238754	SCARNA18B	ncRNA
chr1:193019628-193020135	chr1	193019628	193020135	+	Genrich	1	3.87	0	3.87	3	TTS	37534	NR_135615	ENSG00000238754	SCARNA18B	ncRNA
chr1:193056667-193056839	chr1	193056667	193056839	+	HOMER	1	2.21	0	2.21	0	TTS	662	NR_135615	ENSG00000238754	SCARNA18B	ncRNA
chr1:193107165-193107337	chr1	193107165	193107337	+	HOMER	1	0.55	0	0.55	1	Intergenic	-1137	NM_016066	ENSG00000023572	GLRX2	protein-coding
chr1:193182386-193182923	chr1	193182386	193182923	+	Genrich	1	2.21	1	2.21	1	intron	3959	NM_003783	ENSG00000162630	B3GALT2	protein-coding
chr1:193183053-193183221	chr1	193183053	193183221	+	Genrich	1	3.31	0	3.31	1	intron	3476	NM_003783	ENSG00000162630	B3GALT2	protein-coding
chr1:193184147-193184458	chr1	193184147	193184458	+	Genrich	1	4.42	0	4.42	0	intron	2311	NM_003783	ENSG00000162630	B3GALT2	protein-coding
chr1:193185617-193185845	chr1	193185617	193185845	+	Genrich	1	2.76	0	2.76	1	intron	882	NM_003783	ENSG00000162630	B3GALT2	protein-coding
chr1:193202883-193203055	chr1	193202883	193203055	+	HOMER	1	4.42	0	4.42	2	intron	-16356	NM_003783	ENSG00000162630	B3GALT2	protein-coding
chr1:193224118-193224683	chr1	193224118	193224683	+	MACS2|HOMER|Genrich	3	3.31	2	1.66	3	intron	-37787	NM_003783	ENSG00000162630	B3GALT2	protein-coding
chr1:193291830-193292002	chr1	193291830	193292002	+	HOMER	1	2.21	1	2.21	3	Intergenic	-12829	NR_125789	ENSG00000232077	LINC01031	ncRNA
chr1:193391385-193391557	chr1	193391385	193391557	+	HOMER	1	1.1	0	1.1	0	Intergenic	86726	NR_125789	ENSG00000232077	LINC01031	ncRNA
chr1:194375084-194375256	chr1	194375084	194375256	+	GEM|HOMER	2	2.21	1	2.21	1	Intergenic	1070425	NR_125789	ENSG00000232077	LINC01031	ncRNA
chr1:194848618-194848710	chr1	194848618	194848710	+	Genrich	1	2.76	0	2.76	1	Intergenic	1240051	NR_146895		LINC01724	ncRNA
chr1:194851259-194851627	chr1	194851259	194851627	+	Genrich	1	2.76	0	2.76	1	Intergenic	1237272	NR_146895		LINC01724	ncRNA
chr1:194860842-194861331	chr1	194860842	194861331	+	Genrich	1	2.21	0	2.21	5	Intergenic	1227629	NR_146895		LINC01724	ncRNA
chr1:194863398-194864024	chr1	194863398	194864024	+	MACS2|HOMER|Genrich	3	1.66	0	1.66	2	Intergenic	1225004	NR_146895		LINC01724	ncRNA
chr1:194928882-194929332	chr1	194928882	194929332	+	Genrich	1	1.1	0	1.1	5	Intergenic	1159608	NR_146895		LINC01724	ncRNA
chr1:195186895-195187067	chr1	195186895	195187067	+	HOMER	1	1.66	1	1.66	4	Intergenic	901734	NR_146895		LINC01724	ncRNA
chr1:195307962-195308012	chr1	195307962	195308012	+	GEM	1	1.1	1	1.1	1	Intergenic	780728	NR_146895		LINC01724	ncRNA
chr1:195420806-195420978	chr1	195420806	195420978	+	HOMER	1	2.21	0	2.21	3	Intergenic	667823	NR_146895		LINC01724	ncRNA
chr1:195472319-195472474	chr1	195472319	195472474	+	Genrich	1	3.87	1	3.87	0	Intergenic	616319	NR_146895		LINC01724	ncRNA
chr1:195554973-195555145	chr1	195554973	195555145	+	HOMER	1	2.21	2	1.1	1	Intergenic	533656	NR_146895		LINC01724	ncRNA
chr1:195712009-195712059	chr1	195712009	195712059	+	GEM	1	2.21	0	2.21	0	Intergenic	376681	NR_146895		LINC01724	ncRNA
chr1:195814799-195814971	chr1	195814799	195814971	+	HOMER	1	2.76	1	2.76	0	Intergenic	273830	NR_146895		LINC01724	ncRNA
chr1:197049152-197049324	chr1	197049152	197049324	+	HOMER	1	1.66	0	1.66	0	intron	18029	NM_001994	ENSG00000143278	F13B	protein-coding
chr1:197130142-197130597	chr1	197130142	197130597	+	HOMER|Genrich	2	2.76	0	2.76	1	intron	16300	NM_018136	ENSG00000066279	ASPM	protein-coding
chr1:197171448-197171952	chr1	197171448	197171952	+	Genrich	1	1.66	0	1.66	1	intron	-25006	NM_018136	ENSG00000066279	ASPM	protein-coding
chr1:197172066-197172723	chr1	197172066	197172723	+	MACS2|Genrich	2	3.87	1	3.87	5	intron	-25700	NM_018136	ENSG00000066279	ASPM	protein-coding
chr1:197453644-197453972	chr1	197453644	197453972	+	GEM|HOMER|Genrich	3	2.21	0	2.21	28	intron	185556	NM_012076	ENSG00000134376	CRB1	protein-coding
chr1:197526831-197527211	chr1	197526831	197527211	+	MACS2|GEM|HOMER|Genrich	4	6.63	1	6.63	5	intron	248459	NM_019049	ENSG00000213047	DENND1B	protein-coding
chr1:197652178-197652350	chr1	197652178	197652350	+	HOMER	1	1.66	0	1.66	0	exon	123216	NM_019049	ENSG00000213047	DENND1B	protein-coding
chr1:197714797-197714969	chr1	197714797	197714969	+	HOMER	1	2.21	0	2.21	0	intron	60597	NM_019049	ENSG00000213047	DENND1B	protein-coding
chr1:197992133-197992305	chr1	197992133	197992305	+	HOMER	1	0.55	0	0.55	0	Intergenic	74847	NM_020204	ENSG00000143355	LHX9	protein-coding
chr1:198220985-198221035	chr1	198220985	198221035	+	GEM	1	3.31	2	1.66	0	intron	64012	NM_133494	ENSG00000151414	NEK7	protein-coding
chr1:198221808-198222073	chr1	198221808	198222073	+	GEM|Genrich	2	2.76	1	2.76	2	intron	64942	NM_133494	ENSG00000151414	NEK7	protein-coding
chr1:198618394-198618566	chr1	198618394	198618566	+	GEM|HOMER	2	2.76	0	2.76	1	Intergenic	-20488	NM_002838	ENSG00000081237	PTPRC	protein-coding
chr1:198851361-198851958	chr1	198851361	198851958	+	Genrich	1	3.31	0	3.31	6	intron	7323	NR_029612	ENSG00000207975	MIR181B1	ncRNA
chr1:198852570-198853048	chr1	198852570	198853048	+	Genrich	1	3.31	0	3.31	3	intron	6173	NR_029612	ENSG00000207975	MIR181B1	ncRNA
chr1:198855806-198856353	chr1	198855806	198856353	+	MACS2|GEM|Genrich	3	2.76	1	2.76	3	intron	2903	NR_029612	ENSG00000207975	MIR181B1	ncRNA
chr1:198861281-198861791	chr1	198861281	198861791	+	Genrich	1	2.76	0	2.76	2	intron	-2383	NR_029626	ENSG00000207759	MIR181A1	ncRNA
chr1:198862134-198862634	chr1	198862134	198862634	+	Genrich	1	1.1	1	1.1	1	intron	-3231	NR_029626	ENSG00000207759	MIR181A1	ncRNA
chr1:198863269-198866068	chr1	198863269	198866068	+	MACS2|Genrich	2	3.31	0	3.31	17	intron	-5515	NR_029626	ENSG00000207759	MIR181A1	ncRNA
chr1:198866863-198867301	chr1	198866863	198867301	+	Genrich	1	2.76	0	2.76	3	intron	-7929	NR_029626	ENSG00000207759	MIR181A1	ncRNA
chr1:198867406-198867937	chr1	198867406	198867937	+	Genrich	1	1.66	0	1.66	1	intron	-8518	NR_029626	ENSG00000207759	MIR181A1	ncRNA
chr1:198868197-198868604	chr1	198868197	198868604	+	Genrich	1	3.31	1	3.31	4	intron	-9247	NR_029626	ENSG00000207759	MIR181A1	ncRNA
chr1:198870289-198870597	chr1	198870289	198870597	+	Genrich	1	2.21	1	2.21	1	intron	-11290	NR_029626	ENSG00000207759	MIR181A1	ncRNA
chr1:198875444-198875638	chr1	198875444	198875638	+	Genrich	1	2.76	1	2.76	1	intron	-16388	NR_029626	ENSG00000207759	MIR181A1	ncRNA
chr1:198881869-198882411	chr1	198881869	198882411	+	MACS2|Genrich	2	1.66	1	1.66	5	intron	-22987	NR_029626	ENSG00000207759	MIR181A1	ncRNA
chr1:198882576-198883310	chr1	198882576	198883310	+	Genrich	1	1.66	1	1.66	5	intron	-23790	NR_029626	ENSG00000207759	MIR181A1	ncRNA
chr1:198883609-198883950	chr1	198883609	198883950	+	Genrich	1	2.76	1	2.76	3	intron	-24626	NR_029626	ENSG00000207759	MIR181A1	ncRNA
chr1:198886271-198886553	chr1	198886271	198886553	+	Genrich	1	1.66	1	1.66	1	intron	-27259	NR_029626	ENSG00000207759	MIR181A1	ncRNA
chr1:198888143-198888990	chr1	198888143	198888990	+	MACS2|Genrich	2	4.42	1	4.42	1	intron	-29413	NR_029626	ENSG00000207759	MIR181A1	ncRNA
chr1:198889135-198891961	chr1	198889135	198891961	+	MACS2|Genrich	2	4.42	2	2.21	14	intron	-31395	NR_029626	ENSG00000207759	MIR181A1	ncRNA
chr1:198892094-198892500	chr1	198892094	198892500	+	Genrich	1	3.31	1	3.31	1	intron	-33144	NR_029626	ENSG00000207759	MIR181A1	ncRNA
chr1:198892681-198893373	chr1	198892681	198893373	+	Genrich	1	3.87	0	3.87	1	intron	-33874	NR_029626	ENSG00000207759	MIR181A1	ncRNA
chr1:198894388-198894764	chr1	198894388	198894764	+	MACS2|Genrich	2	2.76	0	2.76	2	intron	-35423	NR_029626	ENSG00000207759	MIR181A1	ncRNA
chr1:198896087-198896686	chr1	198896087	198896686	+	Genrich	1	1.1	1	1.1	2	intron	-37233	NR_029626	ENSG00000207759	MIR181A1	ncRNA
chr1:198896912-198899385	chr1	198896912	198899385	+	MACS2|Genrich	2	3.87	1	3.87	10	intron	-38995	NR_029626	ENSG00000207759	MIR181A1	ncRNA
chr1:198899506-198900145	chr1	198899506	198900145	+	Genrich	1	2.21	0	2.21	0	intron	37604	NR_040073		MIR181A1HG	ncRNA
chr1:198900689-198901276	chr1	198900689	198901276	+	Genrich	1	1.66	0	1.66	10	intron	36447	NR_040073		MIR181A1HG	ncRNA
chr1:198902741-198905445	chr1	198902741	198905445	+	MACS2|GEM|HOMER|Genrich	4	8.29	1	8.29	10	intron	33336	NR_040073		MIR181A1HG	ncRNA
chr1:198905931-198906525	chr1	198905931	198906525	+	Genrich	1	1.66	0	1.66	1	intron	31201	NR_040073		MIR181A1HG	ncRNA
chr1:198907084-198909783	chr1	198907084	198909783	+	Genrich	1	2.21	1	2.21	8	intron	28996	NR_040073		MIR181A1HG	ncRNA
chr1:198909901-198910342	chr1	198909901	198910342	+	Genrich	1	2.21	0	2.21	1	intron	27308	NR_040073		MIR181A1HG	ncRNA
chr1:198910469-198910828	chr1	198910469	198910828	+	Genrich	1	2.21	0	2.21	3	intron	26781	NR_040073		MIR181A1HG	ncRNA
chr1:198912254-198912624	chr1	198912254	198912624	+	Genrich	1	1.66	0	1.66	1	intron	24990	NR_040073		MIR181A1HG	ncRNA
chr1:198912757-198913518	chr1	198912757	198913518	+	Genrich	1	1.66	1	1.66	1	intron	24292	NR_040073		MIR181A1HG	ncRNA
chr1:198913968-198914437	chr1	198913968	198914437	+	Genrich	1	3.87	0	3.87	2	intron	23227	NR_040073		MIR181A1HG	ncRNA
chr1:198921243-198921592	chr1	198921243	198921592	+	Genrich	1	1.1	0	1.1	4	intron	16012	NR_040073		MIR181A1HG	ncRNA
chr1:198924192-198924650	chr1	198924192	198924650	+	Genrich	1	1.66	0	1.66	1	intron	13008	NR_040073		MIR181A1HG	ncRNA
chr1:198929317-198929788	chr1	198929317	198929788	+	Genrich	1	2.76	0	2.76	1	intron	7877	NR_040073		MIR181A1HG	ncRNA
chr1:198931595-198931665	chr1	198931595	198931665	+	Genrich	1	4.97	0	4.97	0	intron	5799	NR_040073		MIR181A1HG	ncRNA
chr1:198931769-198932643	chr1	198931769	198932643	+	Genrich	1	1.66	2	0.83	5	intron	5223	NR_040073		MIR181A1HG	ncRNA
chr1:198934849-198936107	chr1	198934849	198936107	+	MACS2|Genrich	2	3.31	0	3.31	3	intron	1951	NR_040073		MIR181A1HG	ncRNA
chr1:198936242-198936806	chr1	198936242	198936806	+	Genrich	1	2.76	2	1.38	0	intron	905	NR_040073		MIR181A1HG	ncRNA
chr1:198955500-198955736	chr1	198955500	198955736	+	Genrich	1	3.87	1	3.87	1	Intergenic	-18189	NR_040073		MIR181A1HG	ncRNA
chr1:199003913-199004139	chr1	199003913	199004139	+	Genrich	1	3.31	1	3.31	1	intron	-12107	NR_126351	ENSG00000235492	LINC01221	ncRNA
chr1:199111068-199111284	chr1	199111068	199111284	+	Genrich	1	3.87	0	3.87	2	Intergenic	-37422	NR_147896	ENSG00000231718	LINC02789	ncRNA
chr1:199112343-199113011	chr1	199112343	199113011	+	Genrich	1	4.42	0	4.42	8	Intergenic	-35921	NR_147896	ENSG00000231718	LINC02789	ncRNA
chr1:199119904-199120112	chr1	199119904	199120112	+	Genrich	1	2.21	0	2.21	1	Intergenic	-28590	NR_147896	ENSG00000231718	LINC02789	ncRNA
chr1:199134059-199134592	chr1	199134059	199134592	+	Genrich	1	2.21	1	2.21	5	Intergenic	-14273	NR_147896	ENSG00000231718	LINC02789	ncRNA
chr1:199150873-199151211	chr1	199150873	199151211	+	Genrich	1	2.76	2	1.38	1	intron	2444	NR_147896	ENSG00000231718	LINC02789	ncRNA
chr1:199177040-199177623	chr1	199177040	199177623	+	Genrich	1	3.31	0	3.31	0	intron	28733	NR_147896	ENSG00000231718	LINC02789	ncRNA
chr1:199184836-199185013	chr1	199184836	199185013	+	Genrich	1	2.76	0	2.76	0	intron	36326	NR_147896	ENSG00000231718	LINC02789	ncRNA
chr1:199288679-199289009	chr1	199288679	199289009	+	MACS2|GEM|HOMER|Genrich	4	2.21	0	2.21	1	intron	140246	NR_147896	ENSG00000231718	LINC02789	ncRNA
chr1:199727672-199727888	chr1	199727672	199727888	+	GEM|HOMER	2	2.21	0	2.21	5	Intergenic	-299930	NM_003822	ENSG00000116833	NR5A2	protein-coding
chr1:200223226-200223398	chr1	200223226	200223398	+	HOMER	1	1.66	0	1.66	0	Intergenic	150480	NR_040064	ENSG00000203721	LINC00862	ncRNA
chr1:200622390-200622562	chr1	200622390	200622562	+	HOMER	1	3.87	0	3.87	0	Intergenic	-1725	NM_014875	ENSG00000118193	KIF14	protein-coding
chr1:200688151-200688323	chr1	200688151	200688323	+	HOMER	1	3.31	1	3.31	0	intron	-18239	NM_031306	ENSG00000118197	DDX59	protein-coding
chr1:200827502-200828454	chr1	200827502	200828454	+	GEM|Genrich	2	4.42	2	2.21	6	intron	-45003	NM_005298	ENSG00000170128	GPR25	protein-coding
chr1:200868940-200869112	chr1	200868940	200869112	+	HOMER	1	2.21	0	2.21	1	Intergenic	-3955	NM_005298	ENSG00000170128	GPR25	protein-coding
chr1:201796974-201797146	chr1	201796974	201797146	+	HOMER	1	1.1	0	1.1	1	intron	-11551	NR_031599	ENSG00000221028	MIR1231	ncRNA
chr1:201957047-201957219	chr1	201957047	201957219	+	HOMER	1	1.66	0	1.66	0	intron	1630	NM_006335	ENSG00000134375	TIMM17A	protein-coding
chr1:202343836-202344008	chr1	202343836	202344008	+	HOMER	1	1.66	0	1.66	0	Intergenic	-1956	NM_014176	ENSG00000077152	UBE2T	protein-coding
chr1:202358824-202358996	chr1	202358824	202358996	+	GEM|HOMER	2	4.42	0	4.42	2	intron	10208	NM_002481	ENSG00000077157	PPP1R12B	protein-coding
chr1:202443501-202443673	chr1	202443501	202443673	+	HOMER	1	1.66	1	1.66	0	intron	-19127	NM_002481	ENSG00000077157	PPP1R12B	protein-coding
chr1:203786334-203786506	chr1	203786334	203786506	+	HOMER	1	0.55	0	0.55	0	Intergenic	-9117	NM_014827	ENSG00000058673	ZC3H11A	protein-coding
chr1:203826240-203826412	chr1	203826240	203826412	+	HOMER	1	1.66	0	1.66	7	intron	28803	NM_001174108	ENSG00000257315	ZBED6	protein-coding
chr1:204506422-204507031	chr1	204506422	204507031	+	MACS2|GEM|HOMER|Genrich	4	8.29	1	8.29	2	Intergenic	-9653	NM_002393	ENSG00000198625	MDM4	protein-coding
chr1:205122060-205122309	chr1	205122060	205122309	+	HOMER|Genrich	2	3.31	0	3.31	1	promoter-TSS	-206	NM_005057	ENSG00000117222	RBBP5	protein-coding
chr1:206017869-206018041	chr1	206017869	206018041	+	HOMER	1	1.66	0	1.66	2	intron	5940	NM_001910	ENSG00000196188	CTSE	protein-coding
chr1:206044506-206044678	chr1	206044506	206044678	+	HOMER	1	1.66	3	0.55	1	Intergenic	-8581	NM_001007544	ENSG00000263961	RHEX	protein-coding
chr1:206259737-206259787	chr1	206259737	206259787	+	GEM	1	2.21	0	2.21	3	intron	54333	NM_015326	ENSG00000266028	SRGAP2	protein-coding
chr1:207897251-207897301	chr1	207897251	207897301	+	GEM	1	2.21	0	2.21	1	intron	13849	NM_001773	ENSG00000174059	CD34	protein-coding
chr1:207936665-207936837	chr1	207936665	207936837	+	HOMER	1	2.21	0	2.21	0	Intergenic	-25626	NM_001773	ENSG00000174059	CD34	protein-coding
chr1:210154969-210155141	chr1	210154969	210155141	+	HOMER	1	1.66	0	1.66	1	intron	-77741	NM_019605	ENSG00000082497	SERTAD4	protein-coding
chr1:210373866-210374038	chr1	210373866	210374038	+	HOMER	1	1.66	1	1.66	0	intron	44586	NM_018194	ENSG00000054392	HHAT	protein-coding
chr1:211315759-211316100	chr1	211315759	211316100	+	Genrich	1	2.76	0	2.76	1	non-coding	-10686	NM_004619	ENSG00000082512	TRAF5	protein-coding
chr1:211475103-211475275	chr1	211475103	211475275	+	HOMER	1	2.21	0	2.21	1	Intergenic	17728	NM_183059	ENSG00000198570	RD3	protein-coding
chr1:211854070-211854242	chr1	211854070	211854242	+	HOMER	1	3.31	2	1.66	1	TTS	23195	NR_135818	ENSG00000229258	LPGAT1-AS1	ncRNA
chr1:211988746-211989159	chr1	211988746	211989159	+	Genrich	1	3.31	0	3.31	3	intron	-46601	NM_016448	ENSG00000143476	DTL	protein-coding
chr1:212062961-212063271	chr1	212062961	212063271	+	HOMER|Genrich	2	3.31	0	3.31	4	intron	-11065	NR_026911	ENSG00000220749	RPL21P28	pseudo
chr1:212572710-212572906	chr1	212572710	212572906	+	Genrich	1	2.76	0	2.76	0	intron	7474	NM_001674	ENSG00000162772	ATF3	protein-coding
chr1:212603907-212604079	chr1	212603907	212604079	+	HOMER	1	1.66	0	1.66	2	intron	-4768	NM_001674	ENSG00000162772	ATF3	protein-coding
chr1:212681680-212682039	chr1	212681680	212682039	+	GEM|Genrich	2	2.21	0	2.21	7	Intergenic	17981	NM_018664	ENSG00000123685	BATF3	protein-coding
chr1:212751901-212752165	chr1	212751901	212752165	+	Genrich	1	4.42	0	4.42	1	intron	39744	NM_015471	ENSG00000117697	NSL1	protein-coding
chr1:217003510-217003560	chr1	217003510	217003560	+	GEM	1	2.76	1	2.76	5	intron	-63862	NM_001438	ENSG00000196482	ESRRG	protein-coding
chr1:217745610-217746611	chr1	217745610	217746611	+	Genrich	1	2.21	0	2.21	3	intron	39010	NR_125784	ENSG00000234070	SPATA17-AS1	ncRNA
chr1:217747249-217747618	chr1	217747249	217747618	+	MACS2|GEM|HOMER|Genrich	4	3.87	0	3.87	2	intron	37687	NR_125784	ENSG00000234070	SPATA17-AS1	ncRNA
chr1:218150808-218150858	chr1	218150808	218150858	+	GEM	1	2.76	1	2.76	2	Intergenic	107328	NR_110794	ENSG00000232100	LINC01653	ncRNA
chr1:218166619-218167183	chr1	218166619	218167183	+	Genrich	1	3.31	2	1.66	4	Intergenic	-118392	NM_016052	ENSG00000067533	RRP15	protein-coding
chr1:218167630-218167959	chr1	218167630	218167959	+	MACS2|Genrich	2	1.66	0	1.66	4	Intergenic	-117499	NM_016052	ENSG00000067533	RRP15	protein-coding
chr1:218168063-218168541	chr1	218168063	218168541	+	MACS2|Genrich	2	3.87	0	3.87	1	Intergenic	-116991	NM_016052	ENSG00000067533	RRP15	protein-coding
chr1:218168702-218170222	chr1	218168702	218170222	+	MACS2|Genrich	2	4.42	1	4.42	13	Intergenic	-115831	NM_016052	ENSG00000067533	RRP15	protein-coding
chr1:218170710-218171562	chr1	218170710	218171562	+	MACS2|GEM|Genrich	3	4.42	1	4.42	6	Intergenic	-114157	NM_016052	ENSG00000067533	RRP15	protein-coding
chr1:218196838-218197863	chr1	218196838	218197863	+	MACS2|GEM|HOMER|Genrich	4	1.66	0	1.66	9	Intergenic	-87943	NM_016052	ENSG00000067533	RRP15	protein-coding
chr1:218201256-218201672	chr1	218201256	218201672	+	Genrich	1	4.42	1	4.42	0	Intergenic	-83829	NM_016052	ENSG00000067533	RRP15	protein-coding
chr1:218206586-218206695	chr1	218206586	218206695	+	Genrich	1	2.21	0	2.21	1	Intergenic	-78653	NM_016052	ENSG00000067533	RRP15	protein-coding
chr1:218209229-218209806	chr1	218209229	218209806	+	Genrich	1	4.97	0	4.97	1	Intergenic	-75776	NM_016052	ENSG00000067533	RRP15	protein-coding
chr1:218211097-218211545	chr1	218211097	218211545	+	Genrich	1	2.76	1	2.76	1	Intergenic	-73972	NM_016052	ENSG00000067533	RRP15	protein-coding
chr1:218330120-218330608	chr1	218330120	218330608	+	MACS2|Genrich	2	2.21	0	2.21	0	intron	-14920	NM_003238	ENSG00000092969	TGFB2	protein-coding
chr1:218330753-218330966	chr1	218330753	218330966	+	Genrich	1	2.21	0	2.21	0	intron	-14425	NM_003238	ENSG00000092969	TGFB2	protein-coding
chr1:218331171-218331509	chr1	218331171	218331509	+	Genrich	1	2.21	0	2.21	3	3' UTR	-13944	NM_003238	ENSG00000092969	TGFB2	protein-coding
chr1:218332992-218333361	chr1	218332992	218333361	+	MACS2|Genrich	2	2.76	0	2.76	1	3' UTR	-12108	NM_003238	ENSG00000092969	TGFB2	protein-coding
chr1:218336209-218336505	chr1	218336209	218336505	+	Genrich	1	1.66	2	0.83	1	3' UTR	-8927	NM_003238	ENSG00000092969	TGFB2	protein-coding
chr1:218338969-218339786	chr1	218338969	218339786	+	Genrich	1	2.21	2	1.1	2	Intergenic	-5907	NM_003238	ENSG00000092969	TGFB2	protein-coding
chr1:218349587-218349886	chr1	218349587	218349886	+	Genrich	1	3.87	0	3.87	2	intron	-4058	NR_046268	ENSG00000232480	TGFB2-AS1	ncRNA
chr1:218350612-218350656	chr1	218350612	218350656	+	Genrich	1	6.63	0	6.63	0	intron	-4956	NR_046268	ENSG00000232480	TGFB2-AS1	ncRNA
chr1:218399986-218400158	chr1	218399986	218400158	+	HOMER	1	2.76	0	2.76	0	intron	-37561	NR_031644	ENSG00000221436	MIR548F3	ncRNA
chr1:218437830-218438315	chr1	218437830	218438315	+	Genrich	1	4.97	1	4.97	1	intron	439	NR_031644	ENSG00000221436	MIR548F3	ncRNA
chr1:218442367-218443876	chr1	218442367	218443876	+	Genrich	1	1.66	2	0.83	9	non-coding	495	NR_125715	ENSG00000281453	TGFB2-OT1	ncRNA
chr1:218444867-218445534	chr1	218444867	218445534	+	Genrich	1	3.87	0	3.87	3	TTS	2574	NR_125715	ENSG00000281453	TGFB2-OT1	ncRNA
chr1:218467055-218467756	chr1	218467055	218467756	+	Genrich	1	1.66	0	1.66	4	intron	24779	NR_125715	ENSG00000281453	TGFB2-OT1	ncRNA
chr1:218473619-218474386	chr1	218473619	218474386	+	MACS2|GEM|HOMER|Genrich	4	1.66	1	1.66	3	intron	31376	NR_125715	ENSG00000281453	TGFB2-OT1	ncRNA
chr1:218480086-218481408	chr1	218480086	218481408	+	Genrich	1	6.08	1	6.08	5	intron	-29348	NR_146760	ENSG00000228208	C1orf143	ncRNA
chr1:218497876-218498425	chr1	218497876	218498425	+	Genrich	1	2.76	1	2.76	1	intron	-11945	NR_146760	ENSG00000228208	C1orf143	ncRNA
chr1:218498908-218499634	chr1	218498908	218499634	+	MACS2|HOMER|Genrich	3	2.76	0	2.76	3	intron	-10824	NR_146760	ENSG00000228208	C1orf143	ncRNA
chr1:218510508-218510791	chr1	218510508	218510791	+	HOMER|Genrich	2	1.66	1	1.66	0	intron	554	NR_146760	ENSG00000228208	C1orf143	ncRNA
chr1:218527051-218527362	chr1	218527051	218527362	+	MACS2|Genrich	2	2.76	0	2.76	2	intron	17111	NR_146760	ENSG00000228208	C1orf143	ncRNA
chr1:218531189-218531833	chr1	218531189	218531833	+	Genrich	1	2.76	0	2.76	3	intron	21416	NR_146760	ENSG00000228208	C1orf143	ncRNA
chr1:218550181-218550614	chr1	218550181	218550614	+	Genrich	1	0.55	0	0.55	4	intron	40302	NR_146760	ENSG00000228208	C1orf143	ncRNA
chr1:218644324-218644674	chr1	218644324	218644674	+	Genrich	1	2.21	0	2.21	2	intron	134404	NR_146760	ENSG00000228208	C1orf143	ncRNA
chr1:218644915-218645597	chr1	218644915	218645597	+	MACS2|Genrich	2	1.66	0	1.66	5	intron	135161	NR_146760	ENSG00000228208	C1orf143	ncRNA
chr1:218646475-218647489	chr1	218646475	218647489	+	MACS2|HOMER|Genrich	3	4.42	0	4.42	5	intron	136887	NR_146760	ENSG00000228208	C1orf143	ncRNA
chr1:218649761-218649825	chr1	218649761	218649825	+	Genrich	1	5.52	0	5.52	0	intron	139698	NR_146760	ENSG00000228208	C1orf143	ncRNA
chr1:218657367-218657652	chr1	218657367	218657652	+	Genrich	1	2.21	1	2.21	2	intron	147414	NR_146760	ENSG00000228208	C1orf143	ncRNA
chr1:218657797-218658084	chr1	218657797	218658084	+	Genrich	1	3.87	0	3.87	2	intron	147845	NR_146760	ENSG00000228208	C1orf143	ncRNA
chr1:218659823-218660004	chr1	218659823	218660004	+	Genrich	1	4.42	0	4.42	0	intron	149818	NR_146760	ENSG00000228208	C1orf143	ncRNA
chr1:218660341-218661697	chr1	218660341	218661697	+	Genrich	1	3.31	0	3.31	1	intron	150924	NR_146760	ENSG00000228208	C1orf143	ncRNA
chr1:218692602-218692947	chr1	218692602	218692947	+	Genrich	1	3.87	0	3.87	0	intron	182679	NR_146760	ENSG00000228208	C1orf143	ncRNA
chr1:218693170-218693689	chr1	218693170	218693689	+	Genrich	1	1.66	0	1.66	1	intron	183334	NR_146760	ENSG00000228208	C1orf143	ncRNA
chr1:218695609-218695934	chr1	218695609	218695934	+	Genrich	1	1.1	1	1.1	3	intron	185676	NR_146760	ENSG00000228208	C1orf143	ncRNA
chr1:218706505-218706672	chr1	218706505	218706672	+	Genrich	1	3.87	0	3.87	0	intron	196493	NR_146760	ENSG00000228208	C1orf143	ncRNA
chr1:218812856-218812923	chr1	218812856	218812923	+	Genrich	1	6.08	0	6.08	0	intron	105622	NR_146917		LINC01710	ncRNA
chr1:218813030-218813277	chr1	218813030	218813277	+	Genrich	1	3.87	1	3.87	1	intron	105358	NR_146917		LINC01710	ncRNA
chr1:218818632-218818834	chr1	218818632	218818834	+	Genrich	1	5.52	0	5.52	1	intron	99778	NR_146917		LINC01710	ncRNA
chr1:218866302-218866637	chr1	218866302	218866637	+	Genrich	1	1.1	0	1.1	0	intron	52042	NR_146917		LINC01710	ncRNA
chr1:218866767-218867032	chr1	218866767	218867032	+	Genrich	1	1.66	0	1.66	1	intron	51612	NR_146917		LINC01710	ncRNA
chr1:218870909-218870959	chr1	218870909	218870959	+	GEM	1	2.76	0	2.76	2	intron	47577	NR_146917		LINC01710	ncRNA
chr1:219012537-219012848	chr1	219012537	219012848	+	Genrich	1	4.42	0	4.42	2	intron	-94181	NR_146917		LINC01710	ncRNA
chr1:219031165-219031893	chr1	219031165	219031893	+	Genrich	1	3.87	1	3.87	2	intron	-113018	NR_146917		LINC01710	ncRNA
chr1:219066838-219067357	chr1	219066838	219067357	+	Genrich	1	2.21	1	2.21	4	intron	106691	NR_038845		LYPLAL1-DT	ncRNA
chr1:219094572-219095071	chr1	219094572	219095071	+	Genrich	1	2.76	0	2.76	3	intron	78967	NR_038845		LYPLAL1-DT	ncRNA
chr1:219099263-219099681	chr1	219099263	219099681	+	Genrich	1	1.66	1	1.66	1	intron	74316	NR_038845		LYPLAL1-DT	ncRNA
chr1:219130271-219131244	chr1	219130271	219131244	+	Genrich	1	2.76	0	2.76	8	intron	43031	NR_038845		LYPLAL1-DT	ncRNA
chr1:219135847-219136138	chr1	219135847	219136138	+	Genrich	1	1.66	2	0.83	3	intron	37796	NR_038845		LYPLAL1-DT	ncRNA
chr1:219136251-219136621	chr1	219136251	219136621	+	Genrich	1	2.21	2	1.1	1	intron	37352	NR_038845		LYPLAL1-DT	ncRNA
chr1:219136746-219137197	chr1	219136746	219137197	+	Genrich	1	2.76	0	2.76	1	intron	36817	NR_038845		LYPLAL1-DT	ncRNA
chr1:219149623-219150112	chr1	219149623	219150112	+	Genrich	1	3.31	1	3.31	0	intron	23921	NR_038845		LYPLAL1-DT	ncRNA
chr1:219156710-219156873	chr1	219156710	219156873	+	Genrich	1	4.42	0	4.42	0	intron	16997	NR_038845		LYPLAL1-DT	ncRNA
chr1:219160808-219161382	chr1	219160808	219161382	+	MACS2|Genrich	2	6.08	0	6.08	4	intron	12693	NR_038845		LYPLAL1-DT	ncRNA
chr1:219161998-219162566	chr1	219161998	219162566	+	Genrich	1	2.76	0	2.76	3	intron	11506	NR_038845		LYPLAL1-DT	ncRNA
chr1:219164900-219165070	chr1	219164900	219165070	+	Genrich	1	1.66	0	1.66	2	intron	8803	NR_038845		LYPLAL1-DT	ncRNA
chr1:219165174-219165936	chr1	219165174	219165936	+	Genrich	1	1.1	1	1.1	6	intron	8233	NR_038845		LYPLAL1-DT	ncRNA
chr1:219168313-219168917	chr1	219168313	219168917	+	Genrich	1	2.21	1	2.21	3	intron	5173	NR_038845		LYPLAL1-DT	ncRNA
chr1:219175355-219175972	chr1	219175355	219175972	+	Genrich	1	3.87	0	3.87	2	intron	694	NM_138794	ENSG00000143353	LYPLAL1	protein-coding
chr1:219182027-219182629	chr1	219182027	219182629	+	Genrich	1	3.87	1	3.87	3	intron	7359	NM_138794	ENSG00000143353	LYPLAL1	protein-coding
chr1:219185956-219186506	chr1	219185956	219186506	+	Genrich	1	2.76	0	2.76	3	intron	11262	NM_138794	ENSG00000143353	LYPLAL1	protein-coding
chr1:219187459-219187735	chr1	219187459	219187735	+	Genrich	1	1.66	0	1.66	1	intron	12628	NM_138794	ENSG00000143353	LYPLAL1	protein-coding
chr1:219193276-219193998	chr1	219193276	219193998	+	Genrich	1	4.42	3	1.47	2	intron	18668	NM_138794	ENSG00000143353	LYPLAL1	protein-coding
chr1:219198240-219198485	chr1	219198240	219198485	+	Genrich	1	1.66	0	1.66	1	intron	23393	NM_138794	ENSG00000143353	LYPLAL1	protein-coding
chr1:219201678-219201862	chr1	219201678	219201862	+	Genrich	1	3.87	0	3.87	0	intron	26801	NM_138794	ENSG00000143353	LYPLAL1	protein-coding
chr1:219206462-219206961	chr1	219206462	219206961	+	Genrich	1	2.21	1	2.21	3	intron	31742	NM_138794	ENSG00000143353	LYPLAL1	protein-coding
chr1:219208657-219209078	chr1	219208657	219209078	+	Genrich	1	1.66	0	1.66	1	intron	33898	NM_138794	ENSG00000143353	LYPLAL1	protein-coding
chr1:219209584-219210145	chr1	219209584	219210145	+	Genrich	1	3.31	2	1.66	3	intron	34895	NM_138794	ENSG00000143353	LYPLAL1	protein-coding
chr1:219210661-219211106	chr1	219210661	219211106	+	Genrich	1	1.1	2	0.55	3	intron	35914	NM_138794	ENSG00000143353	LYPLAL1	protein-coding
chr1:219213057-219213324	chr1	219213057	219213324	+	Genrich	1	1.66	1	1.66	0	TTS	38221	NM_138794	ENSG00000143353	LYPLAL1	protein-coding
chr1:219213822-219214628	chr1	219213822	219214628	+	Genrich	1	2.21	0	2.21	4	Intergenic	39256	NM_138794	ENSG00000143353	LYPLAL1	protein-coding
chr1:219216117-219216398	chr1	219216117	219216398	+	Genrich	1	2.76	1	2.76	2	Intergenic	41288	NM_138794	ENSG00000143353	LYPLAL1	protein-coding
chr1:219223823-219224335	chr1	219223823	219224335	+	Genrich	1	3.31	2	1.66	2	Intergenic	49110	NM_138794	ENSG00000143353	LYPLAL1	protein-coding
chr1:219231658-219232052	chr1	219231658	219232052	+	Genrich	1	1.66	1	1.66	2	Intergenic	56886	NM_138794	ENSG00000143353	LYPLAL1	protein-coding
chr1:219232326-219232728	chr1	219232326	219232728	+	Genrich	1	2.21	0	2.21	1	Intergenic	57558	NM_138794	ENSG00000143353	LYPLAL1	protein-coding
chr1:219234093-219234420	chr1	219234093	219234420	+	Genrich	1	4.97	0	4.97	4	Intergenic	59287	NM_138794	ENSG00000143353	LYPLAL1	protein-coding
chr1:219234680-219235044	chr1	219234680	219235044	+	Genrich	1	3.31	0	3.31	2	Intergenic	59893	NM_138794	ENSG00000143353	LYPLAL1	protein-coding
chr1:219247086-219247258	chr1	219247086	219247258	+	HOMER	1	2.21	0	2.21	0	Intergenic	72203	NM_138794	ENSG00000143353	LYPLAL1	protein-coding
chr1:219323309-219324226	chr1	219323309	219324226	+	Genrich	1	2.76	0	2.76	3	Intergenic	148798	NM_138794	ENSG00000143353	LYPLAL1	protein-coding
chr1:219329144-219329448	chr1	219329144	219329448	+	Genrich	1	2.21	1	2.21	3	Intergenic	154327	NM_138794	ENSG00000143353	LYPLAL1	protein-coding
chr1:219329570-219330697	chr1	219329570	219330697	+	MACS2|HOMER|Genrich	3	4.42	1	4.42	0	Intergenic	155164	NM_138794	ENSG00000143353	LYPLAL1	protein-coding
chr1:219401757-219402135	chr1	219401757	219402135	+	Genrich	1	2.21	1	2.21	1	Intergenic	155378	NR_135822		LYPLAL1-AS1	ncRNA
chr1:219405094-219406241	chr1	219405094	219406241	+	MACS2|HOMER|Genrich	3	4.97	0	4.97	3	Intergenic	151657	NR_135822		LYPLAL1-AS1	ncRNA
chr1:219412832-219413513	chr1	219412832	219413513	+	Genrich	1	1.1	0	1.1	1	Intergenic	144152	NR_135822		LYPLAL1-AS1	ncRNA
chr1:219414374-219415205	chr1	219414374	219415205	+	Genrich	1	3.31	1	3.31	4	Intergenic	142535	NR_135822		LYPLAL1-AS1	ncRNA
chr1:219415382-219415688	chr1	219415382	219415688	+	Genrich	1	3.31	0	3.31	1	Intergenic	141789	NR_135822		LYPLAL1-AS1	ncRNA
chr1:219415814-219416205	chr1	219415814	219416205	+	Genrich	1	3.31	1	3.31	4	Intergenic	141315	NR_135822		LYPLAL1-AS1	ncRNA
chr1:219427318-219427368	chr1	219427318	219427368	+	GEM	1	2.21	0	2.21	1	Intergenic	129981	NR_135822		LYPLAL1-AS1	ncRNA
chr1:219432159-219432315	chr1	219432159	219432315	+	Genrich	1	3.87	0	3.87	1	Intergenic	125087	NR_135822		LYPLAL1-AS1	ncRNA
chr1:219441645-219443836	chr1	219441645	219443836	+	MACS2|HOMER|Genrich	3	3.87	0	3.87	10	intron	114584	NR_135822		LYPLAL1-AS1	ncRNA
chr1:219446193-219447771	chr1	219446193	219447771	+	MACS2|Genrich	2	5.52	0	5.52	3	intron	110342	NR_135822		LYPLAL1-AS1	ncRNA
chr1:219447950-219448520	chr1	219447950	219448520	+	Genrich	1	4.42	1	4.42	2	intron	109089	NR_135822		LYPLAL1-AS1	ncRNA
chr1:219448629-219449223	chr1	219448629	219449223	+	Genrich	1	1.1	1	1.1	0	intron	108398	NR_135822		LYPLAL1-AS1	ncRNA
chr1:219451127-219451633	chr1	219451127	219451633	+	Genrich	1	3.31	1	3.31	4	intron	105944	NR_135822		LYPLAL1-AS1	ncRNA
chr1:219452724-219452933	chr1	219452724	219452933	+	Genrich	1	1.1	1	1.1	1	intron	104496	NR_135822		LYPLAL1-AS1	ncRNA
chr1:219468156-219468635	chr1	219468156	219468635	+	Genrich	1	2.76	1	2.76	3	intron	88929	NR_135822		LYPLAL1-AS1	ncRNA
chr1:219482332-219483273	chr1	219482332	219483273	+	Genrich	1	3.87	0	3.87	5	intron	74522	NR_135822		LYPLAL1-AS1	ncRNA
chr1:219487835-219488257	chr1	219487835	219488257	+	Genrich	1	2.21	1	2.21	3	intron	69278	NR_135822		LYPLAL1-AS1	ncRNA
chr1:219494763-219494909	chr1	219494763	219494909	+	Genrich	1	3.31	1	3.31	1	intron	62488	NR_135822		LYPLAL1-AS1	ncRNA
chr1:219566282-219566484	chr1	219566282	219566484	+	Genrich	1	1.1	1	1.1	0	Intergenic	-9059	NR_135822		LYPLAL1-AS1	ncRNA
chr1:219797525-219797697	chr1	219797525	219797697	+	HOMER	1	2.21	0	2.21	2	Intergenic	131040	NM_018713	ENSG00000196660	SLC30A10	protein-coding
chr1:219870907-219871079	chr1	219870907	219871079	+	HOMER	1	2.21	0	2.21	1	Intergenic	57658	NM_018713	ENSG00000196660	SLC30A10	protein-coding
chr1:219961064-219961532	chr1	219961064	219961532	+	MACS2|GEM|Genrich	3	2.21	0	2.21	5	Intergenic	-32647	NM_018713	ENSG00000196660	SLC30A10	protein-coding
chr1:220078188-220078360	chr1	220078188	220078360	+	HOMER	1	1.1	0	1.1	2	intron	11514	NM_006085	ENSG00000162813	BPNT1	protein-coding
chr1:220119411-220119766	chr1	220119411	220119766	+	Genrich	1	3.31	0	3.31	1	intron	-1347	NR_029711	ENSG00000207624	MIR194-1	ncRNA
chr1:222677084-222677397	chr1	222677084	222677397	+	HOMER|Genrich	2	2.21	0	2.21	2	intron	32937	NM_198551	ENSG00000154305	MIA3	protein-coding
chr1:224121272-224121444	chr1	224121272	224121444	+	HOMER	1	2.76	0	2.76	0	intron	7247	NM_015176	ENSG00000143756	FBXO28	protein-coding
chr1:224134824-224134996	chr1	224134824	224134996	+	HOMER	1	3.31	0	3.31	1	intron	20799	NM_015176	ENSG00000143756	FBXO28	protein-coding
chr1:224330405-224330577	chr1	224330405	224330577	+	HOMER	1	2.76	0	2.76	0	promoter-TSS	-302	NM_002533	ENSG00000143748	NVL	protein-coding
chr1:224962913-224963184	chr1	224962913	224963184	+	Genrich	1	1.1	1	1.1	0	intron	33373	NM_001373	ENSG00000185842	DNAH14	protein-coding
chr1:225023742-225024205	chr1	225023742	225024205	+	Genrich	1	2.21	1	2.21	3	3' UTR	94298	NM_001373	ENSG00000185842	DNAH14	protein-coding
chr1:225085193-225085365	chr1	225085193	225085365	+	HOMER	1	2.21	0	2.21	1	intron	155604	NM_001373	ENSG00000185842	DNAH14	protein-coding
chr1:225145300-225145472	chr1	225145300	225145472	+	HOMER	1	1.66	0	1.66	1	intron	215711	NM_001373	ENSG00000185842	DNAH14	protein-coding
chr1:225437345-225437517	chr1	225437345	225437517	+	HOMER	1	2.21	0	2.21	1	Intergenic	-8576	NM_002296	ENSG00000143815	LBR	protein-coding
chr1:225518928-225519100	chr1	225518928	225519100	+	HOMER	1	2.21	0	2.21	1	intron	-90159	NM_002296	ENSG00000143815	LBR	protein-coding
chr1:225536631-225536918	chr1	225536631	225536918	+	Genrich	1	4.97	0	4.97	2	intron	-107919	NM_002296	ENSG00000143815	LBR	protein-coding
chr1:225554237-225554469	chr1	225554237	225554469	+	Genrich	1	1.66	0	1.66	0	intron	98770	NM_018212	ENSG00000154380	ENAH	protein-coding
chr1:225581317-225581403	chr1	225581317	225581403	+	Genrich	1	2.21	0	2.21	0	intron	71763	NM_018212	ENSG00000154380	ENAH	protein-coding
chr1:225649823-225649873	chr1	225649823	225649873	+	GEM	1	2.21	0	2.21	0	intron	3275	NM_018212	ENSG00000154380	ENAH	protein-coding
chr1:226248399-226248602	chr1	226248399	226248602	+	GEM|HOMER|Genrich	3	4.42	0	4.42	2	intron	24836	NM_031944	ENSG00000185155	MIXL1	protein-coding
chr1:226299604-226299776	chr1	226299604	226299776	+	HOMER	1	3.87	0	3.87	0	intron	9474	NM_173083	ENSG00000183814	LIN9	protein-coding
chr1:227102624-227102725	chr1	227102624	227102725	+	Genrich	1	4.42	0	4.42	2	intron	162380	NM_020247	ENSG00000163050	COQ8A	protein-coding
chr1:227103979-227104488	chr1	227103979	227104488	+	Genrich	1	1.66	1	1.66	2	intron	163939	NM_020247	ENSG00000163050	COQ8A	protein-coding
chr1:227187926-227188592	chr1	227187926	227188592	+	Genrich	1	3.87	0	3.87	3	intron	130233	NM_003607	ENSG00000143776	CDC42BPA	protein-coding
chr1:227206344-227206516	chr1	227206344	227206516	+	HOMER	1	1.1	0	1.1	2	intron	112062	NM_003607	ENSG00000143776	CDC42BPA	protein-coding
chr1:227254156-227254527	chr1	227254156	227254527	+	GEM|Genrich	2	1.66	0	1.66	1	intron	64151	NM_003607	ENSG00000143776	CDC42BPA	protein-coding
chr1:227315282-227315491	chr1	227315282	227315491	+	Genrich	1	4.42	0	4.42	1	intron	3106	NM_003607	ENSG00000143776	CDC42BPA	protein-coding
chr1:227371970-227372142	chr1	227371970	227372142	+	HOMER	1	2.21	0	2.21	0	Intergenic	-53564	NM_003607	ENSG00000143776	CDC42BPA	protein-coding
chr1:228486567-228486975	chr1	228486567	228486975	+	HOMER|Genrich	2	2.21	0	2.21	0	promoter-TSS	-611	NM_001010858	ENSG00000168159	RNF187	protein-coding
chr1:229441801-229441973	chr1	229441801	229441973	+	GEM|HOMER	2	2.76	0	2.76	2	3' UTR	-7791	NM_001100	ENSG00000143632	ACTA1	protein-coding
chr1:229517305-229517511	chr1	229517305	229517511	+	Genrich	1	1.66	0	1.66	1	3' UTR	8978	NR_110630		LOC101927478	ncRNA
chr1:229552042-229552214	chr1	229552042	229552214	+	HOMER	1	1.1	0	1.1	2	intron	6579	NM_012089	ENSG00000135776	ABCB10	protein-coding
chr1:230690737-230690909	chr1	230690737	230690909	+	HOMER	1	1.66	0	1.66	0	intron	23299	NM_000029	ENSG00000135744	AGT	protein-coding
chr1:231562192-231562504	chr1	231562192	231562504	+	Genrich	1	1.1	0	1.1	4	intron	33679	NM_005999	ENSG00000116918	TSNAX	protein-coding
chr1:231604192-231604364	chr1	231604192	231604364	+	HOMER	1	3.87	0	3.87	0	intron	7812	NR_034037	ENSG00000229228	LINC00582	ncRNA
chr1:232004117-232004289	chr1	232004117	232004289	+	HOMER	1	1.66	0	1.66	2	intron	78369	NR_126441	ENSG00000226758	DISC1-IT1	ncRNA
chr1:233260436-233260608	chr1	233260436	233260608	+	HOMER	1	1.1	0	1.1	3	intron	35203	NM_014801	ENSG00000135749	PCNX2	protein-coding
chr1:234470356-234470528	chr1	234470356	234470528	+	HOMER	1	2.76	0	2.76	0	intron	8737	NM_005646	ENSG00000059588	TARBP1	protein-coding
chr1:234603324-234603692	chr1	234603324	234603692	+	Genrich	1	2.21	0	2.21	2	TTS	6017	NM_182972	ENSG00000168264	IRF2BP2	protein-coding
chr1:234610598-234610972	chr1	234610598	234610972	+	Genrich	1	1.66	0	1.66	0	Intergenic	-1260	NM_182972	ENSG00000168264	IRF2BP2	protein-coding
chr1:234679499-234679935	chr1	234679499	234679935	+	GEM|HOMER|Genrich	3	1.1	0	1.1	3	Intergenic	33428	NR_125944	ENSG00000228044	LOC101927787	ncRNA
chr1:235039007-235039179	chr1	235039007	235039179	+	HOMER	1	2.21	0	2.21	1	Intergenic	30725	NR_027454		LINC01348	ncRNA
chr1:235175908-235176080	chr1	235175908	235176080	+	HOMER	1	1.66	0	1.66	0	intron	14122	NR_039908	ENSG00000263439	MIR4753	ncRNA
chr1:235217800-235218291	chr1	235217800	235218291	+	Genrich	1	2.76	0	2.76	1	intron	-27929	NR_039908	ENSG00000263439	MIR4753	ncRNA
chr1:235246744-235247179	chr1	235246744	235247179	+	Genrich	1	1.1	0	1.1	5	intron	-56845	NR_039908	ENSG00000263439	MIR4753	ncRNA
chr1:235253503-235253788	chr1	235253503	235253788	+	HOMER|Genrich	2	3.87	0	3.87	0	intron	-63529	NR_039908	ENSG00000263439	MIR4753	ncRNA
chr1:235288401-235288573	chr1	235288401	235288573	+	HOMER	1	2.21	0	2.21	1	intron	39000	NM_016374	ENSG00000054267	ARID4B	protein-coding
chr1:235508716-235508888	chr1	235508716	235508888	+	HOMER	1	1.66	1	1.66	1	Intergenic	-4350	NM_152490	ENSG00000162885	B3GALNT2	protein-coding
chr1:236131263-236131435	chr1	236131263	236131435	+	HOMER	1	2.21	0	2.21	1	Intergenic	-11190	NM_003272	ENSG00000077585	GPR137B	protein-coding
chr1:236535186-236535358	chr1	236535186	236535358	+	HOMER	1	4.42	1	4.42	0	intron	-10764	NR_034040	ENSG00000223776	LGALS8-AS1	ncRNA
chr1:238265377-238265549	chr1	238265377	238265549	+	HOMER	1	3.31	0	3.31	1	Intergenic	220554	NR_015407	ENSG00000215808	LINC01139	ncRNA
chr1:238450938-238451685	chr1	238450938	238451685	+	Genrich	1	2.76	1	2.76	2	Intergenic	34706	NR_015407	ENSG00000215808	LINC01139	ncRNA
chr1:238461441-238461893	chr1	238461441	238461893	+	MACS2|GEM|Genrich	3	2.21	1	2.21	1	Intergenic	24350	NR_015407	ENSG00000215808	LINC01139	ncRNA
chr1:238489216-238489612	chr1	238489216	238489612	+	Genrich	1	2.21	0	2.21	2	Intergenic	-3397	NR_015407	ENSG00000215808	LINC01139	ncRNA
chr1:238489716-238490027	chr1	238489716	238490027	+	Genrich	1	4.42	0	4.42	3	Intergenic	-3854	NR_015407	ENSG00000215808	LINC01139	ncRNA
chr1:238493029-238494457	chr1	238493029	238494457	+	MACS2|GEM|Genrich	3	4.97	1	4.97	9	Intergenic	-7726	NR_015407	ENSG00000215808	LINC01139	ncRNA
chr1:238495257-238496065	chr1	238495257	238496065	+	MACS2|Genrich	2	2.76	1	2.76	7	Intergenic	-9644	NR_015407	ENSG00000215808	LINC01139	ncRNA
chr1:238496432-238497389	chr1	238496432	238497389	+	MACS2|GEM|HOMER|Genrich	4	4.97	0	4.97	5	Intergenic	-10893	NR_015407	ENSG00000215808	LINC01139	ncRNA
chr1:238497721-238498162	chr1	238497721	238498162	+	Genrich	1	3.87	1	3.87	5	Intergenic	-11924	NR_015407	ENSG00000215808	LINC01139	ncRNA
chr1:238498305-238498504	chr1	238498305	238498504	+	Genrich	1	1.66	3	0.55	2	Intergenic	-12387	NR_015407	ENSG00000215808	LINC01139	ncRNA
chr1:238506328-238506407	chr1	238506328	238506407	+	Genrich	1	3.87	0	3.87	0	Intergenic	-20350	NR_015407	ENSG00000215808	LINC01139	ncRNA
chr1:238516932-238517284	chr1	238516932	238517284	+	Genrich	1	5.52	0	5.52	0	Intergenic	-31091	NR_015407	ENSG00000215808	LINC01139	ncRNA
chr1:238533931-238534095	chr1	238533931	238534095	+	Genrich	1	2.21	0	2.21	0	Intergenic	-47996	NR_015407	ENSG00000215808	LINC01139	ncRNA
chr1:238535022-238535421	chr1	238535022	238535421	+	Genrich	1	3.87	0	3.87	1	Intergenic	-49204	NR_015407	ENSG00000215808	LINC01139	ncRNA
chr1:238576530-238577368	chr1	238576530	238577368	+	Genrich	1	2.76	0	2.76	1	Intergenic	-90932	NR_015407	ENSG00000215808	LINC01139	ncRNA
chr1:238590218-238590854	chr1	238590218	238590854	+	MACS2|Genrich	2	3.87	0	3.87	3	Intergenic	-104519	NR_015407	ENSG00000215808	LINC01139	ncRNA
chr1:238591242-238592504	chr1	238591242	238592504	+	Genrich	1	2.21	0	2.21	6	Intergenic	-105856	NR_015407	ENSG00000215808	LINC01139	ncRNA
chr1:238594619-238595086	chr1	238594619	238595086	+	Genrich	1	2.21	0	2.21	5	Intergenic	-108835	NR_015407	ENSG00000215808	LINC01139	ncRNA
chr1:238611366-238611789	chr1	238611366	238611789	+	Genrich	1	1.66	0	1.66	2	Intergenic	-125560	NR_015407	ENSG00000215808	LINC01139	ncRNA
chr1:238632867-238633521	chr1	238632867	238633521	+	Genrich	1	2.76	0	2.76	4	Intergenic	-147177	NR_015407	ENSG00000215808	LINC01139	ncRNA
chr1:238633832-238634396	chr1	238633832	238634396	+	Genrich	1	2.21	2	1.1	5	Intergenic	-148097	NR_015407	ENSG00000215808	LINC01139	ncRNA
chr1:238637197-238637608	chr1	238637197	238637608	+	Genrich	1	3.31	0	3.31	3	Intergenic	-151385	NR_015407	ENSG00000215808	LINC01139	ncRNA
chr1:238638260-238638481	chr1	238638260	238638481	+	Genrich	1	1.66	0	1.66	4	Intergenic	-152353	NR_015407	ENSG00000215808	LINC01139	ncRNA
chr1:238638630-238639370	chr1	238638630	238639370	+	Genrich	1	1.66	0	1.66	1	Intergenic	-152983	NR_015407	ENSG00000215808	LINC01139	ncRNA
chr1:238639500-238640007	chr1	238639500	238640007	+	Genrich	1	2.21	2	1.1	1	Intergenic	-153736	NR_015407	ENSG00000215808	LINC01139	ncRNA
chr1:238640113-238641963	chr1	238640113	238641963	+	MACS2|Genrich	2	3.31	0	3.31	22	Intergenic	-155021	NR_015407	ENSG00000215808	LINC01139	ncRNA
chr1:238642182-238643499	chr1	238642182	238643499	+	MACS2|GEM|Genrich	3	3.31	1	3.31	7	Intergenic	-156823	NR_015407	ENSG00000215808	LINC01139	ncRNA
chr1:238643974-238644330	chr1	238643974	238644330	+	Genrich	1	1.1	0	1.1	2	Intergenic	-158135	NR_015407	ENSG00000215808	LINC01139	ncRNA
chr1:238645329-238645883	chr1	238645329	238645883	+	Genrich	1	2.76	2	1.38	0	Intergenic	-159589	NR_015407	ENSG00000215808	LINC01139	ncRNA
chr1:238646161-238646569	chr1	238646161	238646569	+	Genrich	1	2.21	0	2.21	0	Intergenic	-160348	NR_015407	ENSG00000215808	LINC01139	ncRNA
chr1:238647033-238650279	chr1	238647033	238650279	+	MACS2|GEM|Genrich	3	2.76	1	2.76	4	Intergenic	-162639	NR_015407	ENSG00000215808	LINC01139	ncRNA
chr1:238653574-238653834	chr1	238653574	238653834	+	Genrich	1	1.66	1	1.66	1	Intergenic	-167687	NR_015407	ENSG00000215808	LINC01139	ncRNA
chr1:238653952-238654764	chr1	238653952	238654764	+	Genrich	1	2.21	0	2.21	2	Intergenic	-168341	NR_015407	ENSG00000215808	LINC01139	ncRNA
chr1:238656544-238656724	chr1	238656544	238656724	+	Genrich	1	2.21	0	2.21	0	Intergenic	-170617	NR_015407	ENSG00000215808	LINC01139	ncRNA
chr1:238670168-238670706	chr1	238670168	238670706	+	Genrich	1	3.87	0	3.87	2	Intergenic	-184420	NR_015407	ENSG00000215808	LINC01139	ncRNA
chr1:238690685-238691230	chr1	238690685	238691230	+	Genrich	1	2.21	0	2.21	2	Intergenic	-204940	NR_015407	ENSG00000215808	LINC01139	ncRNA
chr1:238702028-238702261	chr1	238702028	238702261	+	GEM|Genrich	2	3.31	0	3.31	2	Intergenic	-216127	NR_015407	ENSG00000215808	LINC01139	ncRNA
chr1:238723593-238724416	chr1	238723593	238724416	+	Genrich	1	4.97	1	4.97	7	Intergenic	-237987	NR_015407	ENSG00000215808	LINC01139	ncRNA
chr1:238733872-238734779	chr1	238733872	238734779	+	MACS2|GEM|Genrich	3	4.42	1	4.42	5	Intergenic	-248308	NR_015407	ENSG00000215808	LINC01139	ncRNA
chr1:238735783-238736420	chr1	238735783	238736420	+	MACS2|Genrich	2	3.31	0	3.31	4	Intergenic	-250084	NR_015407	ENSG00000215808	LINC01139	ncRNA
chr1:238820047-238820290	chr1	238820047	238820290	+	Genrich	1	4.42	0	4.42	2	Intergenic	-334151	NR_015407	ENSG00000215808	LINC01139	ncRNA
chr1:238825742-238826195	chr1	238825742	238826195	+	Genrich	1	2.76	0	2.76	3	Intergenic	-339951	NR_015407	ENSG00000215808	LINC01139	ncRNA
chr1:238856784-238856985	chr1	238856784	238856985	+	Genrich	1	2.76	1	2.76	2	Intergenic	-370867	NR_015407	ENSG00000215808	LINC01139	ncRNA
chr1:238892258-238892430	chr1	238892258	238892430	+	HOMER	1	3.31	1	3.31	1	Intergenic	-406327	NR_015407	ENSG00000215808	LINC01139	ncRNA
chr1:238897118-238897290	chr1	238897118	238897290	+	HOMER	1	2.76	0	2.76	2	Intergenic	-411187	NR_015407	ENSG00000215808	LINC01139	ncRNA
chr1:238966376-238966426	chr1	238966376	238966426	+	GEM	1	1.66	1	1.66	1	Intergenic	-420167	NM_000740	ENSG00000133019	CHRM3	protein-coding
chr1:239192368-239193042	chr1	239192368	239193042	+	Genrich	1	2.21	1	2.21	2	Intergenic	-193863	NM_000740	ENSG00000133019	CHRM3	protein-coding
chr1:239300944-239301116	chr1	239300944	239301116	+	HOMER	1	1.66	1	1.66	1	Intergenic	-85538	NM_000740	ENSG00000133019	CHRM3	protein-coding
chr1:239551949-239552196	chr1	239551949	239552196	+	HOMER|Genrich	2	3.31	0	3.31	5	intron	-77001	NM_000740	ENSG00000133019	CHRM3	protein-coding
chr1:239987319-239987491	chr1	239987319	239987491	+	HOMER	1	2.21	0	2.21	0	Intergenic	-20119	NR_036695		RPS7P5	pseudo
chr1:240149431-240149712	chr1	240149431	240149712	+	Genrich	1	3.31	0	3.31	0	intron	57688	NM_020066	ENSG00000155816	FMN2	protein-coding
chr1:240371373-240371545	chr1	240371373	240371545	+	HOMER	1	3.31	1	3.31	0	intron	240696	NM_022469	ENSG00000180875	GREM2	protein-coding
chr1:241161572-241161622	chr1	241161572	241161622	+	GEM	1	2.76	0	2.76	6	intron	29325	NR_036069	ENSG00000265831	MIR3123	ncRNA
chr1:241611036-241611248	chr1	241611036	241611248	+	HOMER|Genrich	2	3.31	0	3.31	2	intron	24788	NM_001821	ENSG00000203668	CHML	protein-coding
chr1:243203934-243204379	chr1	243203934	243204379	+	Genrich	1	0.55	1	0.55	1	intron	51125	NM_014812	ENSG00000143702	CEP170	protein-coding
chr1:243551755-243551805	chr1	243551755	243551805	+	GEM	1	2.21	0	2.21	2	intron	205604	NR_039824	ENSG00000265201	MIR4677	ncRNA
chr1:243694884-243695411	chr1	243694884	243695411	+	Genrich	1	1.1	1	1.1	4	intron	148135	NM_005465	ENSG00000117020	AKT3	protein-coding
chr1:243848422-243848581	chr1	243848422	243848581	+	Genrich	1	4.97	0	4.97	0	intron	1742	NM_005465	ENSG00000117020	AKT3	protein-coding
chr1:244400166-244400338	chr1	244400166	244400338	+	HOMER	1	1.66	0	1.66	0	Intergenic	47617	NM_001012970	ENSG00000173728	C1orf100	protein-coding
chr1:244556310-244556482	chr1	244556310	244556482	+	HOMER	1	1.1	0	1.1	1	intron	95025	NM_173807	ENSG00000179397	CATSPERE	protein-coding
chr1:244678432-244678604	chr1	244678432	244678604	+	HOMER	1	3.31	0	3.31	0	intron	25392	NM_016076	ENSG00000121644	DESI2	protein-coding
chr1:244833158-244833337	chr1	244833158	244833337	+	Genrich	1	2.76	0	2.76	1	Intergenic	-2059	NM_198076	ENSG00000203667	COX20	protein-coding
chr1:244834770-244835134	chr1	244834770	244835134	+	Genrich	1	3.87	0	3.87	0	promoter-TSS	-354	NM_198076	ENSG00000203667	COX20	protein-coding
chr1:244841047-244841344	chr1	244841047	244841344	+	Genrich	1	2.76	0	2.76	0	intron	5537	NM_198076	ENSG00000203667	COX20	protein-coding
chr1:244842686-244843099	chr1	244842686	244843099	+	Genrich	1	3.87	0	3.87	2	intron	7234	NM_198076	ENSG00000203667	COX20	protein-coding
chr1:244843282-244843860	chr1	244843282	244843860	+	Genrich	1	4.42	0	4.42	0	non-coding	7913	NM_198076	ENSG00000203667	COX20	protein-coding
chr1:244845018-244845142	chr1	244845018	244845142	+	Genrich	1	3.31	0	3.31	1	TTS	9137	NR_132782		SNORA100	snoRNA
chr1:244845363-244845475	chr1	244845363	244845475	+	Genrich	1	3.31	0	3.31	1	TTS	8798	NR_132782		SNORA100	snoRNA
chr1:244849460-244849716	chr1	244849460	244849716	+	Genrich	1	3.31	0	3.31	0	TTS	4629	NR_132782		SNORA100	snoRNA
chr1:244865748-244866010	chr1	244865748	244866010	+	Genrich	1	2.21	0	2.21	3	Intergenic	-1336	NM_004501	ENSG00000153187	HNRNPU	protein-coding
chr1:245014254-245014472	chr1	245014254	245014472	+	Genrich	1	1.66	0	1.66	1	intron	-43494	NR_111907		LOC101928068	ncRNA
chr1:246272025-246272197	chr1	246272025	246272197	+	HOMER	1	0.55	0	0.55	0	intron	145301	NM_022743	ENSG00000185420	SMYD3	protein-coding
chr1:246325846-246326018	chr1	246325846	246326018	+	HOMER	1	3.31	1	3.31	0	intron	91480	NM_022743	ENSG00000185420	SMYD3	protein-coding
chr1:246437774-246437946	chr1	246437774	246437946	+	HOMER	1	1.1	1	1.1	1	intron	-20448	NM_022743	ENSG00000185420	SMYD3	protein-coding
chr1:246893541-246893591	chr1	246893541	246893591	+	GEM	1	1.1	0	1.1	1	intron	37792	NM_015446	ENSG00000153207	AHCTF1	protein-coding
chr10:913973-914145	chr10	913973	914145	+	HOMER	1	2.21	1	2.21	0	intron	17646	NM_015155	ENSG00000107929	LARP4B	protein-coding
chr10:2554491-2554663	chr10	2554491	2554663	+	HOMER	1	2.21	1	2.21	1	Intergenic	-53115	NR_136146		LINC02645	ncRNA
chr10:2970492-2970708	chr10	2970492	2970708	+	MACS2|HOMER	2	2.21	0	2.21	10	Intergenic	96333	NR_160681		LOC101927824	ncRNA
chr10:3417888-3418060	chr10	3417888	3418060	+	GEM|HOMER	2	2.21	0	2.21	0	intron	84864	NR_155743		LINC02669	ncRNA
chr10:3576587-3576759	chr10	3576587	3576759	+	HOMER	1	1.66	0	1.66	0	intron	-73835	NR_155743		LINC02669	ncRNA
chr10:3791931-3792103	chr10	3791931	3792103	+	HOMER	1	2.21	0	2.21	0	Intergenic	-6736	NM_001300	ENSG00000067082	KLF6	protein-coding
chr10:3958608-3958780	chr10	3958608	3958780	+	HOMER	1	1.1	0	1.1	0	Intergenic	-32466	NR_106726	ENSG00000274809	MIR6078	ncRNA
chr10:4171495-4171667	chr10	4171495	4171667	+	HOMER	1	2.76	1	2.76	2	Intergenic	72331	NR_108040		LINC00702	ncRNA
chr10:4240625-4240992	chr10	4240625	4240992	+	MACS2|Genrich	2	3.87	1	3.87	1	intron	3104	NR_108040		LINC00702	ncRNA
chr10:4241431-4242092	chr10	4241431	4242092	+	MACS2|HOMER|Genrich	3	4.42	2	2.21	1	intron	2151	NR_108040		LINC00702	ncRNA
chr10:4242522-4243593	chr10	4242522	4243593	+	Genrich	1	1.1	1	1.1	1	intron	855	NR_108040		LINC00702	ncRNA
chr10:4316253-4316791	chr10	4316253	4316791	+	Genrich	1	2.76	1	2.76	4	Intergenic	-67724	NR_108054	ENSG00000224382	LINC00703	ncRNA
chr10:4318773-4319304	chr10	4318773	4319304	+	Genrich	1	1.66	0	1.66	3	Intergenic	-65208	NR_108054	ENSG00000224382	LINC00703	ncRNA
chr10:4326298-4327198	chr10	4326298	4327198	+	HOMER|Genrich	2	2.21	0	2.21	2	Intergenic	-57498	NR_108054	ENSG00000224382	LINC00703	ncRNA
chr10:4358575-4359000	chr10	4358575	4359000	+	Genrich	1	2.76	0	2.76	2	Intergenic	-25459	NR_108054	ENSG00000224382	LINC00703	ncRNA
chr10:4359130-4359550	chr10	4359130	4359550	+	Genrich	1	2.21	1	2.21	0	Intergenic	-24906	NR_108054	ENSG00000224382	LINC00703	ncRNA
chr10:4360881-4361525	chr10	4360881	4361525	+	Genrich	1	3.31	0	3.31	1	Intergenic	-23043	NR_108054	ENSG00000224382	LINC00703	ncRNA
chr10:4361869-4362505	chr10	4361869	4362505	+	MACS2|Genrich	2	3.31	0	3.31	7	Intergenic	-22059	NR_108054	ENSG00000224382	LINC00703	ncRNA
chr10:4364475-4365060	chr10	4364475	4365060	+	Genrich	1	1.1	0	1.1	2	Intergenic	-19479	NR_108054	ENSG00000224382	LINC00703	ncRNA
chr10:4369437-4371014	chr10	4369437	4371014	+	MACS2|Genrich	2	3.87	0	3.87	3	Intergenic	-14021	NR_108054	ENSG00000224382	LINC00703	ncRNA
chr10:4371155-4371565	chr10	4371155	4371565	+	Genrich	1	2.21	0	2.21	0	Intergenic	-12886	NR_108054	ENSG00000224382	LINC00703	ncRNA
chr10:4372607-4372932	chr10	4372607	4372932	+	MACS2|Genrich	2	2.76	0	2.76	0	Intergenic	-11477	NR_108054	ENSG00000224382	LINC00703	ncRNA
chr10:4373094-4374555	chr10	4373094	4374555	+	MACS2|Genrich	2	3.87	1	3.87	5	Intergenic	-10422	NR_108054	ENSG00000224382	LINC00703	ncRNA
chr10:4417425-4418089	chr10	4417425	4418089	+	MACS2|Genrich	2	2.76	0	2.76	3	Intergenic	11288	NR_108054	ENSG00000224382	LINC00703	ncRNA
chr10:4418373-4418634	chr10	4418373	4418634	+	Genrich	1	4.42	0	4.42	0	Intergenic	12034	NR_108054	ENSG00000224382	LINC00703	ncRNA
chr10:4418793-4420219	chr10	4418793	4420219	+	Genrich	1	3.31	2	1.66	2	Intergenic	13037	NR_108054	ENSG00000224382	LINC00703	ncRNA
chr10:4420434-4420834	chr10	4420434	4420834	+	MACS2|Genrich	2	1.66	0	1.66	2	Intergenic	14165	NR_108054	ENSG00000224382	LINC00703	ncRNA
chr10:4425955-4426172	chr10	4425955	4426172	+	Genrich	1	2.76	0	2.76	0	Intergenic	19594	NR_108054	ENSG00000224382	LINC00703	ncRNA
chr10:4426458-4427366	chr10	4426458	4427366	+	MACS2|Genrich	2	3.31	1	3.31	4	Intergenic	20443	NR_108054	ENSG00000224382	LINC00703	ncRNA
chr10:4427504-4428452	chr10	4427504	4428452	+	Genrich	1	3.31	3	1.1	1	Intergenic	21509	NR_108054	ENSG00000224382	LINC00703	ncRNA
chr10:4429767-4432180	chr10	4429767	4432180	+	MACS2|Genrich	2	2.21	1	2.21	4	Intergenic	24504	NR_108054	ENSG00000224382	LINC00703	ncRNA
chr10:4459958-4460130	chr10	4459958	4460130	+	HOMER	1	1.66	0	1.66	2	Intergenic	53575	NR_108054	ENSG00000224382	LINC00703	ncRNA
chr10:4470808-4470980	chr10	4470808	4470980	+	HOMER	1	3.31	0	3.31	2	Intergenic	64425	NR_108054	ENSG00000224382	LINC00703	ncRNA
chr10:4502613-4502770	chr10	4502613	4502770	+	Genrich	1	3.87	0	3.87	1	Intergenic	96222	NR_108054	ENSG00000224382	LINC00703	ncRNA
chr10:4527647-4528395	chr10	4527647	4528395	+	MACS2|GEM|HOMER|Genrich	4	4.97	0	4.97	3	Intergenic	121552	NR_108054	ENSG00000224382	LINC00703	ncRNA
chr10:4545383-4545639	chr10	4545383	4545639	+	MACS2|Genrich	2	3.31	0	3.31	2	Intergenic	-110645	NR_015425		LINC00705	ncRNA
chr10:4551567-4551900	chr10	4551567	4551900	+	Genrich	1	3.87	0	3.87	3	Intergenic	-104423	NR_015425		LINC00705	ncRNA
chr10:4610993-4611166	chr10	4610993	4611166	+	Genrich	1	2.21	1	2.21	1	Intergenic	-45077	NR_015425		LINC00705	ncRNA
chr10:4611480-4611883	chr10	4611480	4611883	+	Genrich	1	2.76	0	2.76	1	Intergenic	-44475	NR_015425		LINC00705	ncRNA
chr10:4613202-4614767	chr10	4613202	4614767	+	Genrich	1	1.66	0	1.66	2	Intergenic	-42172	NR_015425		LINC00705	ncRNA
chr10:4655912-4656227	chr10	4655912	4656227	+	Genrich	1	2.76	0	2.76	2	promoter-TSS	-87	NR_015425		LINC00705	ncRNA
chr10:4662887-4663159	chr10	4662887	4663159	+	Genrich	1	3.87	0	3.87	1	TTS	6867	NR_015425		LINC00705	ncRNA
chr10:4663494-4663873	chr10	4663494	4663873	+	MACS2|Genrich	2	3.31	1	3.31	1	intron	7527	NR_015425		LINC00705	ncRNA
chr10:4670916-4672849	chr10	4670916	4672849	+	MACS2|HOMER|Genrich	3	1.66	1	1.66	3	intron	6188	NR_024475	ENSG00000231298	MANCR	ncRNA
chr10:4672967-4673588	chr10	4672967	4673588	+	MACS2|Genrich	2	2.21	1	2.21	3	intron	4793	NR_024475	ENSG00000231298	MANCR	ncRNA
chr10:4690958-4691378	chr10	4690958	4691378	+	GEM|HOMER|Genrich	3	2.76	2	1.38	3	Intergenic	-13098	NR_024475	ENSG00000231298	MANCR	ncRNA
chr10:4719508-4719918	chr10	4719508	4719918	+	Genrich	1	1.66	0	1.66	0	Intergenic	-41643	NR_024475	ENSG00000231298	MANCR	ncRNA
chr10:4723114-4725378	chr10	4723114	4725378	+	MACS2|HOMER|Genrich	3	3.31	0	3.31	13	Intergenic	-46176	NR_024475	ENSG00000231298	MANCR	ncRNA
chr10:4725569-4726507	chr10	4725569	4726507	+	MACS2|Genrich	2	5.52	1	5.52	3	Intergenic	-47968	NR_024475	ENSG00000231298	MANCR	ncRNA
chr10:4726639-4727138	chr10	4726639	4727138	+	Genrich	1	2.21	0	2.21	3	Intergenic	-48818	NR_024475	ENSG00000231298	MANCR	ncRNA
chr10:4728292-4728771	chr10	4728292	4728771	+	MACS2|Genrich	2	3.87	1	3.87	5	Intergenic	-50461	NR_024475	ENSG00000231298	MANCR	ncRNA
chr10:4728964-4729262	chr10	4728964	4729262	+	Genrich	1	3.31	0	3.31	7	Intergenic	-51043	NR_024475	ENSG00000231298	MANCR	ncRNA
chr10:4729381-4729850	chr10	4729381	4729850	+	Genrich	1	2.21	0	2.21	4	Intergenic	-51545	NR_024475	ENSG00000231298	MANCR	ncRNA
chr10:4730376-4730967	chr10	4730376	4730967	+	MACS2|Genrich	2	1.66	0	1.66	3	Intergenic	-52601	NR_024475	ENSG00000231298	MANCR	ncRNA
chr10:4737293-4737342	chr10	4737293	4737342	+	Genrich	1	5.52	0	5.52	0	Intergenic	-59247	NR_024475	ENSG00000231298	MANCR	ncRNA
chr10:4762558-4763047	chr10	4762558	4763047	+	Genrich	1	3.31	1	3.31	5	Intergenic	-63375	NM_031436	ENSG00000165568	AKR1E2	protein-coding
chr10:4765293-4766765	chr10	4765293	4766765	+	MACS2|Genrich	2	1.1	0	1.1	8	Intergenic	-60148	NM_031436	ENSG00000165568	AKR1E2	protein-coding
chr10:4767136-4772297	chr10	4767136	4772297	+	MACS2|Genrich	2	2.21	0	2.21	16	Intergenic	-56461	NM_031436	ENSG00000165568	AKR1E2	protein-coding
chr10:4773584-4773965	chr10	4773584	4773965	+	Genrich	1	3.87	1	3.87	0	Intergenic	-52403	NM_031436	ENSG00000165568	AKR1E2	protein-coding
chr10:4774891-4775251	chr10	4774891	4775251	+	Genrich	1	2.76	0	2.76	1	Intergenic	-51106	NM_031436	ENSG00000165568	AKR1E2	protein-coding
chr10:4775615-4776627	chr10	4775615	4776627	+	MACS2|Genrich	2	1.66	2	0.83	3	Intergenic	-50056	NM_031436	ENSG00000165568	AKR1E2	protein-coding
chr10:4777829-4778999	chr10	4777829	4778999	+	MACS2|Genrich	2	4.42	0	4.42	2	Intergenic	-47763	NM_031436	ENSG00000165568	AKR1E2	protein-coding
chr10:4779115-4779367	chr10	4779115	4779367	+	Genrich	1	2.76	0	2.76	1	Intergenic	-46936	NM_031436	ENSG00000165568	AKR1E2	protein-coding
chr10:4779590-4780028	chr10	4779590	4780028	+	Genrich	1	3.31	0	3.31	1	Intergenic	-46368	NM_031436	ENSG00000165568	AKR1E2	protein-coding
chr10:4780332-4780688	chr10	4780332	4780688	+	Genrich	1	2.21	0	2.21	1	Intergenic	-45667	NM_031436	ENSG00000165568	AKR1E2	protein-coding
chr10:4784693-4785945	chr10	4784693	4785945	+	MACS2|Genrich	2	4.97	0	4.97	1	Intergenic	-40858	NM_031436	ENSG00000165568	AKR1E2	protein-coding
chr10:4788619-4788803	chr10	4788619	4788803	+	Genrich	1	2.76	0	2.76	1	Intergenic	-37466	NM_031436	ENSG00000165568	AKR1E2	protein-coding
chr10:4789513-4790529	chr10	4789513	4790529	+	MACS2|Genrich	2	2.21	0	2.21	2	Intergenic	-36156	NM_031436	ENSG00000165568	AKR1E2	protein-coding
chr10:4914565-4914737	chr10	4914565	4914737	+	HOMER	1	1.1	1	1.1	1	intron	1622	NR_026743		AKR1C6P	pseudo
chr10:4974581-4974753	chr10	4974581	4974753	+	HOMER	1	3.87	1	3.87	1	intron	11252	NM_001353	ENSG00000187134	AKR1C1	protein-coding
chr10:4992962-4993431	chr10	4992962	4993431	+	GEM|HOMER|Genrich	3	1.66	1	1.66	5	intron	10818	NM_001354	ENSG00000151632	AKR1C2	protein-coding
chr10:4993462-4993634	chr10	4993462	4993634	+	HOMER	1	4.42	0	4.42	3	intron	10466	NM_001354	ENSG00000151632	AKR1C2	protein-coding
chr10:5406195-5406367	chr10	5406195	5406367	+	HOMER	1	2.76	0	2.76	2	Intergenic	-1453	NM_024803	ENSG00000178462	TUBAL3	protein-coding
chr10:6088408-6088580	chr10	6088408	6088580	+	HOMER	1	3.31	0	3.31	1	promoter-TSS	-540	NM_032905	ENSG00000134453	RBM17	protein-coding
chr10:6595975-6596147	chr10	6595975	6596147	+	HOMER	1	1.66	0	1.66	0	Intergenic	-15415	NM_006257	ENSG00000065675	PRKCQ	protein-coding
chr10:11821417-11821589	chr10	11821417	11821589	+	HOMER	1	1.1	0	1.1	0	Intergenic	-1853	NM_153256	ENSG00000148426	PROSER2	protein-coding
chr10:12969378-12969988	chr10	12969378	12969988	+	MACS2|GEM|HOMER|Genrich	4	5.52	1	5.52	6	intron	32030	NM_031455	ENSG00000151468	CCDC3	protein-coding
chr10:14974845-14974895	chr10	14974845	14974895	+	GEM	1	1.66	0	1.66	4	intron	15482	NM_001080836	ENSG00000197889	MEIG1	protein-coding
chr10:14995019-14995231	chr10	14995019	14995231	+	MACS2|GEM	2	2.76	1	2.76	14	Intergenic	35737	NM_001080836	ENSG00000197889	MEIG1	protein-coding
chr10:15771754-15771926	chr10	15771754	15771926	+	HOMER	1	3.87	0	3.87	0	Intergenic	-51505	NM_003638	ENSG00000077943	ITGA8	protein-coding
chr10:16655783-16656046	chr10	16655783	16656046	+	Genrich	1	2.76	0	2.76	1	intron	-134035	NM_001010908	ENSG00000165985	C1QL3	protein-coding
chr10:16665994-16666166	chr10	16665994	16666166	+	HOMER	1	1.66	0	1.66	0	intron	-144201	NM_001010908	ENSG00000165985	C1QL3	protein-coding
chr10:16827258-16827430	chr10	16827258	16827430	+	HOMER	1	1.66	0	1.66	0	intron	-9890	NM_012425	ENSG00000148484	RSU1	protein-coding
chr10:16835855-16836027	chr10	16835855	16836027	+	HOMER	1	2.76	0	2.76	0	intron	-18487	NM_012425	ENSG00000148484	RSU1	protein-coding
chr10:16845063-16845584	chr10	16845063	16845584	+	Genrich	1	1.1	0	1.1	2	intron	-27869	NM_012425	ENSG00000148484	RSU1	protein-coding
chr10:16868086-16868258	chr10	16868086	16868258	+	HOMER	1	3.31	0	3.31	0	intron	-50718	NM_012425	ENSG00000148484	RSU1	protein-coding
chr10:16891974-16892488	chr10	16891974	16892488	+	MACS2|HOMER|Genrich	3	2.21	0	2.21	2	intron	-74777	NM_012425	ENSG00000148484	RSU1	protein-coding
chr10:16903172-16904450	chr10	16903172	16904450	+	MACS2|HOMER|Genrich	3	6.08	0	6.08	19	intron	-86357	NM_012425	ENSG00000148484	RSU1	protein-coding
chr10:16933243-16933906	chr10	16933243	16933906	+	HOMER|Genrich	2	2.76	1	2.76	1	intron	-116120	NM_012425	ENSG00000148484	RSU1	protein-coding
chr10:16934044-16934435	chr10	16934044	16934435	+	Genrich	1	3.31	0	3.31	1	intron	-116785	NM_012425	ENSG00000148484	RSU1	protein-coding
chr10:16941910-16942611	chr10	16941910	16942611	+	MACS2|Genrich	2	1.66	0	1.66	1	intron	-124806	NM_012425	ENSG00000148484	RSU1	protein-coding
chr10:16943275-16944949	chr10	16943275	16944949	+	MACS2|HOMER|Genrich	3	1.1	0	1.1	7	intron	-126658	NM_012425	ENSG00000148484	RSU1	protein-coding
chr10:16949533-16950295	chr10	16949533	16950295	+	MACS2|HOMER|Genrich	3	6.08	0	6.08	1	intron	-132460	NM_012425	ENSG00000148484	RSU1	protein-coding
chr10:16950620-16950768	chr10	16950620	16950768	+	Genrich	1	4.42	0	4.42	0	intron	-133240	NM_012425	ENSG00000148484	RSU1	protein-coding
chr10:16963741-16963913	chr10	16963741	16963913	+	HOMER	1	2.76	0	2.76	1	intron	-146373	NM_012425	ENSG00000148484	RSU1	protein-coding
chr10:17027323-17028163	chr10	17027323	17028163	+	MACS2|HOMER|Genrich	3	4.97	2	2.49	10	intron	102074	NM_001081	ENSG00000107611	CUBN	protein-coding
chr10:17028822-17029403	chr10	17028822	17029403	+	Genrich	1	2.21	0	2.21	1	intron	100705	NM_001081	ENSG00000107611	CUBN	protein-coding
chr10:17040333-17040746	chr10	17040333	17040746	+	Genrich	1	2.21	1	2.21	1	intron	89278	NM_001081	ENSG00000107611	CUBN	protein-coding
chr10:17042618-17043128	chr10	17042618	17043128	+	MACS2|Genrich	2	1.66	0	1.66	5	intron	86944	NM_001081	ENSG00000107611	CUBN	protein-coding
chr10:17044512-17044894	chr10	17044512	17044894	+	Genrich	1	2.21	1	2.21	1	intron	85114	NM_001081	ENSG00000107611	CUBN	protein-coding
chr10:17045907-17048371	chr10	17045907	17048371	+	MACS2|HOMER|Genrich	3	7.73	0	7.73	9	intron	82678	NM_001081	ENSG00000107611	CUBN	protein-coding
chr10:17048742-17049521	chr10	17048742	17049521	+	Genrich	1	1.1	0	1.1	6	intron	80686	NM_001081	ENSG00000107611	CUBN	protein-coding
chr10:17058159-17060126	chr10	17058159	17060126	+	MACS2|HOMER|Genrich	3	7.18	0	7.18	9	intron	70675	NM_001081	ENSG00000107611	CUBN	protein-coding
chr10:17063568-17064009	chr10	17063568	17064009	+	Genrich	1	2.21	0	2.21	2	intron	66029	NM_001081	ENSG00000107611	CUBN	protein-coding
chr10:17064895-17065833	chr10	17064895	17065833	+	MACS2|Genrich	2	2.76	0	2.76	4	intron	64453	NM_001081	ENSG00000107611	CUBN	protein-coding
chr10:17065953-17066806	chr10	17065953	17066806	+	Genrich	1	1.1	0	1.1	0	intron	63438	NM_001081	ENSG00000107611	CUBN	protein-coding
chr10:17066916-17067293	chr10	17066916	17067293	+	Genrich	1	3.31	0	3.31	2	intron	62713	NM_001081	ENSG00000107611	CUBN	protein-coding
chr10:17068352-17068764	chr10	17068352	17068764	+	Genrich	1	2.76	0	2.76	0	intron	61259	NM_001081	ENSG00000107611	CUBN	protein-coding
chr10:17069803-17070810	chr10	17069803	17070810	+	Genrich	1	2.21	0	2.21	5	intron	59511	NM_001081	ENSG00000107611	CUBN	protein-coding
chr10:17071456-17072395	chr10	17071456	17072395	+	MACS2|Genrich	2	6.08	0	6.08	4	exon	57892	NM_001081	ENSG00000107611	CUBN	protein-coding
chr10:17072554-17073445	chr10	17072554	17073445	+	Genrich	1	1.66	1	1.66	2	intron	56818	NM_001081	ENSG00000107611	CUBN	protein-coding
chr10:17074162-17074432	chr10	17074162	17074432	+	Genrich	1	3.31	0	3.31	1	intron	55520	NM_001081	ENSG00000107611	CUBN	protein-coding
chr10:17074603-17075018	chr10	17074603	17075018	+	Genrich	1	2.76	0	2.76	2	intron	55007	NM_001081	ENSG00000107611	CUBN	protein-coding
chr10:17075428-17076798	chr10	17075428	17076798	+	MACS2|Genrich	2	3.87	0	3.87	3	intron	53704	NM_001081	ENSG00000107611	CUBN	protein-coding
chr10:17076924-17077140	chr10	17076924	17077140	+	Genrich	1	2.76	0	2.76	0	intron	52785	NM_001081	ENSG00000107611	CUBN	protein-coding
chr10:17089481-17089645	chr10	17089481	17089645	+	Genrich	1	3.87	0	3.87	1	intron	40254	NM_001081	ENSG00000107611	CUBN	protein-coding
chr10:17090055-17090749	chr10	17090055	17090749	+	Genrich	1	2.76	1	2.76	5	intron	39415	NM_001081	ENSG00000107611	CUBN	protein-coding
chr10:17097514-17097712	chr10	17097514	17097712	+	Genrich	1	2.76	0	2.76	0	intron	32204	NM_001081	ENSG00000107611	CUBN	protein-coding
chr10:17098462-17098878	chr10	17098462	17098878	+	Genrich	1	4.42	0	4.42	3	intron	31147	NM_001081	ENSG00000107611	CUBN	protein-coding
chr10:17146693-17147529	chr10	17146693	17147529	+	MACS2|Genrich	2	3.31	2	1.66	4	3' UTR	-17294	NM_001081	ENSG00000107611	CUBN	protein-coding
chr10:17147641-17148562	chr10	17147641	17148562	+	Genrich	1	3.31	0	3.31	1	3' UTR	-18284	NM_001081	ENSG00000107611	CUBN	protein-coding
chr10:17148695-17149399	chr10	17148695	17149399	+	Genrich	1	3.87	0	3.87	0	exon	-19230	NM_001081	ENSG00000107611	CUBN	protein-coding
chr10:17154041-17154273	chr10	17154041	17154273	+	Genrich	1	2.21	1	2.21	0	intron	-24340	NM_001081	ENSG00000107611	CUBN	protein-coding
chr10:17157745-17158268	chr10	17157745	17158268	+	MACS2|GEM|Genrich	3	6.08	1	6.08	1	intron	-28189	NM_001081	ENSG00000107611	CUBN	protein-coding
chr10:17175759-17176091	chr10	17175759	17176091	+	Genrich	1	1.1	0	1.1	0	intron	25747	NM_004412	ENSG00000107614	TRDMT1	protein-coding
chr10:17195801-17196004	chr10	17195801	17196004	+	Genrich	1	0.55	0	0.55	1	intron	5770	NM_004412	ENSG00000107614	TRDMT1	protein-coding
chr10:17199845-17200165	chr10	17199845	17200165	+	Genrich	1	4.97	0	4.97	0	intron	1667	NM_004412	ENSG00000107614	TRDMT1	protein-coding
chr10:17209938-17210661	chr10	17209938	17210661	+	Genrich	1	1.1	2	0.55	4	Intergenic	-8228	NM_004412	ENSG00000107614	TRDMT1	protein-coding
chr10:17213575-17214084	chr10	17213575	17214084	+	Genrich	1	2.76	1	2.76	0	TTS	-11758	NM_004412	ENSG00000107614	TRDMT1	protein-coding
chr10:17215849-17216259	chr10	17215849	17216259	+	Genrich	1	1.66	2	0.83	0	intron	10844	NR_108060	ENSG00000229124	VIM-AS1	ncRNA
chr10:17216408-17216663	chr10	17216408	17216663	+	Genrich	1	1.66	1	1.66	0	intron	10363	NR_108060	ENSG00000229124	VIM-AS1	ncRNA
chr10:17219095-17219868	chr10	17219095	17219868	+	MACS2|HOMER|Genrich	3	3.87	0	3.87	3	intron	7417	NR_108060	ENSG00000229124	VIM-AS1	ncRNA
chr10:17227658-17227873	chr10	17227658	17227873	+	Genrich	1	2.76	0	2.76	2	promoter-TSS	-476	NM_003380	ENSG00000026025	VIM	protein-coding
chr10:17232432-17233066	chr10	17232432	17233066	+	MACS2|Genrich	2	2.76	1	2.76	0	intron	-2764	NR_108060	ENSG00000229124	VIM-AS1	ncRNA
chr10:17235545-17238995	chr10	17235545	17238995	+	MACS2|Genrich	2	6.08	1	6.08	9	exon	-7285	NR_108060	ENSG00000229124	VIM-AS1	ncRNA
chr10:17588339-17588511	chr10	17588339	17588511	+	HOMER	1	3.31	0	3.31	1	TTS	28949	NM_014241	ENSG00000165996	HACD1	protein-coding
chr10:19819584-19819756	chr10	19819584	19819756	+	HOMER	1	2.76	0	2.76	0	intron	3238	NM_032812	ENSG00000120594	PLXDC2	protein-coding
chr10:21292905-21293077	chr10	21292905	21293077	+	HOMER	1	2.76	1	2.76	0	Intergenic	79959	NR_155751		LINC02643	ncRNA
chr10:21527696-21528566	chr10	21527696	21528566	+	MACS2|Genrich	2	3.31	1	3.31	2	Intergenic	-2449	NM_207371	ENSG00000180592	SKIDA1	protein-coding
chr10:21528701-21529505	chr10	21528701	21529505	+	Genrich	1	1.1	0	1.1	0	Intergenic	-3421	NM_207371	ENSG00000180592	SKIDA1	protein-coding
chr10:21529735-21531384	chr10	21529735	21531384	+	MACS2|Genrich	2	4.42	0	4.42	10	Intergenic	-2790	NM_004641	ENSG00000078403	MLLT10	protein-coding
chr10:21570327-21570499	chr10	21570327	21570499	+	HOMER	1	1.1	0	1.1	0	intron	36241	NM_004641	ENSG00000078403	MLLT10	protein-coding
chr10:21595527-21595699	chr10	21595527	21595699	+	HOMER	1	3.31	0	3.31	0	intron	61441	NM_004641	ENSG00000078403	MLLT10	protein-coding
chr10:21600586-21600758	chr10	21600586	21600758	+	HOMER	1	2.76	0	2.76	0	intron	66500	NM_004641	ENSG00000078403	MLLT10	protein-coding
chr10:21661710-21662057	chr10	21661710	21662057	+	Genrich	1	3.31	3	1.1	3	intron	127711	NM_004641	ENSG00000078403	MLLT10	protein-coding
chr10:21941570-21941620	chr10	21941570	21941620	+	GEM	1	1.1	0	1.1	1	intron	62135	NM_022365	ENSG00000136770	DNAJC1	protein-coding
chr10:21941623-21941795	chr10	21941623	21941795	+	HOMER	1	3.31	0	3.31	2	intron	62021	NM_022365	ENSG00000136770	DNAJC1	protein-coding
chr10:22215870-22215920	chr10	22215870	22215920	+	GEM	1	2.76	0	2.76	2	Intergenic	-5912	NM_001199938	ENSG00000223601	EBLN1	protein-coding
chr10:24989953-24990132	chr10	24989953	24990132	+	GEM|HOMER	2	2.21	0	2.21	1	intron	26116	NM_145010	ENSG00000151023	ENKUR	protein-coding
chr10:25021508-25021680	chr10	25021508	25021680	+	HOMER	1	3.31	1	3.31	0	intron	4982	NM_024838	ENSG00000185875	THNSL1	protein-coding
chr10:27134025-27134392	chr10	27134025	27134392	+	HOMER|Genrich	2	2.76	1	2.76	4	intron	20176	NM_014263	ENSG00000136758	YME1L1	protein-coding
chr10:27290275-27290447	chr10	27290275	27290447	+	HOMER	1	1.66	0	1.66	5	intron	31599	NR_138082		ARMC4P1	pseudo
chr10:31932407-31932457	chr10	31932407	31932457	+	GEM	1	0.55	0	0.55	1	Intergenic	-3556	NM_018287	ENSG00000165322	ARHGAP12	protein-coding
chr10:31939419-31939768	chr10	31939419	31939768	+	HOMER|Genrich	2	1.66	0	1.66	1	Intergenic	-10717	NM_018287	ENSG00000165322	ARHGAP12	protein-coding
chr10:32015087-32015262	chr10	32015087	32015262	+	GEM|HOMER|Genrich	3	3.87	1	3.87	1	intron	41251	NM_004521	ENSG00000170759	KIF5B	protein-coding
chr10:32291886-32292129	chr10	32291886	32292129	+	Genrich	1	3.87	0	3.87	0	intron	55151	NM_025209	ENSG00000120616	EPC1	protein-coding
chr10:32377632-32378288	chr10	32377632	32378288	+	MACS2|HOMER|Genrich	3	4.97	0	4.97	0	intron	809	NM_025209	ENSG00000120616	EPC1	protein-coding
chr10:32465798-32465848	chr10	32465798	32465848	+	GEM	1	1.66	1	1.66	1	intron	19683	NM_024688	ENSG00000216937	CCDC7	protein-coding
chr10:32643788-32643960	chr10	32643788	32643960	+	HOMER	1	3.31	0	3.31	0	intron	197734	NM_024688	ENSG00000216937	CCDC7	protein-coding
chr10:32949456-32949860	chr10	32949456	32949860	+	MACS2|HOMER|Genrich	3	2.76	1	2.76	2	intron	8236	NM_002211	ENSG00000150093	ITGB1	protein-coding
chr10:32962694-32963176	chr10	32962694	32963176	+	Genrich	1	1.66	0	1.66	1	Intergenic	-4705	NM_002211	ENSG00000150093	ITGB1	protein-coding
chr10:32963300-32963780	chr10	32963300	32963780	+	MACS2|Genrich	2	2.21	1	2.21	1	Intergenic	-5310	NM_002211	ENSG00000150093	ITGB1	protein-coding
chr10:32969680-32970275	chr10	32969680	32970275	+	MACS2|Genrich	2	3.31	0	3.31	4	Intergenic	-11747	NM_002211	ENSG00000150093	ITGB1	protein-coding
chr10:34554302-34554645	chr10	34554302	34554645	+	Genrich	1	3.31	0	3.31	0	intron	260823	NM_019619	ENSG00000148498	PARD3	protein-coding
chr10:34735048-34735465	chr10	34735048	34735465	+	Genrich	1	3.31	0	3.31	2	intron	80040	NM_019619	ENSG00000148498	PARD3	protein-coding
chr10:35128815-35129677	chr10	35128815	35129677	+	Genrich	1	2.76	2	1.38	1	intron	1789	NM_001881	ENSG00000095794	CREM	protein-coding
chr10:35130215-35130634	chr10	35130215	35130634	+	Genrich	1	2.21	0	2.21	1	intron	2967	NM_001881	ENSG00000095794	CREM	protein-coding
chr10:35131118-35131821	chr10	35131118	35131821	+	Genrich	1	4.42	1	4.42	4	intron	4012	NM_001881	ENSG00000095794	CREM	protein-coding
chr10:35132446-35132733	chr10	35132446	35132733	+	Genrich	1	1.66	0	1.66	1	intron	5132	NM_001881	ENSG00000095794	CREM	protein-coding
chr10:35135125-35135420	chr10	35135125	35135420	+	Genrich	1	3.31	0	3.31	1	intron	-2510	NM_001881	ENSG00000095794	CREM	protein-coding
chr10:35154619-35155147	chr10	35154619	35155147	+	Genrich	1	1.66	0	1.66	6	intron	-12656	NM_001881	ENSG00000095794	CREM	protein-coding
chr10:35180181-35180465	chr10	35180181	35180465	+	Genrich	1	2.76	1	2.76	1	TTS	4730	NM_001881	ENSG00000095794	CREM	protein-coding
chr10:35181984-35182479	chr10	35181984	35182479	+	Genrich	1	3.31	0	3.31	0	intron	6638	NM_001881	ENSG00000095794	CREM	protein-coding
chr10:35185718-35186628	chr10	35185718	35186628	+	Genrich	1	3.87	0	3.87	2	intron	-8954	NM_001881	ENSG00000095794	CREM	protein-coding
chr10:35194142-35194393	chr10	35194142	35194393	+	Genrich	1	1.66	1	1.66	1	promoter-TSS	-860	NM_001881	ENSG00000095794	CREM	protein-coding
chr10:35210643-35211061	chr10	35210643	35211061	+	Genrich	1	2.21	1	2.21	0	TTS	14950	NM_001881	ENSG00000095794	CREM	protein-coding
chr10:35417826-35417983	chr10	35417826	35417983	+	Genrich	1	5.52	0	5.52	0	intron	81030	NM_145012	ENSG00000108100	CCNY	protein-coding
chr10:35818275-35818447	chr10	35818275	35818447	+	HOMER	1	1.1	0	1.1	2	Intergenic	40059	NR_110138	ENSG00000280719	PCAT5	ncRNA
chr10:36588612-36588784	chr10	36588612	36588784	+	GEM|HOMER	2	2.76	0	2.76	1	Intergenic	-537159	NM_052997	ENSG00000148513	ANKRD30A	protein-coding
chr10:37119181-37119695	chr10	37119181	37119695	+	Genrich	1	2.21	0	2.21	5	Intergenic	-6419	NM_052997	ENSG00000148513	ANKRD30A	protein-coding
chr10:37129377-37129523	chr10	37129377	37129523	+	Genrich	1	3.31	1	3.31	2	intron	3593	NM_052997	ENSG00000148513	ANKRD30A	protein-coding
chr10:37130361-37130805	chr10	37130361	37130805	+	Genrich	1	1.66	1	1.66	1	intron	4726	NM_052997	ENSG00000148513	ANKRD30A	protein-coding
chr10:37130928-37131368	chr10	37130928	37131368	+	Genrich	1	3.87	1	3.87	4	intron	5291	NM_052997	ENSG00000148513	ANKRD30A	protein-coding
chr10:37132227-37132655	chr10	37132227	37132655	+	Genrich	1	1.1	1	1.1	0	intron	6584	NM_052997	ENSG00000148513	ANKRD30A	protein-coding
chr10:37148937-37149884	chr10	37148937	37149884	+	MACS2|Genrich	2	1.66	0	1.66	5	intron	23553	NM_052997	ENSG00000148513	ANKRD30A	protein-coding
chr10:37162507-37162710	chr10	37162507	37162710	+	Genrich	1	2.21	1	2.21	1	intron	36751	NM_052997	ENSG00000148513	ANKRD30A	protein-coding
chr10:37166426-37166792	chr10	37166426	37166792	+	Genrich	1	1.66	2	0.83	0	exon	40752	NM_052997	ENSG00000148513	ANKRD30A	protein-coding
chr10:37184763-37185725	chr10	37184763	37185725	+	Genrich	1	3.31	0	3.31	6	intron	59387	NM_052997	ENSG00000148513	ANKRD30A	protein-coding
chr10:37196807-37197550	chr10	37196807	37197550	+	Genrich	1	1.66	0	1.66	4	intron	71321	NM_052997	ENSG00000148513	ANKRD30A	protein-coding
chr10:37206805-37207058	chr10	37206805	37207058	+	Genrich	1	2.76	0	2.76	4	intron	81074	NM_052997	ENSG00000148513	ANKRD30A	protein-coding
chr10:37207084-37207256	chr10	37207084	37207256	+	HOMER	1	3.31	1	3.31	0	intron	81313	NM_052997	ENSG00000148513	ANKRD30A	protein-coding
chr10:37217219-37217655	chr10	37217219	37217655	+	MACS2|Genrich	2	2.21	0	2.21	2	intron	91580	NM_052997	ENSG00000148513	ANKRD30A	protein-coding
chr10:37219382-37219984	chr10	37219382	37219984	+	Genrich	1	3.31	1	3.31	2	exon	-89503	NR_104061	ENSG00000235687	LINC00993	ncRNA
chr10:37220383-37220776	chr10	37220383	37220776	+	Genrich	1	3.87	0	3.87	3	intron	-88607	NR_104061	ENSG00000235687	LINC00993	ncRNA
chr10:37221781-37222174	chr10	37221781	37222174	+	Genrich	1	3.87	0	3.87	1	intron	-87209	NR_104061	ENSG00000235687	LINC00993	ncRNA
chr10:37222701-37224706	chr10	37222701	37224706	+	MACS2|Genrich	2	3.31	0	3.31	13	intron	-85483	NR_104061	ENSG00000235687	LINC00993	ncRNA
chr10:37224829-37225567	chr10	37224829	37225567	+	Genrich	1	3.87	0	3.87	6	intron	-83988	NR_104061	ENSG00000235687	LINC00993	ncRNA
chr10:37359838-37360053	chr10	37359838	37360053	+	Genrich	1	1.1	0	1.1	1	Intergenic	50759	NR_104061	ENSG00000235687	LINC00993	ncRNA
chr10:37360204-37360399	chr10	37360204	37360399	+	Genrich	1	2.76	1	2.76	0	Intergenic	51115	NR_104061	ENSG00000235687	LINC00993	ncRNA
chr10:38052402-38052584	chr10	38052402	38052584	+	Genrich	1	1.1	0	1.1	2	intron	41818	NM_006954	ENSG00000189180	ZNF33A	protein-coding
chr10:38389420-38389570	chr10	38389420	38389570	+	Genrich	1	2.76	0	2.76	1	intron	13432	NR_027269		SEPTIN7P9	pseudo
chr10:38485434-38485715	chr10	38485434	38485715	+	Genrich	1	58.55	64	0.91	0	Intergenic	57428	NM_001013665		LINC00999	ncRNA
chr10:38487535-38487585	chr10	38487535	38487585	+	Genrich	1	25.41	25	1.02	0	Intergenic	59414	NM_001013665		LINC00999	ncRNA
chr10:38489162-38489349	chr10	38489162	38489349	+	Genrich	1	24.3	31	0.78	0	Intergenic	61109	NM_001013665		LINC00999	ncRNA
chr10:38509327-38509552	chr10	38509327	38509552	+	Genrich	1	0.55	2	0.28	0	Intergenic	81293	NM_001013665		LINC00999	ncRNA
chr10:38513583-38513618	chr10	38513583	38513618	+	Genrich	1	38.11	41	0.93	0	Intergenic	85454	NM_001013665		LINC00999	ncRNA
chr10:38515366-38515534	chr10	38515366	38515534	+	Genrich	1	41.43	34	1.22	0	Intergenic	87304	NM_001013665		LINC00999	ncRNA
chr10:38517410-38517547	chr10	38517410	38517547	+	Genrich	1	27.62	39	0.71	0	Intergenic	89332	NM_001013665		LINC00999	ncRNA
chr10:38519922-38520090	chr10	38519922	38520090	+	Genrich	1	16.02	21	0.76	0	Intergenic	91860	NM_001013665		LINC00999	ncRNA
chr10:38525604-38525819	chr10	38525604	38525819	+	Genrich	1	26.51	28	0.95	0	Intergenic	97565	NM_001013665		LINC00999	ncRNA
chr10:38526986-38527749	chr10	38526986	38527749	+	Genrich	1	5.52	7	0.79	0	Intergenic	99221	NM_001013665		LINC00999	ncRNA
chr10:38527878-38529892	chr10	38527878	38529892	+	Genrich	1	13.26	12	1.1	0	Intergenic	100739	NM_001013665		LINC00999	ncRNA
chr10:38573473-38573604	chr10	38573473	38573604	+	Genrich	1	54.68	57	0.96	0	Intergenic	-123058	NR_045000		ACTR3BP5	pseudo
chr10:38578973-38579097	chr10	38578973	38579097	+	Genrich	1	102.74	116	0.89	0	Intergenic	-117561	NR_045000		ACTR3BP5	pseudo
chr10:38588836-38588958	chr10	38588836	38588958	+	Genrich	1	25.96	32	0.81	0	Intergenic	-107699	NR_045000		ACTR3BP5	pseudo
chr10:38746136-38746244	chr10	38746136	38746244	+	Genrich	1	3.87	0	3.87	0	Intergenic	49594	NR_045000		ACTR3BP5	pseudo
chr10:38800897-38801075	chr10	38800897	38801075	+	Genrich	1	2.76	1	2.76	0	Intergenic	104390	NR_045000		ACTR3BP5	pseudo
chr10:38801667-38801744	chr10	38801667	38801744	+	Genrich	1	27.62	27	1.02	0	Intergenic	105109	NR_045000		ACTR3BP5	pseudo
chr10:38822006-38822346	chr10	38822006	38822346	+	Genrich	1	2.76	2	1.38	0	Intergenic	125580	NR_045000		ACTR3BP5	pseudo
chr10:38826199-38826375	chr10	38826199	38826375	+	Genrich	1	3.87	0	3.87	0	Intergenic	129691	NR_045000		ACTR3BP5	pseudo
chr10:38846082-38846402	chr10	38846082	38846402	+	Genrich	1	14.36	16	0.9	0	Intergenic	149646	NR_045000		ACTR3BP5	pseudo
chr10:38851032-38851289	chr10	38851032	38851289	+	Genrich	1	37.01	43	0.86	0	Intergenic	154564	NR_045000		ACTR3BP5	pseudo
chr10:38857101-38857586	chr10	38857101	38857586	+	Genrich	1	8.29	4	2.07	0	Intergenic	160747	NR_045000		ACTR3BP5	pseudo
chr10:38860261-38860457	chr10	38860261	38860457	+	Genrich	1	20.99	32	0.66	0	Intergenic	163763	NR_045000		ACTR3BP5	pseudo
chr10:38872775-38872933	chr10	38872775	38872933	+	Genrich	1	57.45	58	0.99	0	Intergenic	176258	NR_045000		ACTR3BP5	pseudo
chr10:38919708-38920095	chr10	38919708	38920095	+	Genrich	1	7.18	9	0.8	0	Intergenic	223305	NR_045000		ACTR3BP5	pseudo
chr10:38934364-38934565	chr10	38934364	38934565	+	Genrich	1	4.97	2	2.49	1	Intergenic	237868	NR_045000		ACTR3BP5	pseudo
chr10:38946229-38946429	chr10	38946229	38946429	+	Genrich	1	3.87	2	1.93	0	Intergenic	249733	NR_045000		ACTR3BP5	pseudo
chr10:38946571-38947061	chr10	38946571	38947061	+	Genrich	1	6.63	3	2.21	0	Intergenic	250220	NR_045000		ACTR3BP5	pseudo
chr10:38949911-38950208	chr10	38949911	38950208	+	Genrich	1	6.08	2	3.04	3	Intergenic	253463	NR_045000		ACTR3BP5	pseudo
chr10:38951369-38951478	chr10	38951369	38951478	+	Genrich	1	4.97	1	4.97	0	Intergenic	254827	NR_045000		ACTR3BP5	pseudo
chr10:38953209-38953626	chr10	38953209	38953626	+	Genrich	1	1.1	2	0.55	3	Intergenic	256821	NR_045000		ACTR3BP5	pseudo
chr10:38957214-38957659	chr10	38957214	38957659	+	Genrich	1	2.76	0	2.76	3	Intergenic	260840	NR_045000		ACTR3BP5	pseudo
chr10:39986471-39986530	chr10	39986471	39986530	+	Genrich	1	34.25	40	0.86	0	Intergenic	1289904	NR_045000		ACTR3BP5	pseudo
chr10:40125246-40125351	chr10	40125246	40125351	+	Genrich	1	9.94	12	0.83	0	Intergenic	1428702	NR_045000		ACTR3BP5	pseudo
chr10:40128264-40128327	chr10	40128264	40128327	+	Genrich	1	27.07	24	1.13	0	Intergenic	1431699	NR_045000		ACTR3BP5	pseudo
chr10:40438519-40438571	chr10	40438519	40438571	+	Genrich	1	22.65	26	0.87	0	Intergenic	1741949	NR_045000		ACTR3BP5	pseudo
chr10:40447311-40447361	chr10	40447311	40447361	+	Genrich	1	44.74	46	0.97	1	Intergenic	1750740	NR_045000		ACTR3BP5	pseudo
chr10:40464834-40465006	chr10	40464834	40465006	+	Genrich	1	2.76	3	0.92	0	Intergenic	1768324	NR_045000		ACTR3BP5	pseudo
chr10:40499245-40499389	chr10	40499245	40499389	+	Genrich	1	19.33	18	1.07	0	Intergenic	1802721	NR_045000		ACTR3BP5	pseudo
chr10:40533823-40533903	chr10	40533823	40533903	+	Genrich	1	7.18	1	7.18	0	Intergenic	1834182	NR_024380	ENSG00000215146	LOC441666	pseudo
chr10:40556743-40556897	chr10	40556743	40556897	+	Genrich	1	54.68	56	0.98	0	Intergenic	1811225	NR_024380	ENSG00000215146	LOC441666	pseudo
chr10:40829699-40829755	chr10	40829699	40829755	+	Genrich	1	84.51	78	1.08	0	Intergenic	1538318	NR_024380	ENSG00000215146	LOC441666	pseudo
chr10:40878847-40878943	chr10	40878847	40878943	+	Genrich	1	40.32	35	1.15	0	Intergenic	1489150	NR_024380	ENSG00000215146	LOC441666	pseudo
chr10:40892174-40892303	chr10	40892174	40892303	+	Genrich	1	29.28	41	0.71	1	Intergenic	1475807	NR_024380	ENSG00000215146	LOC441666	pseudo
chr10:40955039-40955134	chr10	40955039	40955134	+	Genrich	1	19.33	16	1.21	0	Intergenic	1412959	NR_024380	ENSG00000215146	LOC441666	pseudo
chr10:41056064-41056121	chr10	41056064	41056121	+	Genrich	1	22.09	16	1.38	0	Intergenic	1311953	NR_024380	ENSG00000215146	LOC441666	pseudo
chr10:41466544-41466602	chr10	41466544	41466602	+	Genrich	1	20.99	25	0.84	0	Intergenic	901472	NR_024380	ENSG00000215146	LOC441666	pseudo
chr10:41466748-41466818	chr10	41466748	41466818	+	Genrich	1	16.02	12	1.33	0	Intergenic	901262	NR_024380	ENSG00000215146	LOC441666	pseudo
chr10:41842871-41844307	chr10	41842871	41844307	+	Genrich	1	6.08	8	0.76	3	Intergenic	524456	NR_024380	ENSG00000215146	LOC441666	pseudo
chr10:41844416-41844665	chr10	41844416	41844665	+	Genrich	1	62.42	75	0.83	1	Intergenic	523505	NR_024380	ENSG00000215146	LOC441666	pseudo
chr10:41845213-41846162	chr10	41845213	41846162	+	Genrich	1	4.97	7	0.71	1	Intergenic	522358	NR_024380	ENSG00000215146	LOC441666	pseudo
chr10:41846315-41847053	chr10	41846315	41847053	+	Genrich	1	3.87	8	0.48	1	Intergenic	521361	NR_024380	ENSG00000215146	LOC441666	pseudo
chr10:41847166-41850341	chr10	41847166	41850341	+	Genrich	1	17.68	25	0.71	6	Intergenic	519292	NR_024380	ENSG00000215146	LOC441666	pseudo
chr10:41850450-41851381	chr10	41850450	41851381	+	Genrich	1	7.73	13	0.59	1	Intergenic	517130	NR_024380	ENSG00000215146	LOC441666	pseudo
chr10:41851490-41851937	chr10	41851490	41851937	+	Genrich	1	3.87	2	1.93	0	Intergenic	516332	NR_024380	ENSG00000215146	LOC441666	pseudo
chr10:41852039-41852580	chr10	41852039	41852580	+	Genrich	1	14.36	7	2.05	1	Intergenic	515736	NR_024380	ENSG00000215146	LOC441666	pseudo
chr10:41852698-41853300	chr10	41852698	41853300	+	Genrich	1	11.05	15	0.74	0	Intergenic	515046	NR_024380	ENSG00000215146	LOC441666	pseudo
chr10:41853596-41854232	chr10	41853596	41854232	+	Genrich	1	3.31	4	0.83	1	Intergenic	514131	NR_024380	ENSG00000215146	LOC441666	pseudo
chr10:41854375-41855294	chr10	41854375	41855294	+	Genrich	1	11.05	23	0.48	1	Intergenic	513211	NR_024380	ENSG00000215146	LOC441666	pseudo
chr10:41855401-41857439	chr10	41855401	41857439	+	Genrich	1	6.63	5	1.33	3	Intergenic	511625	NR_024380	ENSG00000215146	LOC441666	pseudo
chr10:41857573-41857898	chr10	41857573	41857898	+	Genrich	1	24.86	33	0.75	0	Intergenic	510310	NR_024380	ENSG00000215146	LOC441666	pseudo
chr10:41858058-41858768	chr10	41858058	41858768	+	Genrich	1	27.07	34	0.8	0	Intergenic	509632	NR_024380	ENSG00000215146	LOC441666	pseudo
chr10:41859213-41861137	chr10	41859213	41861137	+	Genrich	1	205.48	217	0.95	3	Intergenic	507870	NR_024380	ENSG00000215146	LOC441666	pseudo
chr10:41861749-41862149	chr10	41861749	41862149	+	Genrich	1	3.87	6	0.64	0	Intergenic	506096	NR_024380	ENSG00000215146	LOC441666	pseudo
chr10:41862661-41863198	chr10	41862661	41863198	+	Genrich	1	6.63	11	0.6	0	Intergenic	505116	NR_024380	ENSG00000215146	LOC441666	pseudo
chr10:41864006-41864749	chr10	41864006	41864749	+	Genrich	1	8.84	12	0.74	0	Intergenic	503668	NR_024380	ENSG00000215146	LOC441666	pseudo
chr10:41865228-41866489	chr10	41865228	41866489	+	Genrich	1	8.84	11	0.8	0	Intergenic	502187	NR_024380	ENSG00000215146	LOC441666	pseudo
chr10:41866608-41867794	chr10	41866608	41867794	+	Genrich	1	7.73	8	0.97	0	Intergenic	500844	NR_024380	ENSG00000215146	LOC441666	pseudo
chr10:41868171-41868627	chr10	41868171	41868627	+	Genrich	1	13.81	16	0.86	0	Intergenic	499646	NR_024380	ENSG00000215146	LOC441666	pseudo
chr10:41868731-41869118	chr10	41868731	41869118	+	Genrich	1	16.02	14	1.14	0	Intergenic	499121	NR_024380	ENSG00000215146	LOC441666	pseudo
chr10:41869263-41870395	chr10	41869263	41870395	+	Genrich	1	9.39	9	1.04	0	Intergenic	498216	NR_024380	ENSG00000215146	LOC441666	pseudo
chr10:41870499-41870620	chr10	41870499	41870620	+	Genrich	1	8.84	11	0.8	0	Intergenic	497486	NR_024380	ENSG00000215146	LOC441666	pseudo
chr10:41870803-41871018	chr10	41870803	41871018	+	Genrich	1	11.6	11	1.05	0	Intergenic	497135	NR_024380	ENSG00000215146	LOC441666	pseudo
chr10:41871130-41871419	chr10	41871130	41871419	+	Genrich	1	6.08	3	2.03	0	Intergenic	496771	NR_024380	ENSG00000215146	LOC441666	pseudo
chr10:41871545-41872642	chr10	41871545	41872642	+	Genrich	1	11.6	5	2.32	0	Intergenic	495952	NR_024380	ENSG00000215146	LOC441666	pseudo
chr10:41873759-41873963	chr10	41873759	41873963	+	Genrich	1	5.52	4	1.38	0	Intergenic	494184	NR_024380	ENSG00000215146	LOC441666	pseudo
chr10:41874485-41875479	chr10	41874485	41875479	+	Genrich	1	41.98	39	1.08	0	Intergenic	493063	NR_024380	ENSG00000215146	LOC441666	pseudo
chr10:41875700-41876185	chr10	41875700	41876185	+	Genrich	1	11.05	10	1.1	0	Intergenic	492103	NR_024380	ENSG00000215146	LOC441666	pseudo
chr10:41876328-41876890	chr10	41876328	41876890	+	Genrich	1	4.97	8	0.62	0	Intergenic	491436	NR_024380	ENSG00000215146	LOC441666	pseudo
chr10:41877029-41877739	chr10	41877029	41877739	+	Genrich	1	1.66	0	1.66	0	Intergenic	490661	NR_024380	ENSG00000215146	LOC441666	pseudo
chr10:41877841-41878433	chr10	41877841	41878433	+	Genrich	1	4.42	8	0.55	0	Intergenic	489908	NR_024380	ENSG00000215146	LOC441666	pseudo
chr10:41878685-41878806	chr10	41878685	41878806	+	Genrich	1	51.37	40	1.28	0	Intergenic	489300	NR_024380	ENSG00000215146	LOC441666	pseudo
chr10:41878923-41880389	chr10	41878923	41880389	+	Genrich	1	5.52	4	1.38	0	Intergenic	488389	NR_024380	ENSG00000215146	LOC441666	pseudo
chr10:41880525-41881677	chr10	41880525	41881677	+	Genrich	1	8.29	6	1.38	0	Intergenic	486944	NR_024380	ENSG00000215146	LOC441666	pseudo
chr10:41881912-41882236	chr10	41881912	41882236	+	Genrich	1	1.66	2	0.83	0	Intergenic	485971	NR_024380	ENSG00000215146	LOC441666	pseudo
chr10:41882693-41884232	chr10	41882693	41884232	+	Genrich	1	8.84	6	1.47	0	Intergenic	484583	NR_024380	ENSG00000215146	LOC441666	pseudo
chr10:41884508-41885160	chr10	41884508	41885160	+	Genrich	1	3.31	1	3.31	0	Intergenic	483211	NR_024380	ENSG00000215146	LOC441666	pseudo
chr10:41885847-41886109	chr10	41885847	41886109	+	Genrich	1	16.57	14	1.18	0	Intergenic	482067	NR_024380	ENSG00000215146	LOC441666	pseudo
chr10:41886284-41886809	chr10	41886284	41886809	+	Genrich	1	15.47	12	1.29	0	Intergenic	481499	NR_024380	ENSG00000215146	LOC441666	pseudo
chr10:41887370-41888151	chr10	41887370	41888151	+	Genrich	1	25.41	22	1.15	0	Intergenic	480285	NR_024380	ENSG00000215146	LOC441666	pseudo
chr10:41888270-41889706	chr10	41888270	41889706	+	Genrich	1	4.42	2	2.21	0	Intergenic	479057	NR_024380	ENSG00000215146	LOC441666	pseudo
chr10:41889837-41890345	chr10	41889837	41890345	+	Genrich	1	1.66	1	1.66	0	Intergenic	477954	NR_024380	ENSG00000215146	LOC441666	pseudo
chr10:41890779-41891071	chr10	41890779	41891071	+	Genrich	1	3.87	13	0.3	0	Intergenic	477120	NR_024380	ENSG00000215146	LOC441666	pseudo
chr10:41891269-41891798	chr10	41891269	41891798	+	Genrich	1	3.31	2	1.66	0	Intergenic	476512	NR_024380	ENSG00000215146	LOC441666	pseudo
chr10:41892088-41893915	chr10	41892088	41893915	+	Genrich	1	9.39	15	0.63	0	Intergenic	475044	NR_024380	ENSG00000215146	LOC441666	pseudo
chr10:41894126-41894456	chr10	41894126	41894456	+	Genrich	1	9.39	8	1.17	0	Intergenic	473754	NR_024380	ENSG00000215146	LOC441666	pseudo
chr10:41894755-41895696	chr10	41894755	41895696	+	Genrich	1	6.08	5	1.22	0	Intergenic	472820	NR_024380	ENSG00000215146	LOC441666	pseudo
chr10:41895911-41897568	chr10	41895911	41897568	+	Genrich	1	2.76	3	0.92	0	Intergenic	471306	NR_024380	ENSG00000215146	LOC441666	pseudo
chr10:41897786-41897982	chr10	41897786	41897982	+	Genrich	1	2.76	4	0.69	0	Intergenic	470161	NR_024380	ENSG00000215146	LOC441666	pseudo
chr10:41898206-41898513	chr10	41898206	41898513	+	Genrich	1	5.52	11	0.5	0	Intergenic	469686	NR_024380	ENSG00000215146	LOC441666	pseudo
chr10:41898637-41899167	chr10	41898637	41899167	+	Genrich	1	20.44	26	0.79	0	Intergenic	469143	NR_024380	ENSG00000215146	LOC441666	pseudo
chr10:41899274-41901721	chr10	41899274	41901721	+	Genrich	1	7.73	9	0.86	0	Intergenic	467548	NR_024380	ENSG00000215146	LOC441666	pseudo
chr10:41902193-41902529	chr10	41902193	41902529	+	Genrich	1	17.12	16	1.07	0	Intergenic	465684	NR_024380	ENSG00000215146	LOC441666	pseudo
chr10:41902650-41903158	chr10	41902650	41903158	+	Genrich	1	7.73	5	1.55	0	Intergenic	465141	NR_024380	ENSG00000215146	LOC441666	pseudo
chr10:41903285-41903564	chr10	41903285	41903564	+	Genrich	1	25.41	26	0.98	0	Intergenic	464621	NR_024380	ENSG00000215146	LOC441666	pseudo
chr10:41903711-41904543	chr10	41903711	41904543	+	Genrich	1	14.91	15	0.99	0	Intergenic	463918	NR_024380	ENSG00000215146	LOC441666	pseudo
chr10:41904671-41905269	chr10	41904671	41905269	+	Genrich	1	2.21	2	1.1	0	Intergenic	463075	NR_024380	ENSG00000215146	LOC441666	pseudo
chr10:41905589-41905713	chr10	41905589	41905713	+	Genrich	1	3.87	1	3.87	0	Intergenic	462394	NR_024380	ENSG00000215146	LOC441666	pseudo
chr10:41905939-41906249	chr10	41905939	41906249	+	Genrich	1	12.7	13	0.98	0	Intergenic	461951	NR_024380	ENSG00000215146	LOC441666	pseudo
chr10:41906627-41906826	chr10	41906627	41906826	+	Genrich	1	5.52	4	1.38	0	Intergenic	461319	NR_024380	ENSG00000215146	LOC441666	pseudo
chr10:41907182-41907995	chr10	41907182	41907995	+	Genrich	1	7.73	13	0.59	0	Intergenic	460457	NR_024380	ENSG00000215146	LOC441666	pseudo
chr10:41908138-41908696	chr10	41908138	41908696	+	Genrich	1	4.42	5	0.88	0	Intergenic	459628	NR_024380	ENSG00000215146	LOC441666	pseudo
chr10:41908798-41909707	chr10	41908798	41909707	+	Genrich	1	2.76	2	1.38	0	Intergenic	458793	NR_024380	ENSG00000215146	LOC441666	pseudo
chr10:41909846-41910418	chr10	41909846	41910418	+	Genrich	1	2.76	3	0.92	0	Intergenic	457913	NR_024380	ENSG00000215146	LOC441666	pseudo
chr10:41910586-41911601	chr10	41910586	41911601	+	Genrich	1	3.31	6	0.55	0	Intergenic	456952	NR_024380	ENSG00000215146	LOC441666	pseudo
chr10:41911703-41912152	chr10	41911703	41912152	+	Genrich	1	9.39	12	0.78	0	Intergenic	456118	NR_024380	ENSG00000215146	LOC441666	pseudo
chr10:41912322-41913084	chr10	41912322	41913084	+	Genrich	1	16.57	24	0.69	0	Intergenic	455342	NR_024380	ENSG00000215146	LOC441666	pseudo
chr10:41913185-41913645	chr10	41913185	41913645	+	Genrich	1	8.84	14	0.63	0	Intergenic	454630	NR_024380	ENSG00000215146	LOC441666	pseudo
chr10:41913833-41914344	chr10	41913833	41914344	+	Genrich	1	6.08	10	0.61	0	Intergenic	453957	NR_024380	ENSG00000215146	LOC441666	pseudo
chr10:41914496-41915615	chr10	41914496	41915615	+	Genrich	1	29.83	28	1.07	0	Intergenic	452990	NR_024380	ENSG00000215146	LOC441666	pseudo
chr10:42066271-42069867	chr10	42066271	42069867	+	Genrich	1	7.18	9	0.8	2	Intergenic	299976	NR_024380	ENSG00000215146	LOC441666	pseudo
chr10:42069968-42082027	chr10	42069968	42082027	+	Genrich	1	8.29	11	0.75	8	Intergenic	292048	NR_024380	ENSG00000215146	LOC441666	pseudo
chr10:42082154-42086947	chr10	42082154	42086947	+	Genrich	1	15.47	14	1.1	4	Intergenic	283495	NR_024380	ENSG00000215146	LOC441666	pseudo
chr10:42087454-42088590	chr10	42087454	42088590	+	Genrich	1	4.97	6	0.83	3	Intergenic	280023	NR_024380	ENSG00000215146	LOC441666	pseudo
chr10:42088721-42089683	chr10	42088721	42089683	+	Genrich	1	11.05	7	1.58	0	Intergenic	278843	NR_024380	ENSG00000215146	LOC441666	pseudo
chr10:42090213-42092253	chr10	42090213	42092253	+	Genrich	1	7.18	4	1.8	2	Intergenic	276812	NR_024380	ENSG00000215146	LOC441666	pseudo
chr10:42092472-42093485	chr10	42092472	42093485	+	Genrich	1	4.97	10	0.5	2	Intergenic	275067	NR_024380	ENSG00000215146	LOC441666	pseudo
chr10:42093586-42095026	chr10	42093586	42095026	+	Genrich	1	4.97	7	0.71	2	Intergenic	273739	NR_024380	ENSG00000215146	LOC441666	pseudo
chr10:42095196-42095963	chr10	42095196	42095963	+	Genrich	1	9.94	11	0.9	1	Intergenic	272466	NR_024380	ENSG00000215146	LOC441666	pseudo
chr10:42096286-42096886	chr10	42096286	42096886	+	Genrich	1	4.97	5	0.99	1	Intergenic	271459	NR_024380	ENSG00000215146	LOC441666	pseudo
chr10:42097141-42098860	chr10	42097141	42098860	+	Genrich	1	4.42	5	0.88	1	Intergenic	270045	NR_024380	ENSG00000215146	LOC441666	pseudo
chr10:42099021-42101037	chr10	42099021	42101037	+	Genrich	1	3.31	2	1.66	3	Intergenic	268016	NR_024380	ENSG00000215146	LOC441666	pseudo
chr10:42101187-42101727	chr10	42101187	42101727	+	Genrich	1	6.63	8	0.83	0	Intergenic	266588	NR_024380	ENSG00000215146	LOC441666	pseudo
chr10:42101873-42102774	chr10	42101873	42102774	+	Genrich	1	60.21	77	0.78	1	Intergenic	265722	NR_024380	ENSG00000215146	LOC441666	pseudo
chr10:42102902-42103515	chr10	42102902	42103515	+	Genrich	1	4.97	4	1.24	1	Intergenic	264837	NR_024380	ENSG00000215146	LOC441666	pseudo
chr10:42103642-42105165	chr10	42103642	42105165	+	Genrich	1	3.31	7	0.47	4	Intergenic	263642	NR_024380	ENSG00000215146	LOC441666	pseudo
chr10:42159455-42160163	chr10	42159455	42160163	+	Genrich	1	2.76	1	2.76	7	Intergenic	208236	NR_024380	ENSG00000215146	LOC441666	pseudo
chr10:42163349-42163932	chr10	42163349	42163932	+	Genrich	1	2.76	2	1.38	2	Intergenic	204405	NR_024380	ENSG00000215146	LOC441666	pseudo
chr10:42224395-42224830	chr10	42224395	42224830	+	Genrich	1	2.21	0	2.21	2	Intergenic	143433	NR_024380	ENSG00000215146	LOC441666	pseudo
chr10:42224987-42225527	chr10	42224987	42225527	+	Genrich	1	4.42	0	4.42	5	Intergenic	142788	NR_024380	ENSG00000215146	LOC441666	pseudo
chr10:42225918-42226195	chr10	42225918	42226195	+	Genrich	1	4.97	0	4.97	0	Intergenic	141989	NR_024380	ENSG00000215146	LOC441666	pseudo
chr10:42228579-42228868	chr10	42228579	42228868	+	Genrich	1	2.21	1	2.21	0	Intergenic	139322	NR_024380	ENSG00000215146	LOC441666	pseudo
chr10:42301509-42301639	chr10	42301509	42301639	+	Genrich	1	20.44	19	1.08	0	Intergenic	66471	NR_024380	ENSG00000215146	LOC441666	pseudo
chr10:42303416-42303616	chr10	42303416	42303616	+	Genrich	1	2.76	0	2.76	0	Intergenic	64529	NR_024380	ENSG00000215146	LOC441666	pseudo
chr10:42304257-42304327	chr10	42304257	42304327	+	Genrich	1	25.41	22	1.15	0	Intergenic	63753	NR_024380	ENSG00000215146	LOC441666	pseudo
chr10:42330391-42330648	chr10	42330391	42330648	+	Genrich	1	4.97	0	4.97	0	Intergenic	37526	NR_024380	ENSG00000215146	LOC441666	pseudo
chr10:42433626-42433798	chr10	42433626	42433798	+	HOMER	1	1.66	0	1.66	3	intron	38528	NR_103829	ENSG00000182632	CCNYL2	pseudo
chr10:42632567-42632617	chr10	42632567	42632617	+	GEM	1	1.1	0	1.1	0	intron	5978	NM_006955	ENSG00000196693	ZNF33B	protein-coding
chr10:43152656-43152726	chr10	43152656	43152726	+	Genrich	1	4.42	0	4.42	1	intron	-2206	NM_018590	ENSG00000169826	CSGALNACT2	protein-coding
chr10:43158521-43158897	chr10	43158521	43158897	+	Genrich	1	3.31	0	3.31	1	intron	3812	NM_018590	ENSG00000169826	CSGALNACT2	protein-coding
chr10:43415054-43415226	chr10	43415054	43415226	+	HOMER	1	0.55	0	0.55	0	Intergenic	2300	NR_145740	ENSG00000221400	SNORD3J	snoRNA
chr10:43562289-43562411	chr10	43562289	43562411	+	Genrich	1	3.31	0	3.31	0	intron	6109	NM_005674	ENSG00000196793	ZNF239	protein-coding
chr10:43684012-43684184	chr10	43684012	43684184	+	HOMER	1	1.66	0	1.66	0	Intergenic	-35217	NM_006973	ENSG00000169740	ZNF32	protein-coding
chr10:43993400-43993572	chr10	43993400	43993572	+	HOMER	1	1.1	0	1.1	1	Intergenic	81084	NR_033846		LINC00841	ncRNA
chr10:44037294-44037466	chr10	44037294	44037466	+	HOMER	1	1.1	0	1.1	2	Intergenic	124978	NR_033846		LINC00841	ncRNA
chr10:45028679-45028969	chr10	45028679	45028969	+	Genrich	1	3.87	0	3.87	0	Intergenic	27901	NM_006963	ENSG00000165512	ZNF22	protein-coding
chr10:45195284-45196398	chr10	45195284	45196398	+	Genrich	1	3.87	1	3.87	5	Intergenic	31827	NR_036112	ENSG00000263476	MIR3156-1	ncRNA
chr10:45451220-45451392	chr10	45451220	45451392	+	HOMER	1	3.31	0	3.31	1	intron	1815	NR_120674	ENSG00000231964	LOC102724323	ncRNA
chr10:45588223-45588635	chr10	45588223	45588635	+	Genrich	1	3.31	0	3.31	1	intron	6477	NM_145021	ENSG00000165406	MARCH8	protein-coding
chr10:46005917-46006089	chr10	46005917	46006089	+	GEM|HOMER	2	2.76	1	2.76	2	3' UTR	13534	NM_005437	ENSG00000266412	NCOA4	protein-coding
chr10:46163292-46163342	chr10	46163292	46163342	+	GEM	1	1.1	2	0.55	4	Intergenic	53822	NM_001077685		AGAP7P	pseudo
chr10:46165966-46166298	chr10	46165966	46166298	+	Genrich	1	2.76	0	2.76	2	Intergenic	56637	NM_001077685		AGAP7P	pseudo
chr10:46169813-46170702	chr10	46169813	46170702	+	Genrich	1	2.21	0	2.21	4	Intergenic	60762	NM_001077685		AGAP7P	pseudo
chr10:46181409-46181599	chr10	46181409	46181599	+	Genrich	1	2.21	1	2.21	1	Intergenic	72009	NM_001077685		AGAP7P	pseudo
chr10:46182216-46182482	chr10	46182216	46182482	+	Genrich	1	3.31	0	3.31	1	Intergenic	72854	NM_001077685		AGAP7P	pseudo
chr10:46182997-46183368	chr10	46182997	46183368	+	Genrich	1	3.31	2	1.66	1	Intergenic	73687	NM_001077685		AGAP7P	pseudo
chr10:46199717-46199975	chr10	46199717	46199975	+	Genrich	1	5.52	1	5.52	0	Intergenic	69762	NR_103827		ANTXRLP1	pseudo
chr10:46243527-46243767	chr10	46243527	46243767	+	Genrich	1	1.66	3	0.55	0	intron	25961	NR_103827		ANTXRLP1	pseudo
chr10:46279446-46279840	chr10	46279446	46279840	+	HOMER|Genrich	2	3.31	0	3.31	4	Intergenic	-5207	NR_160731		LOC105378577	ncRNA
chr10:46482223-46482273	chr10	46482223	46482273	+	GEM	1	2.21	0	2.21	1	Intergenic	-16290	NM_005972	ENSG00000204174	NPY4R	protein-coding
chr10:46592029-46592456	chr10	46592029	46592456	+	Genrich	1	2.76	0	2.76	7	TTS	5903	NR_155739		LOC101927699	ncRNA
chr10:46629927-46630458	chr10	46629927	46630458	+	Genrich	1	1.1	1	1.1	2	intron	21784	NM_001098846	ENSG00000165874	SHLD2P1	pseudo
chr10:46634494-46634682	chr10	46634494	46634682	+	Genrich	1	2.21	1	2.21	3	intron	17388	NM_001098846	ENSG00000165874	SHLD2P1	pseudo
chr10:46654024-46654074	chr10	46654024	46654074	+	GEM	1	2.21	0	2.21	0	Intergenic	-2073	NM_001098846	ENSG00000165874	SHLD2P1	pseudo
chr10:46693400-46693580	chr10	46693400	46693580	+	Genrich	1	3.31	0	3.31	0	Intergenic	-41514	NM_001098846	ENSG00000165874	SHLD2P1	pseudo
chr10:46869054-46869543	chr10	46869054	46869543	+	MACS2|Genrich	2	3.87	0	3.87	6	Intergenic	-7376	NM_001042515		FRMPD2B	pseudo
chr10:47181002-47181174	chr10	47181002	47181174	+	HOMER	1	1.66	0	1.66	0	Intergenic	-119109	NM_004962	ENSG00000266524	GDF10	protein-coding
chr10:47224112-47224284	chr10	47224112	47224284	+	HOMER	1	2.76	1	2.76	1	Intergenic	-75999	NM_004962	ENSG00000266524	GDF10	protein-coding
chr10:47424674-47424846	chr10	47424674	47424846	+	HOMER	1	4.42	1	4.42	0	Intergenic	-10285	NR_134499		LOC105378292	ncRNA
chr10:47629165-47629346	chr10	47629165	47629346	+	Genrich	1	4.97	0	4.97	0	Intergenic	-45836	NR_033407		CTSLP2	pseudo
chr10:47631595-47631683	chr10	47631595	47631683	+	Genrich	1	4.42	0	4.42	0	Intergenic	-48220	NR_033407		CTSLP2	pseudo
chr10:47646671-47647153	chr10	47646671	47647153	+	Genrich	1	4.97	4	1.24	2	Intergenic	-42788	NR_027634		SHLD2P3	pseudo
chr10:47689497-47689867	chr10	47689497	47689867	+	GEM|Genrich	2	3.31	0	3.31	3	promoter-TSS	-18	NR_027634		SHLD2P3	pseudo
chr10:47949574-47950001	chr10	47949574	47950001	+	Genrich	1	3.87	2	1.93	0	Intergenic	31048	NM_005972	ENSG00000204174	NPY4R	protein-coding
chr10:48297844-48298016	chr10	48297844	48298016	+	HOMER	1	1.66	0	1.66	2	Intergenic	-8709	NM_002750	ENSG00000107643	MAPK8	protein-coding
chr10:48414060-48414434	chr10	48414060	48414434	+	Genrich	1	4.97	0	4.97	0	intron	12635	NM_002750	ENSG00000107643	MAPK8	protein-coding
chr10:49888150-49888344	chr10	49888150	49888344	+	Genrich	1	2.21	0	2.21	2	intron	53780	NM_003631	ENSG00000227345	PARG	protein-coding
chr10:49915189-49915489	chr10	49915189	49915489	+	Genrich	1	2.76	0	2.76	1	intron	26688	NM_003631	ENSG00000227345	PARG	protein-coding
chr10:49915614-49915940	chr10	49915614	49915940	+	Genrich	1	2.21	1	2.21	5	intron	26250	NM_003631	ENSG00000227345	PARG	protein-coding
chr10:49995405-49995455	chr10	49995405	49995455	+	GEM	1	2.76	0	2.76	0	intron	7112	NM_001077665	ENSG00000204149	AGAP6	protein-coding
chr10:50744469-50744519	chr10	50744469	50744519	+	GEM	1	1.1	0	1.1	0	intron	4558	NM_001079516	ENSG00000204147	ASAH2B	protein-coding
chr10:52308129-52308301	chr10	52308129	52308301	+	HOMER	1	1.66	1	1.66	1	intron	5913	NR_038277		PRKG1-AS1	ncRNA
chr10:52701284-52701456	chr10	52701284	52701456	+	HOMER	1	3.31	0	3.31	2	intron	54034	NR_155748		LOC105378305	ncRNA
chr10:52968470-52968642	chr10	52968470	52968642	+	HOMER	1	4.42	0	4.42	0	Intergenic	-196856	NM_000242	ENSG00000165471	MBL2	protein-coding
chr10:53956022-53956072	chr10	53956022	53956072	+	GEM	1	2.21	1	2.21	3	intron	-530183	NR_134503	ENSG00000234173	LOC105378311	ncRNA
chr10:54173596-54173768	chr10	54173596	54173768	+	HOMER	1	2.21	1	2.21	2	intron	-312548	NR_134503	ENSG00000234173	LOC105378311	ncRNA
chr10:54294887-54295059	chr10	54294887	54295059	+	HOMER	1	2.21	2	1.1	0	intron	-191257	NR_134503	ENSG00000234173	LOC105378311	ncRNA
chr10:54454404-54454454	chr10	54454404	54454454	+	GEM	1	2.21	0	2.21	3	intron	-31801	NR_134503	ENSG00000234173	LOC105378311	ncRNA
chr10:54454524-54454696	chr10	54454524	54454696	+	HOMER	1	3.31	1	3.31	1	intron	-31620	NR_134503	ENSG00000234173	LOC105378311	ncRNA
chr10:55435608-55436104	chr10	55435608	55436104	+	HOMER|Genrich	2	2.21	0	2.21	2	intron	-163186	NM_001190478	ENSG00000249860	MTRNR2L5	protein-coding
chr10:55444808-55444980	chr10	55444808	55444980	+	HOMER	1	1.66	1	1.66	1	intron	-154148	NM_001190478	ENSG00000249860	MTRNR2L5	protein-coding
chr10:55989958-55990028	chr10	55989958	55990028	+	Genrich	1	3.87	0	3.87	0	Intergenic	-362051	NM_033056	ENSG00000150275	PCDH15	protein-coding
chr10:56022441-56022706	chr10	56022441	56022706	+	Genrich	1	1.66	0	1.66	6	Intergenic	338686	NM_007057	ENSG00000122952	ZWINT	protein-coding
chr10:56156988-56157997	chr10	56156988	56157997	+	HOMER|Genrich	2	4.97	0	4.97	8	Intergenic	203767	NM_007057	ENSG00000122952	ZWINT	protein-coding
chr10:56354916-56355414	chr10	56354916	56355414	+	MACS2|GEM|HOMER|Genrich	4	2.76	0	2.76	2	Intergenic	6094	NM_007057	ENSG00000122952	ZWINT	protein-coding
chr10:56511263-56511435	chr10	56511263	56511435	+	HOMER	1	2.21	1	2.21	1	Intergenic	-150076	NM_007057	ENSG00000122952	ZWINT	protein-coding
chr10:57471638-57471865	chr10	57471638	57471865	+	MACS2|Genrich	2	3.87	0	3.87	0	Intergenic	-167192	NR_037490	ENSG00000264747	MIR3924	ncRNA
chr10:57567641-57567813	chr10	57567641	57567813	+	HOMER	1	2.76	0	2.76	1	Intergenic	-263168	NR_037490	ENSG00000264747	MIR3924	ncRNA
chr10:57825457-57825599	chr10	57825457	57825599	+	Genrich	1	2.76	0	2.76	1	Intergenic	442366	NM_152230	ENSG00000151151	IPMK	protein-coding
chr10:58193925-58194404	chr10	58193925	58194404	+	Genrich	1	2.21	1	2.21	3	3' UTR	73730	NM_152230	ENSG00000151151	IPMK	protein-coding
chr10:58200441-58201125	chr10	58200441	58201125	+	Genrich	1	2.21	0	2.21	1	intron	67111	NM_152230	ENSG00000151151	IPMK	protein-coding
chr10:58262501-58262905	chr10	58262501	58262905	+	Genrich	1	2.76	0	2.76	1	intron	5191	NM_152230	ENSG00000151151	IPMK	protein-coding
chr10:58283824-58284793	chr10	58283824	58284793	+	Genrich	1	1.1	1	1.1	5	intron	15146	NM_018464	ENSG00000122873	CISD1	protein-coding
chr10:58286403-58286929	chr10	58286403	58286929	+	Genrich	1	2.76	0	2.76	1	intron	17504	NM_018464	ENSG00000122873	CISD1	protein-coding
chr10:58288939-58289299	chr10	58288939	58289299	+	Genrich	1	2.76	1	2.76	0	3' UTR	19957	NM_018464	ENSG00000122873	CISD1	protein-coding
chr10:58291437-58292190	chr10	58291437	58292190	+	MACS2|GEM|HOMER|Genrich	4	8.84	1	8.84	5	Intergenic	22651	NM_018464	ENSG00000122873	CISD1	protein-coding
chr10:58374653-58375008	chr10	58374653	58375008	+	HOMER|Genrich	2	3.31	0	3.31	3	Intergenic	-10313	NM_003201	ENSG00000108064	TFAM	protein-coding
chr10:59973624-59973796	chr10	59973624	59973796	+	HOMER	1	2.76	0	2.76	0	Intergenic	-12797	NM_001017982	ENSG00000235931	LINC01553	ncRNA
chr10:60331834-60331884	chr10	60331834	60331884	+	GEM	1	1.1	2	0.55	2	intron	58016	NM_001149	ENSG00000151150	ANK3	protein-coding
chr10:60984222-60984394	chr10	60984222	60984394	+	HOMER	1	1.1	2	0.55	1	intron	16689	NM_014836	ENSG00000072422	RHOBTB1	protein-coding
chr10:61551082-61551132	chr10	61551082	61551132	+	GEM	1	3.31	0	3.31	1	Intergenic	71066	NR_120643		TMEM26-AS1	ncRNA
chr10:61667233-61667494	chr10	61667233	61667494	+	Genrich	1	2.21	0	2.21	0	intron	4402	NM_173554	ENSG00000183346	CABCOCO1	protein-coding
chr10:61667636-61668157	chr10	61667636	61668157	+	Genrich	1	3.87	1	3.87	3	intron	4935	NM_173554	ENSG00000183346	CABCOCO1	protein-coding
chr10:61668277-61668472	chr10	61668277	61668472	+	Genrich	1	2.76	2	1.38	1	intron	5413	NM_173554	ENSG00000183346	CABCOCO1	protein-coding
chr10:61727156-61727529	chr10	61727156	61727529	+	Genrich	1	2.21	0	2.21	2	intron	64381	NM_173554	ENSG00000183346	CABCOCO1	protein-coding
chr10:61738490-61738686	chr10	61738490	61738686	+	Genrich	1	2.21	1	2.21	3	intron	75627	NM_173554	ENSG00000183346	CABCOCO1	protein-coding
chr10:61758812-61758957	chr10	61758812	61758957	+	Genrich	1	2.76	1	2.76	4	intron	95923	NM_173554	ENSG00000183346	CABCOCO1	protein-coding
chr10:61827756-61828070	chr10	61827756	61828070	+	HOMER|Genrich	2	3.31	0	3.31	3	Intergenic	-73786	NM_032199	ENSG00000150347	ARID5B	protein-coding
chr10:61836465-61837741	chr10	61836465	61837741	+	MACS2|HOMER|Genrich	3	3.31	0	3.31	9	Intergenic	-64596	NM_032199	ENSG00000150347	ARID5B	protein-coding
chr10:61898077-61898950	chr10	61898077	61898950	+	Genrich	1	1.1	1	1.1	0	Intergenic	-3186	NM_032199	ENSG00000150347	ARID5B	protein-coding
chr10:61899595-61900248	chr10	61899595	61900248	+	Genrich	1	2.76	0	2.76	4	Intergenic	-1778	NM_032199	ENSG00000150347	ARID5B	protein-coding
chr10:61900637-61901515	chr10	61900637	61901515	+	MACS2|GEM|Genrich	3	6.08	0	6.08	5	promoter-TSS	-623	NM_032199	ENSG00000150347	ARID5B	protein-coding
chr10:61904089-61904483	chr10	61904089	61904483	+	Genrich	1	3.31	0	3.31	0	intron	2587	NM_032199	ENSG00000150347	ARID5B	protein-coding
chr10:61974819-61975207	chr10	61974819	61975207	+	Genrich	1	3.31	1	3.31	0	intron	73314	NM_032199	ENSG00000150347	ARID5B	protein-coding
chr10:61993396-61993777	chr10	61993396	61993777	+	MACS2|HOMER|Genrich	3	2.21	2	1.1	1	intron	-55771	NM_032199	ENSG00000150347	ARID5B	protein-coding
chr10:61993936-61994720	chr10	61993936	61994720	+	Genrich	1	2.76	0	2.76	2	intron	-55029	NM_032199	ENSG00000150347	ARID5B	protein-coding
chr10:62137169-62137341	chr10	62137169	62137341	+	HOMER	1	1.1	0	1.1	3	Intergenic	87898	NM_032199	ENSG00000150347	ARID5B	protein-coding
chr10:62211135-62211433	chr10	62211135	62211433	+	Genrich	1	1.1	1	1.1	0	intron	57560	NM_145307	ENSG00000182010	RTKN2	protein-coding
chr10:62237998-62238752	chr10	62237998	62238752	+	Genrich	1	2.21	1	2.21	2	3' UTR	30469	NM_145307	ENSG00000182010	RTKN2	protein-coding
chr10:62243999-62244472	chr10	62243999	62244472	+	Genrich	1	4.42	0	4.42	4	intron	24609	NM_145307	ENSG00000182010	RTKN2	protein-coding
chr10:62244643-62244998	chr10	62244643	62244998	+	Genrich	1	4.42	0	4.42	1	intron	24024	NM_145307	ENSG00000182010	RTKN2	protein-coding
chr10:62246467-62246916	chr10	62246467	62246916	+	Genrich	1	3.87	0	3.87	4	intron	22153	NM_145307	ENSG00000182010	RTKN2	protein-coding
chr10:62247316-62247993	chr10	62247316	62247993	+	Genrich	1	2.21	0	2.21	3	intron	21190	NM_145307	ENSG00000182010	RTKN2	protein-coding
chr10:62248631-62249136	chr10	62248631	62249136	+	Genrich	1	1.1	2	0.55	0	intron	19961	NM_145307	ENSG00000182010	RTKN2	protein-coding
chr10:62284649-62285364	chr10	62284649	62285364	+	GEM|HOMER|Genrich	3	3.87	0	3.87	7	Intergenic	-16162	NM_145307	ENSG00000182010	RTKN2	protein-coding
chr10:63167091-63168126	chr10	63167091	63168126	+	Genrich	1	0.55	0	0.55	4	non-coding	34280	NM_030759	ENSG00000148572	NRBF2	protein-coding
chr10:63172441-63172654	chr10	63172441	63172654	+	Genrich	1	4.42	1	4.42	1	intron	39219	NM_030759	ENSG00000148572	NRBF2	protein-coding
chr10:63175269-63175455	chr10	63175269	63175455	+	Genrich	1	3.87	2	1.93	4	intron	42034	NM_030759	ENSG00000148572	NRBF2	protein-coding
chr10:63219252-63219899	chr10	63219252	63219899	+	Genrich	1	1.66	1	1.66	5	intron	49648	NM_004241	ENSG00000171988	JMJD1C	protein-coding
chr10:63224004-63224552	chr10	63224004	63224552	+	Genrich	1	2.21	1	2.21	2	intron	44945	NM_004241	ENSG00000171988	JMJD1C	protein-coding
chr10:63227319-63228043	chr10	63227319	63228043	+	Genrich	1	3.31	2	1.66	0	intron	41542	NM_004241	ENSG00000171988	JMJD1C	protein-coding
chr10:63228169-63228286	chr10	63228169	63228286	+	Genrich	1	3.31	1	3.31	0	intron	40996	NM_004241	ENSG00000171988	JMJD1C	protein-coding
chr10:63229360-63229755	chr10	63229360	63229755	+	Genrich	1	3.87	1	3.87	0	intron	39666	NM_004241	ENSG00000171988	JMJD1C	protein-coding
chr10:63230703-63231057	chr10	63230703	63231057	+	Genrich	1	3.31	0	3.31	1	intron	38343	NM_004241	ENSG00000171988	JMJD1C	protein-coding
chr10:63232191-63232679	chr10	63232191	63232679	+	Genrich	1	2.21	0	2.21	2	intron	36788	NM_004241	ENSG00000171988	JMJD1C	protein-coding
chr10:63233468-63234360	chr10	63233468	63234360	+	Genrich	1	4.42	1	4.42	1	intron	35309	NM_004241	ENSG00000171988	JMJD1C	protein-coding
chr10:63235579-63236084	chr10	63235579	63236084	+	Genrich	1	2.21	2	1.1	4	intron	33392	NM_004241	ENSG00000171988	JMJD1C	protein-coding
chr10:63238218-63238739	chr10	63238218	63238739	+	Genrich	1	2.21	0	2.21	2	intron	30745	NM_004241	ENSG00000171988	JMJD1C	protein-coding
chr10:63264734-63265095	chr10	63264734	63265095	+	Genrich	1	4.42	0	4.42	4	intron	4309	NM_004241	ENSG00000171988	JMJD1C	protein-coding
chr10:63265669-63266101	chr10	63265669	63266101	+	Genrich	1	4.42	0	4.42	4	intron	3338	NM_004241	ENSG00000171988	JMJD1C	protein-coding
chr10:63267011-63267285	chr10	63267011	63267285	+	Genrich	1	1.1	2	0.55	1	intron	2075	NM_004241	ENSG00000171988	JMJD1C	protein-coding
chr10:63267386-63268214	chr10	63267386	63268214	+	Genrich	1	1.1	0	1.1	1	intron	1423	NM_004241	ENSG00000171988	JMJD1C	protein-coding
chr10:63269475-63269909	chr10	63269475	63269909	+	Genrich	1	1.1	0	1.1	3	promoter-TSS	-449	NM_004241	ENSG00000171988	JMJD1C	protein-coding
chr10:63270020-63270192	chr10	63270020	63270192	+	Genrich	1	3.31	1	3.31	1	promoter-TSS	-863	NM_004241	ENSG00000171988	JMJD1C	protein-coding
chr10:63275073-63275612	chr10	63275073	63275612	+	Genrich	1	1.1	0	1.1	1	intron	-6099	NM_004241	ENSG00000171988	JMJD1C	protein-coding
chr10:63275731-63275964	chr10	63275731	63275964	+	Genrich	1	2.21	1	2.21	3	intron	-6604	NM_004241	ENSG00000171988	JMJD1C	protein-coding
chr10:63311474-63312077	chr10	63311474	63312077	+	Genrich	1	3.31	1	3.31	1	intron	-42532	NM_004241	ENSG00000171988	JMJD1C	protein-coding
chr10:63350273-63350623	chr10	63350273	63350623	+	Genrich	1	3.31	0	3.31	2	intron	22600	NR_031566	ENSG00000221063	MIR1296	ncRNA
chr10:63358178-63358680	chr10	63358178	63358680	+	Genrich	1	2.76	0	2.76	3	intron	14619	NR_031566	ENSG00000221063	MIR1296	ncRNA
chr10:63372031-63372482	chr10	63372031	63372482	+	Genrich	1	1.1	1	1.1	1	TTS	792	NR_031566	ENSG00000221063	MIR1296	ncRNA
chr10:63373933-63374367	chr10	63373933	63374367	+	Genrich	1	3.31	3	1.1	4	intron	-1102	NR_031566	ENSG00000221063	MIR1296	ncRNA
chr10:63378735-63379455	chr10	63378735	63379455	+	GEM|Genrich	2	1.66	2	0.83	6	intron	-6047	NR_031566	ENSG00000221063	MIR1296	ncRNA
chr10:63399824-63400232	chr10	63399824	63400232	+	GEM|Genrich	2	1.66	1	1.66	0	intron	-26980	NR_031566	ENSG00000221063	MIR1296	ncRNA
chr10:63412273-63412857	chr10	63412273	63412857	+	Genrich	1	2.21	1	2.21	2	intron	-18010	NR_134312		LOC105378330	ncRNA
chr10:63415205-63415635	chr10	63415205	63415635	+	MACS2|GEM|HOMER|Genrich	4	4.42	0	4.42	4	intron	-15155	NR_134312		LOC105378330	ncRNA
chr10:63415948-63416642	chr10	63415948	63416642	+	Genrich	1	1.66	0	1.66	2	intron	-14280	NR_134312		LOC105378330	ncRNA
chr10:63418029-63418422	chr10	63418029	63418422	+	Genrich	1	2.21	1	2.21	2	intron	-12350	NR_134312		LOC105378330	ncRNA
chr10:63423791-63423995	chr10	63423791	63423995	+	Genrich	1	2.21	0	2.21	1	intron	-6682	NR_134312		LOC105378330	ncRNA
chr10:63459129-63459532	chr10	63459129	63459532	+	Genrich	1	3.31	1	3.31	2	intron	-5899	NM_032903	ENSG00000272767	JMJD1C-AS1	ncRNA
chr10:63460633-63461796	chr10	63460633	63461796	+	MACS2|GEM|Genrich	3	3.87	1	3.87	6	intron	-4015	NM_032903	ENSG00000272767	JMJD1C-AS1	ncRNA
chr10:63466656-63467074	chr10	63466656	63467074	+	Genrich	1	1.66	1	1.66	1	promoter-TSS	-888	NM_004241	ENSG00000171988	JMJD1C	protein-coding
chr10:63467650-63468621	chr10	63467650	63468621	+	MACS2|Genrich	2	4.42	1	4.42	2	intron	-2158	NM_004241	ENSG00000171988	JMJD1C	protein-coding
chr10:63468903-63469181	chr10	63468903	63469181	+	Genrich	1	2.21	0	2.21	2	intron	-3065	NM_004241	ENSG00000171988	JMJD1C	protein-coding
chr10:63470022-63470329	chr10	63470022	63470329	+	Genrich	1	1.66	0	1.66	0	intron	-4198	NM_004241	ENSG00000171988	JMJD1C	protein-coding
chr10:63474856-63475608	chr10	63474856	63475608	+	Genrich	1	2.76	2	1.38	2	intron	-9255	NM_004241	ENSG00000171988	JMJD1C	protein-coding
chr10:63477185-63478141	chr10	63477185	63478141	+	Genrich	1	3.31	0	3.31	3	intron	-11686	NM_004241	ENSG00000171988	JMJD1C	protein-coding
chr10:63480494-63481024	chr10	63480494	63481024	+	Genrich	1	2.76	1	2.76	1	intron	-14782	NM_004241	ENSG00000171988	JMJD1C	protein-coding
chr10:63483459-63483876	chr10	63483459	63483876	+	Genrich	1	2.76	0	2.76	1	intron	-17690	NM_004241	ENSG00000171988	JMJD1C	protein-coding
chr10:63497895-63498721	chr10	63497895	63498721	+	Genrich	1	2.21	0	2.21	2	intron	-23093	NM_001001330	ENSG00000165476	REEP3	protein-coding
chr10:63508796-63509254	chr10	63508796	63509254	+	Genrich	1	2.21	0	2.21	4	intron	-12376	NM_001001330	ENSG00000165476	REEP3	protein-coding
chr10:63526334-63527267	chr10	63526334	63527267	+	GEM|HOMER|Genrich	3	4.42	2	2.21	3	intron	-4910	NM_004241	ENSG00000171988	JMJD1C	protein-coding
chr10:63531281-63531507	chr10	63531281	63531507	+	Genrich	1	3.31	0	3.31	1	intron	-9504	NM_004241	ENSG00000171988	JMJD1C	protein-coding
chr10:63535390-63535702	chr10	63535390	63535702	+	Genrich	1	2.21	2	1.1	2	intron	-13656	NM_004241	ENSG00000171988	JMJD1C	protein-coding
chr10:63560282-63560649	chr10	63560282	63560649	+	Genrich	1	3.31	0	3.31	0	intron	-38575	NM_004241	ENSG00000171988	JMJD1C	protein-coding
chr10:63560793-63561360	chr10	63560793	63561360	+	Genrich	1	2.21	0	2.21	4	intron	-39186	NM_004241	ENSG00000171988	JMJD1C	protein-coding
chr10:63566306-63566973	chr10	63566306	63566973	+	Genrich	1	3.31	0	3.31	2	intron	-44749	NM_004241	ENSG00000171988	JMJD1C	protein-coding
chr10:63620357-63621234	chr10	63620357	63621234	+	MACS2|Genrich	2	4.97	0	4.97	6	intron	-98905	NM_004241	ENSG00000171988	JMJD1C	protein-coding
chr10:63621700-63622409	chr10	63621700	63622409	+	Genrich	1	2.21	3	0.74	2	3' UTR	-100164	NM_004241	ENSG00000171988	JMJD1C	protein-coding
chr10:63624497-63625170	chr10	63624497	63625170	+	Genrich	1	3.31	2	1.66	5	3' UTR	-102943	NM_004241	ENSG00000171988	JMJD1C	protein-coding
chr10:63639360-63639764	chr10	63639360	63639764	+	Genrich	1	1.66	0	1.66	3	Intergenic	-117672	NM_004241	ENSG00000171988	JMJD1C	protein-coding
chr10:63640087-63640402	chr10	63640087	63640402	+	GEM|Genrich	2	2.21	0	2.21	3	Intergenic	-118354	NM_004241	ENSG00000171988	JMJD1C	protein-coding
chr10:63641155-63641538	chr10	63641155	63641538	+	Genrich	1	2.21	0	2.21	1	Intergenic	-119456	NM_004241	ENSG00000171988	JMJD1C	protein-coding
chr10:63715163-63715351	chr10	63715163	63715351	+	Genrich	1	2.21	0	2.21	1	Intergenic	-193367	NM_004241	ENSG00000171988	JMJD1C	protein-coding
chr10:64300818-64301026	chr10	64300818	64301026	+	Genrich	1	3.87	0	3.87	0	Intergenic	-524606	NR_001446		ANXA2P3	pseudo
chr10:64304907-64305250	chr10	64304907	64305250	+	Genrich	1	2.76	0	2.76	3	Intergenic	-520450	NR_001446		ANXA2P3	pseudo
chr10:64359222-64359466	chr10	64359222	64359466	+	Genrich	1	2.21	1	2.21	3	Intergenic	-466184	NR_001446		ANXA2P3	pseudo
chr10:64366950-64367329	chr10	64366950	64367329	+	Genrich	1	4.42	1	4.42	5	Intergenic	-458389	NR_001446		ANXA2P3	pseudo
chr10:64367471-64367832	chr10	64367471	64367832	+	Genrich	1	4.97	0	4.97	0	Intergenic	-457877	NR_001446		ANXA2P3	pseudo
chr10:64398035-64398341	chr10	64398035	64398341	+	GEM|Genrich	2	2.76	1	2.76	21	Intergenic	-427340	NR_001446		ANXA2P3	pseudo
chr10:64416407-64416790	chr10	64416407	64416790	+	Genrich	1	2.76	0	2.76	3	Intergenic	-408930	NR_001446		ANXA2P3	pseudo
chr10:64418614-64419478	chr10	64418614	64419478	+	Genrich	1	2.21	3	0.74	6	Intergenic	-406482	NR_001446		ANXA2P3	pseudo
chr10:64420777-64421035	chr10	64420777	64421035	+	Genrich	1	1.66	0	1.66	2	Intergenic	-404622	NR_001446		ANXA2P3	pseudo
chr10:64426804-64427475	chr10	64426804	64427475	+	Genrich	1	2.76	1	2.76	3	Intergenic	-398389	NR_001446		ANXA2P3	pseudo
chr10:64428583-64429150	chr10	64428583	64429150	+	Genrich	1	2.21	0	2.21	4	Intergenic	-396662	NR_001446		ANXA2P3	pseudo
chr10:64509601-64510143	chr10	64509601	64510143	+	Genrich	1	1.66	1	1.66	2	Intergenic	-315656	NR_001446		ANXA2P3	pseudo
chr10:64622824-64623201	chr10	64622824	64623201	+	Genrich	1	1.66	0	1.66	2	Intergenic	-202516	NR_001446		ANXA2P3	pseudo
chr10:64623520-64624268	chr10	64623520	64624268	+	Genrich	1	0.55	0	0.55	8	Intergenic	-201634	NR_001446		ANXA2P3	pseudo
chr10:64624632-64625153	chr10	64624632	64625153	+	Genrich	1	2.21	0	2.21	1	Intergenic	-200636	NR_001446		ANXA2P3	pseudo
chr10:64625863-64626059	chr10	64625863	64626059	+	Genrich	1	2.76	0	2.76	0	Intergenic	-199567	NR_001446		ANXA2P3	pseudo
chr10:64633043-64633340	chr10	64633043	64633340	+	Genrich	1	2.21	1	2.21	1	Intergenic	-192337	NR_001446		ANXA2P3	pseudo
chr10:64634354-64634815	chr10	64634354	64634815	+	Genrich	1	3.31	1	3.31	4	Intergenic	-190944	NR_001446		ANXA2P3	pseudo
chr10:64685950-64686454	chr10	64685950	64686454	+	Genrich	1	3.87	1	3.87	3	Intergenic	-139326	NR_001446		ANXA2P3	pseudo
chr10:64704064-64704180	chr10	64704064	64704180	+	Genrich	1	4.42	0	4.42	0	Intergenic	-121406	NR_001446		ANXA2P3	pseudo
chr10:64707533-64707856	chr10	64707533	64707856	+	Genrich	1	3.31	0	3.31	1	Intergenic	-117834	NR_001446		ANXA2P3	pseudo
chr10:64716399-64716714	chr10	64716399	64716714	+	Genrich	1	1.66	1	1.66	5	Intergenic	-108972	NR_001446		ANXA2P3	pseudo
chr10:64721285-64721657	chr10	64721285	64721657	+	Genrich	1	2.76	1	2.76	2	Intergenic	-104057	NR_001446		ANXA2P3	pseudo
chr10:64726118-64726298	chr10	64726118	64726298	+	Genrich	1	2.21	0	2.21	2	Intergenic	-99320	NR_001446		ANXA2P3	pseudo
chr10:64761544-64762589	chr10	64761544	64762589	+	Genrich	1	1.1	1	1.1	7	Intergenic	-63462	NR_001446		ANXA2P3	pseudo
chr10:64762859-64763260	chr10	64762859	64763260	+	Genrich	1	4.42	1	4.42	1	Intergenic	-62469	NR_001446		ANXA2P3	pseudo
chr10:64763390-64763745	chr10	64763390	64763745	+	Genrich	1	3.87	1	3.87	4	Intergenic	-61961	NR_001446		ANXA2P3	pseudo
chr10:64763886-64764909	chr10	64763886	64764909	+	Genrich	1	2.21	0	2.21	4	Intergenic	-61131	NR_001446		ANXA2P3	pseudo
chr10:64787956-64788509	chr10	64787956	64788509	+	Genrich	1	2.21	0	2.21	0	Intergenic	-37296	NR_001446		ANXA2P3	pseudo
chr10:64789882-64789978	chr10	64789882	64789978	+	Genrich	1	5.52	0	5.52	1	Intergenic	-35598	NR_001446		ANXA2P3	pseudo
chr10:64790466-64790852	chr10	64790466	64790852	+	Genrich	1	3.31	1	3.31	1	Intergenic	-34869	NR_001446		ANXA2P3	pseudo
chr10:64816146-64816683	chr10	64816146	64816683	+	Genrich	1	3.87	0	3.87	2	Intergenic	-9114	NR_001446		ANXA2P3	pseudo
chr10:64818825-64819096	chr10	64818825	64819096	+	Genrich	1	3.31	1	3.31	1	Intergenic	-6568	NR_001446		ANXA2P3	pseudo
chr10:64819526-64820871	chr10	64819526	64820871	+	MACS2|Genrich	2	3.31	0	3.31	6	Intergenic	-5330	NR_001446		ANXA2P3	pseudo
chr10:64820972-64822004	chr10	64820972	64822004	+	Genrich	1	1.66	0	1.66	4	Intergenic	-4040	NR_001446		ANXA2P3	pseudo
chr10:64822190-64822514	chr10	64822190	64822514	+	Genrich	1	3.31	1	3.31	3	Intergenic	-3176	NR_001446		ANXA2P3	pseudo
chr10:64824402-64824572	chr10	64824402	64824572	+	Genrich	1	1.1	0	1.1	0	Intergenic	-1041	NR_001446		ANXA2P3	pseudo
chr10:64826920-64827201	chr10	64826920	64827201	+	Genrich	1	3.31	0	3.31	1	TTS	1532	NR_001446		ANXA2P3	pseudo
chr10:64844560-64844910	chr10	64844560	64844910	+	Genrich	1	2.76	0	2.76	1	Intergenic	19207	NR_001446		ANXA2P3	pseudo
chr10:64857159-64857599	chr10	64857159	64857599	+	Genrich	1	1.66	0	1.66	5	Intergenic	31851	NR_001446		ANXA2P3	pseudo
chr10:64875672-64876042	chr10	64875672	64876042	+	Genrich	1	3.31	1	3.31	2	Intergenic	48661	NR_134456	ENSG00000224714	LINC02671	ncRNA
chr10:64878650-64879101	chr10	64878650	64879101	+	Genrich	1	2.76	1	2.76	0	Intergenic	45643	NR_134456	ENSG00000224714	LINC02671	ncRNA
chr10:64883676-64883980	chr10	64883676	64883980	+	Genrich	1	3.31	0	3.31	1	Intergenic	40690	NR_134456	ENSG00000224714	LINC02671	ncRNA
chr10:64884280-64884917	chr10	64884280	64884917	+	Genrich	1	2.76	3	0.92	2	Intergenic	39920	NR_134456	ENSG00000224714	LINC02671	ncRNA
chr10:64904548-64904762	chr10	64904548	64904762	+	Genrich	1	4.42	0	4.42	0	intron	19863	NR_134456	ENSG00000224714	LINC02671	ncRNA
chr10:64905377-64905793	chr10	64905377	64905793	+	Genrich	1	1.66	0	1.66	2	intron	18933	NR_134456	ENSG00000224714	LINC02671	ncRNA
chr10:64906332-64907692	chr10	64906332	64907692	+	MACS2|GEM|Genrich	3	3.87	0	3.87	12	intron	17506	NR_134456	ENSG00000224714	LINC02671	ncRNA
chr10:64910641-64910841	chr10	64910641	64910841	+	Genrich	1	2.21	1	2.21	1	intron	13777	NR_134456	ENSG00000224714	LINC02671	ncRNA
chr10:64910968-64911382	chr10	64910968	64911382	+	Genrich	1	3.31	1	3.31	1	intron	13343	NR_134456	ENSG00000224714	LINC02671	ncRNA
chr10:64930901-64931401	chr10	64930901	64931401	+	HOMER|Genrich	2	2.76	0	2.76	3	Intergenic	-6633	NR_134456	ENSG00000224714	LINC02671	ncRNA
chr10:64940402-64940823	chr10	64940402	64940823	+	Genrich	1	1.66	1	1.66	4	Intergenic	-16094	NR_134456	ENSG00000224714	LINC02671	ncRNA
chr10:64943255-64943839	chr10	64943255	64943839	+	Genrich	1	1.66	0	1.66	2	Intergenic	-19029	NR_134456	ENSG00000224714	LINC02671	ncRNA
chr10:64945634-64946377	chr10	64945634	64946377	+	MACS2|GEM|HOMER|Genrich	4	5.52	1	5.52	1	Intergenic	-21487	NR_134456	ENSG00000224714	LINC02671	ncRNA
chr10:64947171-64947493	chr10	64947171	64947493	+	Genrich	1	4.42	0	4.42	3	Intergenic	-22814	NR_134456	ENSG00000224714	LINC02671	ncRNA
chr10:64962901-64963264	chr10	64962901	64963264	+	Genrich	1	4.42	1	4.42	4	Intergenic	-38564	NR_134456	ENSG00000224714	LINC02671	ncRNA
chr10:64969266-64969489	chr10	64969266	64969489	+	Genrich	1	2.21	0	2.21	0	Intergenic	-44859	NR_134456	ENSG00000224714	LINC02671	ncRNA
chr10:64972879-64973131	chr10	64972879	64973131	+	Genrich	1	1.66	1	1.66	1	Intergenic	-48487	NR_134456	ENSG00000224714	LINC02671	ncRNA
chr10:64976081-64976480	chr10	64976081	64976480	+	Genrich	1	3.31	1	3.31	0	Intergenic	-51762	NR_134456	ENSG00000224714	LINC02671	ncRNA
chr10:64976910-64977440	chr10	64976910	64977440	+	Genrich	1	1.66	0	1.66	2	Intergenic	-52657	NR_134456	ENSG00000224714	LINC02671	ncRNA
chr10:64977774-64978864	chr10	64977774	64978864	+	MACS2|Genrich	2	4.42	1	4.42	5	Intergenic	-53801	NR_134456	ENSG00000224714	LINC02671	ncRNA
chr10:64979930-64980446	chr10	64979930	64980446	+	Genrich	1	2.76	1	2.76	6	Intergenic	-55670	NR_134456	ENSG00000224714	LINC02671	ncRNA
chr10:64988912-64989354	chr10	64988912	64989354	+	Genrich	1	3.31	2	1.66	2	Intergenic	-64615	NR_134456	ENSG00000224714	LINC02671	ncRNA
chr10:64989511-64989883	chr10	64989511	64989883	+	Genrich	1	3.31	1	3.31	7	Intergenic	-65179	NR_134456	ENSG00000224714	LINC02671	ncRNA
chr10:64990358-64990851	chr10	64990358	64990851	+	Genrich	1	2.76	1	2.76	2	Intergenic	-66086	NR_134456	ENSG00000224714	LINC02671	ncRNA
chr10:65001851-65003731	chr10	65001851	65003731	+	Genrich	1	3.31	0	3.31	13	Intergenic	-78273	NR_134456	ENSG00000224714	LINC02671	ncRNA
chr10:65003992-65004544	chr10	65003992	65004544	+	Genrich	1	3.31	0	3.31	2	Intergenic	-79750	NR_134456	ENSG00000224714	LINC02671	ncRNA
chr10:65007499-65007780	chr10	65007499	65007780	+	Genrich	1	4.42	1	4.42	0	Intergenic	-83121	NR_134456	ENSG00000224714	LINC02671	ncRNA
chr10:65011339-65012244	chr10	65011339	65012244	+	MACS2|Genrich	2	1.1	0	1.1	8	Intergenic	-87273	NR_134456	ENSG00000224714	LINC02671	ncRNA
chr10:65023696-65024381	chr10	65023696	65024381	+	Genrich	1	2.76	1	2.76	1	Intergenic	-99520	NR_134456	ENSG00000224714	LINC02671	ncRNA
chr10:65024499-65025457	chr10	65024499	65025457	+	Genrich	1	2.76	0	2.76	6	Intergenic	-100460	NR_134456	ENSG00000224714	LINC02671	ncRNA
chr10:65026491-65026897	chr10	65026491	65026897	+	Genrich	1	2.76	2	1.38	3	Intergenic	-102176	NR_134456	ENSG00000224714	LINC02671	ncRNA
chr10:65055709-65056048	chr10	65055709	65056048	+	Genrich	1	2.21	4	0.55	4	Intergenic	-131360	NR_134456	ENSG00000224714	LINC02671	ncRNA
chr10:65056395-65057108	chr10	65056395	65057108	+	Genrich	1	0.55	0	0.55	0	Intergenic	-132233	NR_134456	ENSG00000224714	LINC02671	ncRNA
chr10:65060860-65061563	chr10	65060860	65061563	+	Genrich	1	1.66	1	1.66	5	Intergenic	-136693	NR_134456	ENSG00000224714	LINC02671	ncRNA
chr10:65067126-65067900	chr10	65067126	65067900	+	Genrich	1	3.31	0	3.31	2	Intergenic	-142995	NR_134456	ENSG00000224714	LINC02671	ncRNA
chr10:65068570-65069331	chr10	65068570	65069331	+	Genrich	1	2.76	0	2.76	6	Intergenic	-144432	NR_134456	ENSG00000224714	LINC02671	ncRNA
chr10:65076687-65076833	chr10	65076687	65076833	+	GEM|Genrich	2	1.66	1	1.66	0	Intergenic	-152242	NR_134456	ENSG00000224714	LINC02671	ncRNA
chr10:65086777-65087176	chr10	65086777	65087176	+	MACS2|HOMER|Genrich	3	2.21	0	2.21	7	Intergenic	-162458	NR_134456	ENSG00000224714	LINC02671	ncRNA
chr10:65095696-65096046	chr10	65095696	65096046	+	Genrich	1	3.31	0	3.31	3	Intergenic	-171353	NR_134456	ENSG00000224714	LINC02671	ncRNA
chr10:65096159-65096889	chr10	65096159	65096889	+	MACS2|GEM|HOMER|Genrich	4	3.31	1	3.31	5	Intergenic	-172006	NR_134456	ENSG00000224714	LINC02671	ncRNA
chr10:65116781-65117545	chr10	65116781	65117545	+	Genrich	1	1.1	1	1.1	3	Intergenic	-192645	NR_134456	ENSG00000224714	LINC02671	ncRNA
chr10:65126842-65127490	chr10	65126842	65127490	+	Genrich	1	2.21	0	2.21	4	Intergenic	-202648	NR_134456	ENSG00000224714	LINC02671	ncRNA
chr10:65128217-65128945	chr10	65128217	65128945	+	Genrich	1	2.21	1	2.21	1	Intergenic	-204063	NR_134456	ENSG00000224714	LINC02671	ncRNA
chr10:65129054-65130133	chr10	65129054	65130133	+	Genrich	1	3.31	0	3.31	3	Intergenic	-205075	NR_134456	ENSG00000224714	LINC02671	ncRNA
chr10:65130901-65131346	chr10	65130901	65131346	+	Genrich	1	2.76	0	2.76	1	Intergenic	-206605	NR_134456	ENSG00000224714	LINC02671	ncRNA
chr10:65131484-65132336	chr10	65131484	65132336	+	Genrich	1	4.42	0	4.42	3	Intergenic	-207392	NR_134456	ENSG00000224714	LINC02671	ncRNA
chr10:65132579-65133601	chr10	65132579	65133601	+	MACS2|Genrich	2	0.55	1	0.55	10	Intergenic	-208572	NR_134456	ENSG00000224714	LINC02671	ncRNA
chr10:65134982-65135150	chr10	65134982	65135150	+	Genrich	1	3.31	0	3.31	0	Intergenic	-210548	NR_134456	ENSG00000224714	LINC02671	ncRNA
chr10:65135541-65137017	chr10	65135541	65137017	+	MACS2|Genrich	2	2.21	0	2.21	8	Intergenic	-211761	NR_134456	ENSG00000224714	LINC02671	ncRNA
chr10:65137497-65138802	chr10	65137497	65138802	+	MACS2|Genrich	2	2.21	2	1.1	4	Intergenic	-213631	NR_134456	ENSG00000224714	LINC02671	ncRNA
chr10:65141916-65142072	chr10	65141916	65142072	+	Genrich	1	3.87	0	3.87	1	Intergenic	-217476	NR_134456	ENSG00000224714	LINC02671	ncRNA
chr10:65142891-65143227	chr10	65142891	65143227	+	Genrich	1	2.76	1	2.76	1	Intergenic	-218541	NR_134456	ENSG00000224714	LINC02671	ncRNA
chr10:65143680-65144768	chr10	65143680	65144768	+	Genrich	1	1.66	1	1.66	11	Intergenic	-219706	NR_134456	ENSG00000224714	LINC02671	ncRNA
chr10:65144875-65145249	chr10	65144875	65145249	+	Genrich	1	4.42	0	4.42	1	Intergenic	-220544	NR_134456	ENSG00000224714	LINC02671	ncRNA
chr10:65145695-65146094	chr10	65145695	65146094	+	Genrich	1	1.1	3	0.37	1	Intergenic	-221376	NR_134456	ENSG00000224714	LINC02671	ncRNA
chr10:65148152-65148521	chr10	65148152	65148521	+	Genrich	1	2.21	1	2.21	1	Intergenic	-223818	NR_134456	ENSG00000224714	LINC02671	ncRNA
chr10:65150130-65150839	chr10	65150130	65150839	+	Genrich	1	1.66	0	1.66	3	Intergenic	-225966	NR_134456	ENSG00000224714	LINC02671	ncRNA
chr10:65154305-65155566	chr10	65154305	65155566	+	Genrich	1	1.1	1	1.1	8	Intergenic	-230417	NR_134456	ENSG00000224714	LINC02671	ncRNA
chr10:65158102-65158613	chr10	65158102	65158613	+	Genrich	1	4.42	1	4.42	0	Intergenic	-233839	NR_134456	ENSG00000224714	LINC02671	ncRNA
chr10:65158850-65159747	chr10	65158850	65159747	+	MACS2|Genrich	2	4.97	1	4.97	4	Intergenic	-234780	NR_134456	ENSG00000224714	LINC02671	ncRNA
chr10:65160068-65161092	chr10	65160068	65161092	+	Genrich	1	0.55	1	0.55	6	Intergenic	-236062	NR_134456	ENSG00000224714	LINC02671	ncRNA
chr10:65161378-65162147	chr10	65161378	65162147	+	Genrich	1	2.76	2	1.38	4	Intergenic	-237244	NR_134456	ENSG00000224714	LINC02671	ncRNA
chr10:65162707-65163861	chr10	65162707	65163861	+	Genrich	1	1.66	1	1.66	9	Intergenic	-238766	NR_134456	ENSG00000224714	LINC02671	ncRNA
chr10:65164285-65164862	chr10	65164285	65164862	+	Genrich	1	2.76	0	2.76	4	Intergenic	-240055	NR_134456	ENSG00000224714	LINC02671	ncRNA
chr10:65165017-65165984	chr10	65165017	65165984	+	Genrich	1	2.21	0	2.21	2	Intergenic	-240982	NR_134456	ENSG00000224714	LINC02671	ncRNA
chr10:65171442-65171928	chr10	65171442	65171928	+	Genrich	1	1.1	0	1.1	0	Intergenic	-247167	NR_134456	ENSG00000224714	LINC02671	ncRNA
chr10:65174347-65174658	chr10	65174347	65174658	+	Genrich	1	5.52	0	5.52	1	Intergenic	-249984	NR_134456	ENSG00000224714	LINC02671	ncRNA
chr10:65175074-65175901	chr10	65175074	65175901	+	Genrich	1	6.08	0	6.08	5	Intergenic	-250969	NR_134456	ENSG00000224714	LINC02671	ncRNA
chr10:65181660-65182124	chr10	65181660	65182124	+	Genrich	1	2.21	0	2.21	1	Intergenic	-257374	NR_134456	ENSG00000224714	LINC02671	ncRNA
chr10:65183386-65183442	chr10	65183386	65183442	+	Genrich	1	5.52	0	5.52	0	Intergenic	-258896	NR_134456	ENSG00000224714	LINC02671	ncRNA
chr10:65184044-65184622	chr10	65184044	65184622	+	Genrich	1	1.66	1	1.66	0	Intergenic	-259815	NR_134456	ENSG00000224714	LINC02671	ncRNA
chr10:65195963-65196274	chr10	65195963	65196274	+	Genrich	1	3.87	1	3.87	2	Intergenic	-271600	NR_134456	ENSG00000224714	LINC02671	ncRNA
chr10:65199620-65200078	chr10	65199620	65200078	+	Genrich	1	4.42	0	4.42	2	Intergenic	-275331	NR_134456	ENSG00000224714	LINC02671	ncRNA
chr10:65205918-65206136	chr10	65205918	65206136	+	Genrich	1	3.87	1	3.87	3	Intergenic	-281509	NR_134456	ENSG00000224714	LINC02671	ncRNA
chr10:65206490-65206885	chr10	65206490	65206885	+	Genrich	1	2.21	0	2.21	0	Intergenic	-282169	NR_134456	ENSG00000224714	LINC02671	ncRNA
chr10:65208221-65208712	chr10	65208221	65208712	+	MACS2|Genrich	2	4.42	1	4.42	3	Intergenic	-283948	NR_134456	ENSG00000224714	LINC02671	ncRNA
chr10:65211301-65211757	chr10	65211301	65211757	+	Genrich	1	1.66	0	1.66	3	Intergenic	-287011	NR_134456	ENSG00000224714	LINC02671	ncRNA
chr10:65216280-65219791	chr10	65216280	65219791	+	Genrich	1	4.42	0	4.42	18	Intergenic	-293517	NR_134456	ENSG00000224714	LINC02671	ncRNA
chr10:65219915-65220758	chr10	65219915	65220758	+	Genrich	1	4.42	0	4.42	2	Intergenic	-295818	NR_134456	ENSG00000224714	LINC02671	ncRNA
chr10:65220907-65221524	chr10	65220907	65221524	+	Genrich	1	4.42	2	2.21	2	Intergenic	-296697	NR_134456	ENSG00000224714	LINC02671	ncRNA
chr10:65221715-65222690	chr10	65221715	65222690	+	Genrich	1	3.31	1	3.31	1	Intergenic	-297684	NR_134456	ENSG00000224714	LINC02671	ncRNA
chr10:65222890-65223396	chr10	65222890	65223396	+	Genrich	1	3.31	0	3.31	2	Intergenic	-298625	NR_134456	ENSG00000224714	LINC02671	ncRNA
chr10:65224079-65225762	chr10	65224079	65225762	+	MACS2|Genrich	2	2.76	0	2.76	4	Intergenic	-300402	NR_134456	ENSG00000224714	LINC02671	ncRNA
chr10:65226455-65226980	chr10	65226455	65226980	+	Genrich	1	3.87	3	1.29	1	Intergenic	-302199	NR_134456	ENSG00000224714	LINC02671	ncRNA
chr10:65227119-65228244	chr10	65227119	65228244	+	Genrich	1	2.21	0	2.21	5	Intergenic	-303163	NR_134456	ENSG00000224714	LINC02671	ncRNA
chr10:65228936-65229693	chr10	65228936	65229693	+	MACS2|Genrich	2	1.66	0	1.66	4	Intergenic	-304796	NR_134456	ENSG00000224714	LINC02671	ncRNA
chr10:65230598-65232131	chr10	65230598	65232131	+	MACS2|Genrich	2	2.21	3	0.74	7	Intergenic	-306846	NR_134456	ENSG00000224714	LINC02671	ncRNA
chr10:65232287-65236907	chr10	65232287	65236907	+	MACS2|Genrich	2	6.63	1	6.63	22	Intergenic	-310079	NR_134456	ENSG00000224714	LINC02671	ncRNA
chr10:65237039-65237809	chr10	65237039	65237809	+	Genrich	1	2.21	2	1.1	3	Intergenic	-312906	NR_134456	ENSG00000224714	LINC02671	ncRNA
chr10:65238965-65240854	chr10	65238965	65240854	+	MACS2|Genrich	2	2.76	1	2.76	15	Intergenic	-315391	NR_134456	ENSG00000224714	LINC02671	ncRNA
chr10:65242042-65244114	chr10	65242042	65244114	+	MACS2|Genrich	2	7.18	1	7.18	7	Intergenic	-318560	NR_134456	ENSG00000224714	LINC02671	ncRNA
chr10:65244237-65245405	chr10	65244237	65245405	+	MACS2|Genrich	2	5.52	0	5.52	3	Intergenic	-320303	NR_134456	ENSG00000224714	LINC02671	ncRNA
chr10:65245714-65246378	chr10	65245714	65246378	+	Genrich	1	1.66	0	1.66	2	Intergenic	-321528	NR_134456	ENSG00000224714	LINC02671	ncRNA
chr10:65246523-65247655	chr10	65246523	65247655	+	MACS2|Genrich	2	1.66	0	1.66	1	Intergenic	-322571	NR_134456	ENSG00000224714	LINC02671	ncRNA
chr10:65247775-65248721	chr10	65247775	65248721	+	MACS2|Genrich	2	1.66	0	1.66	3	Intergenic	-323177	NR_120647		LINC01515	ncRNA
chr10:65249003-65250915	chr10	65249003	65250915	+	MACS2|Genrich	2	4.97	0	4.97	5	Intergenic	-321466	NR_120647		LINC01515	ncRNA
chr10:65251036-65252520	chr10	65251036	65252520	+	Genrich	1	1.66	1	1.66	1	Intergenic	-319647	NR_120647		LINC01515	ncRNA
chr10:65267200-65267663	chr10	65267200	65267663	+	Genrich	1	4.42	0	4.42	4	Intergenic	-303994	NR_120647		LINC01515	ncRNA
chr10:65272203-65272585	chr10	65272203	65272585	+	Genrich	1	1.66	0	1.66	3	Intergenic	-299031	NR_120647		LINC01515	ncRNA
chr10:65273315-65273500	chr10	65273315	65273500	+	Genrich	1	1.66	0	1.66	0	Intergenic	-298018	NR_120647		LINC01515	ncRNA
chr10:65280591-65280940	chr10	65280591	65280940	+	GEM|Genrich	2	1.66	1	1.66	2	Intergenic	-290660	NR_120647		LINC01515	ncRNA
chr10:65281482-65281741	chr10	65281482	65281741	+	Genrich	1	2.76	0	2.76	0	Intergenic	-289814	NR_120647		LINC01515	ncRNA
chr10:65287797-65288311	chr10	65287797	65288311	+	Genrich	1	3.31	2	1.66	2	Intergenic	-283371	NR_120647		LINC01515	ncRNA
chr10:65288492-65288925	chr10	65288492	65288925	+	Genrich	1	3.31	0	3.31	4	Intergenic	-282717	NR_120647		LINC01515	ncRNA
chr10:65289760-65290085	chr10	65289760	65290085	+	Genrich	1	4.42	1	4.42	4	Intergenic	-281503	NR_120647		LINC01515	ncRNA
chr10:65290247-65291303	chr10	65290247	65291303	+	Genrich	1	3.87	1	3.87	4	Intergenic	-280650	NR_120647		LINC01515	ncRNA
chr10:65291865-65292053	chr10	65291865	65292053	+	Genrich	1	1.66	0	1.66	2	Intergenic	-279466	NR_120647		LINC01515	ncRNA
chr10:65292214-65295192	chr10	65292214	65295192	+	MACS2|Genrich	2	2.21	0	2.21	4	Intergenic	-277722	NR_120647		LINC01515	ncRNA
chr10:65296257-65298551	chr10	65296257	65298551	+	MACS2|Genrich	2	2.21	0	2.21	2	Intergenic	-274021	NR_120647		LINC01515	ncRNA
chr10:65298932-65300248	chr10	65298932	65300248	+	MACS2|Genrich	2	4.42	0	4.42	6	Intergenic	-271835	NR_120647		LINC01515	ncRNA
chr10:65300373-65301803	chr10	65300373	65301803	+	Genrich	1	1.1	0	1.1	6	Intergenic	-270337	NR_120647		LINC01515	ncRNA
chr10:65303020-65304527	chr10	65303020	65304527	+	MACS2|Genrich	2	3.31	0	3.31	5	Intergenic	-267652	NR_120647		LINC01515	ncRNA
chr10:65304686-65304742	chr10	65304686	65304742	+	Genrich	1	7.18	0	7.18	0	Intergenic	-266711	NR_120647		LINC01515	ncRNA
chr10:65305085-65307360	chr10	65305085	65307360	+	MACS2|Genrich	2	3.31	2	1.66	16	Intergenic	-265203	NR_120647		LINC01515	ncRNA
chr10:65307465-65308276	chr10	65307465	65308276	+	Genrich	1	2.21	0	2.21	1	Intergenic	-263555	NR_120647		LINC01515	ncRNA
chr10:65309015-65309827	chr10	65309015	65309827	+	Genrich	1	3.87	0	3.87	6	Intergenic	-262004	NR_120647		LINC01515	ncRNA
chr10:65309938-65310443	chr10	65309938	65310443	+	Genrich	1	2.21	1	2.21	2	Intergenic	-261235	NR_120647		LINC01515	ncRNA
chr10:65311323-65311838	chr10	65311323	65311838	+	Genrich	1	2.21	0	2.21	4	Intergenic	-259845	NR_120647		LINC01515	ncRNA
chr10:65313218-65313949	chr10	65313218	65313949	+	Genrich	1	3.31	1	3.31	2	Intergenic	-257842	NR_120647		LINC01515	ncRNA
chr10:65314143-65322397	chr10	65314143	65322397	+	MACS2|Genrich	2	9.39	0	9.39	35	Intergenic	-253155	NR_120647		LINC01515	ncRNA
chr10:65322500-65322989	chr10	65322500	65322989	+	Genrich	1	1.66	1	1.66	3	Intergenic	-248681	NR_120647		LINC01515	ncRNA
chr10:65324161-65325314	chr10	65324161	65325314	+	Genrich	1	2.21	1	2.21	6	Intergenic	-246688	NR_120647		LINC01515	ncRNA
chr10:65327480-65330241	chr10	65327480	65330241	+	MACS2|Genrich	2	2.21	0	2.21	10	Intergenic	-242565	NR_120647		LINC01515	ncRNA
chr10:65331419-65331929	chr10	65331419	65331929	+	Genrich	1	2.76	1	2.76	1	Intergenic	-239751	NR_120647		LINC01515	ncRNA
chr10:65335592-65337200	chr10	65335592	65337200	+	Genrich	1	2.21	0	2.21	5	Intergenic	-235029	NR_120647		LINC01515	ncRNA
chr10:65338207-65338877	chr10	65338207	65338877	+	MACS2|Genrich	2	6.08	0	6.08	0	Intergenic	-232883	NR_120647		LINC01515	ncRNA
chr10:65338986-65343942	chr10	65338986	65343942	+	MACS2|Genrich	2	6.08	0	6.08	23	Intergenic	-229961	NR_120647		LINC01515	ncRNA
chr10:65345164-65345561	chr10	65345164	65345561	+	Genrich	1	3.31	0	3.31	0	Intergenic	-226063	NR_120647		LINC01515	ncRNA
chr10:65345672-65346304	chr10	65345672	65346304	+	Genrich	1	4.42	1	4.42	2	Intergenic	-225437	NR_120647		LINC01515	ncRNA
chr10:65346552-65347250	chr10	65346552	65347250	+	Genrich	1	1.66	2	0.83	4	Intergenic	-224524	NR_120647		LINC01515	ncRNA
chr10:65347504-65347757	chr10	65347504	65347757	+	Genrich	1	3.31	2	1.66	5	Intergenic	-223795	NR_120647		LINC01515	ncRNA
chr10:65347871-65348106	chr10	65347871	65348106	+	Genrich	1	3.31	0	3.31	0	Intergenic	-223437	NR_120647		LINC01515	ncRNA
chr10:65348255-65348766	chr10	65348255	65348766	+	Genrich	1	4.42	0	4.42	2	Intergenic	-222915	NR_120647		LINC01515	ncRNA
[truncated: 13,652 more rows]
