# Supplementary material for: ChIP-AP: an integrated analysis pipeline for unbiased ChIP-seq analysis
Source: Brief Bioinform. 2021 Dec 30;23(1):bbab537. doi: 10.1093/bib/bbab537 (PMC8769893; doi:10.1093/bib/bbab537)
Supplement: SuppTable8_bbab537 [file supptable8_bbab537.xlsx]

## Sheet: Sheet1
Supplemental Table 7. List of differentially expressed genes after SALL4 KD in SNU398 liver cancer cells with corresponding SALL4 ChIP-Seq peak
gene_id	logFC	AveExpr	t	P.Value	adj.P.Val	has_Cut&Run_Peak
KTN1	-1.39685	8.37473	-20.4456	5.64979e-11	1.65551e-07	TRUE
LMBR1	-1.59128	6.20797	-18.4031	2.02131e-10	2.18019e-07	FALSE
CMTM4	-1.66802	6.12651	-18.2599	2.22112e-10	2.18019e-07	FALSE
SALL4	-1.62951	5.62656	-18.2046	2.30388e-10	2.18019e-07	TRUE
MAPK6	-1.30591	7.13595	-17.1818	4.62144e-10	3.04231e-07	FALSE
DENND6A	-1.73867	4.97552	-16.7711	6.17866e-10	3.59812e-07	FALSE
PLBD1	-1.37937	6.2383	-16.4026	8.06258e-10	4.06918e-07	FALSE
ABCB10	-1.61968	4.82868	-15.9281	1.14525e-09	5.25462e-07	FALSE
ITGAV	-1.01356	8.93551	-15.5016	1.58291e-09	6.97897e-07	TRUE
CACUL1	1.16565	7.39984	15.4769	1.61326e-09	6.97897e-07	TRUE
TXNRD1	-1.04104	8.47228	-14.9534	2.42874e-09	9.4291e-07	TRUE
STK24	-1.36582	5.40867	-14.8903	2.55385e-09	9.66695e-07	FALSE
ANKRD40	1.40152	6.36078	14.8501	2.63703e-09	9.72678e-07	FALSE
BCL11B	1.77976	5.37961	14.3287	4.02646e-09	1.25865e-06	TRUE
OCA2	1.66097	4.84492	14.295	4.1401e-09	1.25865e-06	TRUE
ADAR	-0.983404	8.46985	-14.0186	5.21296e-09	1.43508e-06	TRUE
SAMD8	-1.03057	7.79544	-13.8736	5.89225e-09	1.51907e-06	TRUE
CASC1	1.40183	4.79848	13.8628	5.94647e-09	1.51907e-06	TRUE
ATXN7L3B	1.05847	7.04941	13.7988	6.27953e-09	1.55785e-06	TRUE
ABCD3	-1.09099	6.7335	-13.7559	6.5137e-09	1.55785e-06	TRUE
ANKRD46	-1.28121	5.38234	-13.7307	6.65599e-09	1.55785e-06	FALSE
GATM	-1.10172	6.80101	-13.5045	8.09052e-09	1.82834e-06	FALSE
DUSP22	1.1871	5.7399	13.4792	8.27061e-09	1.84155e-06	TRUE
DDHD1	-1.07511	6.75673	-13.2097	1.048e-08	2.08786e-06	FALSE
ELOVL6	-1.35002	4.63951	-13.1926	1.06407e-08	2.09236e-06	FALSE
MTMR2	-0.992599	7.06076	-13.0587	1.19892e-08	2.26703e-06	TRUE
LAP3	-1.04665	6.60283	-13.0053	1.25772e-08	2.26703e-06	FALSE
RAB6A	-1.22423	6.38696	-12.8457	1.45281e-08	2.39424e-06	FALSE
GLS	-1.08038	6.58255	-12.7326	1.6107e-08	2.55931e-06	TRUE
SHTN1	-1.22402	4.95037	-12.5561	1.89489e-08	2.73243e-06	FALSE
CFDP1	1.15344	5.51754	12.3748	2.24368e-08	3.0605e-06	FALSE
TOGARAM1	0.998027	6.67085	12.298	2.41174e-08	3.23152e-06	TRUE
LZTS3	-1.86234	3.32614	-12.2228	2.58957e-08	3.42371e-06	FALSE
APLP2	-0.80404	8.62544	-11.886	3.57729e-08	4.16644e-06	FALSE
SPR	-0.930376	7.05542	-11.8084	3.85808e-08	4.32024e-06	TRUE
PARD3B	1.09255	5.19969	11.6492	4.51115e-08	4.79945e-06	TRUE
ATP10D	0.959324	6.34062	11.6176	4.654e-08	4.89349e-06	FALSE
METAP1D	1.08609	5.07686	11.5262	5.09653e-08	5.17897e-06	FALSE
FAM214A	1.15458	4.63103	11.5121	5.1685e-08	5.18729e-06	FALSE
AKAP5	-1.25903	4.16777	-11.3881	5.85238e-08	5.64401e-06	FALSE
CRYZ	-0.93921	6.11931	-11.238	6.81277e-08	6.33134e-06	TRUE
SLC7A2	-0.884083	6.81204	-11.1758	7.25872e-08	6.54192e-06	FALSE
GLTPD2	1.97897	2.27902	11.083	7.9842e-08	7.05227e-06	FALSE
TMED3	-0.910207	6.61132	-10.9826	8.85697e-08	7.66305e-06	FALSE
FOXA1	0.919646	6.16838	10.9733	8.94368e-08	7.6941e-06	TRUE
ERO1A	-1.68469	6.80277	-10.943	9.22895e-08	7.89466e-06	TRUE
ARPC5	-1.00124	6.5494	-10.7902	1.08304e-07	8.81629e-06	FALSE
NCOA2	0.84461	7.16328	10.6792	1.21784e-07	9.65412e-06	FALSE
CMPK1	-0.841917	6.64171	-10.6446	1.26346e-07	9.81029e-06	FALSE
RAB2A	-0.84546	6.49527	-10.5816	1.35127e-07	1.03856e-05	FALSE
RICTOR	0.989319	5.14807	10.5386	1.41499e-07	1.06958e-05	TRUE
ITSN1	-0.926695	5.54455	-10.323	1.7868e-07	1.22416e-05	FALSE
SPECC1L	0.985403	7.34597	10.2259	1.98741e-07	1.30266e-05	TRUE
FAM50B	1.29438	4.08574	9.99209	2.57614e-07	1.56689e-05	FALSE
WDR20	0.82116	6.35977	9.99185	2.57682e-07	1.56689e-05	TRUE
SNX12	-0.864847	5.88997	-9.98741	2.58969e-07	1.56842e-05	FALSE
SMAP2	-0.919506	5.73182	-9.89917	2.85982e-07	1.68485e-05	FALSE
KIAA1211	-0.935952	5.05755	-9.7738	3.29676e-07	1.84875e-05	FALSE
LINC01852	0.983502	5.07637	9.72753	3.47563e-07	1.90339e-05	TRUE
SCP2	-0.879245	6.3565	-9.70943	3.54838e-07	1.91196e-05	FALSE
TSHZ1	0.909169	5.11274	9.58334	4.10292e-07	2.12748e-05	FALSE
ENAH	0.601175	9.64858	9.58012	4.11824e-07	2.12813e-05	FALSE
FANCC	-0.77295	6.78476	-9.5412	4.30838e-07	2.17485e-05	TRUE
SLC7A11	-0.652104	8.45398	-9.54104	4.30919e-07	2.17485e-05	TRUE
MOK	1.05152	4.58897	9.52176	4.40683e-07	2.2021e-05	TRUE
MAST2	-0.777782	6.31078	-9.44755	4.80542e-07	2.35465e-05	FALSE
SH2B3	-0.885429	5.23833	-9.43921	4.85258e-07	2.36247e-05	TRUE
GPM6A	0.673766	7.67689	9.43164	4.8958e-07	2.37587e-05	TRUE
TPM1	-0.895424	5.12104	-9.40409	5.05668e-07	2.44021e-05	FALSE
NPEPPS	0.788659	6.1839	9.28307	5.83316e-07	2.73436e-05	FALSE
GK5	-0.903376	5.06881	-9.25845	6.00619e-07	2.79815e-05	FALSE
TSPAN12	0.932421	4.63946	9.22581	6.24415e-07	2.86571e-05	FALSE
INSM2	2.11473	1.19746	9.22558	6.24586e-07	2.86571e-05	TRUE
RAB14	-0.829141	5.58139	-9.20158	6.42734e-07	2.94007e-05	FALSE
LCA5	-0.757647	6.24207	-9.19586	6.47138e-07	2.9513e-05	TRUE
RASSF8	-0.715712	6.74657	-9.16119	6.74553e-07	3.00751e-05	TRUE
SLC25A24	-0.720698	6.94748	-9.15552	6.79149e-07	3.00751e-05	FALSE
MAP3K7	-0.726274	6.73286	-9.09786	7.27884e-07	3.18523e-05	TRUE
HIVEP2	0.988208	5.09878	9.03206	7.88096e-07	3.38993e-05	TRUE
CPSF2	-0.611791	8.30485	-8.93419	8.87717e-07	3.66238e-05	TRUE
ZC3H15	-0.647736	8.12087	-8.91031	9.14018e-07	3.7202e-05	TRUE
DLX1	0.664006	7.39989	8.86193	9.69889e-07	3.89525e-05	TRUE
ZCCHC14	0.692917	6.77716	8.80053	1.04609e-06	4.10334e-05	TRUE
LYRM7	0.797784	5.20748	8.77488	1.0798e-06	4.2029e-05	FALSE
PTBP2	0.80947	5.27767	8.66969	1.23066e-06	4.62161e-05	TRUE
PIK3CB	-1.20781	3.00393	-8.66146	1.24339e-06	4.62657e-05	FALSE
IMPAD1	-0.671394	6.82285	-8.6592	1.24691e-06	4.62657e-05	FALSE
USP32	-0.650367	7.34175	-8.65737	1.24976e-06	4.62657e-05	FALSE
BBX	0.698327	6.63683	8.63575	1.28404e-06	4.72614e-05	FALSE
PRKD1	0.781082	6.17505	8.61127	1.32406e-06	4.81912e-05	TRUE
MTDH	-0.570296	8.63707	-8.58741	1.36434e-06	4.93018e-05	FALSE
MNS1	0.945112	4.25423	8.54289	1.44308e-06	5.1654e-05	TRUE
PGF	-1.05619	3.83099	-8.50656	1.5109e-06	5.34499e-05	TRUE
CLK1	0.702682	6.1299	8.46633	1.59002e-06	5.49201e-05	FALSE
CHGA	1	4.44113	8.46581	1.59107e-06	5.49201e-05	FALSE
CNTNAP4	0.692368	7.23709	8.44733	1.6289e-06	5.58677e-05	TRUE
ANO6	0.678714	7.23016	8.43075	1.66366e-06	5.66967e-05	TRUE
POLR3G	-0.902344	4.27376	-8.4249	1.67613e-06	5.66967e-05	FALSE
P4HA1	-0.811845	6.93569	-8.38582	1.76191e-06	5.85023e-05	FALSE
KATNAL1	-0.773395	5.19608	-8.37141	1.79474e-06	5.92445e-05	FALSE
IGF2BP3	0.803891	5.40175	8.31771	1.92284e-06	6.22089e-05	FALSE
RNF115	0.698024	6.66433	8.21321	2.20103e-06	6.93728e-05	FALSE
ALDH1A1	-0.678243	8.47239	-8.19228	2.26172e-06	7.06274e-05	TRUE
YAF2	0.858711	5.80422	8.19207	2.26235e-06	7.06274e-05	FALSE
ETFRF1	0.773158	4.68127	8.1452	2.40491e-06	7.32817e-05	TRUE
B4GALNT1	-0.677525	6.29212	-8.13988	2.42168e-06	7.32817e-05	FALSE
PPP2R5C	0.587781	7.67018	8.13413	2.43995e-06	7.33002e-05	TRUE
ANKIB1	0.622279	7.14973	8.13094	2.45017e-06	7.34615e-05	FALSE
DNAH7	0.775446	5.00179	8.11188	2.51206e-06	7.42913e-05	TRUE
TAF4B	0.802917	4.74645	8.1057	2.53249e-06	7.44988e-05	FALSE
BCL6	1.04691	3.54906	8.09341	2.57366e-06	7.53729e-05	TRUE
OLFM3	0.584755	7.72077	8.08394	2.60584e-06	7.58751e-05	TRUE
CHAC2	-0.947399	4.05982	-8.08199	2.61253e-06	7.59237e-05	TRUE
IDE	-0.632692	6.84767	-8.04481	2.74352e-06	7.85249e-05	FALSE
GCH1	-0.800896	4.72947	-8.01648	2.84802e-06	8.03013e-05	FALSE
SRPK2	0.669742	6.08985	7.99495	2.93031e-06	8.21625e-05	FALSE
SRBD1	0.738426	6.21266	7.95274	3.09897e-06	8.59369e-05	TRUE
CNNM4	-0.704775	5.6517	-7.93144	3.18801e-06	8.7923e-05	FALSE
GPR63	0.838249	4.2778	7.87003	3.46034e-06	9.30605e-05	FALSE
PRKACB	-0.937295	3.69589	-7.86146	3.50026e-06	9.3635e-05	TRUE
N4BP2	0.740901	6.18101	7.85134	3.54805e-06	9.47461e-05	FALSE
CUBN	0.786901	5.60798	7.84656	3.57084e-06	9.51867e-05	TRUE
EEA1	0.711301	6.09832	7.83087	3.64682e-06	9.6871e-05	TRUE
RARB	0.618103	7.3022	7.82472	3.67711e-06	9.73342e-05	TRUE
SMIM14	0.858984	4.45786	7.81325	3.73422e-06	9.8476e-05	FALSE
CRIM1	-0.703413	6.34703	-7.80892	3.75605e-06	9.8476e-05	TRUE
PARD6B	-0.8194	4.38545	-7.80546	3.77357e-06	9.86798e-05	TRUE
COCH	-0.674781	5.76643	-7.78822	3.86223e-06	9.96219e-05	TRUE
SGK1	1.03008	3.06184	7.77379	3.93814e-06	0.000101235	FALSE
U2SURP	0.554514	7.90733	7.7311	4.17213e-06	0.000105813	FALSE
SLITRK5	0.668428	6.07054	7.72124	4.22827e-06	0.000106879	TRUE
PCMTD1	0.882393	4.3877	7.71163	4.28372e-06	0.000107741	FALSE
OLA1	-0.596033	6.95119	-7.70409	4.32782e-06	0.000108489	TRUE
PAM	0.528104	8.26439	7.69127	4.40388e-06	0.000110032	FALSE
ATXN1	0.718726	7.6809	7.67388	4.50927e-06	0.00011211	TRUE
CACNA2D1	0.709194	5.02016	7.61935	4.85771e-06	0.000118827	TRUE
TIPARP	-0.6808	5.41807	-7.61931	4.85794e-06	0.000118827	FALSE
GADD45B	0.753769	4.73639	7.61613	4.87917e-06	0.000119154	FALSE
TPD52L1	-0.681984	6.18665	-7.581	5.11984e-06	0.000122338	TRUE
DESI2	-0.585332	7.49787	-7.56168	5.2576e-06	0.000124969	TRUE
OSBPL3	-0.721215	5.03575	-7.54665	5.36742e-06	0.000127005	FALSE
CCDC85A	-0.629038	6.13274	-7.54592	5.37288e-06	0.000127005	FALSE
LUM	-0.583191	7.3217	-7.54468	5.38205e-06	0.000127005	FALSE
VIT	1.06512	4.21291	7.50818	5.65994e-06	0.00013125	TRUE
RAB11A	-0.599037	7.08344	-7.50161	5.7116e-06	0.000132231	FALSE
SSR1	-0.55724	7.39737	-7.48844	5.81662e-06	0.000134048	TRUE
FAP	0.640457	5.85665	7.45245	6.11417e-06	0.000138585	TRUE
CLOCK	-0.687717	5.5978	-7.43746	6.24286e-06	0.00014045	FALSE
ZNF267	-0.632799	5.77663	-7.43404	6.27264e-06	0.000140702	FALSE
DICER1	0.700093	8.23078	7.4002	6.57533e-06	0.000145332	TRUE
RSPH3	0.789862	4.3475	7.34292	7.12378e-06	0.000153868	FALSE
GNAL	0.766102	4.45637	7.26259	7.97626e-06	0.000169381	FALSE
ARHGEF3	0.761726	4.62374	7.24352	8.19422e-06	0.000172354	FALSE
FZD9	-1.50965	1.77658	-7.23005	8.35199e-06	0.000174907	FALSE
CPEB2	1.11642	2.58162	7.22895	8.36502e-06	0.000174938	TRUE
FAM49B	-0.549118	7.21699	-7.22755	8.38162e-06	0.000175043	FALSE
ARL4A	0.544418	7.56548	7.22291	8.43688e-06	0.000175469	TRUE
DNAJC10	0.545726	7.08699	7.22004	8.47122e-06	0.000175469	TRUE
SCFD1	0.585363	6.69485	7.22002	8.47154e-06	0.000175469	TRUE
DCP2	0.518042	7.78057	7.20301	8.67837e-06	0.000178897	FALSE
TTC8	0.575036	6.87245	7.18892	8.85388e-06	0.000180669	TRUE
SMURF2	0.585437	6.44306	7.17972	8.97045e-06	0.000182311	FALSE
GOLIM4	0.69193	6.89811	7.15339	9.31335e-06	0.000187518	FALSE
ARID4A	0.609281	5.87265	7.13811	9.51854e-06	0.000190817	TRUE
DPYSL5	-0.641856	5.9564	-7.12368	9.71688e-06	0.000193457	FALSE
MEIS2	0.528445	7.86909	7.11812	9.79444e-06	0.000194196	TRUE
GBE1	-0.716243	7.31467	-7.11506	9.83741e-06	0.000194196	TRUE
NFIB	-0.766319	4.22438	-7.11038	9.90359e-06	0.000195248	TRUE
DNAH3	2.08818	0.0168137	7.0951	1.01227e-05	0.000198297	FALSE
H2AFY	-0.517829	7.70972	-7.09503	1.01237e-05	0.000198297	FALSE
WNT2B	-1.3018	2.43926	-7.05681	1.06948e-05	0.000207072	FALSE
KLF10	0.811019	7.27678	7.04961	1.08063e-05	0.000208583	TRUE
LNPK	-0.678878	5.99254	-7.0491	1.08142e-05	0.000208583	TRUE
CEP95	0.589324	6.45785	7.04767	1.08364e-05	0.000208746	TRUE
RSU1	-0.557038	6.84084	-7.04044	1.09498e-05	0.000210129	TRUE
CNOT4	0.702056	4.74274	7.00786	1.14769e-05	0.000217214	FALSE
SLC9A2	-0.768501	4.1162	-7.0016	1.15811e-05	0.000217954	TRUE
TRMT11	0.6797	5.61997	6.99655	1.16659e-05	0.000219149	TRUE
CBS	-0.816104	4.38814	-6.99058	1.17671e-05	0.000220726	TRUE
HLA-E	-0.575547	6.38471	-6.98504	1.1862e-05	0.000221185	FALSE
SERF2	-0.539281	7.73327	-6.97303	1.20701e-05	0.000223962	FALSE
FOXP1	0.645477	5.21947	6.92643	1.29153e-05	0.000235603	FALSE
CD82	-1.61549	1.08798	-6.90893	1.32487e-05	0.000238813	FALSE
DPP4	-0.915352	3.6722	-6.89117	1.35963e-05	0.000242475	TRUE
HNRNPLL	0.533027	7.04411	6.84889	1.44638e-05	0.000254351	TRUE
SSPN	1.08478	2.44289	6.816	1.51791e-05	0.000263525	TRUE
EMB	-0.6504	5.05162	-6.80737	1.53728e-05	0.000265767	TRUE
PSPC1	0.595075	6.64216	6.7896	1.57804e-05	0.000269673	FALSE
MBD2	0.624583	5.70316	6.76625	1.63331e-05	0.000276004	FALSE
GTF2E2	0.598099	5.79909	6.74657	1.6815e-05	0.0002808	FALSE
PLAG1	0.696851	4.86479	6.73935	1.69956e-05	0.000281542	FALSE
CFLAR	0.611369	5.65261	6.73673	1.70618e-05	0.00028233	FALSE
KRIT1	-0.583836	6.2986	-6.72961	1.72424e-05	0.000284387	TRUE
ACTL6B	1.16599	2.20803	6.72796	1.72846e-05	0.00028472	FALSE
PCGF5	-0.964957	3.007	-6.70963	1.7761e-05	0.000289471	FALSE
DHFR	0.650269	5.64378	6.675	1.8699e-05	0.0002996	TRUE
APPBP2	-0.541253	6.65759	-6.66935	1.88569e-05	0.000301384	FALSE
PELO	-0.559862	6.08002	-6.6486	1.94493e-05	0.000307392	TRUE
TFDP2	0.550434	6.3869	6.6222	2.02314e-05	0.000316777	FALSE
IFT46	0.659585	4.99598	6.59943	2.0933e-05	0.000325407	FALSE
PBLD	0.724037	4.36245	6.597	2.10095e-05	0.000326261	TRUE
CBFA2T3	-1.88	2.09085	-6.59001	2.12306e-05	0.000328061	FALSE
ARFGEF3	-0.76402	4.92091	-6.58209	2.14845e-05	0.000330587	FALSE
STK3	-0.545867	6.23231	-6.57555	2.16967e-05	0.000332499	TRUE
FBXO33	0.546551	6.09382	6.56261	2.21225e-05	0.000336978	TRUE
NR2F1	0.517353	7.16451	6.55308	2.2442e-05	0.000340818	TRUE
TUBA1A	-0.547231	8.23583	-6.53901	2.29225e-05	0.000345583	FALSE
OSBPL8	0.513606	7.53124	6.52484	2.34174e-05	0.000350359	TRUE
ATG2B	0.576395	5.98664	6.50898	2.39848e-05	0.000356034	TRUE
PDCD4	0.588835	5.53863	6.49935	2.43366e-05	0.000359493	FALSE
INTS2	-0.540401	6.38339	-6.49834	2.43737e-05	0.00035969	FALSE
ETV1	0.552502	6.26023	6.49448	2.45165e-05	0.000360742	TRUE
BPNT1	-0.577162	5.60619	-6.48571	2.48442e-05	0.000364855	FALSE
LRFN5	0.536995	6.64914	6.48492	2.48737e-05	0.000364934	TRUE
DEPDC1B	0.588982	5.36088	6.46969	2.54544e-05	0.000369871	FALSE
SLC25A21-AS1	1.16512	1.78917	6.45786	2.59153e-05	0.000374054	TRUE
AKAP9	0.654557	6.76503	6.45622	2.59799e-05	0.000374274	FALSE
UBN2	0.604926	5.09943	6.44608	2.6383e-05	0.000378611	FALSE
SELENOH	-0.61019	5.23323	-6.4229	2.73298e-05	0.000387454	FALSE
GCG	-0.777099	3.72713	-6.40833	2.79429e-05	0.000392835	TRUE
GPR135	-0.810406	3.45678	-6.39777	2.83968e-05	0.000397555	TRUE
NABP1	-0.596621	4.98512	-6.39747	2.84099e-05	0.000397555	FALSE
NEK10	1.0808	2.2783	6.38168	2.91029e-05	0.000403892	FALSE
PAK2	-0.552079	5.79592	-6.37343	2.94725e-05	0.000408273	FALSE
MXD4	0.816519	5.15235	6.34885	3.06027e-05	0.000418947	FALSE
KIAA0825	0.954457	2.52987	6.28487	3.37644e-05	0.000454424	TRUE
ZSWIM2	0.781271	3.47564	6.28032	3.4002e-05	0.000457215	TRUE
ZNF397	0.626967	4.9864	6.24818	3.57325e-05	0.000472924	FALSE
KDM3A	0.711916	6.53037	6.2421	3.60699e-05	0.000475313	TRUE
MICU3	0.675038	4.05123	6.23909	3.62382e-05	0.0004763	TRUE
ATF1	-0.593828	5.24714	-6.23851	3.62707e-05	0.0004763	FALSE
LEF1	0.635282	7.05954	6.21852	3.74115e-05	0.000484557	FALSE
TEAD1	-0.555676	6.74795	-6.2063	3.81275e-05	0.00049131	FALSE
ODF2L	-0.568108	5.39978	-6.17685	3.99129e-05	0.000506276	TRUE
PAIP2B	1.03865	2.45127	6.15003	4.16161e-05	0.000521614	TRUE
ZNF367	0.52108	5.85202	6.14549	4.19118e-05	0.000524452	FALSE
DPH6	0.648466	4.23726	6.14017	4.22614e-05	0.00052839	TRUE
VPS50	0.525972	5.87273	6.13538	4.2579e-05	0.000531046	TRUE
GPR137B	0.595769	4.9195	6.12642	4.31793e-05	0.000536323	FALSE
ZNF32	-0.576378	5.22307	-6.0794	4.64796e-05	0.000565714	TRUE
MKRN3	0.534071	5.87186	6.03609	4.97554e-05	0.00059506	TRUE
C1GALT1	-0.642793	5.17859	-6.02882	5.03286e-05	0.00060002	TRUE
SLC9A8	0.678557	4.07674	6.02417	5.06991e-05	0.000603962	FALSE
CARF	0.994638	2.98797	6.02136	5.09242e-05	0.000606166	FALSE
HIST1H4H	0.504389	7.16595	6.01928	5.10918e-05	0.000607207	FALSE
BEND6	0.973021	2.34547	6.01852	5.11536e-05	0.000607464	TRUE
THNSL1	0.640884	4.09926	5.97504	5.47936e-05	0.00063916	FALSE
PCDH15	0.70879	4.29669	5.97326	5.49484e-05	0.000640472	TRUE
NSMCE4A	-0.532004	6.03163	-5.96918	5.53051e-05	0.000642235	FALSE
ARID5B	0.631133	6.21705	5.96898	5.5322e-05	0.000642235	TRUE
CTTNBP2NL	-0.604183	4.743	-5.95031	5.69851e-05	0.00065663	TRUE
B3GNT2	-0.534056	5.35791	-5.94401	5.75585e-05	0.000661726	FALSE
MRPL48	0.584136	5.37653	5.93133	5.87302e-05	0.000671627	FALSE
AP4S1	0.662994	4.4913	5.93036	5.8821e-05	0.000672158	TRUE
NLGN1	0.578002	4.73934	5.88231	6.3502e-05	0.00071221	TRUE
DAOA-AS1	-0.577403	4.76449	-5.87924	6.38142e-05	0.000713071	TRUE
LRRIQ3	0.799546	2.92209	5.87241	6.45151e-05	0.000717488	TRUE
GCA	-0.672172	4.73843	-5.83146	6.88866e-05	0.000753621	TRUE
MEX3B	0.543232	5.15497	5.82643	6.9445e-05	0.00075816	FALSE
ZDHHC21	-0.637414	4.02376	-5.82434	6.96781e-05	0.000758849	FALSE
KERA	-0.732955	3.73593	-5.81037	7.126e-05	0.000771779	FALSE
NDUFS4	0.518937	5.46451	5.78543	7.41775e-05	0.000795412	FALSE
OGFRL1	-0.573347	4.59315	-5.76482	7.66833e-05	0.000817071	TRUE
ID2-AS1	0.853187	2.94393	5.76365	7.6828e-05	0.000817465	TRUE
LRRIQ1	1.17528	1.28326	5.74135	7.9646e-05	0.000839363	TRUE
EIF3J-DT	0.619212	4.3572	5.7378	8.01051e-05	0.000842271	TRUE
SNX19	-0.522417	5.51777	-5.73607	8.03293e-05	0.000844043	FALSE
LINC00648	0.956802	2.79792	5.72791	8.13974e-05	0.000852068	TRUE
MYH14	-0.708819	3.85145	-5.71627	8.29461e-05	0.000864936	FALSE
BCL11A	0.626728	4.05128	5.6328	9.50056e-05	0.000957072	TRUE
ASL	-0.63305	4.56484	-5.61635	9.75911e-05	0.000973404	FALSE
KAT14	0.582674	4.98657	5.6081	9.89178e-05	0.000982752	FALSE
UBE2W	-0.616142	4.44835	-5.59043	0.000101819	0.00100564	FALSE
PIK3C2G	0.736903	3.18532	5.58269	0.00010312	0.0010165	TRUE
GPR157	-0.540567	5.34603	-5.57913	0.000103722	0.00102177	FALSE
PCDHAC1	-0.657039	3.96279	-5.56721	0.000105772	0.0010299	FALSE
DLX6-AS1	0.512606	6.46228	5.56004	0.000107024	0.00103802	TRUE
MAP3K14	0.886501	4.79592	5.55263	0.000108335	0.00104745	FALSE
LPXN	0.967699	2.06596	5.52325	0.000113701	0.00108863	TRUE
FRYL	0.545947	7.71174	5.51627	0.000115016	0.00109733	FALSE
GSTM4	-0.631319	4.1491	-5.51282	0.000115672	0.00110081	FALSE
FAT4	0.562221	5.71308	5.50087	0.000117974	0.00111431	TRUE
FAM172A	0.550238	5.03608	5.45397	0.000127488	0.00117415	TRUE
USP43	-0.612984	4.17593	-5.43021	0.000132614	0.00120642	FALSE
ALX1	0.655312	3.7638	5.41426	0.000136177	0.00122838	TRUE
BATF3	-0.590939	4.46176	-5.41224	0.000136635	0.00123069	FALSE
MANEA	0.567371	4.46617	5.40655	0.000137933	0.00123869	TRUE
COL26A1	1.29464	1.95728	5.35956	0.000149172	0.00131239	TRUE
TRMT13	0.582163	4.92167	5.35659	0.000149916	0.00131643	FALSE
TCTN1	0.50842	5.00278	5.33437	0.000155589	0.00135128	FALSE
CLIP2	-0.504636	5.46027	-5.32481	0.0001581	0.00136866	FALSE
PHC3	0.515813	5.59236	5.32361	0.000158419	0.0013696	FALSE
ZNF618	-0.572197	4.34841	-5.30809	0.000162595	0.00139719	FALSE
OTX1	0.689228	3.42309	5.30624	0.000163099	0.00139994	TRUE
PSTK	0.500179	4.96187	5.26047	0.000176143	0.00148001	FALSE
BMP5	-0.557449	4.32056	-5.24014	0.000182283	0.00152064	TRUE
THUMPD2	0.544334	5.42228	5.23648	0.000183414	0.00152671	TRUE
NYAP1	-1.07894	2.40255	-5.22774	0.00018614	0.00154515	FALSE
ZFHX4-AS1	0.602636	3.88586	5.20985	0.000191852	0.00157871	FALSE
EPC1	0.502835	5.44077	5.18855	0.000198897	0.00161648	FALSE
COQ5	0.507083	5.68826	5.14585	0.000213842	0.0017113	FALSE
LINC02345	1.10369	1.28894	5.1249	0.000221604	0.00175499	FALSE
FAT1	0.516438	7.06181	5.11246	0.000226351	0.00178406	FALSE
ANXA4	-0.549887	4.79861	-5.10721	0.000228384	0.00179635	FALSE
NBPF4	0.920287	1.98112	5.10366	0.000229772	0.00180632	TRUE
DDX59	0.501015	4.97591	5.09764	0.000232145	0.00182025	TRUE
SLC38A9	0.564457	4.05203	5.09283	0.000234056	0.00183049	FALSE
ABHD15	-1.46062	0.21522	-5.08457	0.000237383	0.00185269	FALSE
SH3RF2	0.583112	4.82152	5.06038	0.000247406	0.00191218	FALSE
UNC93B1	-0.752648	3.34224	-5.05309	0.000250516	0.00192835	TRUE
ASAH2B	-0.695895	2.94894	-5.01153	0.000269026	0.00204074	FALSE
CLMN	-0.776304	2.84943	-4.96473	0.000291599	0.00217922	FALSE
SLC35D3	-0.788196	2.6731	-4.96049	0.000293742	0.00219199	TRUE
ZNRF1	-0.503407	4.58068	-4.95284	0.000297646	0.00221457	FALSE
UBE2F	-0.611632	3.60183	-4.95122	0.000298476	0.00221748	FALSE
AKAP6	0.658021	3.42618	4.94827	0.000299999	0.00222661	TRUE
PPP1R16B	-0.568432	4.13575	-4.94478	0.000301813	0.00223517	TRUE
PRPH	-1.44128	0.315756	-4.93616	0.000306342	0.00226039	FALSE
KCNMB4	0.559794	4.00947	4.93014	0.000309547	0.0022796	TRUE
RERGL	0.768588	2.50923	4.92661	0.000311444	0.00228942	TRUE
DCN	-0.505139	4.41044	-4.91593	0.000317254	0.00232055	TRUE
OLMALINC	0.511697	4.44353	4.90369	0.000324052	0.00235371	FALSE
SLC10A4	-1.12123	1.08491	-4.87843	0.000338567	0.00242835	FALSE
PDLIM1	-0.512418	4.50192	-4.86062	0.000349205	0.00247806	FALSE
CFAP69	0.687158	3.12824	4.86032	0.000349386	0.00247806	TRUE
SQOR	-0.709996	3.01364	-4.85032	0.000355519	0.00250718	FALSE
OTUB2	-0.621578	3.58491	-4.84393	0.000359496	0.00252713	FALSE
LINC01140	-0.878347	2.20527	-4.83465	0.000365354	0.00255748	TRUE
ASAP2	-0.505848	4.82426	-4.83211	0.000366969	0.00256058	FALSE
WASF1	0.569243	3.73213	4.81939	0.000375197	0.00260949	FALSE
AUTS2	0.586469	4.16265	4.81389	0.000378818	0.00263029	TRUE
HFM1	1.41467	-0.29545	4.80074	0.000387611	0.0026725	FALSE
GABRG1	-1.15881	0.650647	-4.75462	0.00042019	0.00284785	TRUE
TASP1	-0.508806	4.31218	-4.74925	0.000424162	0.00286579	TRUE
ZNF730	-0.518166	4.0021	-4.70677	0.000457012	0.00303492	FALSE
GLI3	0.63665	3.32249	4.7048	0.000458598	0.00304279	FALSE
VIM-AS1	0.809908	2.01395	4.68888	0.000471627	0.00311015	TRUE
DYNC2LI1	0.504172	4.22559	4.68627	0.0004738	0.00312176	TRUE
PPP4R4	-0.661119	3.44735	-4.65687	0.00049901	0.00324828	FALSE
KCNC2	0.645793	3.09973	4.64051	0.000513646	0.0033193	TRUE
TRAM2-AS1	0.505403	4.14403	4.63994	0.000514158	0.00331977	FALSE
GPCPD1	0.52691	3.9141	4.62376	0.000529089	0.00339364	TRUE
LINC02197	1.14663	0.517754	4.60936	0.00054275	0.00344561	TRUE
ZNF285	0.587755	3.44146	4.57708	0.000574726	0.00360777	FALSE
A4GALT	-0.664506	2.99015	-4.5621	0.000590221	0.00367758	FALSE
MARK4	-0.5267	4.10579	-4.5569	0.000595701	0.00370259	FALSE
TFCP2L1	-1.0176	1.10446	-4.55424	0.000598529	0.00371407	FALSE
DDIT4	-1.2993	4.9173	-4.53269	0.000621922	0.0038139	TRUE
LINC01793	-0.785708	2.02055	-4.53111	0.000623674	0.0038231	TRUE
DNAJB4	-0.590293	3.24328	-4.52251	0.000633307	0.00386338	TRUE
ZNF821	0.543082	3.88897	4.48403	0.000678319	0.00406106	FALSE
WDPCP	0.503288	4.24495	4.4455	0.00072673	0.00429583	TRUE
SLC35D2	0.568585	3.44799	4.41195	0.000771814	0.00449741	FALSE
MANSC1	-1.37158	-0.279604	-4.40397	0.000782946	0.00454025	FALSE
ADAMTS2	-0.535829	4.74805	-4.35361	0.000857224	0.00485291	TRUE
PLAC8	-0.935604	1.27608	-4.34361	0.000872818	0.00492558	FALSE
MYPN	1.30459	0.114771	4.32308	0.000905756	0.00506802	FALSE
TYW1B	0.70039	2.54588	4.31726	0.000915331	0.00511127	FALSE
BHLHA15	-0.884073	1.6069	-4.31284	0.000922685	0.00514184	FALSE
ADCY7	-0.541983	3.62895	-4.30214	0.00094069	0.0052153	FALSE
ITGA2	-0.594682	3.06628	-4.30095	0.00094272	0.00522115	FALSE
NR2F2	-0.516275	3.74782	-4.25667	0.00102143	0.00555739	TRUE
NMNAT3	-0.76992	2.17091	-4.254	0.0010264	0.00557615	FALSE
BAALC-AS1	0.722643	2.26502	4.25362	0.0010271	0.0055763	FALSE
GBX2	-0.524635	4.1236	-4.22259	0.00108665	0.00581375	FALSE
CD83	0.643784	3.22681	4.21896	0.00109382	0.00584183	FALSE
SPATA7	0.509102	3.74569	4.21357	0.0011046	0.0058828	TRUE
LRRC37B	0.518227	3.76596	4.16537	0.00120595	0.00628546	FALSE
GPER1	-0.514257	3.90088	-4.1614	0.0012147	0.00632057	FALSE
TTC32	0.698552	2.73404	4.15319	0.00123303	0.00639799	TRUE
PSMA8	0.660271	2.32	4.13955	0.00126414	0.00649486	FALSE
CHIC2	0.548177	3.30254	4.10748	0.00134046	0.00676303	FALSE
ELAC1	0.643842	2.64981	4.1059	0.00134435	0.00677137	FALSE
ANKRD31	0.880952	1.20531	4.07961	0.00141064	0.00704666	FALSE
LINC01122	0.529361	3.28701	4.02248	0.00156662	0.00762462	TRUE
MAP3K13	0.657004	2.33816	4.02142	0.00156967	0.00763702	FALSE
ZNF571	0.590957	2.82722	4.02016	0.0015733	0.00764486	FALSE
PLLP	-0.632986	2.91388	-4.01378	0.00159188	0.00772025	FALSE
NRARP	-0.536801	3.38022	-4.01279	0.00159478	0.00772937	FALSE
JMJD1C-AS1	0.728736	1.99846	3.99687	0.0016422	0.00789101	FALSE
PRL	-0.729907	1.79867	-3.97666	0.00170449	0.00812328	TRUE
KIAA1549L	-0.87006	1.37705	-3.95216	0.00178324	0.00840859	FALSE
NBPF6	0.708936	2.11307	3.92078	0.00188965	0.00878453	FALSE
PTPRO	1.00856	0.650403	3.9071	0.00193805	0.00896002	TRUE
FILIP1L	0.755009	1.5927	3.90265	0.00195407	0.00901229	FALSE
MALINC1	0.810295	1.38821	3.9023	0.00195534	0.00901497	FALSE
LINC02506	0.613051	2.56521	3.89073	0.00199763	0.00917384	TRUE
COL23A1	-0.958491	1.71134	-3.88136	0.00203261	0.00930904	FALSE
AFAP1L2	-0.841701	1.43442	-3.86759	0.00208512	0.00949785	TRUE
FAM160A1	-1.26803	-0.137027	-3.86449	0.00209712	0.00954964	FALSE
ZNF486	-0.510468	3.18059	-3.86187	0.00210732	0.00958384	FALSE
CDS1	-0.959071	0.662624	-3.85178	0.0021471	0.00971136	FALSE
CA13	-0.576204	2.72409	-3.85135	0.00214882	0.00971201	FALSE
RASL11A	-0.726387	1.87702	-3.84779	0.00216305	0.00976179	FALSE
HIST1H3E	0.574602	2.87694	3.83676	0.00220778	0.00991734	FALSE
AOX1	-1.15079	-0.0325837	-3.79334	0.00239322	0.0105197	FALSE
DEPDC1-AS1	1.04882	0.210914	3.79192	0.00239954	0.0105431	FALSE
KIF5C	-0.603373	2.5026	-3.7415	0.00263564	0.0113402	FALSE
CH25H	-1.13624	-0.195997	-3.73566	0.0026645	0.0114481	FALSE
GRIP1	0.856339	1.09829	3.72096	0.00273853	0.0116866	TRUE
SEMA3D	0.625157	2.29806	3.70389	0.00282717	0.0119805	TRUE
TSPAN18	-1.05088	0.25004	-3.62562	0.00327251	0.0133736	FALSE
ENKUR	0.956342	0.321452	3.60372	0.00340952	0.0137994	FALSE
LINC00320	0.644939	2.1507	3.58914	0.00350392	0.0140761	TRUE
CDKN2D	-0.586723	2.6055	-3.56329	0.00367797	0.0146278	FALSE
KLHDC1	1.07748	0.505417	3.54105	0.00383467	0.0151042	FALSE
FOXG1-AS1	0.76963	1.24439	3.53186	0.00390142	0.0152848	TRUE
WDR25	0.546067	3.83363	3.52667	0.00393968	0.0153937	TRUE
C12orf76	0.501376	3.66679	3.48215	0.00428338	0.0164689	FALSE
SNCA-AS1	0.915169	0.245539	3.43539	0.00467735	0.0176125	TRUE
LINC02249	0.882081	0.493586	3.42664	0.00475509	0.0178298	TRUE
CYP26B1	-0.551644	2.57605	-3.37745	0.00521685	0.0190517	TRUE
MANEA-DT	0.951687	-0.498198	3.37178	0.00527284	0.0191821	TRUE
ICA1	-0.832261	0.802526	-3.34933	0.00550092	0.0198261	TRUE
LRRC37A3	0.6147	2.07334	3.33354	0.0056672	0.0202806	FALSE
MANCR	0.814709	0.604389	3.31202	0.00590217	0.0208864	TRUE
LAMA3	0.676124	1.58446	3.28199	0.00624645	0.0217469	FALSE
DOK6	-0.825267	1.05101	-3.27411	0.00634012	0.0219959	FALSE
FBXO15	0.833781	0.65325	3.27278	0.00635605	0.0220246	FALSE
CTSO	0.620749	1.82015	3.26825	0.00641065	0.0221619	TRUE
NAALADL2	0.689594	1.50334	3.26151	0.00649277	0.0223578	TRUE
RASGEF1C	-0.709964	1.49376	-3.25943	0.00651838	0.0224154	FALSE
HMGCLL1	-0.707079	1.72994	-3.23506	0.00682554	0.0232385	TRUE
SEMA3E	-0.532846	2.44445	-3.19374	0.00737989	0.024653	TRUE
NKX2-8	-0.666756	1.72977	-3.17649	0.0076245	0.0252554	TRUE
HHLA3	0.764891	0.890009	3.1563	0.00792114	0.0260443	FALSE
C6orf52	0.915573	-0.0123942	3.14566	0.00808213	0.0264473	FALSE
BHLHE40-AS1	0.777086	0.7404	3.13855	0.00819149	0.0266732	FALSE
ZNF585A	0.57637	1.82123	3.12585	0.00839061	0.0271516	FALSE
GMPR	-0.550694	2.10356	-3.08574	0.00905182	0.0288109	FALSE
LINC00703	0.504082	2.1724	3.06215	0.00946488	0.0298123	TRUE
LINC02282	0.681999	1.13926	3.02253	0.0102012	0.0316056	TRUE
LINC00535	0.829383	0.302781	3.02005	0.0102491	0.0317086	TRUE
SENP8	0.536673	2.10122	3.01511	0.0103452	0.0319471	FALSE
ITGBL1	0.816438	0.50713	3.01446	0.010358	0.0319802	TRUE
LINC01551	0.513528	2.52025	3.00679	0.0105093	0.0323104	TRUE
TMEM171	-0.950341	0.0248302	-3.00518	0.0105413	0.0323932	FALSE
PABPC4L	-0.558256	2.32345	-2.99691	0.0107074	0.0327846	FALSE
RASAL2-AS1	0.66091	1.12358	2.95176	0.0116613	0.0350534	FALSE
LINC01473	0.79215	0.24368	2.93749	0.0119799	0.0358403	TRUE
EPHA5	0.884983	0.105313	2.93442	0.0120498	0.0359921	FALSE
SALRNA1	0.507608	2.14598	2.91559	0.0124859	0.0370105	FALSE
RBM26-AS1	0.658766	0.993499	2.87269	0.0135394	0.0394081	FALSE
SLITRK1	0.578523	1.53757	2.85971	0.0138751	0.0401689	TRUE
ZBTB20	0.660415	0.9711	2.85285	0.0140558	0.0405136	TRUE
NLRP6	-0.952163	-0.595834	-2.84458	0.0142768	0.0410102	FALSE
HIST1H1T	0.542152	1.90341	2.84144	0.0143616	0.0412068	FALSE
SIX6	0.544606	1.94828	2.84121	0.0143678	0.0412169	TRUE
SLC3A1	0.671345	1.97948	2.83841	0.0144439	0.0413489	FALSE
NUPR1	1.02082	-0.849371	2.81666	0.0150486	0.0427049	FALSE
YPEL2	0.595559	1.44798	2.75836	0.0167951	0.0464721	FALSE
