# Supplementary material for: ChIP-AP: an integrated analysis pipeline for unbiased ChIP-seq analysis
Source: Brief Bioinform. 2021 Dec 30;23(1):bbab537. doi: 10.1093/bib/bbab537 (PMC8769893; doi:10.1093/bib/bbab537)
Supplement: SuppTable9_bbab537 [file supptable9_bbab537.xlsx]

## Sheet: SuppTable1
Supplemental Table 8. SALL4 Union peak sets biological processes GO results
TermID	Term	Enrichment	logP	Genes in Term	Target Genes in Term	Fraction of Targets in Term	Total Target Genes	Total Genes	Entrez Gene IDs	Gene Symbols
GO:0003677	DNA binding	8.89e-09	-18.5383	2524	479	0.178665	2681	17706	374655,5093,5241,58508,10075,91120,7518,1763,170959,171023,58492,646915,4790,51742,6847,54617,26065,286380,5966,64215,730087,64919,134187,84515,6239,23300,644524,6651,7073,3166,7580,401,115426,8294,27086,168374,441234,8320,7697,23186,7153,55509,3237,56655,84333,120237,26974,7776,5890,65056,80205,2104,91074,84146,9933,22806,64764,334,6096,252884,6301,8880,57157,55818,4087,84684,10795,9324,10128,95…	ZNF710,PCBP1,PGR,KMT2C,HUWE1,ZNF682,XRCC4,DNA2,ZNF431,ASXL1,ZNF77,ZNF806,NFKB1,ARID4B,SYCP1,INO80,LSM14A,FOXD4L3,REL,DNAJC1,ZNF726,BCL11B,POU5F2,MCM8,RREB1,ATMIN,NKX2-4,SON,TIAL1,HMX1,ZNF32,PHOX2A,UHRF2,HIST1H4I,FOXP1,ZNF92,ZNF716,EOMES,ZNF138,RCOR1,TOP2A,BATF3,HOXD11,POLE4,PCGF5,DBX1,ZNF285,ZNF236,RAD51B,GPBP1,CHD9,ESRRG,ANKRD30A,ZNF644,PUM3,IKZF3,CREB3L2,APLP2,RORB,ZNF396,SARS,FUBP1,PHTF2,KDM3A…
GO:0005515	protein binding	2.96e-07	-15.0339	11810	1900	0.708691	2681	17706	11033,134359,93663,7247,729240,23126,25936,22999,51527,253827,5586,7424,9857,1329,57082,2309,10313,8502,3760,2774,85461,1728,118881,54541,153769,8975,2990,6491,127495,192683,7158,6780,23350,9887,6446,79901,154214,55195,56956,767,151050,29922,6938,220988,22992,3017,7164,8357,57620,2120,6152,25924,8353,23089,8416,11119,26610,8460,9308,5228,6667,84173,54465,80821,57451,79977,9209,25836,11075,7443,83…	ADAP1,POC5,ARHGAP18,TSN,PRR20C,POGZ,NSL1,RIMS1,GSKIP,MSRB3,PKN2,VEGFC,CEP350,COX5B,KNL1,FOXO3,RTN3,PKP4,KCNJ3,GNAL,TANC1,NQO1,COMTD1,DDIT4,SH3RF2,USP13,GUSB,STIL,LRRC39,SCAMP5,TP53BP1,STAU1,U2SURP,SMG7,SGK1,CYBRD1,RNF217,CCDC198,LHX9,CA8,KANSL1L,NME7,TCF12,HNRNPA3,KDM2A,HIST1H2BD,TPD52L1,HIST1H3H,STIM2,ETV6,RPL24,MYRIP,HIST1H3E,PEG10,ANXA9,BTN3A1,ELP4,TPST1,CD83,PGF,SP1,ELMOD3,ETAA1,DDHD1,TENM2,G…
GO:0097159	organic cyclic compound binding	1.03e-06	-13.7832	6342	1070	0.399105	2681	17706	1728,55339,7158,148206,23350,6780,9887,23126,7247,2309,222696,55778,7581,2774,22999,5586,10114,23089,150696,2120,57507,6152,8353,79977,6667,25909,6446,56956,8357,29922,6938,220988,22992,3017,7738,5378,153443,5991,2737,26289,7443,3663,3192,81570,83439,283131,29935,440515,63897,406912,196528,23078,9252,26036,56164,54971,200350,112495,5164,25926,1586,134430,5929,55681,3298,23660,6016,55567,1390,8464…	NQO1,WDR33,TP53BP1,ZNF714,U2SURP,STAU1,SMG7,POGZ,TSN,FOXO3,ZSCAN23,ZNF839,ZNF33A,GNAL,RIMS1,PKN2,HIPK3,PEG10,PROM2,ETV6,ZNF608,RPL24,HIST1H3E,GRHL2,SP1,AHCTF1,SGK1,LHX9,HIST1H3H,NME7,TCF12,HNRNPA3,KDM2A,HIST1H2BD,ZNF184,PMS1,SRFBP1,RFX3,GLI3,AK5,VRK1,IRF5,HNRNPU,CLPB,TCF7L1,NEAT1,RPA4,ZNF506,HEATR6,MIR125B2,ARID2,VWA8,RPS6KA5,ZNF451,STK31,BANP,FOXD4L1,GTF3C6,PDK2,NOL11,CYP17A1,WDR36,RBBP5,SCYL2,H…
GO:1901363	heterocyclic compound binding	1.43e-06	-13.4607	6255	1055	0.39351	2681	17706	2328,252884,55813,22806,9933,2983,55605,9575,51265,150962,10795,10128,9324,729458,344022,10499,55565,1119,23200,8092,79675,55814,3174,5062,51008,72,22926,93986,10097,6128,3930,63931,5479,9585,9420,5588,1581,10075,91120,5093,5241,9914,11183,60487,494327,23387,875,160851,646915,116285,1763,64919,6847,8665,54439,6239,84515,23300,7073,401,4154,11066,55902,23186,1456,55811,8320,27086,122481,8683,8294,…	FMO3,ZNF396,UTP6,IKZF3,PUM3,GUCY1B1,KIF21A,CLOCK,CDKL3,PUS10,ZNF268,LRPPRC,HMGN3,MBD3L2B,NOTO,NCOA2,ZNF821,CHKA,ATP11B,ALX1,FASTKD1,BDP1,HNF4G,PAK2,ASCC1,ACTG2,ATF6,FOXP2,ACTR2,RPL6,LBR,MRPS14,PPIB,KIF20B,CYP7B1,PRKCQ,CYP7A1,HUWE1,ZNF682,PCBP1,PGR,ATP2C2,MAP4K5,TRMT11,MIR378A,SIK3,CBS,DGKH,ZNF806,ACSM1,DNA2,BCL11B,SYCP1,EIF3F,RBM27,RREB1,MCM8,ATMIN,TIAL1,PHOX2A,MBNL1,SNRNP35,ACSS2,RCOR1,CSNK1G3,A…
GO:0030291	protein serine/threonine kinase inhibitor activity	3.87e-06	-12.4625	32	16	0.00596792	2681	17706	65,125,106,141,617,400,000,000,000,000,000,000,000,000,000,000,000,000,000,000,000,000,000,000,000	WNK1,HEXIM1,SPRED1,SPRY2,PKIB,H2AFY,SPRED2,PKIG,CDKN2B,CDKN2D,RPTOR,CIB1,PRKAR2A,KAT2B,PKIA,CDKN2C
GO:0003676	nucleic acid binding	1.42e-05	-11.1635	4356	747	0.278627	2681	17706	406948,26257,4091,10725,84108,6498,101954276,406955,112487,7003,55596,9991,7156,92797,149041,200014,63899,1634,1750,55553,58517,54865,5459,3344,9923,4609,1213,8358,83881,26863,64859,22887,26869,10575,58160,7072,26057,121274,56902,7029,23318,7019,2297,192669,6925,23543,54816,9141,6660,79730,9757,8339,406996,11016,10376,148213,3267,6144,5926,25976,199777,10767,64135,675,8363,473,80317,55854,64848,1…	MIR15A,NKX2-8,SMAD6,NFAT5,PCGF6,SKIL,RNVU1-6,MIR181B1,DTD2,TEAD1,ZCCHC8,PTBP3,TOP3A,HELB,RC3H1,CC2D1B,NSUN3,DCN,DLX6,SOX6,RBM25,GPATCH4,POU4F3,FOXN2,ZBTB40,MYC,CLTC,HIST1H3B,MIXL1,RNVU1-18,NABP1,FOXJ3,RNU1-3,CCT4,NFE4,TIA1,ANKRD17,ZNF641,PNO1,TFDP2,TUT4,TFAM,FOXD1,AGO3,TCF4,RBFOX2,ZNF280D,PDCD5,SOX5,NSUN7,KMT2B,HIST1H2BG,MIR214,ATF7,TUBA1B,ZNF681,AGFG1,RPL21,ARID4A,TIPARP,ZNF626,HBS1L,IFIH1,BRCA2…
GO:0005488	binding	2.15e-05	-10.7469	15281	2380	0.887728	2681	17706	4609,116984,27436,7360,9655,1646,6793,53616,9075,1962,9923,10117,26057,288,8650,225,7009,1902,26869,10575,101954276,112487,552889,23682,414194,406948,9508,55847,56899,57624,23198,3717,10501,1634,79568,56132,285051,5137,7482,80222,89869,55596,8031,56913,23678,29982,9779,151742,4685,114885,144165,133396,57544,781,55031,26834,277,151393,8833,330,2956,10388,493861,7639,340665,10845,5713,10376,11016,7…	MYC,ARAP2,EML4,UGP2,SOCS5,AKR1C2,STK10,ADAM22,CLDN2,EHHADH,ZBTB40,ENAM,ANKRD17,ANK3,NUMB,ABCD2,TMBIM6,LPAR1,RNU1-3,CCT4,RNVU1-6,DTD2,ATXN7L3B,RAB38,CCNYL2,MIR15A,ADAMTS3,CISD1,ANKS1B,NYAP2,PSME4,JAK2,SEMA6B,DCN,MAIP1,PCDHB3,STPG4,PDE1C,WNT2B,TARS2,PLCZ1,ZCCHC8,NCOA4,C1GALT1,SGK3,NRBF2,TBC1D5,PPM1L,NCAM2,OSBPL11,PRICKLE1,IL31RA,TXNDC16,CACNA2D1,USP47,RNU4-2,AMY1B,RMDN2,GMPS,BIRC3,MSH6,SYCP2,EID3,Z…
GO:0019899	enzyme binding	2.49e-05	-10.5994	2220	402	0.149944	2681	17706	8452,729857,57142,83737,57221,4091,23268,414194,9928,8036,2272,400966,55770,171392,9779,5597,9255,3688,9532,5788,26092,5468,5830,3717,9495,9943,925,1740,9910,1962,102724862,11345,51666,54875,10299,84250,9655,1213,84978,5894,267,819,23139,7009,8826,664618,23085,7414,1629,55284,84612,79778,23312,8313,56155,11016,10376,5140,59082,25,57381,23380,64848,6655,5350,10270,675,5569,7316,8925,2959,382,85440…	CUL3,RGPD2,RTN4,ITCH,ARFGEF3,SMAD6,DNMBP,CCNYL2,KIF14,SHOC2,FHIT,RGPD1,EXOC2,ZNF675,TBC1D5,MAPK6,AIMP1,ITGB1,BAG2,PTPRC,TOR1AIP1,PPARG,PEX5,JAK2,AKAP5,OXSR1,CD8A,DLG2,RABGAP1L,EHHADH,TBC1D3I,GABARAPL2,ASB4,CNTLN,MARCH6,SLF1,SOCS5,CLTC,FRMD5,RAF1,AMFR,CAMLG,MAST2,TMBIM6,IQGAP1,HSP90AB4P,ERC1,VCL,DBT,UBE2W,PARD6B,MICALL2,DMXL2,AXIN2,TEX14,ATF7,TUBA1B,PDE3B,CARD18,ABL1,RHOJ,SRGAP2,YTHDC2,SOS2,PLN,AK…
GO:0031625	ubiquitin protein ligase binding	3.47e-05	-10.2686	290	70	0.0261097	2681	17706	9532,9927,5925,5080,8975,135138,10613,8452,57142,4091,1152,3093,22926,2272,8883,171392,819,5576,7009,5684,29089,4792,6233,11345,811,10128,51666,84250,4087,55120,10152,7334,1734,8065,4193,4281,51528,841,2932,6125,143384,11124,23766,5567,8554,8405,149628,11146,257218,7414,1629,55284,80196,7531,4591,8313,8924,10376,10783,25793,10891,3716,7187,7316,55353,23113,7188,84557,2898,875	BAG2,MFN2,RB1,PAX6,USP13,PACRG,ERLIN1,CUL3,RTN4,SMAD6,CKB,UBE2K,ATF6,FHIT,NAE1,ZNF675,CAMLG,PRKAR2A,TMBIM6,PSMA3,UBE2T,NFKBIA,RPS27A,GABARAPL2,CALR,LRPPRC,ASB4,SLF1,SMAD2,FANCL,ABI2,UBE2N,DIO2,CUL5,MDM2,MID1,JKAMP,CASP8,GSK3B,RPL5,CACUL1,FAF1,GABARAPL3,PRKACB,PIAS1,SPOP,PYHIN1,GLMN,SHPRH,VCL,DBT,UBE2W,RNF34,YWHAE,TRIM37,AXIN2,HERC2,TUBA1B,NEK6,FBXO7,PPARGC1A,JAK1,TRAF3,UBC,LAPTM4B,CUL9,TRAF5,MAP1…
GO:0044389	ubiquitin-like protein ligase binding	4.54e-05	-10.0005	308	73	0.0272286	2681	17706	7414,1629,55284,80196,7531,4591,8405,149628,11146,257218,8313,8924,10376,51528,841,8065,4193,4281,23766,11124,8554,5567,2932,6125,387082,143384,7316,55353,23113,7188,84557,2898,875,25793,10783,10891,7187,3716,4091,1152,8975,135138,8452,10613,57142,83737,171392,3093,2272,22926,8883,9532,9927,9325,5925,5080,6233,11345,811,4792,7334,55120,10152,1734,10128,51666,4087,84250,5576,819,29089,7009,5684	VCL,DBT,UBE2W,RNF34,YWHAE,TRIM37,SPOP,PYHIN1,GLMN,SHPRH,AXIN2,HERC2,TUBA1B,JKAMP,CASP8,CUL5,MDM2,MID1,GABARAPL3,FAF1,PIAS1,PRKACB,GSK3B,RPL5,SUMO4,CACUL1,UBC,LAPTM4B,CUL9,TRAF5,MAP1LC3A,GRIK2,CBS,FBXO7,NEK6,PPARGC1A,TRAF3,JAK1,SMAD6,CKB,USP13,PACRG,CUL3,ERLIN1,RTN4,ITCH,ZNF675,UBE2K,FHIT,ATF6,NAE1,BAG2,MFN2,TRIP4,RB1,PAX6,RPS27A,GABARAPL2,CALR,NFKBIA,UBE2N,FANCL,ABI2,DIO2,LRPPRC,ASB4,SMAD2,SLF1,P…
GO:0001067	regulatory region nucleic acid binding	8.71e-05	-9.34823	956	187	0.0697501	2681	17706	2104,3663,51058,3192,83439,55509,51176,2637,84333,11107,4603,5991,196,2737,23186,8320,5090,7291,401,4154,604,3166,23300,6239,644524,1997,5929,4774,22803,4790,51742,64919,5966,860,26036,53335,23635,170959,64754,5241,10716,5925,2309,89884,221037,5080,55810,51043,2100,23126,4205,79718,359948,6421,23314,5933,57521,93986,3642,22926,5451,8553,10002,3174,4208,3096,466,22823,168620,8092,55145,6938,4990,1…	ESRRG,IRF5,ZNF691,HNRNPU,TCF7L1,BATF3,LEF1,GBX2,PCGF5,PRDM5,MYBL1,RFX3,AHR,GLI3,RCOR1,EOMES,PBX3,TWIST1,PHOX2A,MBNL1,BCL6,HMX1,ATMIN,RREB1,NKX2-4,ELF1,RBBP5,NFIA,XRN2,NFKB1,ARID4B,BCL11B,REL,RUNX2,ZNF451,BCL11A,SSBP2,ZNF431,SMYD3,PGR,TBR1,RB1,FOXO3,LHX4,JMJD1C,PAX6,FOXJ2,ZBTB7B,ESR2,POGZ,MEF2A,TBL1XR1,IRF2BP2,SFPQ,SATB2,RBL1,RPTOR,FOXP2,INSM1,ATF6,POU2F1,BHLHE40,NR2E3,HNF4G,MEF2C,HIVEP1,ATF1,MTF2…
GO:0044212	transcription regulatory region DNA binding	0.000115908	-9.06272	955	186	0.0693771	2681	17706	2103,474,121536,4781,84107,2959,1749,7026,5083,1052,4775,2004,6670,8850,84159,2672,2066,1316,79692,222894,63925,7029,6777,7019,86,79776,3217,2297,6925,55506,3169,3146,80317,7227,4821,1106,6495,8091,3720,1523,7764,100288687,64864,5926,2115,25976,6659,55269,4609,83881,55553,5459,7545,388112,8621,3234,7071,22887,58160,9988,6498,1390,467,7003,2494,3298,81931,56938,26257,4091,4212,79365,10725,128209,8…	ESRRB,ATOH1,AEBP2,NFIB,ZIC4,GTF2B,DLX5,NR2F2,PAX9,CEBPD,NFATC3,ELK3,SP3,KAT2B,ARID5B,GFI1,ERBB4,KLF6,ZNF322,FERD3L,ZNF335,TFDP2,STAT5B,TFAM,ACTL6A,ZFHX4,HOXB7,FOXD1,TCF4,H2AFY2,FOXA1,HMGB1,ZKSCAN3,TRPS1,NKX2-2,CHD2,SIX1,HMGA2,JARID2,CUX1,ZNF217,DUX4,RFX7,ARID4A,ETV1,TIPARP,SOX4,PSPC1,MYC,MIXL1,SOX6,POU4F3,ZIC1,NANOGP8,CDK13,HOXD8,KLF10,FOXJ3,NFE4,DMTF1,SKIL,CREM,ATF3,TEAD1,NR5A2,HSF2,ZNF93,ARNTL2…
GO:0003690	double-stranded DNA binding	0.000150496	-8.80158	983	190	0.0708691	2681	17706	2103,121536,474,27125,2959,84107,4781,55247,5083,7026,1749,8850,2004,4775,1052,6670,23594,2956,3010,4999,84159,1316,1060,63925,157777,222894,6777,7029,55506,149628,6925,2297,79776,86,3217,80317,10270,3146,8091,3006,1106,4821,6495,7227,27332,25,2115,64864,7764,100288687,3720,1523,55269,6659,3899,83881,4609,7978,55553,4438,7545,5459,11168,388112,22887,7071,3234,58160,23435,9183,467,1390,9988,6498,2…	ESRRB,AEBP2,ATOH1,AFF4,GTF2B,ZIC4,NFIB,NEIL3,PAX9,NR2F2,DLX5,KAT2B,ELK3,NFATC3,CEBPD,SP3,ORC6,MSH6,HIST1H1T,ORC2,ARID5B,KLF6,CENPC,ZNF335,MCMDC2,FERD3L,STAT5B,TFDP2,H2AFY2,PYHIN1,TCF4,FOXD1,ZFHX4,ACTL6A,HOXB7,ZKSCAN3,AKAP8,HMGB1,HMGA2,HIST1H1C,CHD2,NKX2-2,SIX1,TRPS1,ZNF638,ABL1,ETV1,RFX7,ZNF217,DUX4,JARID2,CUX1,PSPC1,SOX4,AFF3,MIXL1,MYC,MTERF1,SOX6,MSH4,ZIC1,POU4F3,PSIP1,NANOGP8,FOXJ3,KLF10,HOXD8…
GO:0019787	ubiquitin-like protein transferase activity	0.000180976	-8.61715	408	89	0.0331966	2681	17706	51665,26036,57691,9354,197131,580,54926,8925,57162,57448,27252,10075,868,10477,330,7187,151525,64839,57534,26235,151112,25793,9666,57154,84937,8924,115426,331,26091,143279,57161,54708,257218,149603,80196,9148,55284,23304,4591,51514,57574,7336,25898,8554,8065,4193,130507,6921,220972,11237,51592,10299,51666,54467,56888,8697,7334,55120,83734,29951,29089,152006,90025,267,115290,25831,4850,154214,9921…	ASB1,ZNF451,KIAA1586,UBE4A,UBR1,BARD1,UBE2R2,HERC1,PELI1,BIRC6,KLHL20,HUWE1,CBLB,UBE2E3,BIRC3,TRAF3,WDSUB1,FBXL17,MIB1,FBXL4,ZSWIM2,FBXO7,DZIP3,SMURF1,ZNRF1,HERC2,UHRF2,XIAP,HERC4,HECTD2,PELI2,MARCH5,SHPRH,RNF187,RNF34,NEURL1,UBE2W,UBR2,TRIM37,DTL,MARCH4,UBE2V2,RCHY1,PIAS1,CUL5,MDM2,UBR3,ELOC,MARCH8,RNF24,TRIM33,MARCH6,ASB4,ANKIB1,KCMF1,CDC23,UBE2N,FANCL,ATG10,PDZRN4,UBE2T,RNF38,UBE3D,AMFR,FBXO17…
GO:0004842	ubiquitin-protein transferase activity	0.000205539	-8.48987	382	84	0.0313316	2681	17706	330,10477,64839,7187,151525,57534,25793,26235,151112,57154,84937,9666,51665,580,9354,197131,57162,54926,8925,10075,868,27252,57448,57574,51514,7336,25898,130507,4193,8065,11237,6921,220972,115426,331,8924,143279,26091,54708,257218,57161,9148,23304,80196,55284,4591,149603,29951,152006,90025,29089,25831,4850,267,115290,7325,9921,154214,54467,56888,10299,51592,51666,7334,8697,55120,23077,8945,149041…	BIRC3,UBE2E3,FBXL17,TRAF3,WDSUB1,MIB1,FBXO7,FBXL4,ZSWIM2,SMURF1,ZNRF1,DZIP3,ASB1,BARD1,UBE4A,UBR1,PELI1,UBE2R2,HERC1,HUWE1,CBLB,KLHL20,BIRC6,MARCH4,DTL,UBE2V2,RCHY1,UBR3,MDM2,CUL5,RNF24,ELOC,MARCH8,UHRF2,XIAP,HERC2,HECTD2,HERC4,MARCH5,SHPRH,PELI2,NEURL1,UBR2,RNF34,UBE2W,TRIM37,RNF187,PDZRN4,RNF38,UBE3D,UBE2T,HECTD1,CNOT4,AMFR,FBXO17,UBE2E2,RNF10,RNF217,ANKIB1,KCMF1,MARCH6,TRIM33,ASB4,UBE2N,CDC23,…
GO:0001012	RNA polymerase II regulatory region DNA binding	0.000267769	-8.22539	794	156	0.0581872	2681	17706	5991,4603,196,2737,8320,5090,7291,401,604,3166,2104,3192,55509,51176,2637,84333,11107,860,26036,53335,23635,170959,64754,5241,10716,6239,644524,1997,4774,4790,64919,5966,93986,3642,22926,5451,8553,10002,3174,4208,3096,22823,466,2309,5925,89884,55810,5080,51043,2100,23126,4205,359948,6421,23314,5933,79800,9555,9960,55818,4087,5324,9575,6667,64764,22806,2120,6301,6096,168620,8092,55145,6938,1407,10…	RFX3,MYBL1,AHR,GLI3,EOMES,PBX3,TWIST1,PHOX2A,BCL6,HMX1,ESRRG,HNRNPU,BATF3,LEF1,GBX2,PCGF5,PRDM5,RUNX2,ZNF451,BCL11A,SSBP2,ZNF431,SMYD3,PGR,TBR1,RREB1,NKX2-4,ELF1,NFIA,NFKB1,BCL11B,REL,FOXP2,INSM1,ATF6,POU2F1,BHLHE40,NR2E3,HNF4G,MEF2C,HIVEP1,MTF2,ATF1,FOXO3,RB1,LHX4,FOXJ2,PAX6,ZBTB7B,ESR2,POGZ,MEF2A,IRF2BP2,SFPQ,SATB2,RBL1,CARF,H2AFY,USP3,KDM3A,SMAD2,PLAG1,CLOCK,SP1,CREB3L2,IKZF3,ETV6,SARS,RORB,BH…
GO:1990837	sequence-specific double-stranded DNA binding	0.000292068	-8.13852	889	172	0.0641552	2681	17706	1745,2908,5001,56956,1407,1602,10499,7025,10923,5013,8932,344022,6938,4990,8092,55145,168620,2120,6301,6096,64764,22806,5324,6667,9575,79800,9555,9960,55818,4087,23314,57521,23126,4205,359948,6421,51043,2100,5925,2309,221037,89884,5080,55810,4208,3096,22823,466,3174,10002,8553,93986,3642,5451,22926,64919,5966,4774,22803,4790,1997,644524,6239,84515,10716,64754,5241,53335,23635,170959,860,26036,843…	DLX1,NR3C1,ORC5,LHX9,CRY1,DACH1,NCOA2,NR2F1,SUB1,OTX1,MBD2,NOTO,TCF12,SIX6,ALX1,THAP1,BHLHA15,ETV6,SARS,RORB,CREB3L2,IKZF3,PLAG1,SP1,CLOCK,CARF,H2AFY,USP3,KDM3A,SMAD2,SATB2,RPTOR,POGZ,MEF2A,IRF2BP2,SFPQ,ZBTB7B,ESR2,RB1,FOXO3,JMJD1C,LHX4,PAX6,FOXJ2,MEF2C,HIVEP1,MTF2,ATF1,HNF4G,NR2E3,BHLHE40,FOXP2,INSM1,POU2F1,ATF6,BCL11B,REL,NFIA,XRN2,NFKB1,ELF1,NKX2-4,RREB1,MCM8,TBR1,SMYD3,PGR,BCL11A,SSBP2,ZNF431…
GO:0016740	transferase activity	0.000324617	-8.03287	2298	404	0.15069	2681	17706	4281,56655,8065,220972,51562,57574,5567,4081,55454,23683,9175,10728,25898,6489,4591,9148,80196,586,115426,122481,6197,8924,143279,148789,1456,10622,8428,25793,84937,4293,167359,57154,3716,10196,140469,5286,83539,2241,11145,51531,151525,11183,65125,58508,60487,30849,10075,284058,27252,87178,29904,116285,283417,55904,57570,875,23387,160851,9354,9874,197131,4166,3275,900,80745,55167,7014,54822,5588,…	MID1,POLE4,CUL5,MARCH8,MBIP,MARCH4,PRKACB,MAB21L1,CSGALNACT2,PRKD3,MAP3K13,PTGES3,RCHY1,ST8SIA1,TRIM37,NEURL1,RNF34,BCAT1,UHRF2,AK7,RPS6KA3,HERC2,HECTD2,B3GALNT2,CSNK1G3,POLR3G,STK24,FBXO7,ZNRF1,MAP3K9,NIM1K,SMURF1,JAK1,PRMT3,MYO3B,PIK3C2A,CHST9,FER,PLAAT3,TRMO,WDSUB1,MAP4K5,WNK1,KMT2C,TRMT11,PIK3R4,HUWE1,KANSL1,KLHL20,PNPT1,EEF2K,ACSM1,DPY19L2,KMT2E,TRMT5,CBS,SIK3,DGKH,UBE4A,TLK1,UBR1,CHST6,PRMT…
GO:0140110	transcription regulator activity	0.000365093	-7.91536	2054	364	0.13577	2681	17706	676,5201,26009,63925,222894,86,3217,8091,7227,3169,3146,55269,3899,6659,100288687,10138,3720,23361,7342,474,9318,121536,57805,55729,27125,57708,63950,84441,84107,8202,94039,114821,9569,4775,7597,1488,7026,7772,1749,133746,100381270,10891,163081,84159,10438,2494,23660,55734,51427,1390,9124,9988,5915,128209,79365,56938,3298,170960,9325,83741,1810,10553,8187,23394,283150,23036,26137,9734,29842,7582,…	BRDT,PFDN1,ZZZ3,ZNF335,FERD3L,ACTL6A,HOXB7,HMGA2,TRPS1,FOXA1,HMGB1,PSPC1,AFF3,SOX4,DUX4,YAF2,JARID2,ZNF629,UBP1,ATOH1,COPS2,AEBP2,CCAR2,ATF7IP,AFF4,MIER1,DMRTA2,MAML2,ZIC4,NCOA3,ZNF101,ZBED9,GTF2IRD1,NFATC3,ZBTB25,CTBP2,NR2F2,ZNF229,DLX5,JMY,ZBED6,PPARGC1A,ZNF567,ARID5B,C1D,NR5A2,ZKSCAN5,ZFP64,ZNF107,CREM,PDLIM1,DMTF1,RARB,KLF17,BHLHE41,ARNTL2,HSF2,ZNF721,TRIP4,TFAP2D,DR1,HTATIP2,ZNF239,ADNP,FOXR…
GO:0000977	RNA polymerase II regulatory region sequence-specific DNA binding	0.000375714	-7.88668	788	154	0.0574413	2681	17706	86,3217,79776,2297,6925,55506,7029,6777,222894,63925,6659,55269,1523,3720,7764,100288687,64864,2115,7227,4821,6495,1106,8091,80317,4781,84107,2959,474,121536,2103,1316,84159,2004,6670,4775,1052,8850,7026,1749,5083,79365,10725,5915,84108,3298,56938,4091,26257,4212,2494,6498,9988,1390,467,4830,4802,29842,5468,83741,55636,1750,8187,23211,200014,5459,7545,55553,4609,83881,3234,22887,7071,388112,7291,…	ACTL6A,HOXB7,ZFHX4,FOXD1,TCF4,H2AFY2,TFDP2,STAT5B,FERD3L,ZNF335,SOX4,PSPC1,CUX1,JARID2,ZNF217,DUX4,RFX7,ETV1,TRPS1,NKX2-2,SIX1,CHD2,HMGA2,ZKSCAN3,NFIB,ZIC4,GTF2B,ATOH1,AEBP2,ESRRB,KLF6,ARID5B,ELK3,SP3,NFATC3,CEBPD,KAT2B,NR2F2,DLX5,PAX9,BHLHE41,NFAT5,RARB,PCGF6,HSF2,ARNTL2,SMAD6,NKX2-8,MEIS2,NR5A2,SKIL,DMTF1,CREM,ATF3,NME1,NFYC,TFCP2L1,PPARG,TFAP2D,CHD7,DLX6,ZNF239,ZC3H4,CC2D1B,POU4F3,ZIC1,SOX6,MY…
GO:0000987	proximal promoter sequence-specific DNA binding	0.000455215	-7.69474	560	114	0.0425214	2681	17706	2103,23635,53335,170959,860,474,121536,10716,4781,5241,64754,1997,644524,1749,6670,1052,2004,4775,6239,64919,4774,1316,2737,63925,4603,5991,196,6777,6925,3217,79776,86,7291,2297,80317,8091,3192,1106,6495,4821,64864,2115,11107,100288687,7764,55269,55509,6659,51176,83881,6667,4609,9575,5324,79800,9960,4087,2120,6096,6301,55553,64764,7545,5459,6938,388112,55145,22887,2908,7071,1745,58160,7025,1602,1…	ESRRB,SSBP2,BCL11A,ZNF431,RUNX2,ATOH1,AEBP2,TBR1,NFIB,PGR,SMYD3,ELF1,NKX2-4,DLX5,SP3,CEBPD,ELK3,NFATC3,RREB1,BCL11B,NFIA,KLF6,GLI3,ZNF335,MYBL1,RFX3,AHR,STAT5B,TCF4,HOXB7,ZFHX4,ACTL6A,TWIST1,FOXD1,ZKSCAN3,HMGA2,HNRNPU,CHD2,SIX1,NKX2-2,RFX7,ETV1,PRDM5,DUX4,ZNF217,PSPC1,BATF3,SOX4,LEF1,MIXL1,SP1,MYC,CLOCK,PLAG1,CARF,USP3,SMAD2,ETV6,RORB,SARS,SOX6,CREB3L2,ZIC1,POU4F3,TCF12,NANOGP8,THAP1,FOXJ3,NR3C1,…
GO:0000978	RNA polymerase II proximal promoter sequence-specific DNA binding	0.000491837	-7.61736	544	111	0.0414025	2681	17706	63925,2737,196,5991,4603,6777,7291,2297,86,79776,3217,6925,80317,1106,6495,4821,3192,8091,7764,100288687,11107,2115,64864,51176,55509,6659,55269,170959,53335,23635,2103,121536,474,860,10716,5241,64754,4781,1749,1997,644524,6239,2004,6670,4775,1052,64919,1316,4774,467,9988,6498,8553,22926,5451,93986,2494,3642,3298,4208,4212,4091,56938,26257,79365,10725,3174,10002,8187,2100,51043,200014,5080,5468,5…	ZNF335,GLI3,AHR,RFX3,MYBL1,STAT5B,TWIST1,FOXD1,ACTL6A,ZFHX4,HOXB7,TCF4,ZKSCAN3,CHD2,SIX1,NKX2-2,HNRNPU,HMGA2,ZNF217,DUX4,PRDM5,ETV1,RFX7,LEF1,BATF3,SOX4,PSPC1,ZNF431,BCL11A,SSBP2,ESRRB,AEBP2,ATOH1,RUNX2,TBR1,PGR,SMYD3,NFIB,DLX5,ELF1,NKX2-4,RREB1,ELK3,SP3,NFATC3,CEBPD,BCL11B,KLF6,NFIA,ATF3,DMTF1,SKIL,BHLHE40,ATF6,POU2F1,FOXP2,NR5A2,INSM1,HSF2,MEF2C,MEIS2,SMAD6,ARNTL2,NKX2-8,BHLHE41,NFAT5,HNF4G,NR2…
GO:0005173	stem cell factor receptor binding	0.000524663	-7.55275	4	4	0.00149198	2681	17706	100,194,254,200,734,000,000	SH2B3,KITLG,SPRED2,SPRED1
GO:0000976	transcription regulatory region sequence-specific DNA binding	0.000662892	-7.3189	839	161	0.0600522	2681	17706	121536,474,2103,2959,84107,4781,8850,6670,1052,2004,4775,5083,1749,7026,1316,84159,63925,222894,55506,6925,2297,3217,86,79776,7029,6777,8091,4821,6495,1106,7227,80317,55269,6659,2115,64864,7764,100288687,3720,1523,83881,4609,7545,5459,55553,388112,58160,7071,22887,3234,2494,7003,467,1390,6498,9988,84108,5915,79365,10725,4212,4091,56938,26257,81931,3298,55636,1750,83741,5468,200014,8187,23211,2984…	AEBP2,ATOH1,ESRRB,GTF2B,ZIC4,NFIB,KAT2B,SP3,CEBPD,ELK3,NFATC3,PAX9,DLX5,NR2F2,KLF6,ARID5B,ZNF335,FERD3L,H2AFY2,TCF4,FOXD1,HOXB7,ACTL6A,ZFHX4,TFDP2,STAT5B,HMGA2,NKX2-2,SIX1,CHD2,TRPS1,ZKSCAN3,PSPC1,SOX4,ETV1,RFX7,ZNF217,DUX4,JARID2,CUX1,MIXL1,MYC,ZIC1,POU4F3,SOX6,NANOGP8,NFE4,KLF10,FOXJ3,HOXD8,NR5A2,TEAD1,ATF3,CREM,SKIL,DMTF1,PCGF6,RARB,BHLHE41,NFAT5,MEIS2,SMAD6,ARNTL2,NKX2-8,ZNF93,HSF2,CHD7,DLX6,…
GO:0004860	protein kinase inhibitor activity	0.000701961	-7.26163	63	20	0.0074599	2681	17706	102,531,617,426,512,000,000,000,000,000,000,000,000,000,000,000,000,000,000,000,000,000,000,000,000,000,000,000,000,000,000	SPRY2,SPRED1,WNK1,HEXIM1,PKIG,GMFB,PKIB,SPRED2,H2AFY,RPTOR,CIB1,PRKAR2A,CDKN2D,CDKN2B,CDKN2C,GSKIP,PKIA,TAOK3,KAT2B,MBIP
GO:0051018	protein kinase A binding	0.00072435	-7.23024	50	17	0.00634092	2681	17706	94,955,569,556,710,200,000,000,000,000,000,000,000,000,000,000,000,000,000,000,000,000,000,000,000,000	AKAP5,PKIA,PRKACB,AKAP8,GSKIP,C2orf88,GSK3B,PRKAR2A,AKAP1,AKAP6,WASF1,AKAP9,PRRC1,AKAP10,MYRIP,RDX,DACT1
GO:0046982	protein heterodimerization activity	0.000838055	-7.08443	506	103	0.0384185	2681	17706	7168,5468,1810,3013,8356,5597,4205,3683,4802,3688,93986,7003,8352,8883,22926,3092,58533,8344,467,8553,8452,8464,79365,4208,5515,3673,8837,466,10367,7164,8092,8357,4547,6938,7163,8330,3017,8340,79602,5894,9126,122876,6519,6492,9555,57451,4087,8358,5228,22806,8970,8353,55553,6857,6882,6655,8363,56655,6659,7153,4281,6643,7042,8362,11244,1495,119,8294,196,8339,341359,2958,4680,55506,6925,5154,7291,75…	TPM1,PPARG,DR1,HIST1H2AD,HIST1H3J,MAPK6,MEF2A,ITGAL,NFYC,ITGB1,FOXP2,TEAD1,HIST1H3C,NAE1,ATF6,HIP1,SNX6,HIST1H2BE,ATF3,BHLHE40,CUL3,SUPT3H,BHLHE41,MEF2C,PPP2CA,ITGA2,CFLAR,ATF1,MICU1,TPD52L1,ALX1,HIST1H3H,MTTP,TCF12,TPD52,HIST1H2AK,HIST1H2BD,HIST1H2BL,ADIPOR2,RAF1,SMC3,GPHB5,SLC3A1,SIM1,H2AFY,TENM2,SMAD2,HIST1H3B,PGF,IKZF3,HIST1H2BJ,HIST1H3E,SOX6,SYT1,TAF11,SOS2,HIST1H4J,POLE4,SOX4,TOP2A,MID1,SNX…
GO:0043169	cation binding	0.000842315	-7.07936	4285	714	0.266319	2681	17706	57404,441250,9031,868,6733,2743,79097,152110,8973,3983,7006,284161,84440,5429,83990,151112,6093,2131,7026,7772,122961,7597,1131,5980,5033,1429,91419,152098,79882,26009,6390,80856,9331,26271,145553,659,7227,7545,54482,4750,113835,29953,9877,113,9847,811,57205,6857,51592,641,80264,6885,84669,7692,9369,10194,10417,10590,169792,8317,51773,2186,57094,10906,3673,23660,55734,9124,11174,9734,54928,170692…	CYP20A1,TYW1B,BAZ1B,CBLB,SRPK2,GLRB,TRIM48,NEK10,CHRNA6,ABLIM1,TEC,GDPD1,RAB11FIP4,POLH,BRIP1,ZSWIM2,ROCK1,EXT1,NR2F2,ZNF229,ISCA2,ZBTB25,CHRM3,REV3L,P4HA1,CRYZ,ATP23,ZCWPW2,ZC3H14,ZZZ3,SDHB,LNPK,B4GALT6,FBXO5,MDP1,BMPR2,TRPS1,ZIC1,TRMT13,NEK1,ZNF257,TRHDE,ZC3H11A,ADCY7,C2CD5,CALR,ATP10D,SYT1,TRIM33,BLM,ZNF430,MAP3K7,USP32,ZNF133,NRXN3,TSHZ1,SPON2,SCGN,GLIS3,CDC7,RSF1,BPTF,CPA6,TRAFD1,ITGA2,ZKSCA…
GO:0046872	metal ion binding	0.000930552	-6.97973	4193	699	0.260724	2681	17706	85438,121274,221955,5101,7360,116984,121278,55253,8693,9923,1534,56132,5137,3717,149041,92,6868,7156,208,55596,89869,3688,56913,55847,9508,5587,84108,23498,388403,4091,11199,330,2956,10914,254042,3416,56134,340665,1316,79692,79871,10845,3676,7639,57117,144165,134218,2773,5332,580,93978,151742,23113,6788,54660,277,1409,781,9023,55520,55854,27445,969,127396,7837,64135,253430,473,80317,130507,25976,…	CABS1,ZNF641,DAGLB,PCDH9,UGP2,ARAP2,TPH2,TYW1,GALNT4,ZBTB40,CYB561,PCDHB3,PDE1C,JAK2,RC3H1,ACVR2A,ADAM17,TOP3A,AKT2,ZCCHC8,PLCZ1,ITGB1,C1GALT1,CISD1,ADAMTS3,PRKD1,PCGF6,HAAO,YPEL2,SMAD6,ANXA10,BIRC3,MSH6,PAPOLA,METAP1D,IDE,PCDHAC2,CYP26C1,KLF6,ZNF322,RPAP2,CLPX,ITGA4,ZNF85,INTS12,PRICKLE1,DNAJC21,GNAI3,PLCB4,BARD1,CLEC6A,PPM1L,CUL9,STK3,PCDHB18P,AMY1B,CRYAA,CACNA2D1,CH25H,ELAC1,ZC3H15,PCLO,CD69,Z…
GO:0140096	catalytic activity, acting on a protein	0.000934206	-6.97581	2192	382	0.142484	2681	17706	7803,3093,9101,114088,2515,51104,23081,57628,115294,9475,170692,283742,8945,5521,7511,6198,80204,11174,9734,7174,2191,5547,2043,5783,54467,51592,54764,84669,6885,23358,4245,8697,6789,1195,9748,9578,29953,4750,7272,29951,8621,8317,57094,653505,90025,51029,1263,123228,10000,91419,1519,9869,26091,5564,257218,55617,5033,2070,23408,659,9097,2932,7336,5128,51232,4193,9581,145553,92086,11237,3720,23409,…	PTP4A1,UBE2K,USP8,TRIM9,ADAM2,ABHD17B,KDM4C,DPP10,PCMTD1,ROCK2,ADAMTS18,FAM98B,BTRC,PPP2R2B,XPNPEP1,RPS6KB1,FBXO11,ADAMTS6,HDAC9,TPP2,FAP,PRCP,EPHA4,PTPN13,ANKIB1,TRIM33,ZRANB1,USP32,MAP3K7,USP24,MGAT1,CDC23,STK4,CLK1,SLK,CDC42BPB,TRHDE,NEK1,TTK,PDZRN4,CDK13,CDC7,CPA6,PPIAL4A,UBE3D,DESI2,PLK3,SENP8,AKT3,ATP23,CTSO,SETDB1,HERC4,PRKAB1,SHPRH,TASP1,P4HA1,EYA4,SIRT5,BMPR2,USP14,GSK3B,UBE2V2,CDK17,CRI…
GO:0004674	protein serine/threonine kinase activity	0.00105401	-6.85515	441	91	0.0339426	2681	17706	5891,30849,65125,11183,6788,57787,9874,5584,56164,23387,9252,6733,152110,29904,9448,167359,4293,7444,10783,8428,4140,10746,148738,6093,140469,146057,5564,23235,1456,5218,7049,91419,1452,6197,10000,5599,83694,7443,5128,9175,23683,5567,2932,814,659,344387,4750,9578,1195,9748,9943,8814,53944,6789,6885,51265,9262,6793,8476,657,6446,5581,5894,1263,8317,23139,7272,8621,140609,80216,440275,5587,8491,685…	MOK,PIK3R4,WNK1,MAP4K5,STK3,MARK4,TLK1,PRKCI,STK31,SIK3,RPS6KA5,SRPK2,NEK10,EEF2K,MAP4K4,NIM1K,MAP3K9,VRK2,NEK6,STK24,MARK3,MAP3K2,HJV,ROCK1,MYO3B,TTBK2,PRKAB1,SIK2,CSNK1G3,CDK14,TGFBR3,ATP23,CSNK1A1,RPS6KA3,AKT3,MAPK8,RPS6KL1,VRK1,CDK17,MAP3K13,PRKD3,PRKACB,GSK3B,CAMK4,BMPR2,CDKL4,NEK1,CDC42BPB,CLK1,SLK,OXSR1,CDKL1,CSNK1G1,STK4,MAP3K7,CDKL3,STK17B,STK10,CDC42BPA,BMPR1A,SGK1,PRKCE,RAF1,PLK3,CDC7,…
GO:0019904	protein domain specific binding	0.00116197	-6.75764	708	137	0.0511003	2681	17706	11124,8554,2104,490,2530,841,9372,9209,25836,23613,83699,51176,22941,8294,8683,7531,7291,64398,54820,6651,7514,2876,55680,395,8738,860,5728,5534,7789,1793,5962,55607,5074,5925,5080,9585,50848,27183,2895,3930,22906,801,3382,6850,219670,8553,1837,6091,130026,10971,4208,2990,23405,6938,7846,5576,3306,129531,10499,55740,8932,2060,6667,6801,79801,4087,2120,8321,351,6815,3845,8363,3169,8091,805,7227,25…	FAF1,PIAS1,ESRRG,ATP2B1,FUT8,CASP8,ZFYVE9,LRRFIP2,NIPBL,ZMYND8,SH3BGRL2,LEF1,SHANK2,HIST1H4I,SRSF9,YWHAE,TWIST1,MPP5,NDE1,SON,XPO1,GPX1,RUFY2,ARHGAP6,CRADD,RUNX2,PTEN,PPP3R1,ZXDA,DOCK1,RDX,PPP1R9A,PAWR,RB1,PAX6,KIF20B,F11R,VPS4A,GRID2,LBR,TRAK1,CALM1,ICA1,SYK,ENKUR,BHLHE40,DTNA,ROBO1,ICA1L,YWHAQ,MEF2C,GUSB,DICER1,TCF12,TUBA1A,PRKAR2A,HSPA2,MITD1,NCOA2,ENAH,MBD2,EPS15,SP1,STRN,SHCBP1,SMAD2,ETV6,FZ…
GO:0019887	protein kinase regulator activity	0.00129392	-6.65008	180	43	0.0160388	2681	17706	###############################################################################################################################################################################################################################################################	PKIB,SPRED2,H2AFY,ETAA1,GMFB,HEXIM1,STK4,STK3,ELP4,WNK1,CCNG2,SPRED1,IQGAP1,NRG3,SPDYA,RGCC,KAT2B,CCNL1,CDKN2C,CDKN2B,DBF4,AFAP1L2,EFNA5,PRKAR2A,CIB1,ANGPT4,CCNY,PAK2,PKIG,CALM1,CCNYL2,SPRY2,CALM2,MNAT1,MBIP,CCNYL3,TAOK3,PKIA,FAF1,GSKIP,CDKN2D,CCNG1,RPTOR
GO:0046332	SMAD binding	0.00135259	-6.60573	80	23	0.00857889	2681	17706	659,28984,8239,5080,8091,6938,92,4205,650,57154,657,64750,4087,1281,51592,7049,8313,6498,1290,54778,1278,9958,4091	BMPR2,RGCC,USP9X,PAX6,HMGA2,TCF12,ACVR2A,MEF2A,BMP2,SMURF1,BMPR1A,SMURF2,SMAD2,COL3A1,TRIM33,TGFBR3,AXIN2,SKIL,COL5A2,RNF111,COL1A2,USP15,SMAD6
GO:0045296	cadherin binding	0.00135501	-6.60395	332	71	0.0264827	2681	17706	10397,301,989,9685,6711,5962,222256,3895,5093,114793,51100,1007,1739,5800,23367,8428,1016,22837,29091,1000,1495,23499,54874,7531,7414,23085,10611,26136,29789,659,55854,5861,51400,10890,6643,1002,8358,7082,55971,4430,9748,8353,6152,8842,288,9531,23075,8826,8650,8357,26058,2060,3799,9124,5062,9101,3646,10848,8352,11329,832,57142,8356,5586,57698,8502,93663,50848,3688,6128,55898	NDRG1,ANXA1,SEPTIN7,CLINT1,SPTBN1,RDX,CDHR3,KTN1,PCBP1,FMNL2,SH3GLB1,CDH9,DLG1,PTPRO,LARP1,STK24,CDH18,COBLL1,STXBP6,CDH2,CTNNA1,MACF1,FNBP1L,YWHAE,VCL,ERC1,PDLIM5,TES,OLA1,BMPR2,ZC3H15,RAB1A,PPME1,RAB10,SNX2,CDH4,HIST1H3B,TJP1,BAIAP2L1,MYO1B,SLK,HIST1H3E,RPL24,PROM1,ANK3,BAG3,SWAP70,IQGAP1,NUMB,HIST1H3H,GIGYF2,EPS15,KIF5B,PDLIM1,PAK2,USP8,EIF3E,PPP1R13L,HIST1H3C,STK38,CAPZB,RTN4,HIST1H3J,PKN2,SH…
GO:0008092	cytoskeletal protein binding	0.00137421	-6.58988	978	182	0.0678851	2681	17706	675,28981,9749,805,2932,667,10602,2782,25,55591,9141,119,3800,10092,114791,79778,9855,7414,6249,400954,23172,54462,4140,6093,5747,9448,1739,2697,10891,1016,133746,84557,3983,57787,10397,51552,6711,83544,222256,3895,1007,23394,8766,54558,57698,9475,84643,5468,26092,51466,3688,5788,4830,9532,137735,5870,8936,9124,3092,8736,4988,3737,115548,9928,121512,832,1062,5515,3064,288,57509,56776,116154,23139…	BRCA2,IFT81,PHACTR2,CALM2,GSK3B,DST,CDC42EP3,GNB1,ABL1,VEZT,PDCD5,ADD2,KIF5C,ARPC5,TUBGCP5,MICALL2,FARP2,VCL,CLIP1,EML6,ABRAXAS2,CCSER2,MARK3,ROCK1,PTK2,MAP4K4,DLG1,GJA1,PPARGC1A,CDH18,JMY,MAP1LC3A,ABLIM1,MARK4,NDRG1,RAB14,SPTBN1,DNAL1,CDHR3,KTN1,CDH9,ADNP,RAB11A,SPATA6,SHTN1,ROCK2,KIF2B,PPARG,TOR1AIP1,EVL,ITGB1,PTPRC,NME1,BAG2,ABRA,RAB6A,WASF1,PDLIM1,HIP1,MYOM1,OPRM1,KCNA2,FCHO2,KIF14,FGD4,CAPZB…
GO:0016772	transferase activity, transferring phosphorus-containing groups	0.00143072	-6.54958	931	174	0.0649012	2681	17706	1452,6197,122481,1456,5218,146057,10728,9175,23683,5567,4081,56655,5599,26289,7443,5157,9252,29904,5584,9874,23387,56164,160851,8527,11183,65125,87178,30849,5286,3716,140469,2241,55681,10783,10622,8428,4293,5164,167359,51727,11329,5281,27,10243,9020,5062,9061,6850,51455,8828,8491,80216,440275,1152,54822,167153,5588,51347,4331,5586,10114,900,29110,8732,4921,55728,51086,7014,56997,2998,9262,55500,5…	CSNK1A1,RPS6KA3,AK7,CSNK1G3,CDK14,TTBK2,PTGES3,MAP3K13,PRKD3,PRKACB,MAB21L1,POLE4,MAPK8,AK5,VRK1,PDGFRL,RPS6KA5,EEF2K,PRKCI,TLK1,SIK3,STK31,DGKH,DGKD,MAP4K5,WNK1,PNPT1,PIK3R4,PIK3C2A,JAK1,MYO3B,FER,SCYL2,NEK6,POLR3G,STK24,MAP3K9,PDK2,NIM1K,CMPK1,STK38,PIGF,ABL2,GPHN,MAP3K14,PAK2,PAPSS1,SYK,REV1,NRP2,MAP4K3,ALPK1,EIF2AK4,CKB,TRPM7,TENT2,PRKCQ,TAOK3,MNAT1,PKN2,HIPK3,CCNG1,TBK1,RNGTT,DDR2,N4BP2,TNNI…
GO:0046983	protein dimerization activity	0.00153154	-6.48148	1337	241	0.0898918	2681	17706	23767,25793,2132,4790,5164,6241,4293,5800,8087,4594,55157,7306,3858,55704,3082,349149,56160,8527,55607,121665,5962,1670,9702,196527,8326,9353,24145,3275,55766,875,1510,83872,152007,64123,56655,4281,7153,6643,51652,337,25898,10015,9175,123591,2958,4680,7291,7531,4591,1495,1000,196,8294,64077,129531,10499,79602,9126,316,25945,6492,4247,22876,8357,168620,55145,10367,8092,7164,10608,949,6938,7163,111…	FLRT3,FBXO7,EXT2,NFKB1,PDK2,RRM2,MAP3K9,PTPRO,FXR1,MMUT,DARS2,TYRP1,KRT10,CCDC88A,HGF,GJC3,NSMCE3,DGKD,PPP1R9A,SPPL3,RDX,DEFA5,CEP57,ANO6,FZD9,SLIT2,PANX1,PRMT2,H2AFJ,CBS,CTSE,HMCN1,GLIPR2,ADGRL4,POLE4,MID1,TOP2A,SNX2,CHMP3,APOA4,RCHY1,PDCD6IP,MAP3K13,TMEM266,GTF2A2,CEACAM6,TWIST1,YWHAE,TRIM37,CTNNA1,CDH2,AHR,HIST1H4I,LHPP,MITD1,NCOA2,ADIPOR2,SMC3,AOX1,NECTIN3,SIM1,MGAT2,INPP5F,HIST1H3H,BHLHA15,T…
GO:0030627	pre-mRNA 5'-splice site binding	0.00158312	-6.44836	24	10	0.00372995	2681	17706	26,824,268,632,687,000,000,000,000,000,000,000,000,000,000,000,000,000,000	RNU11,RNVU1-18,RNU1-2,PRPF39,RNU4ATAC,RNVU1-6,SNRPC,RNVU1-11,RNU1-1,RNU1-3
GO:0019210	kinase inhibitor activity	0.00164833	-6.40799	67	20	0.0074599	2681	17706	111,422,764,557,020,000,000,000,000,000,000,000,000,000,000,000,000,000,000,000,000,000,000,000,000,000,000,000,000,000,000	PKIG,GMFB,PKIB,SPRED2,H2AFY,SPRY2,SPRED1,WNK1,HEXIM1,GSKIP,CDKN2C,PKIA,TAOK3,KAT2B,MBIP,RPTOR,CIB1,PRKAR2A,CDKN2D,CDKN2B
GO:0004672	protein kinase activity	0.00165241	-6.40552	603	118	0.0440134	2681	17706	2042,79675,8621,7272,23139,8317,140609,3480,5894,1263,6446,8476,657,5581,56997,6793,9262,2043,6885,51265,9943,8814,6789,53944,901,9578,344387,4750,9748,1195,54822,51347,5588,4331,9475,92,5586,10114,3717,5597,900,23678,29110,6198,4921,51086,208,11329,27,9020,5062,6850,8491,8828,5587,80216,440275,148738,5747,10746,3716,6093,140469,4140,55681,2241,10783,7444,2045,8428,2066,4293,5164,167359,9448,1521…	EPHA3,FASTKD1,CDK13,TTK,MAST2,CDC7,NEK7,IGF1R,RAF1,PLK3,SGK1,CDC42BPA,BMPR1A,PRKCE,COQ8A,STK10,STK17B,EPHA4,MAP3K7,CDKL3,OXSR1,CDKL1,STK4,CSNK1G1,CCNG2,CDC42BPB,CDKL4,NEK1,SLK,CLK1,TRPM7,TAOK3,PRKCQ,MNAT1,ROCK2,ACVR2A,PKN2,HIPK3,JAK2,MAPK6,CCNG1,SGK3,TBK1,RPS6KB1,DDR2,TNNI3K,AKT2,STK38,ABL2,MAP3K14,PAK2,SYK,MAP4K3,NRP2,PRKD1,ALPK1,EIF2AK4,HJV,PTK2,MAP3K2,JAK1,ROCK1,MYO3B,MARK3,SCYL2,FER,NEK6,VRK2…
GO:0050839	cell adhesion molecule binding	0.00178712	-6.32715	500	100	0.0372995	2681	17706	4430,55971,57451,9358,7082,8358,84978,1002,8842,8353,6152,9748,811,53616,8357,8650,8826,23075,9531,288,3685,22854,819,3799,2060,25945,9369,26058,11329,8352,10848,3646,9124,9101,5062,6850,57142,2515,832,3673,10516,8502,10085,57698,5586,8356,55898,3683,6868,5789,6128,3688,2191,50848,93663,9685,989,27329,22871,10397,301,83872,1007,51100,114793,5093,5962,3895,222256,6711,7057,22837,1016,8428,23367,36…	MYO1B,BAIAP2L1,TENM2,ITGBL1,TJP1,HIST1H3B,FRMD5,CDH4,PROM1,HIST1H3E,RPL24,SLK,CALR,ADAM22,HIST1H3H,NUMB,IQGAP1,SWAP70,BAG3,ANK3,ITGAV,NTNG1,CAMLG,KIF5B,EPS15,NECTIN3,NRXN3,GIGYF2,STK38,HIST1H3C,PPP1R13L,EIF3E,PDLIM1,USP8,PAK2,SYK,RTN4,ADAM2,CAPZB,ITGA2,FBLN5,PKP4,EDIL3,SHTN1,PKN2,HIST1H3J,UNC45A,ITGAL,ADAM17,PTPRD,RPL6,ITGB1,FAP,F11R,ARHGAP18,CLINT1,SEPTIN7,ANGPTL3,NLGN1,NDRG1,ANXA1,HMCN1,CDH9,SH…
GO:0005524	ATP binding	0.0019013	-6.26522	1477	263	0.0980977	2681	17706	157777,5095,10000,5825,9778,257218,2932,1106,659,5128,7006,57787,285220,152110,6733,4522,8394,5891,9031,132,57697,5747,6093,2066,10350,83990,2045,55567,25788,3093,8892,1062,260425,1107,79009,55636,84643,9475,4830,80224,6198,6885,2043,641,113,9578,4750,57205,23456,9748,1195,4438,6789,10056,196385,8621,7272,8317,5965,2746,3799,118672,1263,5218,1452,5378,146057,10120,81570,29789,150160,3192,5599,262…	MCMDC2,PCCA,AKT3,ABCD3,KIAA0232,SHPRH,GSK3B,CHD2,BMPR2,CDK17,TEC,MARK4,EPHA6,NEK10,SRPK2,MTHFD1,PIP5K1A,MOK,BAZ1B,ADK,FANCM,PTK2,ROCK1,ERBB4,ABCA9,BRIP1,EPHA7,DNAH3,RAD54B,UBE2K,EIF2B2,CENPE,MAGI3,CHD3,DDX50,CHD7,KIF2B,ROCK2,NME1,NUBPL,RPS6KB1,MAP3K7,EPHA4,BLM,ADCY7,CDC42BPB,NEK1,ATP10D,ABCB10,SLK,CLK1,MSH4,STK4,FARSB,DNAH10,CDK13,TTK,CDC7,RECQL,GLUD1,KIF5B,PSTK,PLK3,CDK14,CSNK1A1,PMS1,TTBK2,ACTR…
GO:0003700	DNA-binding transcription factor activity	0.00200546	-6.21188	1700	299	0.111526	2681	17706	9205,93986,57693,3642,5451,22926,4208,30832,3096,22823,503835,10002,3174,340252,51043,57167,89884,5080,23314,7014,4205,5324,9575,10795,84684,55818,8880,4087,252884,6096,863,64764,22806,4990,8092,1745,2908,55565,10499,57594,1602,7025,10923,344022,7697,23186,8320,441234,168374,27086,401,7580,3166,84146,91074,2104,65056,7776,26974,120237,84333,3237,55509,646915,58492,170959,7789,91120,5093,5241,3746…	ZMYM5,FOXP2,ZNF317,INSM1,POU2F1,ATF6,MEF2C,ZNF354C,HIVEP1,MTF2,DUXA,NR2E3,HNF4G,ZNF680,ZBTB7B,SALL4,LHX4,PAX6,SATB2,TERF2,MEF2A,PLAG1,CLOCK,ZNF268,INSM2,KDM3A,FUBP1,SMAD2,ZNF396,RORB,CBFA2T3,CREB3L2,IKZF3,SIX6,ALX1,DLX1,NR3C1,ZNF821,NCOA2,HOMEZ,DACH1,NR2F1,SUB1,NOTO,ZNF138,RCOR1,EOMES,ZNF716,ZNF92,FOXP1,PHOX2A,ZNF32,HMX1,ZNF644,ANKRD30A,ESRRG,GPBP1,ZNF236,ZNF285,DBX1,PCGF5,HOXD11,BATF3,ZNF806,ZNF…
GO:0034237	protein kinase A regulatory subunit binding	0.00214402	-6.14507	21	9	0.00335696	2681	17706	816,594,721,336,191,000,000,000,000,000,000,000,000,000	AKAP1,AKAP6,PRRC1,AKAP9,AKAP8,C2orf88,GSKIP,AKAP5,PRKACB
GO:0043565	sequence-specific DNA binding	0.00218913	-6.12425	1139	207	0.07721	2681	17706	4781,84107,2959,63950,6473,121536,474,7342,25913,2103,10891,1316,7257,79811,84159,4999,23594,2004,6670,1052,4775,8850,1749,7026,5083,3217,79776,86,2297,6925,55506,6777,7029,7019,222894,63925,3181,157777,1060,6659,55269,3720,1523,100288687,7764,64864,25,2115,7227,6495,1106,4821,8091,3169,473,80317,5459,3344,7545,55553,641,4609,83881,23435,58160,3234,22887,7071,388112,2186,10725,79365,5915,84108,32…	NFIB,ZIC4,GTF2B,DMRTA2,SHOX,AEBP2,ATOH1,UBP1,POT1,ESRRB,PPARGC1A,KLF6,TSNAX,SLTM,ARID5B,ORC2,ORC6,ELK3,SP3,CEBPD,NFATC3,KAT2B,DLX5,NR2F2,PAX9,HOXB7,ZFHX4,ACTL6A,FOXD1,TCF4,H2AFY2,STAT5B,TFDP2,TFAM,FERD3L,ZNF335,HNRNPA2B1,MCMDC2,CENPC,SOX4,PSPC1,JARID2,CUX1,DUX4,ZNF217,RFX7,ABL1,ETV1,TRPS1,SIX1,CHD2,NKX2-2,HMGA2,FOXA1,RERE,ZKSCAN3,POU4F3,FOXN2,ZIC1,SOX6,BLM,MYC,MIXL1,TARDBP,NFE4,HOXD8,FOXJ3,KLF10,…
GO:0051427	hormone receptor binding	0.00227528	-6.08565	185	43	0.0160388	2681	17706	171,023,327,521,675,000,000,000,000,000,000,000,000,000,000,000,000,000,000,000,000,000,000,000,000,000,000,000,000,000,000,000,000,000,000,000,000,000,000,000,000,000,000,000,000,000,000,000,000,000,000,000,000,000,000,000,000,000,000,000,000,000,000,000	ASXL1,PRMT2,FABP4,KDM3A,HMGN3,STRN,PTHLH,TAF11,CALR,NCOA3,VIP,GTF2B,CTBP2,GRIP1,JAK1,BCAS3,C1D,NCOA6,FKBP4,SLC30A9,MED13,PPARGC1A,GPHB5,OASL,NCOA2,CRY1,FOXP1,LRIF1,FOXP2,PSMC5,STAT5B,NCOA7,KDM4C,RARB,JAK2,PIAS1,TACC1,PPARG,JMJD1C,TRIP4,RB1,NCOA4,LEF1
GO:0004556	alpha-amylase activity	0.00230594	-6.07227	5	4	0.00149198	2681	17706	280,279,278,277	AMY2B,AMY2A,AMY1C,AMY1B
GO:0103025	alpha-amylase activity (releasing maltohexaose)	0.00230594	-6.07227	5	4	0.00149198	2681	17706	280,279,278,277	AMY2B,AMY2A,AMY1C,AMY1B
GO:0043167	ion binding	0.00271415	-5.90928	6234	1008	0.375979	2681	17706	5870,5597,7156,6868,23678,56913,5788,208,3688,89869,55596,80222,56132,5137,92,3717,8766,92797,149041,84108,23498,5587,9508,55847,4091,388403,23682,6713,27244,221955,10575,349565,1902,5291,85438,121274,225,5862,664618,5908,8693,1666,9923,1645,121278,55253,1534,1646,6793,5101,7360,116984,3796,10767,130507,199777,25976,57381,667,7837,969,127396,55520,55854,64848,27445,80317,473,55669,64225,253430,64…	RAB6A,MAPK6,TOP3A,ADAM17,SGK3,C1GALT1,PTPRC,AKT2,ITGB1,PLCZ1,ZCCHC8,TARS2,PCDHB3,PDE1C,ACVR2A,JAK2,RAB11A,HELB,RC3H1,PCGF6,HAAO,PRKD1,ADAMTS3,CISD1,SMAD6,YPEL2,RAB38,SQLE,SESN1,DAGLB,CCT4,NMNAT3,LPAR1,PIK3CB,CABS1,ZNF641,ABCD2,RAB2A,HSP90AB4P,RAP1B,GALNT4,DECR1,ZBTB40,AKR1C1,TPH2,TYW1,CYB561,AKR1C2,STK10,PCDH9,UGP2,ARAP2,KIF2A,HBS1L,UBR3,ZNF626,TIPARP,RHOJ,DST,PXDN,CD69,ZNF684,ELAC1,ZC3H15,YTHDC2…
GO:0003697	single-stranded DNA binding	0.00281665	-5.87221	114	29	0.0108169	2681	17706	71,567,257,109,234,800,000,000,000,000,000,000,000,000,000,000,000,000,000,000,000,000,000,000,000,000,000,000,000,000,000,000,000,000,000,000,000,000,000,000,000,000,000,000	TOP3A,TSNAX,SUB1,NME1,TSN,TERF2,RPA3,RAD51B,MCM8,HNRNPU,NEIL3,BRCA2,SHOC1,HMGB1,NUP35,PCBP1,SAMHD1,RPA4,LRPPRC,NABP1,MEIOB,BLM,ANXA1,FUBP1,SSBP2,TERF2IP,MCMDC2,HNRNPA2B1,POT1
GO:0008569	ATP-dependent microtubule motor activity, minus-end-directed	0.00287504	-5.85169	18	8	0.00298396	2681	17706	1,276,025,162,617,780,000,000,000,000,000,000,000,000	DNAH14,DYNC2LI1,DYNC1H1,DNAH9,DYNC2H1,DNAH10,DNAH3,DNAH7
GO:0004534	5'-3' exoribonuclease activity	0.0034683	-5.66409	3	3	0.00111899	2681	17706	5,446,416,722,722,800	XRN1,DCP2,XRN2
GO:0010698	acetyltransferase activator activity	0.0034683	-5.66409	3	3	0.00111899	2681	17706	91,415,482,826,471	PDCD5,BCAS3,NUPR1
GO:0035257	nuclear hormone receptor binding	0.00356012	-5.63796	152	36	0.0134278	2681	17706	591,567,771,351,122,000,000,000,000,000,000,000,000,000,000,000,000,000,000,000,000,000,000,000,000,000,000,000,000,000,000,000,000,000,000,000,000,000,000,000,000,000,000,000,000,000,000,000,000,000,000,000,000,000	RARB,STAT5B,NCOA7,KDM4C,FOXP1,LRIF1,FOXP2,LEF1,NCOA4,TACC1,PPARG,JMJD1C,RB1,TRIP4,PIAS1,NCOA3,GTF2B,TAF11,CALR,KDM3A,HMGN3,STRN,ASXL1,PRMT2,PPARGC1A,OASL,CRY1,NCOA2,C1D,NCOA6,FKBP4,SLC30A9,MED13,BCAS3,CTBP2,GRIP1
GO:0005547	phosphatidylinositol-3,4,5-trisphosphate binding	0.00362392	-5.6202	39	13	0.00484894	2681	17706	55,614,110,335,628,800,000,000,000,000,000,000,000,000,000,000,000,000,000,000,000	KIF16B,ADAP1,PARD3,ZFYVE16,FCHSD2,ARHGAP9,JPH2,CYTH3,ARAP2,FERMT2,IQGAP1,COMMD1,MYO1B
GO:0016773	phosphotransferase activity, alcohol group as acceptor	0.00372627	-5.59235	706	133	0.0496084	2681	17706	5286,3716,140469,2241,55681,10783,8428,5164,4293,167359,9252,29904,9874,5584,23387,160851,56164,8527,65125,11183,30849,9175,23683,5567,5599,7443,5157,1452,6197,1456,5218,146057,256356,2042,79675,140609,1119,3480,6446,5581,56997,9262,55500,51265,8814,901,53944,54822,51347,5588,4331,5586,10114,900,29110,4921,55728,51086,11329,27,9020,5062,6850,9061,8491,8828,80216,440275,148738,10746,5747,6093,3752…	PIK3C2A,JAK1,MYO3B,FER,SCYL2,NEK6,STK24,PDK2,MAP3K9,NIM1K,RPS6KA5,EEF2K,TLK1,PRKCI,SIK3,DGKH,STK31,DGKD,WNK1,MAP4K5,PIK3R4,MAP3K13,PRKD3,PRKACB,MAPK8,VRK1,PDGFRL,CSNK1A1,RPS6KA3,CSNK1G3,CDK14,TTBK2,GK5,EPHA3,FASTKD1,NEK7,CHKA,IGF1R,SGK1,PRKCE,COQ8A,STK17B,ETNK1,CDKL3,CDKL1,CCNG2,CSNK1G1,TRPM7,TAOK3,PRKCQ,MNAT1,PKN2,HIPK3,CCNG1,TBK1,DDR2,N4BP2,TNNI3K,STK38,ABL2,MAP3K14,PAK2,SYK,PAPSS1,MAP4K3,NRP2,…
GO:0140297	DNA-binding transcription factor binding	0.00385183	-5.55921	351	72	0.0268557	2681	17706	6938,23426,129880,54828,1407,10499,92140,83881,84193,6667,4609,6801,9324,55818,4087,307,811,6882,4792,57504,5925,9325,221037,5468,6867,8031,5933,4205,9734,1390,8553,93986,7158,55791,4208,23081,135112,5915,51053,79365,1488,10463,9969,2288,23054,10438,10783,123016,8638,10891,6875,3275,171023,860,10716,57708,2959,8202,10270,11124,8554,3146,2932,11107,51176,23613,8320,27086,6777,2958,6925,7291	TCF12,GRIP1,BBS5,BCAS3,CRY1,NCOA2,MTDH,MIXL1,SETD3,SP1,MYC,STRN,HMGN3,KDM3A,SMAD2,ANXA4,CALR,TAF11,NFKBIA,MTA3,RB1,TRIP4,JMJD1C,PPARG,TACC1,NCOA4,RBL1,MEF2A,HDAC9,CREM,BHLHE40,FOXP2,TP53BP1,LRIF1,MEF2C,KDM4C,NCOA7,RARB,GMNN,BHLHE41,CTBP2,SLC30A9,MED13,FKBP4,NCOA6,C1D,NEK6,TTC8,OASL,PPARGC1A,TAF4B,PRMT2,ASXL1,RUNX2,TBR1,MIER1,GTF2B,NCOA3,AKAP8,FAF1,PIAS1,HMGB1,GSK3B,PRDM5,LEF1,ZMYND8,EOMES,FOXP1,S…
GO:0030554	adenyl nucleotide binding	0.00388179	-5.55146	1546	271	0.101082	2681	17706	51086,4921,55728,29110,10114,26973,5586,167153,51347,84896,440275,23405,9061,3981,9020,11329,10243,27,5581,3306,10730,7325,6446,9126,5244,29922,256356,2042,6342,3070,26038,53944,8814,4343,164045,9262,7443,26289,246269,5599,150160,81570,29789,3192,146057,5378,10120,5218,1452,5164,51727,2288,6334,10783,55681,55157,10477,54926,8527,56164,5584,23078,860,9252,4830,6198,80224,84643,9475,55636,260425,10…	TNNI3K,DDR2,N4BP2,TBK1,HIPK3,CHORDC1,PKN2,TENT2,TAOK3,ATAD1,EIF2AK4,DICER1,PAPSS1,LIG4,MAP3K14,STK38,GPHN,ABL2,PRKCE,HSPA2,YME1L1,UBE2E2,SGK1,SMC3,ABCB4,NME7,GK5,EPHA3,SCP2,HELLS,CHD5,CSNK1G1,CDKL1,MOV10,HFM1,STK17B,VRK1,AK5,AFG1L,MAPK8,CCT8L2,CLPB,OLA1,HNRNPU,TTBK2,PMS1,ACTR1B,CDK14,CSNK1A1,PDK2,CMPK1,FKBP4,SCN8A,NEK6,SCYL2,DARS2,UBE2E3,UBE2R2,DGKD,STK31,PRKCI,VWA8,RUNX2,RPS6KA5,NME1,RPS6KB1,NUB…
GO:0032559	adenyl ribonucleotide binding	0.00406778	-5.50466	1535	269	0.100336	2681	17706	664618,744,23139,225,657,8476,79895,5291,5894,10575,349565,127602,10973,3796,6793,4646,344387,9943,92,3717,92797,80222,208,5597,23678,9928,5587,4140,10914,3416,10746,8833,2956,134526,32,9448,7444,10845,7190,8638,23113,5288,6788,64135,253430,814,2044,64848,25,1653,83694,23235,56155,4931,166378,3800,5705,55284,7535,1119,29089,56171,7084,23200,140609,23075,5001,5576,1770,3480,7334,51265,56997,4430,5…	HSP90AB4P,MPPED2,MAST2,ABCD2,BMPR1A,CDC42BPA,ATP8B4,PIK3CB,RAF1,CCT4,NMNAT3,DNAH14,ASCC3,KIF2A,STK10,MYO6,CDKL4,OXSR1,ACVR2A,JAK2,HELB,TARS2,AKT2,MAPK6,SGK3,KIF14,PRKD1,MARK3,PAPOLA,IDE,MAP3K2,GMPS,MSH6,ACOT12,ACACB,MAP4K4,VRK2,CLPX,HSP90B2P,OASL,CUL9,PIK3C2G,STK3,IFIH1,IPMK,CAMK4,EPHA5,YTHDC2,ABL1,DDX1,RPS6KL1,SIK2,TEX14,NVL,SPATA5,KIF5C,PSMC5,UBE2W,ZAP70,CHKA,UBE2T,DNAH7,TK2,ATP11B,NEK7,SWAP70,…
GO:1990939	ATP-dependent microtubule motor activity	0.00417125	-5.47954	44	14	0.00522193	2681	17706	79,659,556,149,928,100,000,000,000,000,000,000,000,000,000,000,000,000,000,000,000,000	DYNC2H1,KIF16B,KIF14,DNAH9,DYNC1H1,DNAH14,DYNC2LI1,DNAH7,DNAH10,KIF11,DNAH3,KIF20B,KIF5C,DYNC1I2
GO:0016301	kinase activity	0.00420016	-5.47263	774	144	0.0537113	2681	17706	5587,260425,5597,23678,6198,55277,4830,208,9475,92,3717,9943,6789,1740,9578,4750,344387,1195,9748,6793,2043,6885,5894,118672,1263,8476,657,5291,7272,8621,8317,23139,5564,7535,56155,7049,91419,10000,23235,51232,5128,83694,25,814,2932,2044,659,253430,5288,6788,8394,9031,5891,152110,6733,7006,285220,57787,7444,2045,2066,1739,9448,148738,10746,5747,6093,375298,132,4140,8491,8828,80216,440275,1152,113…	PRKD1,MAGI3,MAPK6,SGK3,RPS6KB1,FGGY,NME1,AKT2,ROCK2,ACVR2A,JAK2,OXSR1,STK4,DLG2,CDC42BPB,NEK1,CDKL4,CLK1,SLK,STK10,EPHA4,MAP3K7,RAF1,PSTK,PLK3,CDC42BPA,BMPR1A,PIK3CB,TTK,CDK13,CDC7,MAST2,PRKAB1,ZAP70,TEX14,TGFBR3,ATP23,AKT3,SIK2,CRIM1,CDK17,RPS6KL1,ABL1,CAMK4,GSK3B,EPHA5,BMPR2,IPMK,PIK3C2G,STK3,PIP5K1A,BAZ1B,MOK,NEK10,SRPK2,TEC,EPHA6,MARK4,VRK2,EPHA7,ERBB4,DLG1,MAP4K4,HJV,MAP3K2,PTK2,ROCK1,CERKL,…
GO:0045499	chemorepellent activity	0.00442076	-5.42144	27	10	0.00372995	2681	17706	204,597,232,376,719,000,000,000,000,000,000,000,000,000,000,000	EPHA7,SEMA3E,FLRT3,EFNA5,SEMA4G,SEMA3D,NRG3,SEMA3C,SEMA3A,SEMA6B
GO:0016160	amylase activity	0.00608567	-5.10182	6	4	0.00149198	2681	17706	280,279,278,277	AMY2B,AMY2A,AMY1C,AMY1B
GO:0042328	heparan sulfate N-acetylglucosaminyltransferase activity	0.00608567	-5.10182	6	4	0.00149198	2681	17706	64,579,934,821,322,100	NDST4,NDST3,EXT2,EXT1
GO:0042803	protein homodimerization activity	0.00627138	-5.07176	867	158	0.0589332	2681	17706	580,84440,2898,1803,919,301,1139,56947,222256,51100,63950,1007,8411,56034,2131,7026,3416,6456,2956,1052,6631,55163,22841,2066,1016,25801,341359,5713,392255,119,5825,6249,6925,5154,5444,5350,969,23380,23074,7042,8029,4289,38,83881,641,6793,9748,23456,6789,3156,225,7272,657,64388,58160,467,114088,3092,8736,3298,8898,79365,8452,80222,10516,2191,5788,7511,2948,9255,6741,83872,152007,1510,875,3275,832…	BARD1,RAB11FIP4,GRIK2,DPP4,CD247,ANXA1,CHRNA7,MFF,CDHR3,SH3GLB1,DMRTA2,CDH9,EEA1,PDGFC,EXT1,NR2F2,IDE,SH3GL2,MSH6,CEBPD,SNRPC,PNPO,RAB11FIP2,ERBB4,CDH18,GCA,SYT10,PSMD7,GDF6,ADD2,ABCD3,CLIP1,TCF4,PDGFA,PON1,PLN,CD69,SRGAP2,UHRF1BP1L,TGFB2,CUBN,MKLN1,ACAT1,MIXL1,BLM,STK10,SLK,ABCB10,STK4,HMGCR,ABCD2,TTK,BMPR1A,GREM2,NFE4,ATF3,TRIM9,HIP1,MYOM1,HSF2,MTMR2,BHLHE41,CUL3,TARS2,FBLN5,FAP,PTPRC,XPNPEP1,G…
GO:0008047	enzyme activator activity	0.00638136	-5.05437	521	100	0.0372995	2681	17706	57521,93663,11033,216,9779,60682,23232,653268,11138,23198,267012,26092,253260,64744,394,4331,8837,9882,729857,64333,94134,84986,4660,801,5062,9462,400966,84144,10144,5581,5894,1946,80728,23094,101060321,6002,54828,28984,130872,10718,8826,1894,9910,351,79890,102724862,51495,6789,116984,84173,54465,2764,350,9732,23380,6453,55789,5529,196513,4325,337,805,11080,10253,1123,9628,23216,483,9141,3267,414…	RPTOR,ARHGAP18,ADAP1,ALDH1A1,TBC1D5,SMAP1,TBC1D12,AGAP7P,TBC1D8,PSME4,DAOA,TOR1AIP1,RICTOR,SMAP2,ARHGAP5,MNAT1,CFLAR,TBC1D4,RGPD2,ARHGAP9,ARHGAP12,ARHGAP19,PPP1R12B,CALM1,PAK2,RASAL2,RGPD1,SYDE2,FAM13A,PRKCE,RAF1,EFNA5,ARHGAP39,SIPA1L3,TBC1D3G,RGS12,BCAS3,RGCC,AHSA2P,NRG3,IQGAP1,ECT2,RABGAP1L,APP,RIN3,TBC1D3I,HACD3,STK4,ARAP2,ELMOD3,ETAA1,GMFB,APOH,DOCK4,SRGAP2,ITSN1,DEPDC1B,PPP2R5E,DCP1B,MMP16,A…
GO:0000981	DNA-binding transcription factor activity, RNA polymerase II-specific	0.0067751	-4.9945	1600	277	0.10332	2681	17706	466,54856,100129543,7562,57862,199704,8553,7711,114991,7570,254251,6421,359948,23126,55810,7581,2309,57504,222696,2100,10308,2120,79830,79977,79800,6667,22835,5013,25909,6492,56956,440519,10608,168620,55145,2298,22992,6938,7291,7738,604,11169,196,5991,4603,84307,5090,2737,2637,51176,11107,9209,253782,51058,56242,3663,3097,55320,83439,440695,440515,10716,196528,26036,860,677,53335,4774,9202,200350…	ATF1,GON4L,ZNF730,ZNF708,ZNF410,ZNF585A,BHLHE40,ZNF155,ZNF618,ZNF22,LCORL,SFPQ,IRF2BP2,POGZ,FOXJ2,ZNF33A,FOXO3,MTA3,ZSCAN23,ESR2,ZNF267,ETV6,ZMYM1,GRHL2,CARF,SP1,ZFP30,OTX1,AHCTF1,SIM1,LHX9,ZNF724,MXD4,BHLHA15,THAP1,FOXD4,KDM2A,TCF12,TWIST1,ZNF184,BCL6,WDHD1,AHR,RFX3,MYBL1,ZNF397,PBX3,GLI3,GBX2,LEF1,PRDM5,LRRFIP2,CERS6,ZNF691,ZNF253,IRF5,HIVEP2,MIS18BP1,TCF7L1,ETV3L,ZNF506,TBR1,ARID2,ZNF451,RUNX2…
GO:0019207	kinase regulator activity	0.00688616	-4.97824	207	45	0.0167848	2681	17706	###############################################################################################################################################################################################################################################################	SPRED1,ELP4,STK3,WNK1,CCNG2,HEXIM1,STK4,ETAA1,GMFB,SPRED2,PKIB,H2AFY,SOCS5,EFNA5,AFAP1L2,DBF4,CDKN2B,CCNY,ANGPT4,PRKAR2A,CIB1,KAT2B,RGCC,NRG3,IQGAP1,SPDYA,CDKN2C,CCNL1,SPRY2,CCNYL2,PKIG,CALM1,PAK2,CCNG1,CDKN2D,RPTOR,ITSN1,TAOK3,MBIP,CCNYL3,CALM2,MNAT1,FAF1,GSKIP,PKIA
GO:0003682	chromatin binding	0.00690304	-4.97579	546	104	0.0387915	2681	17706	171023,170959,860,474,23310,26471,2959,26053,57697,64318,1488,6670,4775,8850,84515,2956,3010,5966,10463,23054,83990,4790,10891,4774,8320,2737,9869,54454,604,11169,7019,6777,4591,646817,55506,86,83439,80317,642636,473,10933,3006,8091,3192,6495,4821,11107,3720,25836,1653,221336,7153,7443,51176,9575,8358,9324,9960,9555,79977,4087,55818,254528,8353,1789,29089,26057,8357,54828,1745,10194,10499,8932,91…	ASXL1,ZNF431,RUNX2,ATOH1,NCAPD3,NUPR1,GTF2B,AUTS2,FANCM,NOC3L,CTBP2,SP3,NFATC3,KAT2B,MCM8,MSH6,HIST1H1T,REL,SLC30A9,NCOA6,BRIP1,NFKB1,PPARGC1A,NFIA,EOMES,GLI3,SETDB1,ATAD2B,BCL6,WDHD1,TFAM,STAT5B,TRIM37,SETSIP,H2AFY2,ACTL6A,TCF7L1,ZKSCAN3,RAD21L1,RERE,MORF4L1,HIST1H1C,HMGA2,HNRNPU,SIX1,NKX2-2,PRDM5,JARID2,NIPBL,DDX1,BEND6,TOP2A,VRK1,LEF1,CLOCK,HIST1H3B,HMGN3,USP3,H2AFY,GRHL2,SMAD2,KDM3A,MEIOB,HIS…
GO:0048019	receptor antagonist activity	0.00722492	-4.93022	33	11	0.00410295	2681	17706	1,004,634,881,004,630,000,000,000,000,000,000,000,000,000,000,000,000,000,000,000,000,000,000,000,000,000,000	MTRNR2L10,MTRNR2L9,MTRNR2L5,WFIKKN2,DKK2,MTRNR2L1,MTRNR2L8,MTRNR2L6,PXDN,ESR2,MTRNR2L2
GO:0003707	steroid hormone receptor activity	0.007362	-4.91142	56	16	0.00596792	2681	17706	2,908,702,551,176,210,000,000,000,000,000,000,000,000,000,000,000,000,000,000,000,000,000	NR3C1,NR2F1,LEF1,ESR2,NR2F2,ESRRG,PPARG,RORB,RARB,NR2E3,HNF4G,PGR,ESRRB,GPER1,NR5A2,PAQR8
GO:0015631	tubulin binding	0.00770489	-4.8659	338	68	0.0253637	2681	17706	27436,51119,3796,10128,8291,11345,55605,5423,57509,3064,54828,23139,65055,889,3799,9126,55219,115548,114327,1062,56896,7461,9928,135138,85459,8766,23394,9857,84643,60509,9585,4830,89795,57787,84557,10397,84140,9702,132851,1070,83544,54462,3832,1641,23172,55704,2697,9448,54617,10891,9141,114791,23499,161436,3800,6249,146057,55614,400954,84056,54820,675,286187,28981,5195,667,11075,4281	EML4,SBDS,KIF2A,LRPPRC,DYSF,GABARAPL2,KIF21A,POLB,MTUS1,HTT,BCAS3,MAST2,REEP1,KRIT1,KIF5B,SMC3,MACO1,FCHO2,EFHC1,CENPE,DPYSL5,CLIP2,KIF14,PACRG,CEP295,RAB11A,ADNP,CEP350,KIF2B,AGBL5,KIF20B,NME1,NAV3,MARK4,MAP1LC3A,NDRG1,FAM161A,CEP57,SPATA4,CETN3,DNAL1,CCSER2,KIF11,DCX,ABRAXAS2,CCDC88A,GJA1,MAP4K4,INO80,PPARGC1A,PDCD5,TUBGCP5,MACF1,EML5,KIF5C,CLIP1,TTBK2,KIF16B,EML6,KATNAL1,NDE1,BRCA2,PPP1R42,IFT…
GO:0008179	adenylate cyclase binding	0.007872	-4.84444	13	6	0.00223797	2681	17706	94,951,048,680,194,700,000,000	AKAP5,CAP2,CALM1,AKAP6,CALM2,RAF1
GO:0046966	thyroid hormone receptor binding	0.0078807	-4.84334	29	10	0.00372995	2681	17706	3,275,221,037,932,460,000,000,000,000,000,000,000,000,000	PRMT2,JMJD1C,HMGN3,TACC1,MED13,NCOA6,TAF11,GTF2B,OASL,NCOA3
GO:0045505	dynein intermediate chain binding	0.0078807	-4.84334	29	10	0.00372995	2681	17706	6,361,770,796,591,270,000,000,000,000,000,000,000,000,000,000	BICD1,DNAH9,DYNC2H1,DNAH14,DYNC1H1,DNAH10,DNAH3,BAG3,HTT,DNAH7
GO:0003730	mRNA 3'-UTR binding	0.00790271	-4.84055	91	23	0.00857889	2681	17706	1,094,970,732,336,910,000,000,000,000,000,000,000,000,000,000,000,000,000,000,000,000,000,000,000,000,000,000,000,000,000,000,000,000,000,000,000	HNRNPA0,TIAL1,PUM2,CRYZ,CPEB1,CPEB4,RBMS3,HNRNPA2B1,ZFP36L1,IGF2BP2,IGF2BP1,LARP1,MIR21,TARDBP,PABPC4,IGF2BP3,PABPC4L,TIA1,RC3H1,CPEB2,HNRNPU,FXR1,RPL5
GO:0050811	GABA receptor binding	0.00868942	-4.74565	17	7	0.00261097	2681	17706	113,452,565,949,523,000,000,000,000,000,000	GABARAPL2,GABRG1,AKAP5,GABARAPL3,PPP2CA,LHFPL4,TRAK1
GO:0044213	intronic transcription regulatory region DNA binding	0.00868942	-4.74565	17	7	0.00261097	2681	17706	604,329,823,211,104,000,000,000,000,000,000	BCL6,HSF2,ZC3H4,NCOA2,GRHL2,NOTO,SMYD3
GO:0001161	intronic transcription regulatory region sequence-specific DNA binding	0.00868942	-4.74565	17	7	0.00261097	2681	17706	329,823,211,604,799,000,000,000,000,000,000	HSF2,ZC3H4,BCL6,GRHL2,NOTO,SMYD3,NCOA2
GO:0061629	RNA polymerase II-specific DNA-binding transcription factor binding	0.00872225	-4.74188	277	57	0.0212607	2681	17706	123016,10499,1407,10891,8638,2288,9969,10463,10438,23054,54828,23426,129880,1488,2959,57708,4792,8202,6882,10716,307,811,9324,6801,55818,3275,92140,83881,6875,6667,84193,171023,51176,5933,8031,221037,2932,9325,5925,57504,6867,5468,10270,11124,8554,5915,2958,79365,135112,23081,6777,7158,93986,27086,55791,8320,8553	TTC8,NCOA2,CRY1,PPARGC1A,OASL,FKBP4,MED13,SLC30A9,C1D,NCOA6,BCAS3,GRIP1,BBS5,CTBP2,GTF2B,MIER1,NFKBIA,NCOA3,TAF11,TBR1,ANXA4,CALR,HMGN3,STRN,KDM3A,PRMT2,MTDH,MIXL1,TAF4B,SP1,SETD3,ASXL1,LEF1,RBL1,NCOA4,JMJD1C,GSK3B,TRIP4,RB1,MTA3,TACC1,PPARG,AKAP8,FAF1,PIAS1,RARB,GTF2A2,BHLHE41,NCOA7,KDM4C,STAT5B,TP53BP1,FOXP2,FOXP1,LRIF1,EOMES,BHLHE40
GO:0001228	DNA-binding transcription activator activity, RNA polymerase II-specific	0.00898813	-4.71185	439	85	0.0317046	2681	17706	467,9988,2494,22926,4212,4208,26257,3298,466,3174,10002,10725,51043,23036,2309,89884,55810,5080,23314,4802,4205,359948,83881,5324,4609,6667,9575,79800,79977,4087,2120,6096,7545,64764,22806,5459,6938,4990,8092,168620,22887,7071,2908,3234,23435,10923,5013,2737,8320,5090,4603,6777,7029,6925,2297,3217,3169,2104,8091,6495,3663,2115,100288687,51176,6659,2637,2103,860,474,6473,10716,5241,4781,1997,5083,…	ATF3,DMTF1,NR5A2,ATF6,MEIS2,MEF2C,NKX2-8,HSF2,ATF1,HNF4G,NR2E3,NFAT5,ZBTB7B,ZNF292,FOXO3,LHX4,FOXJ2,PAX6,SATB2,NFYC,MEF2A,IRF2BP2,MIXL1,PLAG1,MYC,SP1,CLOCK,CARF,GRHL2,SMAD2,ETV6,RORB,ZIC1,CREB3L2,IKZF3,POU4F3,TCF12,SIX6,ALX1,BHLHA15,FOXJ3,KLF10,NR3C1,HOXD8,TARDBP,SUB1,OTX1,GLI3,EOMES,PBX3,MYBL1,STAT5B,TFDP2,TCF4,FOXD1,HOXB7,FOXA1,ESRRG,HMGA2,SIX1,IRF5,ETV1,DUX4,LEF1,SOX4,GBX2,ESRRB,RUNX2,ATOH1,SH…
GO:0030234	enzyme regulator activity	0.009299	-4.67785	1035	184	0.0686311	2681	17706	483,6197,331,4659,91272,10253,1123,9628,23216,11146,11124,5529,5519,4325,6125,337,51562,51400,6453,5599,5627,1032,51176,7035,391253,7813,23365,9353,51050,200734,8853,9681,117289,27329,10213,5922,1793,65125,5527,245711,1122,395,64215,151242,10926,26051,11142,801,5062,9020,9882,8837,153769,94134,4660,84986,22999,653268,51527,11138,267012,51347,253260,4331,93663,57521,11033,900,60682,84173,54465,276…	ATP1B3,RPS6KA3,XIAP,PPP1R12A,BOD1,SPRY2,CHN1,RGS6,TBC1D1,GLMN,FAF1,PPP2R5E,PPP2R1B,MMP16,RPL5,APOA4,MBIP,PPME1,ITSN1,MAPK8,PROS1,CDKN2D,LEF1,TFPI,SPINT4,EVI5,ARHGEF12,SLIT2,PI15,SPRED2,ASAP2,DEPDC5,TAGAP,ANGPTL3,PSMD14,RASA2,DOCK1,WNK1,PPP2R5C,SPDYA,CHML,ARHGAP6,DNAJC1,PPP1R1C,DBF4,PPP1R16B,PKIG,CALM1,PAK2,MAP3K14,TBC1D4,CFLAR,SH3RF2,ARHGAP12,PPP1R12B,ARHGAP19,RIMS1,AGAP7P,GSKIP,TBC1D8,DAOA,TAOK3…
GO:0001216	DNA-binding transcription activator activity	0.00952617	-4.65371	440	85	0.0317046	2681	17706	3663,6495,8091,2104,3169,6659,51176,2637,100288687,2115,4603,5090,8320,2737,3217,2297,6925,6777,7029,6239,1052,2004,4775,1749,5083,1997,4790,1316,4774,5966,64919,474,860,2103,4781,5241,6473,10716,55810,5080,89884,2309,23036,51043,359948,4205,4802,23314,22926,2494,9988,467,10725,10002,3174,466,3298,26257,4212,4208,8092,168620,4990,6938,5013,23435,10923,3234,7071,22887,2908,79977,4087,79800,4609,95…	IRF5,SIX1,HMGA2,ESRRG,FOXA1,SOX4,LEF1,GBX2,DUX4,ETV1,MYBL1,PBX3,EOMES,GLI3,HOXB7,FOXD1,TCF4,STAT5B,TFDP2,RREB1,CEBPD,ELK3,NFATC3,DLX5,PAX9,ELF1,NFKB1,KLF6,NFIA,REL,BCL11B,ATOH1,RUNX2,ESRRB,NFIB,PGR,SHOX,TBR1,FOXJ2,PAX6,LHX4,FOXO3,ZNF292,ZBTB7B,IRF2BP2,MEF2A,NFYC,SATB2,ATF6,NR5A2,DMTF1,ATF3,NFAT5,NR2E3,HNF4G,ATF1,HSF2,NKX2-8,MEIS2,MEF2C,ALX1,BHLHA15,SIX6,TCF12,OTX1,TARDBP,SUB1,HOXD8,KLF10,FOXJ3,NR…
GO:0042802	identical protein binding	0.00984937	-4.62035	1737	297	0.11078	2681	17706	84440,2898,1803,301,23417,6092,56947,222256,56034,63950,51100,7026,2131,6456,55163,6631,2066,5108,25801,64081,80856,1060,392255,119,23204,5825,5033,55617,56006,2762,1364,4193,8029,4289,38,60491,6885,641,2043,9748,23456,6857,25939,6789,9788,3064,3156,7272,2746,64388,23435,3799,114088,98,8736,3092,115548,3298,79365,283742,10516,2191,4830,7681,7511,60485,2948,7174,1510,7188,94033,196527,10716,1670,1…	RAB11FIP4,GRIK2,DPP4,ANXA1,MLYCD,ROBO2,MFF,CDHR3,PDGFC,DMRTA2,SH3GLB1,NR2F2,EXT1,SH3GL2,PNPO,SNRPC,ERBB4,PCM1,GCA,PBLD,LNPK,CENPC,GDF6,ADD2,ARL6IP1,ABCD3,P4HA1,TASP1,SMG9,GMDS,CLDN4,MDM2,CUBN,MKLN1,ACAT1,NIF3L1,MAP3K7,BLM,EPHA4,SLK,ABCB10,SYT1,SAMHD1,STK4,MTSS1,HTT,HMGCR,TTK,GLUD1,GREM2,TARDBP,KIF5B,TRIM9,ACYP2,MYOM1,HIP1,FCHO2,HSF2,BHLHE41,FAM98B,FBLN5,FAP,NME1,MKRN3,XPNPEP1,SAV1,GSTM4,TPP2,CTSE…
GO:0070717	poly-purine tract binding	0.0102476	-4.58071	30	10	0.00372995	2681	17706	11,325,179,882,631,000,000,000,000,000,000,000,000,000,000,000	LARP4,ZC3H14,ATXN1,HNRNPU,RBMS3,TIA1,DDX1,PABPC4L,PABPC4,PNPT1
GO:0032553	ribonucleotide binding	0.0111197	-4.49904	1898	322	0.120104	2681	17706	4830,80224,6198,55636,394,9475,84643,1062,260425,1107,79009,55567,25788,3093,8892,2770,6016,2746,55733,1263,118672,3799,10056,196385,8317,7272,8621,5965,4750,9578,113,9748,57205,1195,23456,4438,25939,6789,6885,6729,641,2043,5906,5128,2932,5861,659,1106,5825,257218,9778,8654,157777,5095,10000,2066,55163,9693,10350,83990,2045,132,57697,5747,6093,51552,4522,441250,9031,5891,1261,8394,285220,57787,70…	NME1,NUBPL,RPS6KB1,CHD7,ARHGAP5,ROCK2,KIF2B,CENPE,MAGI3,CHD3,DDX50,DNAH3,RAD54B,UBE2K,EIF2B2,GNAI1,RIT1,GLUD1,HHAT,PLK3,PSTK,KIF5B,FARSB,DNAH10,CDC7,TTK,CDK13,RECQL,NEK1,CDC42BPB,ADCY7,SLK,ATP10D,CLK1,ABCB10,MSH4,SAMHD1,STK4,MAP3K7,SRP54,BLM,EPHA4,RAP1A,CDK17,GSK3B,RAB1A,BMPR2,CHD2,ABCD3,SHPRH,KIAA0232,PDE5A,MCMDC2,PCCA,AKT3,ERBB4,PNPO,RAPGEF2,ABCA9,BRIP1,EPHA7,ADK,FANCM,PTK2,ROCK1,RAB14,MTHFD1,T…
GO:0035639	purine ribonucleoside triphosphate binding	0.0113099	-4.48207	1817	309	0.115256	2681	17706	64225,64135,253430,3845,55669,2044,64848,814,57381,25,83694,10767,1653,23235,79785,3800,166378,10376,56155,4931,55284,5705,7535,10914,3416,4140,134526,8833,2956,10746,9448,32,7190,8638,7444,10845,23113,2773,6788,382,5288,2977,3717,8766,92797,92,80222,208,23678,5870,5597,23682,9364,9928,5587,5908,664618,5862,23139,225,79895,5291,8476,657,349565,10575,127602,10973,5894,3796,4646,6793,344387,9943,40…	ATL2,IFIH1,IPMK,KRAS,MFN1,EPHA5,YTHDC2,CAMK4,RHOJ,ABL1,RPS6KL1,HBS1L,DDX1,SIK2,RERGL,KIF5C,SPATA5,TUBA1B,TEX14,NVL,UBE2W,PSMC5,ZAP70,PAPOLA,IDE,MARK3,ACOT12,GMPS,MSH6,MAP3K2,MAP4K4,ACACB,HSP90B2P,OASL,VRK2,CLPX,CUL9,GNAI3,STK3,ARF6,PIK3C2G,GUCY1A2,JAK2,RAB11A,HELB,ACVR2A,TARS2,AKT2,SGK3,RAB6A,MAPK6,RAB38,RAB28,KIF14,PRKD1,RAP1B,HSP90AB4P,RAB2A,MAST2,ABCD2,ATP8B4,PIK3CB,CDC42BPA,BMPR1A,NMNAT3,CCT4…
GO:0061659	ubiquitin-like protein ligase activity	0.0117105	-4.44727	230	48	0.0179038	2681	17706	55120,57691,9354,197131,10299,51666,54467,51665,56888,26036,10075,868,57162,64839,90025,29951,330,154214,9666,57154,84937,267,115290,151112,54778,3093,115426,331,23304,153769,9148,80196,4591,11060,57161,27246,83737,257218,149041,8554,8945,23077,6500,64750,11237,55167,4193,130507	FANCL,KIAA1586,UBE4A,UBR1,MARCH6,ASB4,ANKIB1,ASB1,KCMF1,ZNF451,HUWE1,CBLB,PELI1,FBXL17,UBE3D,PDZRN4,BIRC3,RNF217,DZIP3,SMURF1,ZNRF1,AMFR,FBXO17,ZSWIM2,RNF111,UBE2K,UHRF2,XIAP,UBR2,SH3RF2,NEURL1,RNF34,TRIM37,WWP2,PELI2,RNF115,ITCH,SHPRH,RC3H1,PIAS1,BTRC,MYCBP2,SKP1,SMURF2,RNF24,MSL2,MDM2,UBR3
GO:0019901	protein kinase binding	0.0117369	-4.44502	652	120	0.0447594	2681	17706	10603,10746,5747,8850,6456,245711,5066,9886,56940,7187,55704,3832,1641,1488,7444,10783,25793,1030,51378,1739,2697,22841,5728,133396,200734,919,53335,10019,1915,22995,161742,55607,65125,10716,868,2932,659,143384,805,11124,9175,5569,1032,7153,26271,7443,25,51400,57381,56155,26608,119,6197,1000,4659,11016,5140,26960,10611,51339,5564,10253,84612,8621,28984,10718,8826,51684,664618,1031,3685,5894,1407,…	SH2B2,MAP3K2,PTK2,KAT2B,SH3GL2,SPDYA,PAM,RHOBTB1,DUSP22,TRAF3,CCDC88A,KIF11,DCX,CTBP2,VRK2,NEK6,FBXO7,CDKN2B,ANGPT4,DLG1,GJA1,RAB11FIP2,PTEN,IL31RA,SPRED2,CD247,BCL11A,SH2B3,EEF1A1,CEP152,SPRED1,PPP1R9A,WNK1,TBR1,CBLB,GSK3B,BMPR2,CACUL1,CALM2,FAF1,MAP3K13,PKIA,CDKN2D,TOP2A,FBXO5,VRK1,ABL1,PPME1,RHOJ,TEX14,TBL2,ADD2,RPS6KA3,CDH2,PPP1R12A,ATF7,PDE3B,NBEA,PDLIM5,DACT1,PRKAB1,SPRY2,PARD6B,CDK13,RGCC,…
GO:0008239	dipeptidyl-peptidase activity	0.0120328	-4.42012	14	6	0.00223797	2681	17706	18,041,027,957,628,100,000,000,000	DPP6,PRSS16,DPP10,DPP4,PRCP,FAP
GO:0017076	purine nucleotide binding	0.0121688	-4.40888	1895	321	0.119731	2681	17706	72,6850,5062,58,2643,5144,80216,1152,140739,8491,171389,5588,9927,54822,9585,27183,10097,8647,79861,7334,51265,56997,4430,55500,6301,55605,2983,7846,1119,29089,56171,50940,7084,23200,140609,23075,5001,5576,1770,3480,1456,55811,83479,55902,10079,387496,6197,122481,54454,348980,79659,55614,84056,1778,55760,10827,9175,23683,4081,5567,84790,64901,80205,50485,490,5890,89978,10890,115,7153,89795,9874,1…	ACTG2,SYK,PAK2,ACTA1,GCH1,PDE4D,ALPK1,CKB,UBE2F,MAP4K3,NLRP6,PRKCQ,MFN2,TRPM7,KIF20B,VPS4A,ACTR2,ABCB11,TUBAL3,UBE2N,CDKL3,COQ8A,MYO1B,ETNK1,SARS,KIF21A,GUCY1B1,TUBA1A,CHKA,UBE2T,DNAH7,PDE11A,TK2,ATP11B,NEK7,SWAP70,ORC5,PRKAR2A,DNAH9,IGF1R,CSNK1G3,ADCY10,DDX59,ACSS2,ATP9A,RASL11A,RPS6KA3,AK7,ATAD2B,HCN1,DYNC2H1,KIF16B,KATNAL1,DYNC1H1,DHX32,FAM114A2,MAP3K13,PRKD3,MAB21L1,PRKACB,TUBA1C,RANBP17,CHD9…
GO:0003712	transcription coregulator activity	0.0122182	-4.40483	563	105	0.0391645	2681	17706	9325,5925,57504,1810,5468,5074,25937,10553,2100,4205,9734,79718,9457,4802,29842,51412,8031,10848,7158,22926,1991,8553,9124,467,5915,79365,51053,8464,135112,4212,3298,54856,10608,8092,4848,7994,51684,23426,7025,57594,10499,57492,10923,29915,56956,23389,92140,84193,1789,863,9792,6760,23741,6882,8091,3192,4821,473,3146,8554,1653,221336,55509,6659,23613,25,5195,10138,676,11244,51460,23543,2958,86,799…	TRIP4,RB1,MTA3,DR1,PPARG,PAWR,WWTR1,HTATIP2,ESR2,MEF2A,HDAC9,TBL1XR1,FHL5,NFYC,TFCP2L1,ACTL6B,NCOA4,PPP1R13L,TP53BP1,ATF6,ELANE,BHLHE40,PDLIM1,ATF3,RARB,BHLHE41,GMNN,SUPT3H,NCOA7,MEIS2,HSF2,GON4L,MXD4,ALX1,CNOT2,KAT6A,SUFU,GRIP1,NR2F1,HOMEZ,NCOA2,ARID1B,SUB1,HCFC2,LHX9,MED13L,MTDH,SETD3,DNMT3B,CBFA2T3,SERTAD2,SS18,EID1,TAF11,HMGA2,HNRNPU,NKX2-2,RERE,HMGB1,PIAS1,DDX1,BEND6,BATF3,SOX4,ZMYND8,ABL1,P…
GO:0003777	microtubule motor activity	0.0122747	-4.40021	84	21	0.0078329	2681	17706	555,673,796,380,055,000,000,000,000,000,000,000,000,000,000,000,000,000,000,000,000,000,000,000,000,000,000,000,000,000,000,000	DNAH3,KIF2A,KIF5C,KIF16B,KIF14,CENPE,DYNC2H1,DYNC2LI1,DYNC1H1,KIF21A,KIF11,DNAH10,DNAH7,KIF2B,DYNC1I2,KIF20B,DNAH9,SMC3,KIF5B,DNAH14,APPBP2
GO:0035514	DNA demethylase activity	0.0122992	-4.39822	4	3	0.00111899	2681	17706	884,622,112,079,068	ALKBH1,ALKBH3,FTO
GO:0005004	GPI-linked ephrin receptor activity	0.0125018	-4.38188	7	4	0.00149198	2681	17706	2,042,204,520,442,040	EPHA3,EPHA7,EPHA5,EPHA4
GO:0070728	leucine binding	0.0125018	-4.38188	7	4	0.00149198	2681	17706	27,462,724,423,304,100,000	GLUD1,SESN1,UBR2,UBR1
GO:0098821	BMP receptor activity	0.0125018	-4.38188	7	4	0.00149198	2681	17706	148738,659,657,92	HJV,BMPR2,BMPR1A,ACVR2A
GO:0008017	microtubule binding	0.0126979	-4.36632	248	51	0.0190228	2681	17706	84557,3796,51119,57787,27436,89795,10397,10128,11345,9702,84140,8291,5423,55605,132851,1070,23172,55704,3832,1641,54462,57509,23139,889,9448,65055,3799,55219,3800,161436,115548,114791,23499,9928,55614,7461,146057,6249,56896,1062,54820,85459,84056,400954,9857,8766,9585,84643,667,5195,4281	MAP1LC3A,KIF2A,SBDS,MARK4,EML4,NAV3,NDRG1,LRPPRC,GABARAPL2,CEP57,FAM161A,DYSF,POLB,KIF21A,SPATA4,CETN3,ABRAXAS2,CCDC88A,KIF11,DCX,CCSER2,MTUS1,MAST2,KRIT1,MAP4K4,REEP1,KIF5B,MACO1,KIF5C,EML5,FCHO2,TUBGCP5,MACF1,KIF14,KIF16B,CLIP2,TTBK2,CLIP1,DPYSL5,CENPE,NDE1,CEP295,KATNAL1,EML6,CEP350,RAB11A,KIF20B,KIF2B,DST,PEX14,MID1
GO:0061980	regulatory RNA binding	0.0127695	-4.3607	40	12	0.00447594	2681	17706	2,336,987,178,978,220,000,000,000,000,000,000,000,000,000,000,000,000,000,000,000,000	PUM2,PNPT1,MATR3,TUT4,AGO3,DICER1,MBD2,HIF1A-AS2,HNRNPA2B1,RC3H1,NEAT1,FAM172A
GO:0000166	nucleotide binding	0.0138135	-4.28211	2133	358	0.133532	2681	17706	5747,200558,6093,132,1488,57697,83990,2045,2066,9693,10350,58472,55163,152110,6733,6697,23409,7006,57787,285220,4522,441250,51552,8394,1261,9031,5891,5861,2932,1106,2762,23408,659,5128,5906,5095,10000,8654,157777,9778,257218,5980,1429,5825,8621,7272,8317,3156,5965,10056,84883,9531,196385,55733,7296,3799,118672,11112,1263,2746,6729,2043,28965,641,6885,4438,6789,25939,113,9578,4750,57205,1195,9748,…	PTK2,APLF,ROCK1,ADK,CTBP2,FANCM,BRIP1,EPHA7,ERBB4,RAPGEF2,ABCA9,SQOR,PNPO,NEK10,SRPK2,SPR,SIRT4,TEC,MARK4,EPHA6,MTHFD1,TYW1B,RAB14,PIP5K1A,CNGA3,BAZ1B,MOK,RAB1A,GSK3B,CHD2,GMDS,SIRT5,BMPR2,CDK17,RAP1A,PCCA,AKT3,PDE5A,MCMDC2,KIAA0232,SHPRH,REV3L,CRYZ,ABCD3,CDK13,TTK,CDC7,HMGCR,RECQL,FARSB,AIFM2,BAG3,DNAH10,HHAT,TXNRD1,KIF5B,PSTK,HIBADH,PLK3,GLUD1,SRP54,EPHA4,SLC27A6,BLM,MAP3K7,MSH4,STK4,SAMHD1,ADC…
GO:0060589	nucleoside-triphosphatase regulator activity	0.0138511	-4.27939	347	68	0.0253637	2681	17706	889,10144,23094,80728,101060321,9531,8826,130872,6002,79890,102724862,1894,9910,51495,84173,116984,9732,9532,11033,93663,60682,9779,216,11138,653268,23232,22999,394,64744,26092,9882,84986,94134,64333,729857,9462,400966,84144,9693,64215,395,54431,9743,143872,396,1122,125058,5922,1793,23365,6654,7813,117289,9681,8853,9353,23380,29899,132864,55789,5350,9628,1123,11080,23216,483,414189,3267	KRIT1,FAM13A,SIPA1L3,ARHGAP39,TBC1D3G,BAG3,IQGAP1,AHSA2P,RGS12,RIN3,TBC1D3I,ECT2,RABGAP1L,HACD3,ELMOD3,ARAP2,DOCK4,BAG2,ADAP1,ARHGAP18,SMAP1,TBC1D5,ALDH1A1,TBC1D8,AGAP7P,TBC1D12,RIMS1,ARHGAP5,SMAP2,TOR1AIP1,TBC1D4,ARHGAP19,ARHGAP12,ARHGAP9,RGPD2,RASAL2,RGPD1,SYDE2,RAPGEF2,DNAJC1,ARHGAP6,DNAJC10,ARHGAP32,ARHGAP42,ARHGDIA,CHML,TBC1D16,RASA2,DOCK1,ARHGEF12,SOS1,EVI5,TAGAP,DEPDC5,ASAP2,SLIT2,SRGAP2,G…
GO:1901265	nucleoside phosphate binding	0.0141685	-4.25674	2134	358	0.133532	2681	17706	140739,8491,171389,5144,80216,1152,2643,58,72,6850,5062,3930,79861,8647,27183,10097,5588,89884,9927,54822,9585,55605,2983,2328,6301,56997,4430,55500,7334,1738,51265,3480,1407,729458,5001,1770,5576,23200,23075,140609,29089,7846,1119,56171,22978,50940,7084,84056,1778,10827,55760,79659,55614,10079,387496,6197,122481,348980,54454,1456,55811,55902,83479,7153,89978,10890,115,64901,84790,50485,80205,490…	UBE2F,MAP4K3,NLRP6,PDE4D,ALPK1,CKB,GCH1,ACTA1,ACTG2,SYK,PAK2,LBR,TUBAL3,ABCB11,VPS4A,ACTR2,PRKCQ,LHX4,MFN2,TRPM7,KIF20B,KIF21A,GUCY1B1,FMO3,SARS,COQ8A,MYO1B,ETNK1,UBE2N,DLD,CDKL3,IGF1R,CRY1,MBD3L2B,ORC5,DNAH9,PRKAR2A,ATP11B,SWAP70,NEK7,UBE2T,TUBA1A,CHKA,DNAH7,NT5C2,PDE11A,TK2,KATNAL1,DYNC1H1,FAM114A2,DHX32,DYNC2H1,KIF16B,ATP9A,RASL11A,RPS6KA3,AK7,HCN1,ATAD2B,CSNK1G3,ADCY10,ACSS2,DDX59,TOP2A,DPH6,…
GO:0032555	purine ribonucleotide binding	0.0142614	-4.2502	1882	318	0.118612	2681	17706	55733,3799,1263,118672,2746,8621,7272,8317,5965,10056,196385,4438,6789,25939,9578,113,4750,9748,23456,1195,57205,6729,2043,641,6885,80224,6198,4830,55636,84643,9475,394,1107,79009,1062,260425,2770,8892,3093,6016,25788,55567,83990,2045,2066,10350,9693,5747,6093,132,57697,4522,51552,8394,1261,5891,9031,152110,6733,7006,57787,285220,5128,5906,5861,2932,1106,659,9778,257218,5825,5095,10000,8654,15777…	HHAT,KIF5B,PLK3,PSTK,GLUD1,CDK13,TTK,CDC7,RECQL,FARSB,DNAH10,MSH4,STK4,SAMHD1,CDC42BPB,ADCY7,NEK1,SLK,ABCB10,CLK1,ATP10D,SRP54,EPHA4,BLM,MAP3K7,NUBPL,RPS6KB1,NME1,CHD7,KIF2B,ROCK2,ARHGAP5,CHD3,DDX50,CENPE,MAGI3,GNAI1,EIF2B2,UBE2K,RIT1,RAD54B,DNAH3,BRIP1,EPHA7,ERBB4,ABCA9,RAPGEF2,PTK2,ROCK1,ADK,FANCM,MTHFD1,RAB14,PIP5K1A,CNGA3,MOK,BAZ1B,NEK10,SRPK2,TEC,MARK4,EPHA6,CDK17,RAP1A,RAB1A,GSK3B,CHD2,BMPR…
GO:0017016	Ras GTPase binding	0.0146642	-4.22234	430	82	0.0305856	2681	17706	56990,8826,163486,101060321,9699,440107,636,10519,9732,10152,57589,26084,57480,51735,25924,9578,9910,1894,102724862,79890,9475,23077,5586,22999,23232,11138,23603,9779,2059,400966,55770,8936,5062,50618,729857,339005,9882,121512,26297,1434,23268,10640,6093,1122,7514,396,647135,23580,10260,201627,9693,22841,10397,153,7813,84440,6654,23365,114793,85440,1793,51194,10787,125058,64901,6655,10602,6764,59…	CDC42SE2,IQGAP1,DENND1B,TBC1D3G,RIMS2,PLEKHG7,BICD1,CIB1,DOCK4,ABI2,RIC1,ARHGEF26,PLEKHG1,RAPGEF6,MYRIP,CDC42BPB,RABGAP1L,ECT2,TBC1D3I,RIN3,ROCK2,MYCBP2,PKN2,RIMS1,TBC1D12,TBC1D8,CORO1C,TBC1D5,EPS8,RGPD1,EXOC2,WASF1,PAK2,ITSN2,RGPD2,WHAMMP3,TBC1D4,FGD4,SERGEF,CSE1L,DNMBP,EXOC5,ROCK1,CHML,XPO1,ARHGDIA,SRGAP2B,CDC42EP4,DENND4A,DENND6A,RAPGEF2,RAB11FIP2,NDRG1,ADRB1,EVI5,RAB11FIP4,SOS1,ARHGEF12,FMNL2…
GO:0035091	phosphatidylinositol binding	0.0154944	-4.16728	245	50	0.0186498	2681	17706	9873,55353,8411,5288,29934,6857,10979,4430,26751,116984,9743,129531,889,56288,28966,8826,949,57231,5286,55704,129880,163486,55204,79666,64333,128869,80196,55614,157807,9765,64089,3092,29091,3709,115548,23174,9265,341359,399979,58533,117583,114882,23161,23678,9372,11033,89869,6643,150684,57158	FCHSD2,LAPTM4B,EEA1,PIK3C2G,SNX12,SYT1,FERMT2,MYO1B,SH3YL1,ARAP2,ARHGAP32,MITD1,KRIT1,PARD3,SNX24,IQGAP1,SCARB1,SNX14,PIK3C2A,CCDC88A,BBS5,DENND1B,GOLPH3L,PLEKHF2,ARHGAP9,PIGU,RNF34,KIF16B,CLVS1,ZFYVE16,SNX16,HIP1,STXBP6,ITPR2,FCHO2,ZCCHC14,CYTH3,SYT10,SNX19,SNX6,PARD3B,OSBPL8,SNX13,SGK3,ZFYVE9,ADAP1,PLCZ1,SNX2,COMMD1,JPH2
GO:0051539	4 iron, 4 sulfur cluster binding	0.0156262	-4.15881	41	12	0.00447594	2681	17706	54901,1763,122961,48,6390,55253,83990,80224,5558,27247,5980,441250	CDKAL1,DNA2,ISCA2,ACO1,SDHB,TYW1,BRIP1,NUBPL,PRIM2,NFU1,REV3L,TYW1B
GO:0030547	receptor inhibitor activity	0.0156262	-4.15881	41	12	0.00447594	2681	17706	7,837,100,463,482,210,000,000,000,000,000,000,000,000,000,000,000,000,000,000,000,000,000,000,000,000,000,000,000,000	PXDN,MTRNR2L6,ESR2,MTRNR2L2,MTRNR2L5,MTRNR2L10,MTRNR2L9,LYPD6,DKK2,WFIKKN2,MTRNR2L1,MTRNR2L8
GO:0017048	Rho GTPase binding	0.016247	-4.11985	178	38	0.0141738	2681	17706	8,936,506,220,592,900,000,000,000,000,000,000,000,000,000,000,000,000,000,000,000,000,000,000,000,000,000,000,000,000,000,000,000,000,000,000,000,000,000,000,000,000,000,000,000,000,000,000,000,000,000,000,000,000,000,000,000,000,000,000	WASF1,PAK2,EPS8,STXBP6,FGD4,PARD6B,FARP2,DNMBP,FGD6,ITSN2,WHAMMP3,ARHGEF3,PKN2,CORO1C,ROCK2,SOS2,CDC42EP3,ITSN1,SRGAP2,ABI2,ARHGEF26,ARHGEF12,SOS1,DOCK4,ECT2,NCKAP1,CDC42BPB,FMNL2,PLEKHG1,DOCK7,DOCK1,ARHGDIA,SRGAP2B,CDC42EP4,ROCK1,IQGAP1,CDC42SE2,PLEKHG7
GO:0005522	profilin binding	0.0164906	-4.10497	11	5	0.00186498	2681	17706	30,645,146,655,740,200,000,000	HTT,EVL,ENAH,PCLO,WIPF1
GO:0000900	translation repressor activity, mRNA regulatory element binding	0.0175266	-4.04403	15	6	0.00223797	2681	17706	5,124,713,286,440,090,000,000,000,000,000	PAIP2,CPEB2,PAIP2B,DHFR,CPEB1,CPEB4
GO:0031267	small GTPase binding	0.0183364	-3.99887	446	84	0.0313316	2681	17706	5586,23232,22999,5830,11138,23603,23077,9475,9779,55770,8936,5062,2059,400966,9882,121512,26297,1434,23268,50618,729857,339005,163486,101060321,56990,8826,9699,440107,636,10519,5894,10152,57589,26084,9732,25924,9910,1894,9578,102724862,79890,57480,51735,64901,6655,10602,5906,6764,79961,6453,23380,23312,79778,29091,55614,84612,9855,55785,23216,23085,50650,396,7514,23580,647135,10640,6093,1122,2016…	PKN2,TBC1D12,RIMS1,PEX5,TBC1D8,CORO1C,MYCBP2,ROCK2,TBC1D5,EXOC2,WASF1,PAK2,EPS8,RGPD1,TBC1D4,FGD4,SERGEF,CSE1L,DNMBP,ITSN2,RGPD2,WHAMMP3,DENND1B,TBC1D3G,CDC42SE2,IQGAP1,RIMS2,PLEKHG7,BICD1,CIB1,RAF1,ABI2,RIC1,ARHGEF26,DOCK4,MYRIP,RABGAP1L,ECT2,CDC42BPB,TBC1D3I,RIN3,PLEKHG1,RAPGEF6,RANBP17,SOS2,CDC42EP3,RAP1A,ST5,DENND2D,ITSN1,SRGAP2,DMXL2,MICALL2,STXBP6,KIF16B,PARD6B,FARP2,FGD6,TBC1D1,ERC1,ARHGEF…
GO:0017124	SH3 domain binding	0.0187509	-3.97651	130	29	0.0108169	2681	17706	2697,25,395,2530,7456,83699,55740,6868,2060,22941,4036,10744,84632,9495,55680,2876,64397,80230,84665,51466,868,7405,1793,9101,6654,219670,10152,9732,5782	GJA1,ABL1,ARHGAP6,FUT8,WIPF1,SH3BGRL2,ENAH,ADAM17,EPS15,SHANK2,LRP2,PTTG2,AFAP1L2,AKAP5,RUFY2,GPX1,ZNF106,RUFY1,MYPN,EVL,CBLB,UVRAG,DOCK1,USP8,SOS1,ENKUR,ABI2,DOCK4,PTPN12
GO:0098531	ligand-activated transcription factor activity	0.019559	-3.93432	47	13	0.00484894	2681	17706	1,965,468,249,421,040,000,000,000,000,000,000,000,000,000,000,000,000	AHR,PPARG,NR5A2,ESRRG,NR2F2,ESR2,ESRRB,PGR,NR2F1,NR2E3,RARB,RORB,NR3C1
GO:0004879	nuclear receptor activity	0.019559	-3.93432	47	13	0.00484894	2681	17706	6,096,290,852,411,000,000,000,000,000,000,000,000,000,000,000,000,000	RORB,NR3C1,PGR,NR2E3,NR2F1,RARB,NR2F2,ESR2,ESRRB,AHR,PPARG,NR5A2,ESRRG
GO:0015459	potassium channel regulator activity	0.0198964	-3.91722	52	14	0.00522193	2681	17706	173,937,877,531,576,000,000,000,000,000,000,000,000,000,000,000,000,000,000,000,000,000,000	DLG1,KCNS1,YWHAE,DPP10,SGK1,KCNMB3,WNK1,SGK3,KCNIP4,KCNMB4,AKAP9,KCNV1,DPP6,KCNE1B
GO:0008143	poly(A) binding	0.0208714	-3.86937	24	8	0.00298396	2681	17706	87,611,324,301,653,700,000,000,000,000,000,000,000	PABPC4,PABPC4L,DDX1,TIA1,RBMS3,HNRNPU,ZC3H14,LARP4
GO:0061630	ubiquitin protein ligase activity	0.0215413	-3.83778	221	45	0.0167848	2681	17706	197131,9354,55120,51666,10299,51665,56888,54467,868,10075,57162,90025,64839,29951,330,9666,154214,84937,57154,115290,151112,267,54778,3093,331,115426,11060,4591,153769,80196,9148,23304,27246,57161,83737,257218,149041,8945,23077,64750,6500,55167,11237,130507,4193	UBR1,UBE4A,FANCL,ASB4,MARCH6,ASB1,KCMF1,ANKIB1,CBLB,HUWE1,PELI1,UBE3D,FBXL17,PDZRN4,BIRC3,DZIP3,RNF217,ZNRF1,SMURF1,FBXO17,ZSWIM2,AMFR,RNF111,UBE2K,XIAP,UHRF2,WWP2,TRIM37,SH3RF2,RNF34,NEURL1,UBR2,RNF115,PELI2,ITCH,SHPRH,RC3H1,BTRC,MYCBP2,SMURF2,SKP1,MSL2,RNF24,UBR3,MDM2
GO:0004862	cAMP-dependent protein kinase inhibitor activity	0.0220318	-3.81527	8	4	0.00149198	2681	17706	11,142,556,955,765,500	PKIG,PKIA,PRKAR2A,PKIB
GO:0000405	bubble DNA binding	0.0220318	-3.81527	8	4	0.00149198	2681	17706	3146,55247,25,641	HMGB1,NEIL3,ABL1,BLM
GO:0016887	ATPase activity	0.0224669	-3.79571	444	83	0.0309586	2681	17706	9928,1062,23405,79009,1107,55567,25788,27183,8647,92797,9585,4331,84643,84896,55636,3070,23456,26038,164045,55605,4343,4438,3796,641,522,4430,1770,3306,10730,127602,10973,3799,196385,5244,51773,2186,56171,5965,225,5705,55614,5825,79659,5378,257218,55760,84056,1778,83479,3800,166378,54454,23499,4931,7153,246269,1653,64135,29789,81570,490,5890,1106,64848,80205,50485,51626,55729,1763,23078,515,10350…	KIF14,CENPE,DICER1,DDX50,CHD3,DNAH3,RAD54B,VPS4A,ABCB11,HELB,KIF20B,MNAT1,KIF2B,ATAD1,CHD7,HELLS,ABCB10,CHD5,HFM1,KIF21A,MOV10,MSH4,KIF2A,BLM,ATP5PF,MYO1B,DNAH9,HSPA2,YME1L1,DNAH14,ASCC3,KIF5B,DNAH10,ABCB4,RSF1,BPTF,DNAH7,RECQL,ABCD2,PSMC5,KIF16B,ABCD3,DYNC2H1,PMS1,SHPRH,DHX32,KATNAL1,DYNC1H1,DDX59,KIF5C,SPATA5,ATAD2B,MACF1,NVL,TOP2A,AFG1L,DDX1,IFIH1,OLA1,CLPB,ATP2B1,RAD51B,CHD2,YTHDC2,CHD9,SMARC…
GO:0043168	anion binding	0.0225796	-3.79071	2790	458	0.170832	2681	17706	6885,6729,2043,641,9847,113,9578,4750,1195,23456,57205,6857,9748,51735,4438,6789,25939,84883,10056,196385,8621,7272,8317,57231,3156,5965,64388,388323,2746,889,7296,55733,3799,118672,1263,399979,55567,25788,2494,2770,115548,3093,8892,3092,6016,1062,3673,260425,64333,1107,79009,55636,84643,9475,394,9517,4830,80224,2948,6198,7006,57787,285220,84557,152110,2254,2743,6733,23409,301,441250,4522,51552,1…	MAP3K7,SRP54,EPHA4,BLM,C2CD5,ADCY7,CDC42BPB,NEK1,CLK1,ABCB10,ATP10D,SYT1,SLK,RAPGEF6,MSH4,STK4,SAMHD1,AIFM2,FARSB,DNAH10,CDK13,TTK,CDC7,SNX14,HMGCR,RECQL,GREM2,GLTPD2,GLUD1,KRIT1,TXNRD1,HHAT,KIF5B,PSTK,PLK3,SNX19,DNAH3,RAD54B,NR5A2,GNAI1,FCHO2,UBE2K,EIF2B2,HIP1,RIT1,CENPE,ITGA2,MAGI3,ARHGAP9,CHD3,DDX50,CHD7,KIF2B,ROCK2,ARHGAP5,SPTLC2,NME1,NUBPL,GSTM4,RPS6KB1,TEC,MARK4,EPHA6,MAP1LC3A,NEK10,FGF9,GL…
GO:0008134	transcription factor binding	0.022634	-3.7883	661	119	0.0443864	2681	17706	55791,10848,7158,7003,93986,8553,1390,23522,79365,10725,51053,5915,11060,135112,4212,23081,4208,55814,6867,1810,5080,5468,221037,2309,5925,57167,57504,9325,9734,4205,57521,5933,8031,4802,4087,55818,9324,6801,6667,4609,84193,947,60491,83881,92140,4792,6789,6882,6096,811,307,4848,7994,51684,54828,8621,129880,2186,23426,6938,323,1407,10499,391257,196,11016,27086,8320,23186,7291,51339,23543,6925,5583…	LRIF1,PPP1R13L,TP53BP1,TEAD1,FOXP2,BHLHE40,CREM,KAT6B,BHLHE41,NFAT5,GMNN,RARB,WWP2,NCOA7,MEIS2,KDM4C,MEF2C,BDP1,TACC1,DR1,PAX6,PPARG,JMJD1C,FOXO3,RB1,SALL4,MTA3,TRIP4,HDAC9,MEF2A,RPTOR,RBL1,NCOA4,NFYC,SMAD2,KDM3A,HMGN3,STRN,SP1,MYC,SETD3,CD34,NIF3L1,MIXL1,MTDH,NFKBIA,STK4,TAF11,RORB,CALR,ANXA4,CNOT2,KAT6A,SUFU,BCAS3,CDK13,BBS5,BPTF,GRIP1,TCF12,APBB2,CRY1,NCOA2,SUMO1P1,AHR,ATF7,FOXP1,EOMES,RCOR1,T…
GO:0008144	drug binding	0.0227542	-3.78301	1736	292	0.108915	2681	17706	8029,5128,2932,659,1106,1131,5825,9778,257218,157777,5095,10000,2066,55163,10350,83990,2045,132,57697,5747,6093,4522,9031,3351,5891,8394,57787,285220,7006,2743,6733,152110,8973,9517,4830,80224,6198,55636,9475,84643,1062,260425,5915,1107,79009,25788,55567,8892,3093,2746,118672,1263,3799,10056,196385,1138,653505,8317,8621,7272,5965,4750,9578,113,1195,9748,23456,57205,4438,6789,6885,6729,1816,641,20…	CUBN,CDK17,GSK3B,BMPR2,CHD2,CHRM3,ABCD3,KIAA0232,SHPRH,MCMDC2,PCCA,AKT3,ERBB4,PNPO,ABCA9,BRIP1,EPHA7,ADK,FANCM,PTK2,ROCK1,MTHFD1,BAZ1B,HTR1B,MOK,PIP5K1A,MARK4,EPHA6,TEC,GLRB,SRPK2,NEK10,CHRNA6,SPTLC2,NME1,NUBPL,RPS6KB1,CHD7,ROCK2,KIF2B,CENPE,MAGI3,RARB,CHD3,DDX50,RAD54B,DNAH3,EIF2B2,UBE2K,GLUD1,PSTK,PLK3,KIF5B,FARSB,DNAH10,CHRNA5,PPIAL4A,CDC7,CDK13,TTK,RECQL,NEK1,CDC42BPB,ADCY7,CLK1,SLK,ABCB10,AT…
GO:0072518	Rho-dependent protein serine/threonine kinase activity	0.02292	-3.77574	2	2	0.00074599	2681	17706	60,939,475	ROCK1,ROCK2
GO:0047389	glycerophosphocholine phosphodiesterase activity	0.02292	-3.77574	2	2	0.00074599	2681	17706	8,154,456,261	GDPD5,GPCPD1
GO:0061459	L-arginine transmembrane transporter activity	0.02292	-3.77574	2	2	0.00074599	2681	17706	6,542,153,129	SLC7A2,SLC38A9
GO:0032977	membrane insertase activity	0.02292	-3.77574	2	2	0.00074599	2681	17706	2,855,215,018	COX18,OXA1L
GO:0102521	tRNA-4-demethylwyosine synthase activity	0.02292	-3.77574	2	2	0.00074599	2681	17706	44,125,055,253	TYW1B,TYW1
GO:1905060	calcium:cation antiporter activity involved in regulation of postsynaptic cytosolic calcium ion concentration	0.02292	-3.77574	2	2	0.00074599	2681	17706	65,476,546	SLC8A3,SLC8A1
GO:0003998	acylphosphatase activity	0.02292	-3.77574	2	2	0.00074599	2681	17706	98,97	ACYP2,ACYP1
GO:0050509	N-acetylglucosaminyl-proteoglycan 4-beta-glucuronosyltransferase activity	0.02292	-3.77574	2	2	0.00074599	2681	17706	21,312,132	EXT1,EXT2
GO:0051717	inositol-1,3,4,5-tetrakisphosphate 3-phosphatase activity	0.02292	-3.77574	2	2	0.00074599	2681	17706	95,625,728	MINPP1,PTEN
GO:1990984	tRNA demethylase activity	0.02292	-3.77574	2	2	0.00074599	2681	17706	790,688,846	FTO,ALKBH1
GO:0019961	interferon binding	0.02292	-3.77574	2	2	0.00074599	2681	17706	272,523,454	KLHL20,IFNAR1
GO:0099580	ion antiporter activity involved in regulation of postsynaptic membrane potential	0.02292	-3.77574	2	2	0.00074599	2681	17706	65,466,547	SLC8A1,SLC8A3
GO:0035516	oxidative DNA demethylase activity	0.02292	-3.77574	2	2	0.00074599	2681	17706	790,688,846	FTO,ALKBH1
GO:0008441	3'(2'),5'-bisphosphate nucleotidase activity	0.02292	-3.77574	2	2	0.00074599	2681	17706	1,038,054,928	BPNT1,IMPAD1
GO:0017130	poly(C) RNA binding	0.02292	-3.77574	2	2	0.00074599	2681	17706	87,613,192	PABPC4,HNRNPU
GO:0008301	DNA binding, bending	0.0229449	-3.77466	20	7	0.00261097	2681	17706	71,535,117,622,978,000,000,000,000,000	TOP2A,LEF1,FOXD1,HMGA2,FOXD4,HMGB1,TFAM
GO:0051540	metal cluster binding	0.0230977	-3.76802	63	16	0.00596792	2681	17706	486,390,549,011,763,000,000,000,000,000,000,000,000,000,000,000,000,000,000,000,000,000,000,000	ACO1,SDHB,CDKAL1,DNA2,PRIM2,TYW1B,REV3L,CISD1,TYW1,GLRX2,ISCA2,NFU1,AOX1,NDUFV2,BRIP1,NUBPL
GO:0051536	iron-sulfur cluster binding	0.0230977	-3.76802	63	16	0.00596792	2681	17706	122961,27247,80224,83990,4729,316,6390,48,1763,54901,5980,441250,5558,51022,55253,55847	ISCA2,NFU1,NUBPL,BRIP1,NDUFV2,AOX1,SDHB,ACO1,DNA2,CDKAL1,REV3L,TYW1B,PRIM2,GLRX2,TYW1,CISD1
GO:0035035	histone acetyltransferase binding	0.0235392	-3.74909	29	9	0.00335696	2681	17706	151,050,273,766,679,000,000,000,000,000,000,000,000,000	KANSL1L,GLI3,SP1,TRIP4,BCAS3,PAX6,KANSL1,MEF2A,EID1
GO:0004697	protein kinase C activity	0.0245213	-3.70821	16	6	0.00223797	2681	17706	5,586,558,423,683,550,000,000,000	PKN2,PRKCI,PRKD3,PRKCE,PRKCQ,PRKD1
GO:0004861	cyclin-dependent protein serine/threonine kinase inhibitor activity	0.0248014	-3.69685	12	5	0.00186498	2681	17706	103,010,614,885,010,000,000	CDKN2B,HEXIM1,KAT2B,CDKN2D,CDKN2C
GO:0070410	co-SMAD binding	0.0248014	-3.69685	12	5	0.00186498	2681	17706	515,924,087,508,082,000,000	TRIM33,SMAD2,PAX6,USP9X,SMAD6
GO:0042975	peroxisome proliferator activated receptor binding	0.0248014	-3.69685	12	5	0.00186498	2681	17706	41,931,089,168,673,200,000,000	MDM2,PPARGC1A,TACC1,PRMT2,ASXL1
GO:0008175	tRNA methyltransferase activity	0.0253391	-3.67541	34	10	0.00372995	2681	17706	816,271,787,544,827,000,000,000,000,000,000,000,000,000,000,000	TRMT1L,TRDMT1,TRMT13,METTL8,TRMT11,THUMPD2,TARBP1,NSUN3,TRMO,TRMT5
GO:0003824	catalytic activity	0.0261493	-3.64393	5733	912	0.340172	2681	17706	5800,57154,8613,8665,51635,25793,2241,3832,151525,51531,11145,140469,84515,10279,10196,79784,10075,30849,27252,284058,11183,65125,121665,60487,279,51062,160851,4724,875,23387,9874,197131,116285,283417,7518,1763,5728,563,57570,841,51400,220972,7153,8065,56655,142940,55454,143471,124739,51144,25898,10728,23683,9175,490,5890,84790,5519,80196,4591,30001,586,55760,6489,83479,148789,55902,48,1456,55811…	PTPRO,SMURF1,PLPP3,EIF3F,DHRS7,FBXO7,FER,KIF11,WDSUB1,TRMO,PLAAT3,MYO3B,MCM8,PRSS16,PRMT3,MYH14,HUWE1,PIK3R4,KLHL20,KANSL1,MAP4K5,WNK1,SPPL3,TRMT11,AMY2A,ATL1,DGKH,NDUFS4,CBS,SIK3,TLK1,UBR1,ACSM1,DPY19L2,XRCC4,DNA2,PTEN,AZGP1,TRMT5,CASP8,PPME1,MARCH8,TOP2A,CUL5,POLE4,TRUB1,CSGALNACT2,PSMA8,USP43,HSD17B12,RCHY1,PTGES3,PRKD3,MAP3K13,ATP2B1,RAD51B,TUBA1C,PPP2R1B,RNF34,TRIM37,ERO1A,BCAT1,DHX32,ST8SIA…
GO:0004721	phosphoprotein phosphatase activity	0.0265867	-3.62734	184	38	0.0141738	2681	17706	2,070,855,623,239,550,000,000,000,000,000,000,000,000,000,000,000,000,000,000,000,000,000,000,000,000,000,000,000,000,000,000,000,000,000,000,000,000,000,000,000,000,000,000,000,000,000,000,000,000,000,000,000,000,000	EYA4,CDC14A,PHLPP1,PPP2R1B,PTPN21,RNGTT,PPP2R2B,EYA3,MDP1,PTPRC,PTPRD,DUSP6,PPM1B,SHOC2,PTP4A1,LHPP,MTMR2,PPP2CA,MTMR6,PTPN4,PPM1E,DUSP22,CDC14B,PLPP3,RPAP2,PTPRO,DLG1,CTDSPL2,PTPN13,PTEN,PTPN12,CDKN3,PPM1L,TPTE,STYX,PTPRA,MINPP1,PPP3R1
GO:0005096	GTPase activator activity	0.0266193	-3.62612	276	54	0.0201417	2681	17706	9882,9628,1123,64333,729857,84986,23216,94134,9462,3267,414189,84144,400966,23380,11033,93663,9779,216,60682,23232,653268,55789,11138,394,64744,9910,1894,5922,79890,102724862,125058,51495,1793,116984,7813,6654,23365,84173,8853,117289,9732,9681,10144,395,9693,143872,23094,80728,9743,396,101060321,6002,8826,1122	TBC1D4,RGS6,CHN1,ARHGAP9,RGPD2,ARHGAP19,TBC1D1,ARHGAP12,RASAL2,AGFG1,AGAP6,SYDE2,RGPD1,SRGAP2,ADAP1,ARHGAP18,TBC1D5,ALDH1A1,SMAP1,TBC1D12,AGAP7P,DEPDC1B,TBC1D8,ARHGAP5,SMAP2,RABGAP1L,ECT2,RASA2,RIN3,TBC1D3I,TBC1D16,HACD3,DOCK1,ARAP2,EVI5,SOS1,ARHGEF12,ELMOD3,ASAP2,TAGAP,DOCK4,DEPDC5,FAM13A,ARHGAP6,RAPGEF2,ARHGAP42,SIPA1L3,ARHGAP39,ARHGAP32,ARHGDIA,TBC1D3G,RGS12,IQGAP1,CHML
GO:0045503	dynein light chain binding	0.0267234	-3.62221	25	8	0.00298396	2681	17706	555,671,963,855,617,000,000,000,000,000,000,000,000	DNAH3,DNAH10,DNAH7,DYNC1I2,DNAH9,DYNC2H1,DNAH14,DYNC1H1
GO:0051020	GTPase binding	0.0270921	-3.60851	544	99	0.0369265	2681	17706	201627,55619,22841,9693,10260,23580,647135,396,7514,6093,1122,10640,125058,6711,10787,55607,1793,85440,51194,114793,8925,84440,23365,6654,7813,10397,153,117289,79961,23380,6453,2782,10602,6764,5906,6655,64901,84612,55614,54874,9855,255426,54708,23085,23216,50650,55785,9265,29091,23312,8924,79778,636,10519,9699,440107,5894,101060321,163486,8826,56990,102724862,79890,25924,9910,9578,1894,57480,5173…	DENND6A,DOCK10,RAB11FIP2,RAPGEF2,DENND4A,CDC42EP4,SRGAP2B,ARHGDIA,XPO1,ROCK1,CHML,EXOC5,TBC1D16,SPTBN1,NCKAP1,PPP1R9A,DOCK1,DOCK7,IPO11,FMNL2,HERC1,RAB11FIP4,ARHGEF12,SOS1,EVI5,NDRG1,ADRB1,TAGAP,DENND2D,SRGAP2,ITSN1,GNB1,CDC42EP3,ST5,RAP1A,SOS2,RANBP17,PARD6B,KIF16B,FNBP1L,FARP2,RASGEF1C,MARCH5,ERC1,TBC1D1,ARHGEF3,FGD6,CYTH3,STXBP6,DMXL2,HERC2,MICALL2,BICD1,CIB1,RIMS2,PLEKHG7,RAF1,TBC1D3G,DENND1B…
GO:0050681	androgen receptor binding	0.0271007	-3.6082	44	12	0.00447594	2681	17706	82,021,089,181,180,300,000,000,000,000,000,000,000,000,000,000,000,000	NCOA3,PPARGC1A,CALR,NCOA4,KDM4C,KDM3A,FOXP1,RB1,FOXP2,PIAS1,PRMT2,GRIP1
GO:0098639	collagen binding involved in cell-matrix adhesion	0.0272891	-3.60127	5	3	0.00111899	2681	17706	2,280,136,883,673	ITGA11,ITGB1,ITGA2
GO:0036033	mediator complex binding	0.0272891	-3.60127	5	3	0.00111899	2681	17706	2,583,691,262,737	NIPBL,SMC3,GLI3
GO:0008177	succinate dehydrogenase (ubiquinone) activity	0.0272891	-3.60127	5	3	0.00111899	2681	17706	63,911,351,546,390	SDHC,SDHAF4,SDHB
GO:0000104	succinate dehydrogenase activity	0.0272891	-3.60127	5	3	0.00111899	2681	17706	63,901,351,546,391	SDHB,SDHAF4,SDHC
GO:0120170	intraciliary transport particle B binding	0.0272891	-3.60127	5	3	0.00111899	2681	17706	1,507,377,998,992,100	TTC30B,TTC26,TTC30A
GO:0019960	C-X3-C chemokine binding	0.0272891	-3.60127	5	3	0.00111899	2681	17706	368,536,883,676	ITGAV,ITGB1,ITGA4
GO:0010856	adenylate cyclase activator activity	0.0272891	-3.60127	5	3	0.00111899	2681	17706	8,055,894,801	CALM2,RAF1,CALM1
GO:0035515	oxidative RNA demethylase activity	0.0272891	-3.60127	5	3	0.00111899	2681	17706	221,120,790,688,846	ALKBH3,FTO,ALKBH1
GO:0030284	estrogen receptor activity	0.0272891	-3.60127	5	3	0.00111899	2681	17706	5,117,621,002,852	LEF1,ESR2,GPER1
GO:0038064	collagen receptor activity	0.0272891	-3.60127	5	3	0.00111899	2681	17706	3,673,492,122,801	ITGA2,DDR2,ITGA11
GO:0099181	structural constituent of presynapse	0.0272891	-3.60127	5	3	0.00111899	2681	17706	1,488,274,458,499	CTBP2,PCLO,PPFIA2
GO:0030695	GTPase regulator activity	0.0296088	-3.51968	307	59	0.0220067	2681	17706	396,101060321,6002,1122,8826,395,10144,9693,889,143872,23094,9743,80728,7813,116984,23365,6654,84173,8853,9353,117289,9681,9732,5922,1894,9910,102724862,79890,125058,51495,1793,653268,22999,23232,55789,132864,11138,64744,394,23380,11033,93663,9779,216,29899,60682,9462,3267,414189,84144,400966,9882,9628,1123,64333,729857,84986,23216,94134	ARHGDIA,TBC1D3G,RGS12,CHML,IQGAP1,ARHGAP6,FAM13A,RAPGEF2,KRIT1,ARHGAP42,SIPA1L3,ARHGAP32,ARHGAP39,EVI5,ARAP2,ARHGEF12,SOS1,ELMOD3,ASAP2,SLIT2,TAGAP,DEPDC5,DOCK4,RASA2,ECT2,RABGAP1L,TBC1D3I,RIN3,TBC1D16,HACD3,DOCK1,AGAP7P,RIMS1,TBC1D12,DEPDC1B,CPEB2,TBC1D8,SMAP2,ARHGAP5,SRGAP2,ADAP1,ARHGAP18,TBC1D5,ALDH1A1,GPSM2,SMAP1,RASAL2,AGFG1,AGAP6,SYDE2,RGPD1,TBC1D4,RGS6,CHN1,ARHGAP9,RGPD2,ARHGAP19,TBC1D1,AR…
GO:0017049	GTP-Rho binding	0.0300318	-3.5055	21	7	0.00261097	2681	17706	106,025,586,235,803,000,000,000,000,000,000	CDC42EP3,PKN2,CDC42EP4,WHAMMP3,ROCK2,STXBP6,ROCK1
GO:0042578	phosphoric ester hydrolase activity	0.0312201	-3.46669	373	70	0.0261097	2681	17706	80055,1131,10380,5444,64077,8654,5140,5495,145553,2782,22908,2070,5519,9562,5786,5534,7179,284161,1033,151742,81544,5782,5332,5728,9890,5800,1739,51496,163404,8613,79871,22843,56940,8898,5775,9107,5144,5515,5150,8036,7803,54928,5788,89869,1848,5789,55529,5521,8732,2140,222584,11099,8556,56261,23239,5137,25939,3628,6815,57818,51020,5783,22876,5576,81537,8555,50940,22978,5158,744	PGAP1,CHRM3,BPNT1,PON1,LHPP,PDE5A,PDE3B,PPM1B,MDP1,GNB1,SACM1L,EYA4,PPP2R1B,MINPP1,PTPRA,PPP3R1,TPTE,GDPD1,CDKN3,PPM1L,GDPD5,PTPN12,PLCB4,PTEN,PLPPR4,PTPRO,DLG1,CTDSPL2,PLPPR5,PLPP3,RPAP2,PPM1E,DUSP22,MTMR2,PTPN4,MTMR6,PDE4D,PPP2CA,PDE7A,SHOC2,PTP4A1,IMPAD1,PTPRC,PLCZ1,DUSP6,PTPRD,PIP4P2,PPP2R2B,RNGTT,EYA3,FAM83B,PTPN21,CDC14A,GPCPD1,PHLPP1,PDE1C,SAMHD1,INPP1,STYX,G6PC2,HDDC2,PTPN13,INPP5F,PRKAR2…
GO:0070888	E-box binding	0.031991	-3.4423	50	13	0.00484894	2681	17706	460,995,758,553,693,000,000,000,000,000,000,000,000,000,000,000,000,000	MYC,CLOCK,BHLHE40,TCF12,PPARG,AHR,ARNTL2,SFPQ,TWIST1,BHLHE41,PSPC1,CRY1,TCF4
GO:0004177	aminopeptidase activity	0.031991	-3.4423	50	13	0.00484894	2681	17706	5,105,643,251,027,910,000,000,000,000,000,000,000,000,000,000,000,000,000,000	LAP3,MMP16,PRSS16,DPP6,DPP4,METAP1D,NPEPPS,TPP2,XPNPEP1,TRHDE,PRCP,DPP10,FAP
GO:0008022	protein C-terminus binding	0.0333986	-3.39924	187	38	0.0141738	2681	17706	4988,114327,3981,6925,5515,10971,6310,5468,10516,3717,8554,675,7153,29899,51098,25836,27183,7014,667,51086,25,7518,6667,23421,153241,54212,55607,4085,245806,25927,1261,6857,6456,8777,56912,23426,1739,10519	OPRM1,EFHC1,LIG4,TCF4,PPP2CA,YWHAQ,ATXN1,PPARG,FBLN5,JAK2,PIAS1,BRCA2,TOP2A,GPSM2,IFT52,NIPBL,VPS4A,TERF2,DST,TNNI3K,ABL1,XRCC4,SP1,ITGB3BP,CEP120,SNTG1,PPP1R9A,MAD2L1,VGLL2,CNRIP1,CNGA3,SYT1,SH3GL2,MPDZ,IFT46,GRIP1,DLG1,CIB1
GO:0042974	retinoic acid receptor binding	0.0336225	-3.39256	26	8	0.00298396	2681	17706	546,855,791,686,717,000,000,000,000,000,000,000	PPARG,LRIF1,TACC1,ASXL1,CTBP2,PRMT2,RARB,NCOA6
GO:0030371	translation repressor activity	0.0336225	-3.39256	26	8	0.00298396	2681	17706	40,096,117,196,450,600,000,000,000,000,000,000,000,000	PAIP2B,DHFR,CPEB1,NANOS1,CPEB4,PAIP2,CPEB2,EIF4EBP3
GO:0030165	PDZ domain binding	0.0339663	-3.38239	87	20	0.0074599	2681	17706	490,92,6868,51232,2895,50848,2697,9693,1902,9732,22871,153,7049,1837,5728,2898,23085,388336,9928,8321	ATP2B1,ACVR2A,ADAM17,CRIM1,GRID2,F11R,GJA1,RAPGEF2,LPAR1,DOCK4,NLGN1,ADRB1,TGFBR3,DTNA,PTEN,GRIK2,ERC1,SHISA6,KIF14,FZD1
GO:0004402	histone acetyltransferase activity	0.0347693	-3.35902	66	16	0.00596792	2681	17706	79,948,850,675,517,700,000,000,000,000,000,000,000,000,000,000,000,000,000,000,000,000,000,000,000	KAT6A,KAT2B,BRCA2,RSF1,KANSL1L,EPC1,KAT14,EPC2,CLOCK,KAT6B,NCOA3,SUPT3H,GTF2B,BAZ1A,NAA50,KANSL1
GO:0016423	tRNA (guanine) methyltransferase activity	0.0353823	-3.34154	13	5	0.00186498	2681	17706	575,706,048,780,745,000,000,000	TRMT5,TRMT11,THUMPD2,TARBP1,TRMT1L
GO:0034450	ubiquitin-ubiquitin ligase activity	0.0353823	-3.34154	13	5	0.00186498	2681	17706	267,309,357,161,571,000,000	AMFR,UBE2K,PELI2,PELI1,UBE4A
GO:0052744	phosphatidylinositol monophosphate phosphatase activity	0.0353823	-3.34154	13	5	0.00186498	2681	17706	2,290,891,078,898,220,000,000	SACM1L,MTMR6,MTMR2,INPP5F,PTEN
GO:0097617	annealing activity	0.0353823	-3.34154	13	5	0.00186498	2681	17706	5,965,641,301,808,750,000	RECQL,BLM,ANXA1,FXR1,SMARCAL1
GO:0005160	transforming growth factor beta receptor binding	0.0371813	-3.29195	51	13	0.00484894	2681	17706	2660,653,2662,9958,650,4091,64750,7042,4087,7049,8200,392255,92	MSTN,BMP5,GDF10,USP15,BMP2,SMAD6,SMURF2,TGFB2,SMAD2,TGFBR3,GDF5,GDF6,ACVR2A
GO:0050321	tau-protein kinase activity	0.0384532	-3.25831	22	7	0.00261097	2681	17706	29,329,475,609,341,400,000,000,000,000,000	GSK3B,ROCK2,ROCK1,MARK3,MARK4,TTBK2,SIK3
GO:0016922	nuclear receptor binding	0.03856	-3.25554	110	24	0.00895188	2681	17706	2,308,181,167,775,910,000,000,000,000,000,000,000,000,000,000,000,000,000,000,000,000,000,000,000,000,000,000,000,000,000,000,000,000,000,000	KDM4C,CALR,STAT5B,RARB,NCOA3,PRMT2,STRN,FOXP2,FOXP1,KDM3A,SLC30A9,FKBP4,NCOA6,NCOA4,C1D,NCOA2,LEF1,PPARGC1A,GRIP1,PIAS1,RB1,TRIP4,PPARG,TACC1
GO:0019900	kinase binding	0.0400887	-3.21666	731	128	0.0477434	2681	17706	51684,1031,3685,1407,2908,636,5576,10519,9555,901,10949,5925,253260,2309,5080,222584,51527,4082,285,4205,900,57521,2643,287,11329,57695,801,9043,6850,5062,9821,4660,9886,245711,55704,3832,1641,10783,25793,200734,5728,53335,10019,1915,55607,65125,10716,143384,11124,9175,1032,7153,7443,51400,26608,6197,1000,4659,10611,10253,8621,28984,10718,8826,664618,3064,5894,3799,219771,54875,9732,9655,2043,101…	SUFU,CDKN2C,ITGAV,CRY1,NR3C1,BICD1,PRKAR2A,CIB1,H2AFY,CCNG2,HNRNPA0,RB1,RICTOR,FOXO3,PAX6,FAM83B,GSKIP,MARCKS,ANGPT2,MEF2A,CCNG1,RPTOR,GCH1,ANK2,STK38,USP37,CALM1,SPAG9,SYK,PAK2,RB1CC1,PPP1R12B,RHOBTB1,SPDYA,CCDC88A,KIF11,DCX,NEK6,FBXO7,SPRED2,PTEN,BCL11A,SH2B3,EEF1A1,PPP1R9A,WNK1,TBR1,CACUL1,FAF1,MAP3K13,CDKN2D,TOP2A,VRK1,PPME1,TBL2,RPS6KA3,CDH2,PPP1R12A,PDLIM5,SPRY2,CDK13,RGCC,NRG3,IQGAP1,HSP90…
GO:0046875	ephrin receptor binding	0.0416359	-3.17879	27	8	0.00298396	2681	17706	2045,1946,56899,1123,25,2043,1948,23294	EPHA7,EFNA5,ANKS1B,CHN1,ABL1,EPHA4,EFNB2,ANKS1A
GO:0035198	miRNA binding	0.0433728	-3.13792	32	9	0.00335696	2681	17706	31,811,490,412,831,300,000,000,000,000,000,000,000,000,000,000,000	HNRNPA2B1,RC3H1,NEAT1,AGO3,HIF1A-AS2,MATR3,PNPT1,TUT4,PUM2
GO:0003713	transcription coactivator activity	0.0439261	-3.12525	320	60	0.0223797	2681	17706	7994,8850,1488,23426,9321,10923,10891,57492,10499,7025,133746,23054,29915,84159,9969,10463,133396,84193,171023,92140,3275,57805,9792,8202,6760,26471,58508,245806,84441,6882,4821,5468,1810,9325,5925,57504,2100,8554,3146,473,25937,10553,6659,4205,8031,10138,51412,25,9457,4802,22926,676,9124,8464,86,2958,5915,79960,3298,135112	KAT6A,KAT2B,CTBP2,GRIP1,TRIP11,SUB1,PPARGC1A,ARID1B,NCOA2,NR2F1,JMY,NCOA6,HCFC2,ARID5B,MED13,SLC30A9,IL31RA,SETD3,ASXL1,MTDH,PRMT2,CCAR2,SERTAD2,NCOA3,SS18,NUPR1,KMT2C,VGLL2,MAML2,TAF11,NKX2-2,PPARG,DR1,TRIP4,RB1,MTA3,ESR2,PIAS1,HMGB1,RERE,WWTR1,HTATIP2,SOX4,MEF2A,NCOA4,YAF2,ACTL6B,ABL1,FHL5,NFYC,ATF6,BRDT,PDLIM1,SUPT3H,ACTL6A,GTF2A2,RARB,JADE1,HSF2,NCOA7
GO:0140296	general transcription initiation factor binding	0.0441591	-3.11996	42	11	0.00410295	2681	17706	2,961,181,019,631,920,000,000,000,000,000,000,000,000,000,000	GTF2E2,DR1,AHR,HNRNPU,BDP1,PSMC5,RPTOR,GTF2B,GTF2A2,CAND1,TCF4
GO:0140097	catalytic activity, acting on DNA	0.0444392	-3.11363	220	43	0.0160388	2681	17706	###############################################################################################################################################################################################################################################################	PTGES3,HELB,CHD9,SMARCAL1,CHD7,HMGA2,CHD2,FTO,NME1,TOP3B,TERF2,POLE4,DDX1,TOP3A,ALKBH1,TOP2A,RAD54B,LIG4,REV3L,CHD3,REV1,DICER1,NEIL3,POLL,RECQL,MCM8,APLF,ALKBH3,CRY1,INO80,BRIP1,ASCC3,POLH,DNA2,MEIOB,BLM,MGME1,TEFM,HFM1,DNMT3B,POLB,POLI,CHD5
GO:0061733	peptide-lysine-N-acetyltransferase activity	0.0446277	-3.1094	68	16	0.00596792	2681	17706	26,122,235,229,575,200,000,000,000,000,000,000,000,000,000,000,000,000,000,000,000,000,000,000,000	EPC2,KAT6B,CLOCK,GTF2B,NCOA3,SUPT3H,NAA50,KANSL1,BAZ1A,KAT2B,KAT6A,RSF1,KANSL1L,BRCA2,KAT14,EPC1
GO:0005543	phospholipid binding	0.0460978	-3.07699	429	78	0.0290936	2681	17706	64089,64333,114876,399979,58533,117583,114882,3092,23174,115548,2494,89869,11033,23678,57158,150684,307,6857,8291,9847,8416,129401,51735,26751,116984,10979,350,4430,889,1902,388323,129531,129880,163486,55204,57231,949,8826,80196,55614,157807,9765,79666,144402,128869,5444,9265,341359,29091,3709,9372,6643,23161,3146,337,27445,440279,51652,29934,5922,6711,9873,55353,8411,5288,84557,7006,5584,301,571…	SNX16,ARHGAP9,OSBPL1A,SNX19,SNX6,PARD3B,OSBPL8,HIP1,ZCCHC14,FCHO2,NR5A2,PLCZ1,ADAP1,SGK3,JPH2,COMMD1,ANXA4,SYT1,DYSF,C2CD5,ANXA9,NUP35,RAPGEF6,SH3YL1,ARAP2,FERMT2,APOH,MYO1B,KRIT1,LPAR1,GLTPD2,MITD1,BBS5,DENND1B,GOLPH3L,SNX14,SCARB1,IQGAP1,RNF34,KIF16B,CLVS1,ZFYVE16,PLEKHF2,CPNE8,PIGU,PON1,CYTH3,SYT10,STXBP6,ITPR2,ZFYVE9,SNX2,SNX13,HMGB1,APOA4,PCLO,UNC13C,CHMP3,SNX12,RASA2,SPTBN1,FCHSD2,LAPTM4B,E…
GO:0036002	pre-mRNA binding	0.0462753	-3.07315	63	15	0.00559493	2681	17706	6,631,606,326,871,780,000,000,000,000,000,000,000,000,000,000,000,000,000,000,000,000,000,000,000,000	SNRPC,RNVU1-11,RNU1-1,SLBP,RNU2-1,RNU1-3,HNRNPA2B1,RNVU1-6,HNRNPU,SRSF6,RNU11,RNVU1-18,RNU1-2,PRPF39,RNU4ATAC
GO:0016407	acetyltransferase activity	0.0464713	-3.06892	112	24	0.00895188	2681	17706	157570,39,64841,26122,9575,38,23522,8202,8464,2959,11177,1629,80218,284058,7994,8850,122830,64921,675,9027,51773,151050,80314,57325	ESCO2,ACAT2,GNPNAT1,EPC2,CLOCK,ACAT1,KAT6B,NCOA3,SUPT3H,GTF2B,BAZ1A,DBT,NAA50,KANSL1,KAT6A,KAT2B,NAA30,CASD1,BRCA2,NAT8,RSF1,KANSL1L,EPC1,KAT14
GO:0097367	carbohydrate derivative binding	0.048173	-3.03296	2226	364	0.13577	2681	17706	140739,8491,8828,171389,80216,5144,1152,58,2643,72,6850,5062,8647,60495,79861,27183,10097,5588,9927,54822,1508,9585,55605,2983,334,6301,307,350,56997,4430,2135,55500,7903,7334,51265,5727,3480,5001,5576,1770,23200,23075,140609,949,7846,1119,29089,56171,50940,7084,84056,1778,55760,79659,55614,10079,387496,122481,6197,54454,348980,1456,55811,5068,83479,55902,7153,89978,10890,115,84790,64901,80205,50…	UBE2F,MAP4K3,NRP2,NLRP6,ALPK1,PDE4D,CKB,ACTA1,GCH1,ACTG2,SYK,PAK2,ABCB11,HPSE2,TUBAL3,VPS4A,ACTR2,PRKCQ,MFN2,TRPM7,CTSB,KIF20B,KIF21A,GUCY1B1,APLP2,SARS,ANXA4,APOH,COQ8A,MYO1B,EXTL2,ETNK1,ST8SIA4,UBE2N,CDKL3,PTCH1,IGF1R,ORC5,PRKAR2A,DNAH9,ATP11B,SWAP70,NEK7,SCARB1,TUBA1A,CHKA,UBE2T,DNAH7,PDE11A,TK2,KATNAL1,DYNC1H1,DHX32,DYNC2H1,KIF16B,ATP9A,RASL11A,AK7,RPS6KA3,ATAD2B,HCN1,CSNK1G3,ADCY10,REG3A,DDX…
GO:0017134	fibroblast growth factor binding	0.0482817	-3.0307	23	7	0.00261097	2681	17706	936,585,393,685,970,000,000,000,000,000	KL,API5,ITGAV,CEP57,THBS1,TGFBR3,KLB
GO:0001162	RNA polymerase II intronic transcription regulatory region sequence-specific DNA binding	0.0483543	-3.0292	14	5	0.00186498	2681	17706	3,298,232,113,440,220,000,000,000	HSF2,ZC3H4,NOTO,SMYD3,NCOA2
GO:0052745	inositol phosphate phosphatase activity	0.0483543	-3.0292	14	5	0.00186498	2681	17706	5,492,822,876,956,230,000,000	IMPAD1,INPP5F,MINPP1,INPP1,PTEN
GO:0098847	sequence-specific single stranded DNA binding	0.0483543	-3.0292	14	5	0.00186498	2681	17706	5,093,318,170,142,590,000,000	PCBP1,HNRNPA2B1,TERF2,POT1,TERF2IP
GO:0003906	DNA-(apurinic or apyrimidinic site) endonuclease activity	0.0483543	-3.0292	14	5	0.00186498	2681	17706	55,247,542,320,055,800,000,000	NEIL3,POLB,APLF,ALKBH1,HMGA2
GO:0043515	kinetochore binding	0.0484925	-3.02635	6	3	0.00111899	2681	17706	837,972,721,062	MAD1L1,TTK,CENPE
GO:0004468	lysine N-acetyltransferase activity, acting on acetyl phosphate as donor	0.0484925	-3.02635	6	3	0.00111899	2681	17706	15,757,088,509,027	ESCO2,KAT2B,NAT8
GO:0055105	ubiquitin-protein transferase inhibitor activity	0.0484925	-3.02635	6	3	0.00111899	2681	17706	61,251,114,626,271	RPL5,GLMN,FBXO5
GO:0097100	supercoiled DNA binding	0.0484925	-3.02635	6	3	0.00111899	2681	17706	11168,3146,25	PSIP1,HMGB1,ABL1
GO:0003916	DNA topoisomerase activity	0.0484925	-3.02635	6	3	0.00111899	2681	17706	894,071,567,153	TOP3B,TOP3A,TOP2A
GO:0016635	oxidoreductase activity, acting on the CH-CH group of donors, quinone or related compound as acceptor	0.0484925	-3.02635	6	3	0.00111899	2681	17706	63,901,351,546,391	SDHB,SDHAF4,SDHC
GO:0055077	gap junction hemi-channel activity	0.0484925	-3.02635	6	3	0.00111899	2681	17706	269,711,633,724,145	GJA1,PANX3,PANX1
GO:0019208	phosphatase regulator activity	0.0492528	-3.01079	96	21	0.0078329	2681	17706	5,514,552,955,275,510,000,000,000,000,000,000,000,000,000,000,000,000,000,000,000,000,000,000,000,000,000,000,000,000,000	PPP1R10,PPP2R5E,PPP2R5C,PPP2R1B,PHACTR2,CALM2,PHACTR3,LGALS3,PPME1,BMP2,PPP1R1C,PPP1R16B,PPP2R2B,CALM1,SHOC2,PPP1R12A,BOD1,PPP4R4,SH3RF2,STYX,PPP1R12B
GO:0042623	ATPase activity, coupled	0.0507052	-2.98173	287	54	0.0201417	2681	17706	3832,57697,196385,56171,2186,5965,2956,1781,84515,79784,10730,3306,1770,10973,127602,10845,83990,54617,641,4430,1763,3070,51626,26038,4438,4343,164045,92797,64135,64848,5890,4331,1106,9585,50485,80205,55636,27183,7153,1653,25788,55567,83479,3800,55614,9928,79659,257218,55760,79009,23405,1778,1107,84056	KIF11,FANCM,DNAH10,DNAH7,BPTF,RECQL,MSH6,DYNC1I2,MCM8,MYH14,YME1L1,HSPA2,DNAH9,ASCC3,DNAH14,CLPX,BRIP1,INO80,BLM,MYO1B,DNA2,HELLS,DYNC2LI1,CHD5,MSH4,MOV10,HFM1,HELB,IFIH1,YTHDC2,RAD51B,MNAT1,CHD2,KIF20B,SMARCAL1,CHD9,CHD7,VPS4A,TOP2A,DDX1,RAD54B,DNAH3,DDX59,KIF5C,KIF16B,KIF14,DYNC2H1,SHPRH,DHX32,DDX50,DICER1,DYNC1H1,CHD3,KATNAL1
GO:0004114	3',5'-cyclic-nucleotide phosphodiesterase activity	0.0508184	-2.9795	28	8	0.00298396	2681	17706	515,050,940,514,051,000,000,000,000,000,000	PDE7A,PDE11A,PDE3B,PDE6B,PDE5A,PDE1C,PRKAR2A,PDE4D
GO:0030295	protein kinase activator activity	0.0514202	-2.96772	80	18	0.00671391	2681	17706	245,711,107,188,826,000,000,000,000,000,000,000,000,000,000,000,000,000,000,000,000,000,000,000,000,000,000	SPDYA,NRG3,IQGAP1,CALM2,MNAT1,RGCC,RPTOR,ANGPT4,AFAP1L2,DBF4,EFNA5,PAK2,CALM1,ETAA1,SPRY2,STK4,WNK1,STK3
GO:0098505	G-rich strand telomeric DNA binding	0.0514491	-2.96716	10	4	0.00149198	2681	17706	259,137,014,318,154,000	POT1,TERF2,HNRNPA2B1,TERF2IP
GO:0004725	protein tyrosine phosphatase activity	0.0515121	-2.96594	102	22	0.00820589	2681	17706	10,335,783,578,257,200,000,000,000,000,000,000,000,000,000,000,000,000,000,000,000,000,000,000,000,000,000,000,000,000,000	CDKN3,PTPN13,PTPN12,PTEN,PTP4A1,PTPRA,MTMR2,PTPN4,MTMR6,TPTE,DUSP22,PTPN21,CDC14A,EYA4,PTPRO,MDP1,PTPRC,DUSP6,PTPRD,CDC14B,RNGTT,EYA3
GO:0097718	disordered domain specific binding	0.0519102	-2.95824	33	9	0.00335696	2681	17706	1,213,801,805,408,750,000,000,000,000,000,000	CLTC,CALM1,CALM2,SMAD2,RB1,GJA1,HSPA2,NCOA3,MDM2
GO:0048487	beta-tubulin binding	0.0520386	-2.95577	38	10	0.00372995	2681	17706	1,351,389,126,519,510,000,000,000,000,000,000,000,000,000,000	PACRG,SMC3,PEX14,GABARAPL2,GJA1,BCAS3,LRPPRC,HTT,PDCD5,ADNP
GO:0031490	chromatin DNA binding	0.0526087	-2.94487	119	25	0.00932488	2681	17706	8356,8091,221037,3006,2309,8357,3192,10473,3010,11107,8932,10891,9575,8358,9324,8352,3642,9555,55818,79977,474,8353,604,55506,86	HIST1H3J,HMGA2,JMJD1C,HIST1H1C,FOXO3,HIST1H3H,HNRNPU,HMGN4,HIST1H1T,PRDM5,MBD2,PPARGC1A,CLOCK,HIST1H3B,HMGN3,HIST1H3C,INSM1,H2AFY,KDM3A,GRHL2,ATOH1,HIST1H3E,BCL6,H2AFY2,ACTL6A
GO:0019783	ubiquitin-like protein-specific protease activity	0.0542376	-2.91438	125	26	0.00969787	2681	17706	7,899,084,640,510,290,000,000,000,000,000,000,000,000,000,000,000,000,000,000,000,000,000,000,000,000,000,000,000,000,000,000,000,000,000,000,000,000,000,000,000,000	OTUB2,USP38,DESI2,EIF3F,USP34,SENP8,USP1,USP43,USP9X,USP14,USP47,PSMD14,USP42,USP48,USP13,USP15,COPS4,USP32,USP8,ZRANB1,USP24,USP54,SENP6,USP37,OTUD7B,USP3
GO:0019209	kinase activator activity	0.0543838	-2.91169	86	19	0.00708691	2681	17706	8,015,062,544,651,020,000,000,000,000,000,000,000,000,000,000,000,000,000,000,000,000,000,000,000,000,000,000,000	CALM1,PAK2,ETAA1,SPRY2,STK3,WNK1,STK4,RGCC,IQGAP1,CALM2,SPDYA,MNAT1,NRG3,ANGPT4,RPTOR,ITSN1,EFNA5,DBF4,AFAP1L2
GO:0098641	cadherin binding involved in cell-cell adhesion	0.0557436	-2.88699	19	6	0.00223797	2681	17706	912,410,890,290,913,000,000,000,000	PDLIM1,RAB10,STXBP6,ANXA1,PDLIM5,BAIAP2L1
GO:0038191	neuropilin binding	0.0557436	-2.88699	19	6	0.00223797	2681	17706	57715,10512,223117,25,10371,9723	SEMA4G,SEMA3C,SEMA3D,ABL1,SEMA3A,SEMA3E
GO:0008080	N-acetyltransferase activity	0.0570883	-2.86316	92	20	0.0074599	2681	17706	28,405,880,218,111,700,000,000,000,000,000,000,000,000,000,000,000,000,000,000,000,000,000,000,000,000,000,000,000,000,000,000	KANSL1,NAA50,BAZ1A,GTF2B,SUPT3H,NCOA3,KAT6B,CLOCK,EPC2,GNPNAT1,ESCO2,EPC1,KAT14,KANSL1L,RSF1,NAT8,BRCA2,NAA30,KAT2B,KAT6A
GO:0035258	steroid hormone receptor binding	0.0570883	-2.86316	92	20	0.0074599	2681	17706	327,527,086,558,186,000,000,000,000,000,000,000,000,000,000,000,000,000,000,000,000,000,000,000,000,000,000,000,000	PRMT2,FOXP1,KDM3A,STRN,FOXP2,CALR,STAT5B,KDM4C,NCOA3,PIAS1,GRIP1,PPARG,TACC1,RB1,TRIP4,NCOA4,NCOA6,FKBP4,LEF1,PPARGC1A
GO:0016538	cyclin-dependent protein serine/threonine kinase regulator activity	0.0580856	-2.84584	49	12	0.00447594	2681	17706	885,010,272,492,843,000,000,000,000,000,000,000,000,000,000,000,000,000,000	KAT2B,CCNYL3,MNAT1,CDKN2C,CCNL1,CDKN2D,CCNG1,HEXIM1,CCNG2,CDKN2B,CCNY,CCNYL2
GO:0047485	protein N-terminus binding	0.0585621	-2.83767	109	23	0.00857889	2681	17706	797,182,361,341,932,000,000,000,000,000,000,000,000,000,000,000,000,000,000,000,000,000,000,000,000,000,000,000,000,000,000,000,000,000	TBL1XR1,ZMYND8,MDM2,NIPBL,ZWINT,PEX14,DCN,MNAT1,CALM2,EXOC5,MORF4L1,PEX5,ARF6,PDLIM5,NCOA3,TAF11,YWHAQ,CFAP36,EIF3E,LACRT,SCFD1,CALM1,EXOC2
GO:0000217	DNA secondary structure binding	0.0595682	-2.82063	24	7	0.00261097	2681	17706	3146,25913,25,55247,5890,2956,641	HMGB1,POT1,ABL1,NEIL3,RAD51B,MSH6,BLM
GO:0019205	nucleobase-containing compound kinase activity	0.0596566	-2.81915	44	11	0.00410295	2681	17706	132,299,227,084,122,000,000,000,000,000,000,000,000,000,000,000,000	ADK,NME7,TK2,AK7,N4BP2,MAGI3,CMPK1,DLG1,NME1,DLG2,AK5
GO:0046914	transition metal ion binding	0.0603234	-2.80804	1087	183	0.0682581	2681	17706	6241,9202,4316,10926,1586,5241,340719,197131,1838,94033,7188,1756,27247,220972,23613,4281,8554,51110,25898,57574,80012,337,91612,9509,56242,100,2104,1580,4325,84171,4591,23304,57683,9782,26136,54708,7738,6235,4194,81786,55811,5495,168374,8924,4247,767,221120,2908,316,7025,22992,55145,4327,51056,351,6096,334,253832,25924,23089,60676,56888,2135,55818,79830,9960,81603,377677,1595,7570,399939,2100,26…	RRM2,ZMYM4,MMP7,DBF4,CYP17A1,PGR,NANOS1,UBR1,DTNB,FTMT,TRAF5,DMD,NFU1,MARCH8,ZMYND8,MID1,PIAS1,LACTB2,RCHY1,MARCH4,PHC3,APOA4,CHURC1,ADAMTS2,ZNF253,ADA,ESRRG,CYP4B1,MMP16,LOXL4,TRIM37,UBR2,ZDBF2,MATR3,TES,MARCH5,ZNF184,RPS29,MDM4,TRIM7,ADCY10,PPM1B,ZNF92,HERC2,MGAT2,CA8,ALKBH3,NR3C1,AOX1,NR2F1,KDM2A,THAP1,MMP19,LAP3,APP,RORB,APLP2,ZDHHC20,MYRIP,PEG10,PAPPA2,KCMF1,EXTL2,KDM3A,ZMYM1,USP3,TRIM8,CA13…
GO:0016410	N-acyltransferase activity	0.060456	-2.80584	115	24	0.00895188	2681	17706	80,218,284,058,111,700,000,000,000,000,000,000,000,000,000,000,000,000,000,000,000,000,000,000,000,000,000,000,000,000,000,000,000,000,000,000,000,000,000	NAA50,KANSL1,BAZ1A,GTF2B,NCOA3,SUPT3H,KAT6B,CLOCK,EPC2,ESCO2,GNPNAT1,TLCD3B,CERS6,KAT14,EPC1,RSF1,PLAAT3,KANSL1L,NAA30,NAT8,BRCA2,KAT2B,CERS2,KAT6A
GO:0051959	dynein light intermediate chain binding	0.0612105	-2.79344	29	8	0.00298396	2681	17706	7,965,917,701,778,120,000,000,000,000,000,000,000,000	DYNC2H1,DNAH9,DYNC1H1,DNAH14,DNAH7,DNAH3,CCDC88A,DNAH10
GO:0043539	protein serine/threonine kinase activator activity	0.0612105	-2.79344	29	8	0.00298396	2681	17706	544,658,058,826,801,000,000,000,000,000,000	ETAA1,CALM2,IQGAP1,CALM1,DBF4,STK3,STK4,SPRY2
GO:0004112	cyclic-nucleotide phosphodiesterase activity	0.0612105	-2.79344	29	8	0.00298396	2681	17706	513,786,545,158,514,000,000,000,000,000,000	PDE1C,PDE5A,PDE6B,PDE3B,PDE11A,PDE7A,PDE4D,PRKAR2A
GO:0071889	14-3-3 protein binding	0.0612105	-2.79344	29	8	0.00298396	2681	17706	1,097,147,505,581,570,000,000,000,000,000,000	YWHAQ,NEK1,PRKCE,RPTOR,DDIT4,ZFP36L1,SRPK2,PPP1R12A
GO:0000979	RNA polymerase II core promoter sequence-specific DNA binding	0.0614758	-2.78911	34	9	0.00335696	2681	17706	6,392,554,515,581,850,000,000,000,000,000,000,000,000	ZNF335,POU2F1,KDM3A,PAX6,ZNF451,H2AFY,GBX2,GTF2B,POGZ
GO:1901981	phosphatidylinositol phosphate binding	0.0616105	-2.78692	161	32	0.0119358	2681	17706	685,798,735,535,311,000,000,000,000,000,000,000,000,000,000,000,000,000,000,000,000,000,000,000,000,000,000,000,000,000,000,000,000,000,000,000,000,000,000,000,000,000,000,000,000,000,000,000,000,000,000,000,000	SYT1,FCHSD2,LAPTM4B,ARAP2,FERMT2,MYO1B,KRIT1,SNX24,PARD3,ARHGAP32,BBS5,DENND1B,GOLPH3L,SNX14,IQGAP1,RNF34,KIF16B,CLVS1,ZFYVE16,ARHGAP9,CYTH3,SNX19,SYT10,OSBPL8,STXBP6,HIP1,FCHO2,ADAP1,PLCZ1,SNX13,JPH2,COMMD1
GO:0097177	mitochondrial ribosome binding	0.0618235	-2.78347	3	2	0.00074599	2681	17706	231,075,018	MRPS27,OXA1L
GO:0004809	tRNA (guanine-N2-)-methyltransferase activity	0.0618235	-2.78347	3	2	0.00074599	2681	17706	8,162,760,487	TRMT1L,TRMT11
GO:0043734	DNA-N1-methyladenine dioxygenase activity	0.0618235	-2.78347	3	2	0.00074599	2681	17706	79,068,221,120	FTO,ALKBH3
GO:1905773	8-hydroxy-2'-deoxyguanosine DNA binding	0.0618235	-2.78347	3	2	0.00074599	2681	17706	25,913,641	POT1,BLM
GO:0051538	3 iron, 4 sulfur cluster binding	0.0618235	-2.78347	3	2	0.00074599	2681	17706	6390,48	SDHB,ACO1
GO:0098919	structural constituent of postsynaptic density	0.0618235	-2.78347	3	2	0.00074599	2681	17706	17,391,740	DLG1,DLG2
GO:0033765	steroid dehydrogenase activity, acting on the CH-CH group of donors	0.0618235	-2.78347	3	2	0.00074599	2681	17706	796,446,716	SRD5A3,SRD5A2
GO:0003865	3-oxo-5-alpha-steroid 4-dehydrogenase activity	0.0618235	-2.78347	3	2	0.00074599	2681	17706	796,446,716	SRD5A3,SRD5A2
GO:0008192	RNA guanylyltransferase activity	0.0618235	-2.78347	3	2	0.00074599	2681	17706	90,978,732	USP14,RNGTT
GO:0106006	microtubule cortical anchor activity	0.0618235	-2.78347	3	2	0.00074599	2681	17706	1,012,081,569	ACTR1B,ACTL8
GO:0005010	insulin-like growth factor-activated receptor activity	0.0618235	-2.78347	3	2	0.00074599	2681	17706	348,051,232	IGF1R,CRIM1
GO:0031708	endothelin B receptor binding	0.0618235	-2.78347	3	2	0.00074599	2681	17706	19,081,906	EDN3,EDN1
GO:0008670	2,4-dienoyl-CoA reductase (NADPH) activity	0.0618235	-2.78347	3	2	0.00074599	2681	17706	558,251,666	PECR,DECR1
GO:0001605	adrenomedullin receptor activity	0.0618235	-2.78347	3	2	0.00074599	2681	17706	1,020,310,268	CALCRL,RAMP3
GO:0031997	N-terminal myristoylation domain binding	0.0618235	-2.78347	3	2	0.00074599	2681	17706	801,805	CALM1,CALM2
GO:0047237	glucuronylgalactosylproteoglycan 4-beta-N-acetylgalactosaminyltransferase activity	0.0618235	-2.78347	3	2	0.00074599	2681	17706	554,542,135	CSGALNACT2,EXTL2
GO:0061849	telomeric G-quadruplex DNA binding	0.0618235	-2.78347	3	2	0.00074599	2681	17706	64,125,913	BLM,POT1
GO:0019002	GMP binding	0.0618235	-2.78347	3	2	0.00074599	2681	17706	7,443,845	MPPED2,KRAS
GO:0001156	TFIIIC-class transcription factor complex binding	0.0618235	-2.78347	3	2	0.00074599	2681	17706	5,581,457,521	BDP1,RPTOR
GO:0050508	glucuronosyl-N-acetylglucosaminyl-proteoglycan 4-alpha-N-acetylglucosaminyltransferase activity	0.0618235	-2.78347	3	2	0.00074599	2681	17706	21,322,131	EXT2,EXT1
GO:0047751	cholestenone 5-alpha-reductase activity	0.0618235	-2.78347	3	2	0.00074599	2681	17706	671,679,644	SRD5A2,SRD5A3
GO:0001025	RNA polymerase III general transcription initiation factor binding	0.0618235	-2.78347	3	2	0.00074599	2681	17706	5,752,155,814	RPTOR,BDP1
GO:0101006	protein histidine phosphatase activity	0.0618235	-2.78347	3	2	0.00074599	2681	17706	640,779,562	LHPP,MINPP1
GO:0016263	glycoprotein-N-acetylgalactosamine 3-beta-galactosyltransferase activity	0.0618235	-2.78347	3	2	0.00074599	2681	17706	72,881,956,913	C1GALT1C1L,C1GALT1
GO:0098879	structural constituent of postsynaptic specialization	0.0618235	-2.78347	3	2	0.00074599	2681	17706	17,391,740	DLG1,DLG2
GO:0031871	proteinase activated receptor binding	0.0618235	-2.78347	3	2	0.00074599	2681	17706	10,015,636	PDCD6IP,BICD1
GO:0018636	phenanthrene 9,10-monooxygenase activity	0.0618235	-2.78347	3	2	0.00074599	2681	17706	16,451,646	AKR1C1,AKR1C2
GO:0047391	alkylglycerophosphoethanolamine phosphodiesterase activity	0.0618235	-2.78347	3	2	0.00074599	2681	17706	2,841,612,782	GDPD1,GNB1
GO:0061649	ubiquitin modification-dependent histone binding	0.0618235	-2.78347	3	2	0.00074599	2681	17706	99,587,158	USP15,TP53BP1
GO:0004566	beta-glucuronidase activity	0.0618235	-2.78347	3	2	0.00074599	2681	17706	93,652,990	KL,GUSB
GO:0031531	thyrotropin-releasing hormone receptor binding	0.0618235	-2.78347	3	2	0.00074599	2681	17706	5,705,122,876	PSMC5,GPHB5
GO:0000293	ferric-chelate reductase activity	0.0618235	-2.78347	3	2	0.00074599	2681	17706	799,011,534	CYBRD1,CYB561
GO:0031492	nucleosomal DNA binding	0.0638925	-2.75055	55	13	0.00484894	2681	17706	8356,8358,8091,3006,9324,8352,9555,8357,8353,3010,10473,8932,86	HIST1H3J,HIST1H3B,HMGA2,HIST1H1C,HMGN3,HIST1H3C,H2AFY,HIST1H3H,HIST1H3E,HIST1H1T,HMGN4,MBD2,ACTL6A
GO:0004857	enzyme inhibitor activity	0.0646468	-2.73882	376	68	0.0253637	2681	17706	132864,5569,5269,5350,51562,9749,6125,9097,51400,51232,26271,51176,5627,124857,1032,59082,6197,331,4659,256394,91272,10253,11146,9546,5514,90199,5858,330,8850,1030,151242,25913,7035,57805,391253,301,27329,9353,51050,200734,5570,57448,65125,10614,161742,51527,51347,57521,11142,153769,4660,718,1031,116154,8826,7009,4803,3958,5576,10519,183,5268,2764,9555,334,351,307,6815	CPEB2,PKIA,SERPINB6,PLN,MBIP,PHACTR2,RPL5,USP14,PPME1,CRIM1,FBXO5,LEF1,PROS1,WFIKKN2,CDKN2D,CARD18,RPS6KA3,XIAP,PPP1R12A,SERPINA11,BOD1,SPRY2,GLMN,APBA3,PPP1R10,WFDC8,PZP,BIRC3,KAT2B,CDKN2B,PPP1R1C,POT1,TFPI,CCAR2,SPINT4,ANXA1,ANGPTL3,SLIT2,PI15,SPRED2,PKIB,BIRC6,WNK1,HEXIM1,SPRED1,GSKIP,TAOK3,RPTOR,PKIG,SH3RF2,PPP1R12B,C3,CDKN2C,PHACTR3,IQGAP1,TMBIM6,NGF,LGALS3,PRKAR2A,CIB1,AGT,SERPINB5,GMFB,H2A…
GO:0019902	phosphatase binding	0.0647617	-2.73704	185	36	0.0134278	2681	17706	2,911,051,400,546,890,000,000,000,000,000,000,000,000,000,000,000,000,000,000,000,000,000,000,000,000,000,000,000,000,000,000,000,000,000,000,000,000,000,000,000,000,000,000,000,000,000,000,000,000,000,000,000,000	TBK1,PPME1,PPARG,AKAP5,SH3RF2,BOD1,SMG7,CDH2,STAU1,SHOC2,SYK,TERF2IP,TRPC4AP,CRY1,AP3B1,DLG1,LGALS3,PARD3,DZIP3,PHACTR3,HMGCR,JAK1,IQGAP1,CTTNBP2NL,MAST2,PTK2,FER,TRAF3,PPP1R9A,WNK1,SPRED1,PPP3R1,CDC27,SMAD2,STRN,SH3YL1
GO:0003714	transcription corepressor activity	0.0647624	-2.73703	238	45	0.0167848	2681	17706	###############################################################################################################################################################################################################################################################	TCP10,EID1,DNMT3B,MIER1,CBFA2T3,ATF7IP,UBP1,COPS2,AEBP2,ZNF451,C1D,LHX9,ZNF85,HOMEZ,NR2F2,CTBP2,SUFU,MXD4,ALX1,GON4L,MEIS2,GMNN,BHLHE41,RBFOX2,BHLHE40,SFMBT1,ATF3,ELANE,PPP1R13L,ZHX1,YAF2,PEX14,TFCP2L1,HDAC9,BEND6,ZMYND8,BATF3,TBL1XR1,PIAS1,PAWR,WWTR1,RERE,HNRNPU,DR1,MTA3
GO:0016829	lyase activity	0.0653805	-2.72753	191	37	0.0138008	2681	17706	4,855,811,513,805,450,000,000,000,000,000,000,000,000,000,000,000,000,000,000,000,000,000,000,000,000,000,000,000,000,000,000,000,000,000,000,000,000,000,000,000,000,000,000,000,000,000,000,000,000,000,000,000,000,000,000	ACO1,ADCY10,CSAD,HMGCLL1,HACD1,HMGB1,ASL,GMDS,HMGA2,ADCY9,CA13,DERA,ALKBH1,DGLUCY,CBS,CENPV,MLYCD,PCBD2,CHAC2,ADCY7,TYW1B,EHHADH,HACD3,TYW1,POLB,GUCY1B1,GUCY1A2,CYP17A1,ALOXE3,ECHDC2,POLL,NEIL3,PAM,APLF,CA8,URAD,CRY1
GO:0034212	peptide N-acetyltransferase activity	0.0665292	-2.71011	77	17	0.00634092	2681	17706	57,325,803,148,850,700,000,000,000,000,000,000,000,000,000,000,000,000,000,000,000,000,000,000,000,000,000	KAT14,EPC1,KAT2B,KAT6A,RSF1,KANSL1L,NAA30,BRCA2,GTF2B,NCOA3,SUPT3H,NAA50,KANSL1,BAZ1A,EPC2,KAT6B,CLOCK
GO:0098772	molecular function regulator	0.0666264	-2.70865	1814	297	0.11078	2681	17706	6002,116154,28984,10718,9531,57018,7857,80728,653,440107,219771,64388,889,3958,9732,5268,57589,57480,51735,6789,7432,100463486,394,100462981,23232,27012,216,5521,100463488,9365,8892,80310,50618,64333,57628,121512,8817,7292,396,90199,9166,84632,27123,143872,2045,54431,9693,6397,2254,301,117579,57805,25913,6654,10344,161742,56034,10614,100463487,57448,125058,9097,805,9749,55789,5269,3146,132864,105…	RGS12,PHACTR3,RGCC,NRG3,BAG3,CCNL1,SCG2,ARHGAP39,BMP5,PLEKHG7,CCNY,GREM2,KRIT1,LGALS3,DOCK4,SERPINB5,RIC1,PLEKHG1,RAPGEF6,STK4,VIP,MTRNR2L8,ARHGAP5,MTRNR2L2,TBC1D12,KCNV1,ALDH1A1,PPP2R2B,MTRNR2L10,KL,EIF2B2,PDGFD,ITSN2,ARHGAP9,DPP10,FGD4,FGF18,TNFSF4,ARHGDIA,WFDC8,EBAG9,AFAP1L2,DKK2,ARHGAP42,EPHA7,DNAJC10,RAPGEF2,SEC14L1,FGF9,ANXA1,RLN3,CCAR2,POT1,SOS1,CCL26,SPRED1,PDGFC,HEXIM1,MTRNR2L9,BIRC6,TBC…
GO:0048156	tau protein binding	0.0685971	-2.67951	45	11	0.00410295	2681	17706	95,323,306,146,057,500,000,000,000,000,000,000,000,000,000,000	BAG2,HSPA2,TTBK2,PPP2CA,FKBP4,SMAD2,ROCK2,ROCK1,GSK3B,MARK4,MARK3
GO:0008138	protein tyrosine/serine/threonine phosphatase activity	0.0685971	-2.67951	45	11	0.00410295	2681	17706	681,571,798,732,855,000,000,000,000,000,000,000,000,000,000	STYX,TPTE,RNGTT,CDC14B,DUSP6,MTMR2,PTP4A1,PTEN,CDC14A,DUSP22,CDKN3
GO:0016791	phosphatase activity	0.0692932	-2.66941	275	51	0.0190228	2681	17706	8898,5775,9107,5515,10380,5444,64077,5495,7803,8036,54928,145553,5788,1848,5789,5521,55529,8732,2140,22908,11099,8556,2070,5519,23239,9562,5786,5534,7179,3628,6815,57818,1033,151742,51020,5783,5782,5728,9890,1739,5800,22876,81537,51496,163404,8555,8613,79871,22843,56940,22978	MTMR2,PTPN4,MTMR6,PPP2CA,BPNT1,PON1,LHPP,PPM1B,PTP4A1,SHOC2,IMPAD1,MDP1,PTPRC,DUSP6,PTPRD,PPP2R2B,PIP4P2,RNGTT,EYA3,SACM1L,PTPN21,CDC14A,EYA4,PPP2R1B,PHLPP1,MINPP1,PTPRA,PPP3R1,TPTE,INPP1,STYX,G6PC2,CDKN3,PPM1L,HDDC2,PTPN13,PTPN12,PTEN,PLPPR4,DLG1,PTPRO,INPP5F,SGPP1,CTDSPL2,PLPPR5,CDC14B,PLPP3,RPAP2,PPM1E,DUSP22,NT5C2
GO:0042826	histone deacetylase binding	0.0694614	-2.66698	111	23	0.00857889	2681	17706	66,672,737,364,275,300,000,000,000,000,000,000,000,000,000,000,000,000,000,000,000,000,000,000,000,000,000,000,000,000,000,000,000,000	SP1,GLI3,INSM1,YWHAE,MEF2C,BHLHE41,GMNN,DACT1,DNMT3B,MIER1,PKN2,AKAP8,ZBTB7B,KAT2B,MTA3,TOP2A,HDAC9,LEF1,SFPQ,MEF2A,MAPK8,CRY1,NIPBL
GO:0008013	beta-catenin binding	0.0697886	-2.66228	83	18	0.00671391	2681	17706	27,375,596,683,131,000,000,000,000,000,000,000,000,000,000,000,000,000,000,000,000,000,000,000,000,000,000	GLI3,AJAP1,AXIN2,CDH2,CTNNA1,VCL,DACT1,GRIP1,GSKIP,TCF7L1,BTRC,GSK3B,FOXO3,NUMB,SUFU,SKP1,LEF1,TBL1XR1
GO:0016408	C-acyltransferase activity	0.0698001	-2.66212	20	6	0.00223797	2681	17706	38,9517,116285,39,6342,171546	ACAT1,SPTLC2,ACSM1,ACAT2,SCP2,SPTSSA
GO:0008157	protein phosphatase 1 binding	0.0698001	-2.66212	20	6	0.00223797	2681	17706	67,801,161,545,560,700,000,000,000,000	STAU1,PHACTR3,PPP1R9A,SHOC2,FER,SH3RF2
GO:0061650	ubiquitin-like protein conjugating enzyme activity	0.0705821	-2.65098	40	10	0.00372995	2681	17706	10,477,309,373,342,900,000,000,000,000,000,000,000,000,000,000	UBE2E3,UBE2K,UBE2N,UBE2T,UBE2V2,UBE2R2,UBE2F,UBE2W,UBE2E2,BIRC6
GO:0070411	I-SMAD binding	0.0714254	-2.6391	11	4	0.00149198	2681	17706	40,878,313,571,544,000	SMAD2,AXIN2,SMURF1,SMAD6
GO:0030621	U4 snRNA binding	0.0714254	-2.6391	11	4	0.00149198	2681	17706	103,625,684,101,954,000,000,000,000,000,000,000	RNU6-2,RNU6-7,RNU6-9,RNU6-8
GO:0036122	BMP binding	0.0714254	-2.6391	11	4	0.00149198	2681	17706	659,148,738,820,064,000	BMPR2,HJV,GDF5,GREM2
GO:0005049	nuclear export signal receptor activity	0.0714254	-2.6391	11	4	0.00149198	2681	17706	643,286,490,114,347,000	XPO4,RANBP17,CSE1L,XPO1
GO:0016273	arginine N-methyltransferase activity	0.0714254	-2.6391	11	4	0.00149198	2681	17706	3,275,802,045,517,010,000	PRMT2,FBXO11,PRMT6,PRMT3
GO:0016274	protein-arginine N-methyltransferase activity	0.0714254	-2.6391	11	4	0.00149198	2681	17706	3,275,551,701,019,680,000	PRMT2,PRMT6,PRMT3,FBXO11
GO:0001047	core promoter binding	0.0721599	-2.62887	56	13	0.00484894	2681	17706	63,925,460,995,552,600,000,000,000,000,000,000,000,000,000,000,000,000,000	ZNF335,MYC,H2AFY,ZNF451,PAX6,POU2F1,DR1,KDM3A,KLF10,NR3C1,POGZ,GTF2B,GBX2
GO:0070566	adenylyltransferase activity	0.0728378	-2.61952	30	8	0.00298396	2681	17706	167153,55603,10243,10914,9061,8638,349565,25	TENT2,TENT5A,GPHN,PAPOLA,PAPSS1,OASL,NMNAT3,ABL1
GO:0050291	sphingosine N-acyltransferase activity	0.0754856	-2.58381	7	3	0.00111899	2681	17706	2,995,683,723,253,780	CERS2,TLCD3B,CERS6
GO:0016833	oxo-acid-lyase activity	0.0754856	-2.58381	7	3	0.00111899	2681	17706	4,412,505,451,155,250	TYW1B,HMGCLL1,TYW1
GO:0036310	annealing helicase activity	0.0754856	-2.58381	7	3	0.00111899	2681	17706	504,855,965,641	SMARCAL1,RECQL,BLM
GO:1990247	N6-methyladenosine-containing RNA binding	0.0754856	-2.58381	7	3	0.00111899	2681	17706	648,483,181,253,943	YTHDC2,HNRNPA2B1,YTHDF3
GO:0098634	cell-matrix adhesion mediator activity	0.0754856	-2.58381	7	3	0.00111899	2681	17706	3,688,367,322,801	ITGB1,ITGA2,ITGA11
GO:0004791	thioredoxin-disulfide reductase activity	0.0754856	-2.58381	7	3	0.00111899	2681	17706	51,714,729,684,203	SELENOT,TXNRD1,TXNDC2
GO:0016842	amidine-lyase activity	0.0754856	-2.58381	7	3	0.00111899	2681	17706	5,066,435,494,143	PAM,ASL,CHAC2
GO:0030297	transmembrane receptor protein tyrosine kinase activator activity	0.0754856	-2.58381	7	3	0.00111899	2681	17706	19,461,071,851,378	EFNA5,NRG3,ANGPT4
GO:0035005	1-phosphatidylinositol-4-phosphate 3-kinase activity	0.0754856	-2.58381	7	3	0.00111899	2681	17706	528,852,865,291	PIK3C2G,PIK3C2A,PIK3CB
GO:0032051	clathrin light chain binding	0.0754856	-2.58381	7	3	0.00111899	2681	17706	5,161,712,133,092	NSG2,CLTC,HIP1
GO:0019784	NEDD8-specific protease activity	0.0754856	-2.58381	7	3	0.00111899	2681	17706	1,232,285,113,878,990	SENP8,COPS4,OTUB2
GO:0000099	sulfur amino acid transmembrane transporter activity	0.0754856	-2.58381	7	3	0.00111899	2681	17706	23,657,111,366,519	SLC7A11,SLC7A9,SLC3A1
GO:0030145	manganese ion binding	0.0772652	-2.56051	62	14	0.00522193	2681	17706	55811,4245,10914,51056,27,744,167227,2135,5495,25,4247,8693,283927,7511	ADCY10,MGAT1,PAPOLA,LAP3,ABL2,MPPED2,DCP2,EXTL2,PPM1B,ABL1,MGAT2,GALNT4,NUDT7,XPNPEP1
GO:0004715	non-membrane spanning protein tyrosine kinase activity	0.0783542	-2.54652	46	11	0.00410295	2681	17706	25,1195,9031,7535,7006,6850,3717,2241,5747,27,3716	ABL1,CLK1,BAZ1B,ZAP70,TEC,SYK,JAK2,FER,PTK2,ABL2,JAK1
GO:0043022	ribosome binding	0.0810914	-2.51218	57	13	0.00484894	2681	17706	253,260,795,681,019,000,000,000,000,000,000,000,000,000,000,000,000,000,000,000,000,000	RICTOR,MAIP1,PRMT3,OLA1,YTHDF3,SBDS,OXA1L,RPN2,CPEB2,CPEB4,CPEB1,MRPS27,PELO
GO:0003774	motor activity	0.0814585	-2.50766	136	27	0.0100709	2681	17706	17,818,464,395,851,400,000,000,000,000,000,000,000,000,000,000,000,000,000,000,000,000,000,000,000,000,000,000,000,000,000,000,000,000,000,000,000,000,000,000,000,000	DYNC1I2,KIF2B,KIF20B,MYO3B,MYH14,KIF11,GPR88,DNAH10,DNAH7,KIF5B,SMC3,DNAH14,APPBP2,DNAH9,MYO6,KIF5C,MYO1B,DNAH3,KIF2A,DYNC2LI1,DNAL1,DYNC1H1,KIF21A,KIF16B,KIF14,CENPE,DYNC2H1
GO:0019211	phosphatase activator activity	0.0816076	-2.50583	16	5	0.00186498	2681	17706	55,298,018,055,527,600	PPP2R5E,CALM1,CALM2,PPP2R5C,BMP2
GO:0071837	HMG box domain binding	0.0816076	-2.50583	16	5	0.00186498	2681	17706	66,671,749,420,869,300,000	SP1,DLX5,MEF2C,TCF12,PAX6
GO:0000400	four-way junction DNA binding	0.0816076	-2.50583	16	5	0.00186498	2681	17706	641,5890,2956,25,3146	BLM,RAD51B,MSH6,ABL1,HMGB1
GO:0005545	1-phosphatidylinositol binding	0.0816076	-2.50583	16	5	0.00186498	2681	17706	9,765,937,268,578,410,000	ZFYVE16,ZFYVE9,SYT1,EEA1,SCARB1
GO:0070402	NADPH binding	0.0816076	-2.50583	16	5	0.00186498	2681	17706	17,191,429,166,639,300,000	DHFR,CRYZ,DECR1,LBR,HMGCR
GO:0003723	RNA binding	0.0829649	-2.48934	1953	317	0.118239	2681	17706	9933,65244,6301,10949,55813,4087,8880,150962,27250,101954275,10128,7334,10923,4850,2908,8602,23091,79675,1479,92906,80315,283927,51008,2483,80745,3930,92345,55225,6128,5479,406918,63931,6638,693129,5962,5093,58508,60487,10075,87178,29904,1763,1915,494327,30836,10642,8665,26065,8165,101954271,23185,407021,54439,64062,6651,7514,26136,55760,11066,1778,7073,4154,9782,23451,8294,64778,8683,1495,26608,…	PUM3,SPATS2,SARS,HNRNPA0,UTP6,SMAD2,FUBP1,PUS10,PDCD4,RNU6-7,LRPPRC,UBE2N,SUB1,CNOT4,NR3C1,NOP14,ZC3H13,FASTKD1,CSTF3,HNRNPLL,CPEB4,NUDT7,ASCC1,FRG1,THUMPD2,LBR,NAF1,RAVER2,RPL6,PPIB,MIR129-2,MRPS14,SNRPN,MIR548C,RDX,PCBP1,KMT2C,TRMT11,HUWE1,PNPT1,EEF2K,DNA2,EEF1A1,MIR378A,DNTTIP2,IGF2BP1,EIF3F,LSM14A,AKAP1,RNU6-9,LARP4B,MIR29A,RBM27,RBM26,SON,XPO1,TES,DHX32,SNRNP35,DYNC1H1,TIAL1,MBNL1,MATR3,SF3B…
GO:0010485	H4 histone acetyltransferase activity	0.0857075	-2.45682	21	6	0.00223797	2681	17706	79,942,840,581,510,500,000,000,000,000	KAT6A,KANSL1,KANSL1L,KAT6B,NAA50,BRCA2
GO:0035925	mRNA 3'-UTR AU-rich region binding	0.086606	-2.44639	26	7	0.00261097	2681	17706	27,303,707,264,506,600,000,000,000,000,000	RBMS3,TIA1,CPEB1,ZFP36L1,TIAL1,CPEB2,HNRNPA0
GO:0016628	oxidoreductase activity, acting on the CH-CH group of donors, NAD or NADP as acceptor	0.086606	-2.44639	26	7	0.00261097	2681	17706	558,257,964,416,463,000,000,000,000,000	PECR,SRD5A3,AKR1C2,LBR,DECR1,SRD5A2,AKR1C1
GO:0004709	MAP kinase kinase kinase activity	0.086606	-2.44639	26	7	0.00261097	2681	17706	513,475,894,107,469,000,000,000,000,000	TAOK3,RAF1,MAP3K2,MAP3K14,MAP3K13,MAP3K7,MAP3K9
GO:0008270	zinc ion binding	0.0878724	-2.43187	818	138	0.0514733	2681	17706	81931,23081,9508,1107,5915,171392,114088,9520,2494,23660,55596,80204,7156,149041,5468,9325,811,29953,113835,25939,49855,641,54469,10299,51592,653192,57094,7994,51351,1429,6249,23318,79776,9869,9757,26009,55892,152098,11237,4193,130507,64135,473,10270,27332,23408,7227,868,9031,2959,8411,2103,23409,144165,79097,134218,56957,6631,151112,57534,3416,7026,55247,7187,5066,25797,79752,282996,3174,10002,8…	ZNF93,KDM4C,ADAMTS3,CHD3,RARB,ZNF675,TRIM9,NPEPPS,NR5A2,ZKSCAN5,ZCCHC8,FBXO11,TOP3A,RC3H1,PPARG,TRIP4,CALR,TRHDE,ZNF257,SAMHD1,SCAPER,BLM,ZFAND6,MARCH6,TRIM33,TRIM43B,CPA6,KAT6A,ZNF117,CRYZ,CLIP1,TUT4,ZFHX4,SETDB1,KMT2B,ZZZ3,MYNN,ZCWPW2,RNF24,MDM2,UBR3,IFIH1,RERE,AKAP8,ZNF638,SIRT5,TRPS1,CBLB,BAZ1B,GTF2B,EEA1,ESRRB,SIRT4,PRICKLE1,TRIM48,DNAJC21,OTUD7B,SNRPC,ZSWIM2,MIB1,IDE,NR2F2,NEIL3,TRAF3,PAM,Q…
GO:0016779	nucleotidyltransferase activity	0.0936922	-2.36774	138	27	0.0100709	2681	17706	10914,4081,27343,10728,9097,167153,7014,25,10622,8638,8732,349565,56655,5429,51082,9061,7360,55603,10243,5558,5980,23318,87178,5423,51455,11201,1040	PAPOLA,MAB21L1,POLL,PTGES3,USP14,TENT2,TERF2,ABL1,POLR3G,OASL,RNGTT,NMNAT3,POLE4,POLH,POLR1D,PAPSS1,UGP2,TENT5A,GPHN,PRIM2,REV3L,TUT4,PNPT1,POLB,REV1,POLI,CDS1
GO:0005088	Ras guanyl-nucleotide exchange factor activity	0.0936922	-2.36774	138	27	0.0100709	2681	17706	1,634,866,655,676,450,000,000,000,000,000,000,000,000,000,000,000,000,000,000,000,000,000,000,000,000,000,000,000,000,000,000,000,000,000,000,000,000,000,000,000,000,000	DENND1B,SOS2,ST5,RAP1A,PLEKHG7,RAPGEF2,ITSN1,DENND2D,DENND6A,DENND4A,SOS1,ARHGEF12,ARHGEF26,RIC1,EPS8,ADRB1,ECT2,SERGEF,FGD4,FARP2,DNMBP,RIN3,PLEKHG1,ITSN2,FGD6,ARHGEF3,DOCK1
GO:0005085	guanyl-nucleotide exchange factor activity	0.09423	-2.36202	215	40	0.0149198	2681	17706	79,890,189,485,440,100,000,000,000,000,000,000,000,000,000,000,000,000,000,000,000,000,000,000,000,000,000,000,000,000,000,000,000,000,000,000,000,000,000,000,000,000,000,000,000,000,000,000,000,000,000,000,000,000,000,000,000,000,000,000,000,000,000	RIN3,ECT2,DOCK7,DOCK1,PLEKHG1,RAPGEF6,HERC1,RIC1,ARHGEF26,SOS1,ARHGEF12,DOCK4,TAGAP,ADRB1,DOCK10,DENND6A,RAPGEF2,PLEKHG7,DENND4A,DENND1B,DNMBP,FARP2,FGD4,RASGEF1C,SERGEF,ARFGEF3,ARHGEF3,FGD6,ITSN2,CYTH3,EIF2B2,HERC2,EPS8,DENND2D,ITSN1,ST5,RAP1A,BCAR3,SOS2,MYCBP2
GO:0016668	oxidoreductase activity, acting on a sulfur group of donors, NAD(P) as acceptor	0.0947373	-2.35665	12	4	0.00149198	2681	17706	729,684,203,517,141,000	TXNRD1,TXNDC2,SELENOT,DLD
GO:0034452	dynactin binding	0.0947373	-2.35665	12	4	0.00149198	2681	17706	3,064,585,336,362,930	HTT,SNX6,BICD1,GSK3B
GO:0004438	phosphatidylinositol-3-phosphatase activity	0.0947373	-2.35665	12	4	0.00149198	2681	17706	22,908,910,788,985,700	SACM1L,MTMR6,MTMR2,PTEN
GO:0043047	single-stranded telomeric DNA binding	0.0947373	-2.35665	12	4	0.00149198	2681	17706	318,125,913,701,454,000	HNRNPA2B1,POT1,TERF2,TERF2IP
GO:0036459	thiol-dependent ubiquitinyl hydrolase activity	0.0952557	-2.35119	115	23	0.00857889	2681	17706	846,699,101,547,642,000,000,000,000,000,000,000,000,000,000,000,000,000,000,000,000,000,000,000,000,000,000,000,000,000,000,000,000,000,000,000	USP32,USP8,ZRANB1,USP24,USP54,USP37,OTUD7B,USP3,USP47,USP42,PSMD14,USP48,USP13,USP15,USP1,USP43,USP9X,USP14,OTUB2,DESI2,USP38,EIF3F,USP34
GO:0008757	S-adenosylmethionine-dependent methyltransferase activity	0.0962782	-2.34051	156	30	0.0111899	2681	17706	1,787,796,098,020,470,000,000,000,000,000,000,000,000,000,000,000,000,000,000,000,000,000,000,000,000,000,000,000,000,000,000,000,000,000,000,000,000,000,000,000,000,000,000,000,000,000,000,000	TRDMT1,VCPKMT,FBXO11,METTL8,THUMPD2,METTL16,RBBP5,NSUN3,TRMO,PRMT3,PCMTD1,CMTR2,CAMKMT,METTL15,TRMT1L,SMYD3,PRMT6,AS3MT,COQ5,DNMT3B,TRMT11,KMT2C,SETD3,TARBP1,SETDB1,KMT2B,PRMT2,TFB1M,TRMT5,KMT2E
GO:0032451	demethylase activity	0.0965245	-2.33796	37	9	0.00335696	2681	17706	22,992,558,182,210,300,000,000,000,000,000,000,000,000,000	KDM2A,KDM3A,JMJD1C,FTO,ALKBH3,JARID2,KDM4C,CYP51A1,ALKBH1
GO:0017069	snRNA binding	0.100347	-2.29912	48	11	0.00410295	2681	17706	1,019,542,781,019,540,000,000,000,000,000,000,000,000,000,000,000,000,000,000,000,000,000,000,000	RNU6-8,RNU6-9,HNRNPU,RNU6-7,RNU4ATAC,RNU6-2,RNU4-1,SNRPC,HEXIM1,RNU4-2,METTL16
GO:1990381	ubiquitin-specific protease binding	0.101795	-2.28479	17	5	0.00186498	2681	17706	102,992,675,165,257,000,000	MARCH6,AMFR,CHMP3,PTEN,CLTC
GO:0005005	transmembrane-ephrin receptor activity	0.101795	-2.28479	17	5	0.00186498	2681	17706	2,852,202,042,204,520,000,000	EPHA6,EPHA3,EPHA7,EPHA5,EPHA4
GO:0030275	LRR domain binding	0.101795	-2.28479	17	5	0.00186498	2681	17706	230,856,091,920,938,000,000	ERC1,ROBO1,LRRFIP2,KRAS,PAWR
GO:0004675	transmembrane receptor protein serine/threonine kinase activity	0.101795	-2.28479	17	5	0.00186498	2681	17706	148738,7049,659,92,657	HJV,TGFBR3,BMPR2,ACVR2A,BMPR1A
GO:0098918	structural constituent of synapse	0.101795	-2.28479	17	5	0.00186498	2681	17706	174,084,992,744,517,000,000	DLG2,PPFIA2,PCLO,DLG1,CTBP2
GO:0070628	proteasome binding	0.101795	-2.28479	17	5	0.00186498	2681	17706	90,978,975,797,522,300,000,000	USP14,USP13,ZFAND1,PSME4,PSMD14
GO:0003887	DNA-directed DNA polymerase activity	0.102346	-2.2794	27	7	0.00261097	2681	17706	54,295,980,273,431,100,000,000,000,000,000	POLH,REV3L,POLL,POLI,REV1,POLB,POLE4
GO:0101005	ubiquitinyl hydrolase activity	0.102562	-2.27729	116	23	0.00857889	2681	17706	841,969,958,897,555,000,000,000,000,000,000,000,000,000,000,000,000,000,000,000,000,000,000,000,000,000,000,000,000,000,000,000,000,000,000,000	USP48,USP15,USP13,USP47,USP42,PSMD14,USP37,USP3,OTUD7B,USP8,ZRANB1,USP32,USP54,USP24,USP38,DESI2,EIF3F,USP34,OTUB2,USP9X,USP14,USP43,USP1
GO:0009975	cyclase activity	0.103428	-2.26888	22	6	0.00223797	2681	17706	115,800,171,135,581,000,000,000	ADCY9,DGLUCY,ADCY7,ADCY10,GUCY1B1,GUCY1A2
GO:0017025	TBP-class protein binding	0.103428	-2.26888	22	6	0.00223797	2681	17706	295,829,595,583,219,000,000,000	GTF2A2,GTF2B,CAND1,AHR,DR1,PSMC5
GO:0051537	2 iron, 2 sulfur cluster binding	0.103428	-2.26888	22	6	0.00223797	2681	17706	639,012,296,151,022,000,000,000,000	SDHB,ISCA2,GLRX2,AOX1,CISD1,NDUFV2
GO:0003725	double-stranded RNA binding	0.103445	-2.26871	76	16	0.00596792	2681	17706	234,051,926,694,154,000,000,000,000,000,000,000,000,000,000,000,000,000,000,000,000,000,000,000	DICER1,AGO3,MBNL1,TUBA1B,STAU1,ADAR,CLTC,MTDH,OASL,VIM,DDX1,LSM14A,HNRNPU,FXR1,RC3H1,IFIH1
GO:0016835	carbon-oxygen lyase activity	0.103445	-2.26871	76	16	0.00596792	2681	17706	84105,80017,48,875,9200,51495,1962,8091,200558,2762,27343,55268,55247,8846,767,377677	PCBD2,DGLUCY,ACO1,CBS,HACD1,HACD3,EHHADH,HMGA2,APLF,GMDS,POLL,ECHDC2,NEIL3,ALKBH1,CA8,CA13
GO:0140101	catalytic activity, acting on a tRNA	0.10394	-2.26394	122	24	0.00895188	2681	17706	515,316,389,910,056,000,000,000,000,000,000,000,000,000,000,000,000,000,000,000,000,000,000,000,000,000,000,000,000,000,000,000,000,000,000,000,000,000,000,000	TRMO,NSUN3,FARSB,DARS2,TARS2,FTO,TRDMT1,THUMPD2,RPPH1,ALKBH1,METTL8,POP5,TARBP1,DTD2,PUS10,CDKAL1,PRORSD1P,TRMT5,TRMT1L,SARS,TYW1B,TRMT13,TYW1,TRMT11
GO:0019888	protein phosphatase regulator activity	0.10659	-2.23877	82	17	0.00634092	2681	17706	8,036,801,912,721,530,000,000,000,000,000,000,000,000,000,000,000,000,000,000,000,000,000,000,000,000	SHOC2,CALM1,BOD1,SH3RF2,PPP4R4,PPP2R5C,PPP2R1B,PHACTR3,CALM2,PHACTR2,PPP1R10,PPP2R5E,PPP1R1C,PPP2R2B,PPP1R16B,LGALS3,PPME1
GO:0001758	retinal dehydrogenase activity	0.107558	-2.22973	8	3	0.00111899	2681	17706	645,778,854,216	ALDH8A1,ALDH1A2,ALDH1A1
GO:0034596	phosphatidylinositol phosphate 4-phosphatase activity	0.107558	-2.22973	8	3	0.00111899	2681	17706	555,292,290,822,876	PIP4P2,SACM1L,INPP5F
GO:0004726	non-membrane spanning protein tyrosine phosphatase activity	0.107558	-2.22973	8	3	0.00111899	2681	17706	5,694,057,755,782	DUSP22,PTPN4,PTPN12
GO:0035242	protein-arginine omega-N asymmetric methyltransferase activity	0.107558	-2.22973	8	3	0.00111899	2681	17706	32,751,019,655,170	PRMT2,PRMT3,PRMT6
GO:0008432	JUN kinase binding	0.107558	-2.22973	8	3	0.00111899	2681	17706	904,357,473,799	SPAG9,PTK2,KIF5B
GO:0016723	oxidoreductase activity, oxidizing metal ions, NAD or NADP as acceptor	0.107558	-2.22973	8	3	0.00111899	2681	17706	15,347,968,979,901	CYB561,STEAP4,CYBRD1
GO:0017169	CDP-alcohol phosphatidyltransferase activity	0.107558	-2.22973	8	3	0.00111899	2681	17706	8,149,052,811,040	PTDSS2,PIGF,CDS1
GO:0034046	poly(G) binding	0.107558	-2.22973	8	3	0.00111899	2681	17706	6,310,319,287,178	ATXN1,HNRNPU,PNPT1
GO:0070491	repressing transcription factor binding	0.109693	-2.21007	71	15	0.00559493	2681	17706	111,075,770,829,581,000,000,000,000,000,000,000,000,000,000,000,000,000,000,000,000,000,000	PRDM5,MIER1,GTF2A2,TTC8,ZMYND8,HDAC9,GMNN,MIXL1,BBS5,HMGB1,MYC,SP1,RUNX2,MTA3,PPARG
GO:0061631	ubiquitin conjugating enzyme activity	0.11033	-2.20428	38	9	0.00335696	2681	17706	30,931,047,773,367,300,000,000,000,000,000,000,000,000	UBE2K,UBE2E3,UBE2V2,UBE2N,UBE2T,UBE2R2,UBE2E2,UBE2W,BIRC6
GO:0034061	DNA polymerase activity	0.11033	-2.20428	38	9	0.00335696	2681	17706	54,235,145,511,201,500,000,000,000,000,000,000,000,000	POLB,REV1,POLI,POLE4,TERF2,REV3L,POLH,POLL,PTGES3
GO:0042056	chemoattractant activity	0.11033	-2.20428	38	9	0.00335696	2681	17706	78,576,415,178,846,300,000,000,000,000,000,000,000	SCG2,DEFB109B,ALKBH1,LGALS3,NTF3,HGF,HMGB1,PGF,VEGFC
GO:1904288	BAT3 complex binding	0.111348	-2.1951	4	2	0.00074599	2681	17706	2,678,975	AMFR,USP13
GO:0003917	DNA topoisomerase type I activity	0.111348	-2.1951	4	2	0.00074599	2681	17706	89,407,156	TOP3B,TOP3A
GO:0004305	ethanolamine kinase activity	0.111348	-2.1951	4	2	0.00074599	2681	17706	111,955,500	CHKA,ETNK1
GO:0052834	inositol monophosphate phosphatase activity	0.111348	-2.1951	4	2	0.00074599	2681	17706	2,287,654,928	INPP5F,IMPAD1
GO:0052832	inositol monophosphate 3-phosphatase activity	0.111348	-2.1951	4	2	0.00074599	2681	17706	2,287,654,928	INPP5F,IMPAD1
GO:0001097	TFIIH-class transcription factor complex binding	0.111348	-2.1951	4	2	0.00074599	2681	17706	31,922,961	HNRNPU,GTF2E2
GO:0047115	trans-1,2-dihydrobenzene-1,2-diol dehydrogenase activity	0.111348	-2.1951	4	2	0.00074599	2681	17706	16,461,645	AKR1C2,AKR1C1
GO:0031782	type 4 melanocortin receptor binding	0.111348	-2.1951	4	2	0.00074599	2681	17706	434,112,609	ASIP,MRAP2
GO:0008349	MAP kinase kinase kinase kinase activity	0.111348	-2.1951	4	2	0.00074599	2681	17706	111,838,491	MAP4K5,MAP4K3
GO:0043812	phosphatidylinositol-4-phosphate phosphatase activity	0.111348	-2.1951	4	2	0.00074599	2681	17706	2,290,822,876	SACM1L,INPP5F
GO:0015184	L-cystine transmembrane transporter activity	0.111348	-2.1951	4	2	0.00074599	2681	17706	651,911,136	SLC3A1,SLC7A9
GO:0052833	inositol monophosphate 4-phosphatase activity	0.111348	-2.1951	4	2	0.00074599	2681	17706	5,492,822,876	IMPAD1,INPP5F
GO:0005462	UDP-N-acetylglucosamine transmembrane transporter activity	0.111348	-2.1951	4	2	0.00074599	2681	17706	2,344,311,046	SLC35A3,SLC35D2
GO:0042392	sphingosine-1-phosphate phosphatase activity	0.111348	-2.1951	4	2	0.00074599	2681	17706	861,381,537	PLPP3,SGPP1
GO:0102345	3-hydroxy-lignoceroyl-CoA dehydratase activity	0.111348	-2.1951	4	2	0.00074599	2681	17706	514,959,200	HACD3,HACD1
GO:0061821	telomeric D-loop binding	0.111348	-2.1951	4	2	0.00074599	2681	17706	25,913,641	POT1,BLM
GO:0015016	[heparan sulfate]-glucosamine N-sulfotransferase activity	0.111348	-2.1951	4	2	0.00074599	2681	17706	645,799,348	NDST4,NDST3
GO:0102344	3-hydroxy-behenoyl-CoA dehydratase activity	0.111348	-2.1951	4	2	0.00074599	2681	17706	514,959,200	HACD3,HACD1
GO:0004515	nicotinate-nucleotide adenylyltransferase activity	0.111348	-2.1951	4	2	0.00074599	2681	17706	349565,25	NMNAT3,ABL1
GO:0102158	very-long-chain 3-hydroxyacyl-CoA dehydratase activity	0.111348	-2.1951	4	2	0.00074599	2681	17706	920,051,495	HACD1,HACD3
GO:0008934	inositol monophosphate 1-phosphatase activity	0.111348	-2.1951	4	2	0.00074599	2681	17706	2,287,654,928	INPP5F,IMPAD1
GO:0102343	3-hydroxy-arachidoyl-CoA dehydratase activity	0.111348	-2.1951	4	2	0.00074599	2681	17706	514,959,200	HACD3,HACD1
GO:0031781	type 3 melanocortin receptor binding	0.111348	-2.1951	4	2	0.00074599	2681	17706	112,609,434	MRAP2,ASIP
GO:0004583	dolichyl-phosphate-glucose-glycolipid alpha-glucosyltransferase activity	0.111348	-2.1951	4	2	0.00074599	2681	17706	2,992,984,920	ALG6,ALG10
GO:0098882	structural constituent of presynaptic active zone	0.111348	-2.1951	4	2	0.00074599	2681	17706	148,827,445	CTBP2,PCLO
GO:0004971	AMPA glutamate receptor activity	0.111348	-2.1951	4	2	0.00074599	2681	17706	28,912,893	GRIA2,GRIA4
GO:0062037	D-loop DNA binding	0.111348	-2.1951	4	2	0.00074599	2681	17706	25,913,641	POT1,BLM
GO:0031705	bombesin receptor binding	0.111348	-2.1951	4	2	0.00074599	2681	17706	19,061,908	EDN1,EDN3
GO:0003985	acetyl-CoA C-acetyltransferase activity	0.111348	-2.1951	4	2	0.00074599	2681	17706	38,39	ACAT1,ACAT2
GO:0031779	melanocortin receptor binding	0.111348	-2.1951	4	2	0.00074599	2681	17706	112,609,434	MRAP2,ASIP
GO:0004127	cytidylate kinase activity	0.111348	-2.1951	4	2	0.00074599	2681	17706	51,727,122,481	CMPK1,AK7
GO:0008173	RNA methyltransferase activity	0.11638	-2.1509	66	14	0.00522193	2681	17706	689,463,899,515,315,000,000,000,000,000,000,000,000,000,000,000,000,000,000,000,000,000,000	TARBP1,NSUN3,TRMO,CMTR2,TRMT5,TFB1M,METTL15,TRMT1L,TRDMT1,TRMT13,METTL8,METTL16,THUMPD2,TRMT11
GO:0042165	neurotransmitter binding	0.118567	-2.13228	55	12	0.00447594	2681	17706	27,438,973,111,987,500,000,000,000,000,000,000,000,000,000,000	GLRB,CHRNA6,CHKA,CBS,IDE,CHRNA5,CHRM3,HTR1A,HTR1E,CRHR1,CHRNA7,HTR1B
GO:0017091	AU-rich element binding	0.119521	-2.12426	28	7	0.00261097	2681	17706	70,722,730,310,949,100,000,000,000,000,000	TIA1,RBMS3,HNRNPA0,CPEB2,TIAL1,ZFP36L1,CPEB1
GO:0043425	bHLH transcription factor binding	0.119521	-2.12426	28	7	0.00261097	2681	17706	7,291,793,658,606,920,000,000,000,000	TWIST1,BHLHE41,RUNX2,TCF4,BHLHE40,SP1,TCF12
GO:0001098	basal transcription machinery binding	0.120147	-2.11904	72	15	0.00559493	2681	17706	5,780,521,034,943,270,000,000,000,000,000,000,000,000,000,000,000,000,000,000,000,000,000,000	CCAR2,ESRRB,MIR378A,ZNF326,GTF2E2,AHR,HNRNPU,LLPH,RPRD2,TCF4,GTF2B,MIR16-1,ELP4,NCOA3,SMYD3
GO:0001099	basal RNA polymerase II transcription machinery binding	0.120147	-2.11904	72	15	0.00559493	2681	17706	8,429,823,248,692,520,000,000,000,000,000,000,000,000,000,000,000,000,000,000,000,000,000,000	LLPH,RPRD2,TCF4,GTF2B,NCOA3,ELP4,MIR16-1,SMYD3,CCAR2,ESRRB,ZNF326,MIR378A,GTF2E2,AHR,HNRNPU
GO:0005496	steroid binding	0.120739	-2.11413	95	19	0.00708691	2681	17706	5,241,150,696,884,210,000,000,000,000,000,000,000,000,000,000,000,000,000,000,000,000,000,000,000,000,000,000,000,000	PGR,PROM2,PROM1,ERLIN1,PAQR8,GPER1,PTCH1,OSBPL1A,OSBPL11,OSBPL8,ESRRB,OSBPL3,NR3C1,KL,APOA4,ESRRG,SCP2,ESR2,OSBPL9
GO:0003727	single-stranded RNA binding	0.120739	-2.11413	95	19	0.00708691	2681	17706	1,926,692,730,387,170,000,000,000,000,000,000,000,000,000,000,000,000,000,000,000,000,000,000,000,000,000,000,000,000	AGO3,RBMS3,PNPT1,ANXA1,ZC3H14,PABPC4L,TARDBP,PABPC4,SSB,TIA1,DDX1,SNRPC,LSM14A,ATXN1,HNRNPU,FXR1,LARP4,LACTB2,IFIH1
GO:0072542	protein phosphatase activator activity	0.121117	-2.111	13	4	0.00149198	2681	17706	80,155,295,527,805	CALM1,PPP2R5E,PPP2R5C,CALM2
GO:0036094	small molecule binding	0.12176	-2.10571	2523	402	0.149944	2681	17706	4140,3416,10914,10746,134526,8833,2956,32,9448,10845,7444,8638,340665,7190,23113,93978,2773,2977,5288,382,6788,55669,3845,64135,253430,64225,814,64848,2044,57113,25,57381,1653,10767,29899,83694,79785,23235,4931,56155,3709,10376,166378,3800,2108,1629,55284,5705,7535,5908,664618,225,744,23139,5862,1719,657,8476,5291,79895,5894,10973,127602,349565,10575,3796,1646,6793,4646,7360,344387,56603,9943,166…	MARK3,IDE,PAPOLA,MAP3K2,ACOT12,GMPS,MSH6,ACACB,MAP4K4,CLPX,VRK2,OASL,CYP26C1,HSP90B2P,CUL9,CLEC6A,GNAI3,GUCY1A2,PIK3C2G,ARF6,STK3,MFN1,KRAS,IFIH1,IPMK,ATL2,CAMK4,YTHDC2,EPHA5,TRPC7,ABL1,RHOJ,DDX1,HBS1L,GPSM2,RPS6KL1,RERGL,SIK2,NVL,TEX14,ITPR2,TUBA1B,SPATA5,KIF5C,ETFA,DBT,UBE2W,PSMC5,ZAP70,RAP1B,HSP90AB4P,ABCD2,MPPED2,MAST2,RAB2A,DHFR,BMPR1A,CDC42BPA,PIK3CB,ATP8B4,RAF1,ASCC3,DNAH14,NMNAT3,CCT4,KIF…
GO:0050145	nucleoside monophosphate kinase activity	0.122891	-2.09646	23	6	0.00223797	2681	17706	517,272,604,251,739,000,000,000,000,000	CMPK1,MAGI3,DLG1,DLG2,AK7,AK5
GO:0070412	R-SMAD binding	0.122891	-2.09646	23	6	0.00223797	2681	17706	508,028,984,408,751,000,000,000,000	PAX6,RGCC,SMAD2,TRIM33,SMURF1,SMAD6
GO:0140103	catalytic activity, acting on a glycoprotein	0.122891	-2.09646	23	6	0.00223797	2681	17706	7,288,194,247,569,130,000,000,000,000	C1GALT1C1L,MGAT2,C1GALT1,GCNT4,MGAT1,FUT8
GO:0030215	semaphorin receptor binding	0.122891	-2.09646	23	6	0.00223797	2681	17706	105,012,231,171,037,000,000,000,000,000	SEMA6B,SEMA3D,SEMA3A,SEMA3C,SEMA4G,SEMA3E
GO:0047555	3',5'-cyclic-GMP phosphodiesterase activity	0.124201	-2.08585	18	5	0.00186498	2681	17706	509,405,576,865,451,000,000	PDE11A,PRKAR2A,PDE5A,PDE6B,PDE1C
GO:0070064	proline-rich region binding	0.124201	-2.08585	18	5	0.00186498	2681	17706	55971,10152,26058,25,6453	BAIAP2L1,ABI2,GIGYF2,ABL1,ITSN1
GO:0032266	phosphatidylinositol-3-phosphate binding	0.125173	-2.07806	39	9	0.00335696	2681	17706	8,986,956,288,289,660,000,000,000,000,000,000,000,000,000,000	PLCZ1,PARD3,SNX24,KIF16B,SNX13,BBS5,JPH2,SNX19,HIP1
GO:0001046	core promoter sequence-specific DNA binding	0.133113	-2.01656	45	10	0.00372995	2681	17706	54,515,581,850,802,600,000,000,000,000,000,000,000,000,000	POU2F1,KDM3A,PAX6,ZNF451,H2AFY,ZNF335,GBX2,POGZ,GTF2B,KLF10
GO:0008094	DNA-dependent ATPase activity	0.134343	-2.00736	114	22	0.00820589	2681	17706	110,716,404,544,382,000,000,000,000,000,000,000,000,000,000,000,000,000,000,000,000,000,000,000,000,000,000,000,000,000,000,000,000	CHD3,HFM1,MSH4,CHD5,DNA2,BLM,RAD54B,INO80,BRIP1,TOP2A,ASCC3,CHD9,SMARCAL1,CHD7,MCM8,MNAT1,RECQL,RAD51B,MSH6,CHD2,BPTF,HELB
GO:0004693	cyclin-dependent protein serine/threonine kinase activity	0.138075	-1.97996	29	7	0.00261097	2681	17706	5,891,512,655,218,340,000,000,000,000,000	MOK,CDKL3,CDK14,CDKL4,CDK17,CDKL1,CDK13
GO:0043236	laminin binding	0.138075	-1.97996	29	7	0.00261097	2681	17706	2,843,489,353,900,700,000,000,000,000,000	LYPD5,SLIT2,LACRT,THBS1,ITGA2,LGALS3,ITGB1
GO:0051059	NF-kappaB binding	0.138075	-1.97996	29	7	0.00261097	2681	17706	479,229,323,071,112,000,000,000,000,000	NFKBIA,GSK3B,ANXA4,FAF1,MTDH,TAF4B,AKAP8
GO:0008170	N-methyltransferase activity	0.140185	-1.96479	97	19	0.00708691	2681	17706	80,204,790,667,960,900,000,000,000,000,000,000,000,000,000,000,000,000,000,000,000,000,000,000,000,000,000,000,000,000,000	FBXO11,METTL16,VCPKMT,PRMT3,CAMKMT,RBBP5,TRMO,SMYD3,PRMT6,TRMT11,KMT2C,TRMT1L,METTL15,TFB1M,KMT2E,SETDB1,SETD3,PRMT2,KMT2B
GO:0060590	ATPase regulator activity	0.141022	-1.95884	40	9	0.00335696	2681	17706	95,314,832,609,253,500,000,000,000,000,000,000,000,000	BAG3,ATP1B3,TOR1AIP1,PLN,AHSA2P,DNAJC1,DNAJB4,BAG2,DNAJC10
GO:0016817	hydrolase activity, acting on acid anhydrides	0.143704	-1.94	875	144	0.0537113	2681	17706	5825,5705,257218,440672,79785,54331,97,10376,3800,166378,4931,57381,5906,25961,2782,1653,10767,64135,64225,55669,3845,64848,1106,5861,51552,382,83544,55729,2773,10350,515,10845,83990,3416,57697,158401,2956,8833,9928,1062,79009,1107,25788,55567,98,6016,2272,23682,2770,9364,5870,8766,92797,54112,84643,394,55636,23456,4438,3796,4646,641,6729,10973,3799,127602,196385,2186,51773,5908,5965,5862,6002,22…	ABCD3,PSMC5,SHPRH,NUDT4B,RERGL,GNG2,ACYP1,TUBA1B,KIF5C,SPATA5,NVL,RHOJ,RAP1A,NUDT13,GNB1,DDX1,HBS1L,IFIH1,ATL2,MFN1,KRAS,YTHDC2,CHD2,RAB1A,RAB14,ARF6,DNAL1,ATF7IP,GNAI3,ABCA9,ATP5PB,CLPX,BRIP1,IDE,FANCM,SHOC1,MSH6,GMPS,KIF14,CENPE,DDX50,CHD3,RAD54B,DNAH3,ACYP2,RIT1,FHIT,RAB38,GNAI1,RAB28,RAB6A,RAB11A,HELB,GPR88,KIF2B,ARHGAP5,CHD7,ABCB10,MSH4,KIF2A,MYO6,BLM,SRP54,ASCC3,KIF5B,DNAH14,DNAH10,BPTF,RSF…
GO:0016818	hydrolase activity, acting on acid anhydrides, in phosphorus-containing anhydrides	0.143704	-1.94	875	144	0.0537113	2681	17706	522,4430,26038,4343,164045,55605,3070,2792,5244,56171,7846,346288,9126,1770,3306,10730,2643,23405,283927,4331,2774,9585,167227,9927,84896,8647,79861,8732,10513,27183,1763,23078,989,1915,51062,51626,1781,84617,9886,140469,84515,4594,79784,3832,9669,54617,346562,54454,387496,23499,83479,64077,55760,1778,84056,9628,55614,5378,79659,5890,490,50485,80205,84790,81570,29789,246269,7153,23011,10890,4646,…	ATP5PF,MYO1B,CHD5,MOV10,HFM1,KIF21A,HELLS,GNGT1,ABCB4,DNAH7,TUBA1A,SEPTIN14,SMC3,DNAH9,HSPA2,YME1L1,GCH1,DICER1,NUDT7,MNAT1,GNAL,KIF20B,DCP2,MFN2,ATAD1,ABCB11,TUBAL3,RNGTT,APPBP2,VPS4A,DNA2,VWA8,SEPTIN7,EEF1A1,ATL1,DYNC2LI1,DYNC1I2,TUBB6,RHOBTB1,MYO3B,MCM8,MMUT,MYH14,KIF11,EIF5B,INO80,GNAT3,ATAD2B,RASL11A,MACF1,DDX59,LHPP,DHX32,DYNC1H1,KATNAL1,RGS6,KIF16B,PMS1,DYNC2H1,RAD51B,ATP2B1,SMARCAL1,CHD9,…
GO:0035612	AP-2 adaptor complex binding	0.14385	-1.93898	9	3	0.00111899	2681	17706	3,092,236,829,779	HIP1,RAB38,TBC1D5
GO:0008469	histone-arginine N-methyltransferase activity	0.14385	-1.93898	9	3	0.00111899	2681	17706	32,755,517,010,196	PRMT2,PRMT6,PRMT3
GO:0008046	axon guidance receptor activity	0.14385	-1.93898	9	3	0.00111899	2681	17706	609,260,912,045	ROBO2,ROBO1,EPHA7
GO:0016671	oxidoreductase activity, acting on a sulfur group of donors, disulfide as acceptor	0.14385	-1.93898	9	3	0.00111899	2681	17706	2,538,273,000,154,430	MSRB3,ERO1A,DNAJC10
GO:0016427	tRNA (cytosine) methyltransferase activity	0.14385	-1.93898	9	3	0.00111899	2681	17706	79,828,178,763,899	METTL8,TRDMT1,NSUN3
GO:0019206	nucleoside kinase activity	0.14385	-1.93898	9	3	0.00111899	2681	17706	517,277,084,132	CMPK1,TK2,ADK
GO:0004385	guanylate kinase activity	0.14385	-1.93898	9	3	0.00111899	2681	17706	26,042,517,391,740	MAGI3,DLG1,DLG2
GO:0061665	SUMO ligase activity	0.14385	-1.93898	9	3	0.00111899	2681	17706	57,691,855,426,036	KIAA1586,PIAS1,ZNF451
GO:0071933	Arp2/3 complex binding	0.14385	-1.93898	9	3	0.00111899	2681	17706	1,337,462,764,339,000	JMY,GMFB,WHAMMP3
GO:0008401	retinoic acid 4-hydroxylase activity	0.14385	-1.93898	9	3	0.00111899	2681	17706	566,031,577,340,665	CYP26B1,CYP3A5,CYP26C1
GO:0008198	ferrous iron binding	0.143999	-1.93795	24	6	0.00223797	2681	17706	23,498,884,679,068,200,000,000,000,000	HAAO,ALKBH1,FTO,ALKBH3,FTH1,FTMT
GO:0008234	cysteine-type peptidase activity	0.14425	-1.9362	187	34	0.0126818	2681	17706	64,228,837,998,682,600,000,000,000,000,000,000,000,000,000,000,000,000,000,000,000,000,000,000,000,000,000,000,000,000,000,000,000,000,000,000,000,000,000,000,000,000,000,000,000,000,000,000,000,000,000,000	SFRP1,CFLAR,RCE1,CAPNS1,USP13,ATG4C,USP8,USP54,USP37,CTSO,OTUB2,CASP8,USP34,USP1,USP43,USP9X,USP14,CTSB,USP47,USP42,PSMD14,USP48,USP15,COPS4,USP32,ZRANB1,USP24,SENP6,OTUD7B,USP3,USP38,DESI2,EIF3F,SENP8
GO:0005089	Rho guanyl-nucleotide exchange factor activity	0.145303	-1.92893	80	16	0.00596792	2681	17706	440,107,645,366,555,000,000,000,000,000,000,000,000,000,000,000,000,000,000,000,000,000,000,000,000	PLEKHG7,ITSN1,SOS2,PLEKHG1,FGD6,ITSN2,DOCK1,ARHGEF3,FGD4,ECT2,FARP2,DNMBP,EPS8,ARHGEF26,SOS1,ARHGEF12
GO:0001217	DNA-binding transcription repressor activity	0.145488	-1.92766	242	43	0.0160388	2681	17706	###############################################################################################################################################################################################################################################################	ARID5B,GFI1,NOTO,NFKB1,DACH1,NR2F1,THAP1,ELK3,NFATC3,SP3,SOX6,ETV6,ETV3L,MYC,BCL11A,INSM2,AEBP2,ZNF217,JARID2,PRDM5,BATF3,ZBTB20,ZNF239,ZKSCAN3,CC2D1B,PPARG,PAX6,TRPS1,FOXO3,HMGA2,HIVEP1,HMX1,BCL6,BHLHE41,PCGF6,ATF3,CREM,BHLHE40,FERD3L,SKIL,RCOR1,FOXP2,INSM1
GO:0001227	DNA-binding transcription repressor activity, RNA polymerase II-specific	0.145488	-1.92766	242	43	0.0160388	2681	17706	###############################################################################################################################################################################################################################################################	BCL6,HIVEP1,HMX1,PCGF6,BHLHE41,RCOR1,SKIL,BHLHE40,FERD3L,CREM,ATF3,INSM1,FOXP2,JARID2,PRDM5,ZNF217,ZBTB20,BATF3,CC2D1B,ZKSCAN3,ZNF239,HMGA2,FOXO3,TRPS1,PPARG,PAX6,ETV6,SOX6,ETV3L,BCL11A,MYC,AEBP2,INSM2,GFI1,ARID5B,NR2F1,DACH1,NFKB1,NOTO,ELK3,NFATC3,SP3,THAP1
GO:0042805	actinin binding	0.148323	-1.90836	46	10	0.00372995	2681	17706	479,010,611,884,278,000,000,000,000,000,000,000,000,000,000	NFKB1,PDLIM5,PROM1,ALMS1,MYOM1,PPARG,XIRP2,MYPN,MICALL2,PDLIM1
GO:0004550	nucleoside diphosphate kinase activity	0.14865	-1.90616	19	5	0.00186498	2681	17706	1,224,812,628,951,720,000,000,000	AK7,AK5,CMPK1,NME1,NME7
GO:0005003	ephrin receptor activity	0.14865	-1.90616	19	5	0.00186498	2681	17706	2,042,204,420,452,040,000,000	EPHA3,EPHA5,EPHA7,EPHA4,EPHA6
GO:0016722	oxidoreductase activity, oxidizing metal ions	0.14865	-1.90616	19	5	0.00186498	2681	17706	24,951,534,940,337,900,000,000	FTH1,CYB561,FTMT,STEAP4,CYBRD1
GO:0030296	protein tyrosine kinase activator activity	0.14865	-1.90616	19	5	0.00186498	2681	17706	10,718,846,321,946,500,000,000	NRG3,AFAP1L2,EFNA5,PAK2,ANGPT4
GO:0031690	adrenergic receptor binding	0.14865	-1.90616	19	5	0.00186498	2681	17706	57,561,153,514,494,900,000	ARRDC3,ADRB1,PDE4D,AKAP5,RAPGEF2
GO:0140033	acetylation-dependent protein binding	0.14865	-1.90616	19	5	0.00186498	2681	17706	67,654,454,236,135,500,000,000	BRDT,ATAD2B,ZMYND8,PHIP,PSME4
GO:0070577	lysine-acetylated histone binding	0.14865	-1.90616	19	5	0.00186498	2681	17706	67,654,454,236,135,500,000,000	BRDT,ATAD2B,ZMYND8,PHIP,PSME4
GO:0016780	phosphotransferase activity, for other substituted phosphate groups	0.14865	-1.90616	19	5	0.00186498	2681	17706	814,901,428,915,281,000,000,000	PTDSS2,SAMD8,PIGF,CDS1,PIGN
GO:0001103	RNA polymerase II repressing transcription factor binding	0.149324	-1.90164	35	8	0.00298396	2681	17706	295,857,708,123,016,000,000,000,000,000,000,000,000	GTF2A2,MIER1,TTC8,MIXL1,BBS5,SP1,MTA3,PPARG
GO:0005338	nucleotide-sugar transmembrane transporter activity	0.150223	-1.89564	14	4	0.00149198	2681	17706	55,343,110,462,344,300,000	SLC35C1,SLC35D2,SLC35A3,SLC35A5
GO:0035497	cAMP response element binding	0.150223	-1.89564	14	4	0.00149198	2681	17706	693,864,764,809,122,000	TCF12,CREB3L2,HMGA2,ATF6
GO:0015172	acidic amino acid transmembrane transporter activity	0.150223	-1.89564	14	4	0.00149198	2681	17706	24,621,323,657,860,400,000	SLC17A8,SLC7A11,SLC25A12,SLC17A6
GO:0005313	L-glutamate transmembrane transporter activity	0.150223	-1.89564	14	4	0.00149198	2681	17706	86,042,365,724,621,300,000	SLC25A12,SLC7A11,SLC17A8,SLC17A6
GO:0016430	tRNA (adenine-N6-)-methyltransferase activity	0.151418	-1.88771	1	1	0.000372995	2681	17706	51531	TRMO
GO:0018025	calmodulin-lysine N-methyltransferase activity	0.151418	-1.88771	1	1	0.000372995	2681	17706	79823	CAMKMT
GO:0035598	N6-threonylcarbomyladenosine methylthiotransferase activity	0.151418	-1.88771	1	1	0.000372995	2681	17706	54901	CDKAL1
GO:1990955	G-rich single-stranded DNA binding	0.151418	-1.88771	1	1	0.000372995	2681	17706	25913	POT1
GO:0150025	oxidised low-density lipoprotein particle receptor activity	0.151418	-1.88771	1	1	0.000372995	2681	17706	948	CD36
GO:0005294	neutral L-amino acid secondary active transmembrane transporter activity	0.151418	-1.88771	1	1	0.000372995	2681	17706	23657	SLC7A11
GO:0004598	peptidylamidoglycolate lyase activity	0.151418	-1.88771	1	1	0.000372995	2681	17706	5066	PAM
GO:0031703	type 2 angiotensin receptor binding	0.151418	-1.88771	1	1	0.000372995	2681	17706	183	AGT
GO:0019964	interferon-gamma binding	0.151418	-1.88771	1	1	0.000372995	2681	17706	27252	KLHL20
GO:0017125	deoxycytidyl transferase activity	0.151418	-1.88771	1	1	0.000372995	2681	17706	51455	REV1
GO:0001226	RNA polymerase II transcription corepressor binding	0.151418	-1.88771	1	1	0.000372995	2681	17706	4848	CNOT2
GO:0004420	hydroxymethylglutaryl-CoA reductase (NADPH) activity	0.151418	-1.88771	1	1	0.000372995	2681	17706	3156	HMGCR
GO:0004569	glycoprotein endo-alpha-1,2-mannosidase activity	0.151418	-1.88771	1	1	0.000372995	2681	17706	79694	MANEA
GO:0030629	U6 snRNA 3'-end binding	0.151418	-1.88771	1	1	0.000372995	2681	17706	79066	METTL16
GO:0004883	glucocorticoid receptor activity	0.151418	-1.88771	1	1	0.000372995	2681	17706	2908	NR3C1
GO:0008424	glycoprotein 6-alpha-L-fucosyltransferase activity	0.151418	-1.88771	1	1	0.000372995	2681	17706	2530	FUT8
GO:0016662	oxidoreductase activity, acting on other nitrogenous compounds as donors, cytochrome as acceptor	0.151418	-1.88771	1	1	0.000372995	2681	17706	875	CBS
GO:0033737	1-pyrroline dehydrogenase activity	0.151418	-1.88771	1	1	0.000372995	2681	17706	223	ALDH9A1
GO:0042781	3'-tRNA processing endoribonuclease activity	0.151418	-1.88771	1	1	0.000372995	2681	17706	55520	ELAC1
GO:0000824	inositol tetrakisphosphate 3-kinase activity	0.151418	-1.88771	1	1	0.000372995	2681	17706	253430	IPMK
GO:0050560	aspartate-tRNA(Asn) ligase activity	0.151418	-1.88771	1	1	0.000372995	2681	17706	55157	DARS2
GO:0051800	phosphatidylinositol-3,4-bisphosphate 3-phosphatase activity	0.151418	-1.88771	1	1	0.000372995	2681	17706	5728	PTEN
GO:0018064	protein-histidine N-methyltransferase activity	0.151418	-1.88771	1	1	0.000372995	2681	17706	84193	SETD3
GO:0036054	protein-malonyllysine demalonylase activity	0.151418	-1.88771	1	1	0.000372995	2681	17706	23408	SIRT5
GO:0005457	GDP-fucose transmembrane transporter activity	0.151418	-1.88771	1	1	0.000372995	2681	17706	55343	SLC35C1
GO:0030379	neurotensin receptor activity, non-G protein-coupled	0.151418	-1.88771	1	1	0.000372995	2681	17706	6272	SORT1
GO:0005170	neurotrophin TRKC receptor binding	0.151418	-1.88771	1	1	0.000372995	2681	17706	1946	EFNA5
GO:0031769	glucagon receptor binding	0.151418	-1.88771	1	1	0.000372995	2681	17706	2641	GCG
GO:0061690	lipoamidase activity	0.151418	-1.88771	1	1	0.000372995	2681	17706	23409	SIRT4
GO:0004506	squalene monooxygenase activity	0.151418	-1.88771	1	1	0.000372995	2681	17706	6713	SQLE
GO:0000334	3-hydroxyanthranilate 3,4-dioxygenase activity	0.151418	-1.88771	1	1	0.000372995	2681	17706	23498	HAAO
GO:0061712	tRNA (N(6)-L-threonylcarbamoyladenosine(37)-C(2))-methylthiotransferase	0.151418	-1.88771	1	1	0.000372995	2681	17706	54901	CDKAL1
GO:0070224	sulfide:quinone oxidoreductase activity	0.151418	-1.88771	1	1	0.000372995	2681	17706	58472	SQOR
GO:0004494	methylmalonyl-CoA mutase activity	0.151418	-1.88771	1	1	0.000372995	2681	17706	4594	MMUT
GO:0070611	histone methyltransferase activity (H3-R2 specific)	0.151418	-1.88771	1	1	0.000372995	2681	17706	55170	PRMT6
GO:0039552	RIG-I binding	0.151418	-1.88771	1	1	0.000372995	2681	17706	6397	SEC14L1
GO:0036055	protein-succinyllysine desuccinylase activity	0.151418	-1.88771	1	1	0.000372995	2681	17706	23408	SIRT5
GO:0008446	GDP-mannose 4,6-dehydratase activity	0.151418	-1.88771	1	1	0.000372995	2681	17706	2762	GMDS
GO:0004979	beta-endorphin receptor activity	0.151418	-1.88771	1	1	0.000372995	2681	17706	4988	OPRM1
GO:0008123	cholesterol 7-alpha-monooxygenase activity	0.151418	-1.88771	1	1	0.000372995	2681	17706	1581	CYP7A1
GO:0004508	steroid 17-alpha-monooxygenase activity	0.151418	-1.88771	1	1	0.000372995	2681	17706	1586	CYP17A1
GO:0052907	23S rRNA (adenine(1618)-N(6))-methyltransferase activity	0.151418	-1.88771	1	1	0.000372995	2681	17706	79066	METTL16
GO:0120053	ribitol beta-1,4-xylosyltransferase activity	0.151418	-1.88771	1	1	0.000372995	2681	17706	10329	RXYLT1
GO:0051723	protein methylesterase activity	0.151418	-1.88771	1	1	0.000372995	2681	17706	51400	PPME1
GO:0043544	lipoamide binding	0.151418	-1.88771	1	1	0.000372995	2681	17706	1738	DLD
GO:0004484	mRNA guanylyltransferase activity	0.151418	-1.88771	1	1	0.000372995	2681	17706	8732	RNGTT
GO:1990814	DNA/DNA annealing activity	0.151418	-1.88771	1	1	0.000372995	2681	17706	301	ANXA1
GO:0102339	3-oxo-arachidoyl-CoA reductase activity	0.151418	-1.88771	1	1	0.000372995	2681	17706	51144	HSD17B12
GO:0004940	beta1-adrenergic receptor activity	0.151418	-1.88771	1	1	0.000372995	2681	17706	153	ADRB1
GO:0004056	argininosuccinate lyase activity	0.151418	-1.88771	1	1	0.000372995	2681	17706	435	ASL
GO:0032560	guanyl deoxyribonucleotide binding	0.151418	-1.88771	1	1	0.000372995	2681	17706	25939	SAMHD1
GO:0052906	tRNA (guanine(37)-N(1))-methyltransferase activity	0.151418	-1.88771	1	1	0.000372995	2681	17706	57570	TRMT5
GO:0004686	elongation factor-2 kinase activity	0.151418	-1.88771	1	1	0.000372995	2681	17706	29904	EEF2K
GO:0047102	aminomuconate-semialdehyde dehydrogenase activity	0.151418	-1.88771	1	1	0.000372995	2681	17706	64577	ALDH8A1
GO:0102752	1,4-alpha-glucan branching enzyme activity (using a glucosylated glycogenin as primer for glycogen synthesis)	0.151418	-1.88771	1	1	0.000372995	2681	17706	2632	GBE1
GO:0047042	androsterone dehydrogenase (B-specific) activity	0.151418	-1.88771	1	1	0.000372995	2681	17706	1645	AKR1C1
GO:0004446	inositol-hexakisphosphate phosphatase activity	0.151418	-1.88771	1	1	0.000372995	2681	17706	9562	MINPP1
GO:0015327	cystine:glutamate antiporter activity	0.151418	-1.88771	1	1	0.000372995	2681	17706	23657	SLC7A11
GO:0052858	peptidyl-lysine acetyltransferase activity	0.151418	-1.88771	1	1	0.000372995	2681	17706	80218	NAA50
GO:0008832	dGTPase activity	0.151418	-1.88771	1	1	0.000372995	2681	17706	25939	SAMHD1
GO:0031718	type 1 cannabinoid receptor binding	0.151418	-1.88771	1	1	0.000372995	2681	17706	25927	CNRIP1
GO:0031714	C5a anaphylatoxin chemotactic receptor binding	0.151418	-1.88771	1	1	0.000372995	2681	17706	718	C3
GO:0003921	GMP synthase activity	0.151418	-1.88771	1	1	0.000372995	2681	17706	8833	GMPS
GO:0005519	cytoskeletal regulatory protein binding	0.151418	-1.88771	1	1	0.000372995	2681	17706	10602	CDC42EP3
GO:0019145	aminobutyraldehyde dehydrogenase activity	0.151418	-1.88771	1	1	0.000372995	2681	17706	223	ALDH9A1
GO:0019150	D-ribulokinase activity	0.151418	-1.88771	1	1	0.000372995	2681	17706	55277	FGGY
GO:0050632	propionyl-CoA C2-trimethyltridecanoyltransferase activity	0.151418	-1.88771	1	1	0.000372995	2681	17706	6342	SCP2
GO:0043430	2-decaprenyl-6-methoxy-1,4-benzoquinone methyltransferase activity	0.151418	-1.88771	1	1	0.000372995	2681	17706	84274	COQ5
GO:0052826	inositol hexakisphosphate 2-phosphatase activity	0.151418	-1.88771	1	1	0.000372995	2681	17706	9562	MINPP1
GO:0031870	thromboxane A2 receptor binding	0.151418	-1.88771	1	1	0.000372995	2681	17706	23322	RPGRIP1L
GO:0061598	molybdopterin adenylyltransferase activity	0.151418	-1.88771	1	1	0.000372995	2681	17706	10243	GPHN
GO:0019962	type I interferon binding	0.151418	-1.88771	1	1	0.000372995	2681	17706	3454	IFNAR1
GO:0008254	3'-nucleotidase activity	0.151418	-1.88771	1	1	0.000372995	2681	17706	54928	IMPAD1
GO:0034246	mitochondrial sequence-specific DNA-binding transcription factor activity	0.151418	-1.88771	1	1	0.000372995	2681	17706	2309	FOXO3
GO:0004504	peptidylglycine monooxygenase activity	0.151418	-1.88771	1	1	0.000372995	2681	17706	5066	PAM
GO:0045183	translation factor activity, non-nucleic acid binding	0.151418	-1.88771	1	1	0.000372995	2681	17706	9148	NEURL1
GO:0015538	sialic acid:proton symporter activity	0.151418	-1.88771	1	1	0.000372995	2681	17706	26503	SLC17A5
GO:1990889	H4K20me3 modified histone binding	0.151418	-1.88771	1	1	0.000372995	2681	17706	11137	PWP1
GO:0003827	alpha-1,3-mannosylglycoprotein 2-beta-N-acetylglucosaminyltransferase activity	0.151418	-1.88771	1	1	0.000372995	2681	17706	4245	MGAT1
GO:0015292	uniporter activity	0.151418	-1.88771	1	1	0.000372995	2681	17706	90550	MCU
GO:0036121	double-stranded DNA helicase activity	0.151418	-1.88771	1	1	0.000372995	2681	17706	1107	CHD3
GO:0047105	4-trimethylammoniobutyraldehyde dehydrogenase activity	0.151418	-1.88771	1	1	0.000372995	2681	17706	223	ALDH9A1
GO:0015126	canalicular bile acid transmembrane transporter activity	0.151418	-1.88771	1	1	0.000372995	2681	17706	8647	ABCB11
GO:0003947	(N-acetylneuraminyl)-galactosylglucosylceramide N-acetylgalactosaminyltransferase activity	0.151418	-1.88771	1	1	0.000372995	2681	17706	2583	B4GALNT1
GO:0017178	diphthine-ammonia ligase activity	0.151418	-1.88771	1	1	0.000372995	2681	17706	89978	DPH6
GO:0030611	arsenate reductase activity	0.151418	-1.88771	1	1	0.000372995	2681	17706	51022	GLRX2
GO:0051722	protein C-terminal methylesterase activity	0.151418	-1.88771	1	1	0.000372995	2681	17706	51400	PPME1
GO:0001567	cholesterol 25-hydroxylase activity	0.151418	-1.88771	1	1	0.000372995	2681	17706	9023	CH25H
GO:0030351	inositol-1,3,4,5,6-pentakisphosphate 3-phosphatase activity	0.151418	-1.88771	1	1	0.000372995	2681	17706	9562	MINPP1
GO:0003882	CDP-diacylglycerol-serine O-phosphatidyltransferase activity	0.151418	-1.88771	1	1	0.000372995	2681	17706	81490	PTDSS2
GO:0009917	sterol 5-alpha reductase activity	0.151418	-1.88771	1	1	0.000372995	2681	17706	6716	SRD5A2
GO:0004963	follicle-stimulating hormone receptor activity	0.151418	-1.88771	1	1	0.000372995	2681	17706	2492	FSHR
GO:0050571	1,5-anhydro-D-fructose reductase activity	0.151418	-1.88771	1	1	0.000372995	2681	17706	83592	AKR1E2
GO:0031715	C5L2 anaphylatoxin chemotactic receptor binding	0.151418	-1.88771	1	1	0.000372995	2681	17706	718	C3
GO:0035175	histone kinase activity (H3-S10 specific)	0.151418	-1.88771	1	1	0.000372995	2681	17706	7443	VRK1
GO:0004394	heparan sulfate 2-O-sulfotransferase activity	0.151418	-1.88771	1	1	0.000372995	2681	17706	9653	HS2ST1
GO:0004733	pyridoxamine-phosphate oxidase activity	0.151418	-1.88771	1	1	0.000372995	2681	17706	55163	PNPO
GO:0005302	L-tyrosine transmembrane transporter activity	0.151418	-1.88771	1	1	0.000372995	2681	17706	4948	OCA2
GO:0042282	hydroxymethylglutaryl-CoA reductase activity	0.151418	-1.88771	1	1	0.000372995	2681	17706	3156	HMGCR
GO:0002953	5'-deoxynucleotidase activity	0.151418	-1.88771	1	1	0.000372995	2681	17706	51020	HDDC2
GO:0030791	arsenite methyltransferase activity	0.151418	-1.88771	1	1	0.000372995	2681	17706	57412	AS3MT
GO:0035248	alpha-1,4-N-acetylgalactosaminyltransferase activity	0.151418	-1.88771	1	1	0.000372995	2681	17706	2135	EXTL2
GO:0015067	amidinotransferase activity	0.151418	-1.88771	1	1	0.000372995	2681	17706	2628	GATM
GO:0004441	inositol-1,4-bisphosphate 1-phosphatase activity	0.151418	-1.88771	1	1	0.000372995	2681	17706	3628	INPP1
GO:0034899	trimethylamine monooxygenase activity	0.151418	-1.88771	1	1	0.000372995	2681	17706	2328	FMO3
GO:0051748	UTP-monosaccharide-1-phosphate uridylyltransferase activity	0.151418	-1.88771	1	1	0.000372995	2681	17706	7360	UGP2
GO:0047198	cysteine-S-conjugate N-acetyltransferase activity	0.151418	-1.88771	1	1	0.000372995	2681	17706	9027	NAT8
GO:0070773	protein-N-terminal glutamine amidohydrolase activity	0.151418	-1.88771	1	1	0.000372995	2681	17706	55093	WDYHV1
GO:1990930	RNA N1-methyladenosine dioxygenase activity	0.151418	-1.88771	1	1	0.000372995	2681	17706	221120	ALKBH3
GO:0097161	DH domain binding	0.151418	-1.88771	1	1	0.000372995	2681	17706	2043	EPHA4
GO:0050152	omega-amidase activity	0.151418	-1.88771	1	1	0.000372995	2681	17706	56954	NIT2
GO:0004654	polyribonucleotide nucleotidyltransferase activity	0.151418	-1.88771	1	1	0.000372995	2681	17706	87178	PNPT1
GO:0031707	endothelin A receptor binding	0.151418	-1.88771	1	1	0.000372995	2681	17706	1906	EDN1
GO:0005169	neurotrophin TRKB receptor binding	0.151418	-1.88771	1	1	0.000372995	2681	17706	1946	EFNA5
GO:0046921	alpha-(1->6)-fucosyltransferase activity	0.151418	-1.88771	1	1	0.000372995	2681	17706	2530	FUT8
GO:0004057	arginyltransferase activity	0.151418	-1.88771	1	1	0.000372995	2681	17706	11101	ATE1
GO:0004997	thyrotropin-releasing hormone receptor activity	0.151418	-1.88771	1	1	0.000372995	2681	17706	7201	TRHR
GO:0000095	S-adenosyl-L-methionine transmembrane transporter activity	0.151418	-1.88771	1	1	0.000372995	2681	17706	115286	SLC25A26
GO:0004757	sepiapterin reductase activity	0.151418	-1.88771	1	1	0.000372995	2681	17706	6697	SPR
GO:0035400	histone tyrosine kinase activity	0.151418	-1.88771	1	1	0.000372995	2681	17706	3717	JAK2
GO:0050080	malonyl-CoA decarboxylase activity	0.151418	-1.88771	1	1	0.000372995	2681	17706	23417	MLYCD
GO:0018585	fluorene oxygenase activity	0.151418	-1.88771	1	1	0.000372995	2681	17706	1580	CYP4B1
GO:0032567	dGTP binding	0.151418	-1.88771	1	1	0.000372995	2681	17706	25939	SAMHD1
GO:0033814	propanoyl-CoA C-acyltransferase activity	0.151418	-1.88771	1	1	0.000372995	2681	17706	6342	SCP2
GO:0008442	3-hydroxyisobutyrate dehydrogenase activity	0.151418	-1.88771	1	1	0.000372995	2681	17706	11112	HIBADH
GO:0060001	minus-end directed microfilament motor activity	0.151418	-1.88771	1	1	0.000372995	2681	17706	4646	MYO6
GO:0035401	histone kinase activity (H3-Y41 specific)	0.151418	-1.88771	1	1	0.000372995	2681	17706	3717	JAK2
GO:0062069	GARP complex binding	0.151418	-1.88771	1	1	0.000372995	2681	17706	23074	UHRF1BP1L
GO:0052827	inositol pentakisphosphate phosphatase activity	0.151418	-1.88771	1	1	0.000372995	2681	17706	9562	MINPP1
GO:0003934	GTP cyclohydrolase I activity	0.151418	-1.88771	1	1	0.000372995	2681	17706	2643	GCH1
GO:0106105	Ala-tRNA(Thr) hydrolase activity	0.151418	-1.88771	1	1	0.000372995	2681	17706	112487	DTD2
GO:0008794	arsenate reductase (glutaredoxin) activity	0.151418	-1.88771	1	1	0.000372995	2681	17706	51022	GLRX2
GO:0102341	3-oxo-lignoceroyl-CoA reductase activity	0.151418	-1.88771	1	1	0.000372995	2681	17706	51144	HSD17B12
GO:0034417	bisphosphoglycerate 3-phosphatase activity	0.151418	-1.88771	1	1	0.000372995	2681	17706	9562	MINPP1
GO:0008398	sterol 14-demethylase activity	0.151418	-1.88771	1	1	0.000372995	2681	17706	1595	CYP51A1
GO:0008609	alkylglycerone-phosphate synthase activity	0.151418	-1.88771	1	1	0.000372995	2681	17706	8540	AGPS
GO:0047442	17-alpha-hydroxyprogesterone aldolase activity	0.151418	-1.88771	1	1	0.000372995	2681	17706	1586	CYP17A1
GO:0052895	N1-acetylspermine:oxygen oxidoreductase (N1-acetylspermidine-forming) activity	0.151418	-1.88771	1	1	0.000372995	2681	17706	54498	SMOX
GO:0008521	acetyl-CoA transmembrane transporter activity	0.151418	-1.88771	1	1	0.000372995	2681	17706	9197	SLC33A1
GO:0042988	X11-like protein binding	0.151418	-1.88771	1	1	0.000372995	2681	17706	22883	CLSTN1
GO:0008455	alpha-1,6-mannosylglycoprotein 2-beta-N-acetylglucosaminyltransferase activity	0.151418	-1.88771	1	1	0.000372995	2681	17706	4247	MGAT2
GO:0016170	interleukin-15 receptor binding	0.151418	-1.88771	1	1	0.000372995	2681	17706	6850	SYK
GO:0004617	phosphoglycerate dehydrogenase activity	0.151418	-1.88771	1	1	0.000372995	2681	17706	26227	PHGDH
GO:0061599	molybdopterin molybdotransferase activity	0.151418	-1.88771	1	1	0.000372995	2681	17706	10243	GPHN
GO:0102389	polyprenol reductase activity	0.151418	-1.88771	1	1	0.000372995	2681	17706	79644	SRD5A3
GO:1990275	preribosome binding	0.151418	-1.88771	1	1	0.000372995	2681	17706	4931	NVL
GO:0050512	lactosylceramide 4-alpha-galactosyltransferase activity	0.151418	-1.88771	1	1	0.000372995	2681	17706	53947	A4GALT
GO:0003922	GMP synthase (glutamine-hydrolyzing) activity	0.151418	-1.88771	1	1	0.000372995	2681	17706	8833	GMPS
GO:0015068	glycine amidinotransferase activity	0.151418	-1.88771	1	1	0.000372995	2681	17706	2628	GATM
GO:0004486	methylenetetrahydrofolate dehydrogenase [NAD(P)+] activity	0.151418	-1.88771	1	1	0.000372995	2681	17706	4522	MTHFD1
GO:0047658	alpha-amino-acid esterase activity	0.151418	-1.88771	1	1	0.000372995	2681	17706	670	BPHL
GO:0000823	inositol-1,4,5-trisphosphate 6-kinase activity	0.151418	-1.88771	1	1	0.000372995	2681	17706	253430	IPMK
GO:0106137	IkappaB kinase complex binding	0.151418	-1.88771	1	1	0.000372995	2681	17706	9175	MAP3K13
GO:0031626	beta-endorphin binding	0.151418	-1.88771	1	1	0.000372995	2681	17706	3416	IDE
GO:0050185	phosphatidylinositol deacylase activity	0.151418	-1.88771	1	1	0.000372995	2681	17706	80055	PGAP1
GO:0004001	adenosine kinase activity	0.151418	-1.88771	1	1	0.000372995	2681	17706	132	ADK
GO:0003933	GTP cyclohydrolase activity	0.151418	-1.88771	1	1	0.000372995	2681	17706	2643	GCH1
GO:0004148	dihydrolipoyl dehydrogenase activity	0.151418	-1.88771	1	1	0.000372995	2681	17706	1738	DLD
GO:0019806	bromide peroxidase activity	0.151418	-1.88771	1	1	0.000372995	2681	17706	7837	PXDN
GO:1901680	sulfur-containing amino acid secondary active transmembrane transporter activity	0.151418	-1.88771	1	1	0.000372995	2681	17706	23657	SLC7A11
GO:0015328	cystine secondary active transmembrane transporter activity	0.151418	-1.88771	1	1	0.000372995	2681	17706	23657	SLC7A11
GO:0016793	triphosphoric monoester hydrolase activity	0.151418	-1.88771	1	1	0.000372995	2681	17706	25939	SAMHD1
GO:0086057	voltage-gated calcium channel activity involved in bundle of His cell action potential	0.151418	-1.88771	1	1	0.000372995	2681	17706	781	CACNA2D1
GO:0070025	carbon monoxide binding	0.151418	-1.88771	1	1	0.000372995	2681	17706	875	CBS
GO:0120048	U6 snRNA (adenine-(43)-N(6))-methyltransferase activity	0.151418	-1.88771	1	1	0.000372995	2681	17706	79066	METTL16
GO:0004978	corticotropin receptor activity	0.151418	-1.88771	1	1	0.000372995	2681	17706	4158	MC2R
GO:0043333	2-octaprenyl-6-methoxy-1,4-benzoquinone methylase activity	0.151418	-1.88771	1	1	0.000372995	2681	17706	84274	COQ5
GO:0003983	UTP:glucose-1-phosphate uridylyltransferase activity	0.151418	-1.88771	1	1	0.000372995	2681	17706	7360	UGP2
GO:0061663	NEDD8 ligase activity	0.151418	-1.88771	1	1	0.000372995	2681	17706	4193	MDM2
GO:0102342	3-oxo-cerotoyl-CoA reductase activity	0.151418	-1.88771	1	1	0.000372995	2681	17706	51144	HSD17B12
GO:0005366	myo-inositol:proton symporter activity	0.151418	-1.88771	1	1	0.000372995	2681	17706	114134	SLC2A13
GO:0031405	lipoic acid binding	0.151418	-1.88771	1	1	0.000372995	2681	17706	1629	DBT
GO:0001139	RNA polymerase II complex recruiting activity	0.151418	-1.88771	1	1	0.000372995	2681	17706	2959	GTF2B
GO:0070123	transforming growth factor beta receptor activity, type III	0.151418	-1.88771	1	1	0.000372995	2681	17706	7049	TGFBR3
GO:0031717	cannabinoid receptor binding	0.151418	-1.88771	1	1	0.000372995	2681	17706	25927	CNRIP1
GO:0070612	histone methyltransferase activity (H2A-R3 specific)	0.151418	-1.88771	1	1	0.000372995	2681	17706	55170	PRMT6
GO:0047186	N-acetylneuraminate 7-O(or 9-O)-acetyltransferase activity	0.151418	-1.88771	1	1	0.000372995	2681	17706	64921	CASD1
GO:0043754	dihydrolipoyllysine-residue (2-methylpropanoyl)transferase activity	0.151418	-1.88771	1	1	0.000372995	2681	17706	1629	DBT
GO:0070892	lipoteichoic acid receptor activity	0.151418	-1.88771	1	1	0.000372995	2681	17706	948	CD36
GO:0102797	geranial:oxygen oxidoreductase activity	0.151418	-1.88771	1	1	0.000372995	2681	17706	316	AOX1
GO:0102732	myo-inositol-1,2,3,4,6-heptakisphosphate 5-kinase activity	0.151418	-1.88771	1	1	0.000372995	2681	17706	253430	IPMK
GO:0047820	D-glutamate cyclase activity	0.151418	-1.88771	1	1	0.000372995	2681	17706	80017	DGLUCY
GO:0036080	purine nucleotide-sugar transmembrane transporter activity	0.151418	-1.88771	1	1	0.000372995	2681	17706	55343	SLC35C1
GO:0003844	1,4-alpha-glucan branching enzyme activity	0.151418	-1.88771	1	1	0.000372995	2681	17706	2632	GBE1
GO:0038047	morphine receptor activity	0.151418	-1.88771	1	1	0.000372995	2681	17706	4988	OPRM1
GO:0050355	triphosphatase activity	0.151418	-1.88771	1	1	0.000372995	2681	17706	8732	RNGTT
GO:0102340	3-oxo-behenoyl-CoA reductase activity	0.151418	-1.88771	1	1	0.000372995	2681	17706	51144	HSD17B12
GO:0015317	phosphate:proton symporter activity	0.151418	-1.88771	1	1	0.000372995	2681	17706	5250	SLC25A3
GO:0102798	heptaldehyde:oxygen oxidoreductase activity	0.151418	-1.88771	1	1	0.000372995	2681	17706	316	AOX1
GO:0004343	glucosamine 6-phosphate N-acetyltransferase activity	0.151418	-1.88771	1	1	0.000372995	2681	17706	64841	GNPNAT1
GO:0019785	ISG15-specific protease activity	0.151418	-1.88771	1	1	0.000372995	2681	17706	124739	USP43
GO:0047326	inositol tetrakisphosphate 5-kinase activity	0.151418	-1.88771	1	1	0.000372995	2681	17706	253430	IPMK
GO:0035501	MH1 domain binding	0.151418	-1.88771	1	1	0.000372995	2681	17706	8091	HMGA2
GO:0071890	bicarbonate binding	0.151418	-1.88771	1	1	0.000372995	2681	17706	55811	ADCY10
GO:0052894	norspermine:oxygen oxidoreductase activity	0.151418	-1.88771	1	1	0.000372995	2681	17706	54498	SMOX
GO:0061697	protein-glutaryllysine deglutarylase activity	0.151418	-1.88771	1	1	0.000372995	2681	17706	23408	SIRT5
GO:0050421	nitrite reductase (NO-forming) activity	0.151418	-1.88771	1	1	0.000372995	2681	17706	875	CBS
GO:0004139	deoxyribose-phosphate aldolase activity	0.151418	-1.88771	1	1	0.000372995	2681	17706	51071	DERA
GO:0061654	NEDD8 conjugating enzyme activity	0.151418	-1.88771	1	1	0.000372995	2681	17706	140739	UBE2F
GO:0098809	nitrite reductase activity	0.151418	-1.88771	1	1	0.000372995	2681	17706	875	CBS
GO:0031699	beta-3 adrenergic receptor binding	0.151418	-1.88771	1	1	0.000372995	2681	17706	57561	ARRDC3
GO:0004197	cysteine-type endopeptidase activity	0.153192	-1.87607	116	22	0.00820589	2681	17706	9,736,846,408,419,090,000,000,000,000,000,000,000,000,000,000,000,000,000,000,000,000,000,000,000,000,000,000,000,000,000,000	USP34,USP38,CASP8,USP14,CTSB,USP9X,USP1,CAPNS1,USP15,USP13,USP48,USP47,CFLAR,RCE1,USP42,SFRP1,CTSO,USP37,USP24,SENP6,USP8,ATG4C
GO:0019199	transmembrane receptor protein kinase activity	0.157045	-1.85122	81	16	0.00596792	2681	17706	51232,2045,3480,5157,2066,657,4921,659,2044,2042,148738,92,8828,2043,7049,285220	CRIM1,EPHA7,IGF1R,PDGFRL,ERBB4,BMPR1A,DDR2,BMPR2,EPHA5,EPHA3,HJV,ACVR2A,NRP2,EPHA4,TGFBR3,EPHA6
GO:0030332	cyclin binding	0.157929	-1.84561	30	7	0.00261097	2681	17706	364,284,528,621,521,000,000,000,000,000	INSM1,CUL3,CDK13,CDK14,FBXO31,UBE3D,PTCH1
GO:0097472	cyclin-dependent protein kinase activity	0.157929	-1.84561	30	7	0.00261097	2681	17706	5,128,881,486,215,890,000,000,000,000,000	CDK17,CDKL1,CDK13,MOK,CDK14,CDKL3,CDKL4
GO:0001671	ATPase activator activity	0.166628	-1.79199	25	6	0.00223797	2681	17706	13,087,254,431,260,900,000,000,000,000	AHSA2P,DNAJC10,TOR1AIP1,ATP1B3,DNAJB4,DNAJC1
GO:0048027	mRNA 5'-UTR binding	0.166628	-1.79199	25	6	0.00223797	2681	17706	6,125,106,436,208,100,000,000,000,000	RPL5,IGF2BP3,RPS14,IGF2BP2,IGF2BP1,LARP1
GO:0005026	transforming growth factor beta receptor activity, type II	0.167387	-1.78745	5	2	0.00074599	2681	17706	92,659	ACVR2A,BMPR2
GO:0009378	four-way junction helicase activity	0.167387	-1.78745	5	2	0.00074599	2681	17706	5,965,641	RECQL,BLM
GO:1990948	ubiquitin ligase inhibitor activity	0.167387	-1.78745	5	2	0.00074599	2681	17706	612,526,271	RPL5,FBXO5
GO:0031698	beta-2 adrenergic receptor binding	0.167387	-1.78745	5	2	0.00074599	2681	17706	51,449,495	PDE4D,AKAP5
GO:0097109	neuroligin family protein binding	0.167387	-1.78745	5	2	0.00074599	2681	17706	93,789,369	NRXN1,NRXN3
GO:0004758	serine C-palmitoyltransferase activity	0.167387	-1.78745	5	2	0.00074599	2681	17706	1,715,469,517	SPTSSA,SPTLC2
GO:0016661	oxidoreductase activity, acting on other nitrogenous compounds as donors	0.167387	-1.78745	5	2	0.00074599	2681	17706	87,510,243	CBS,GPHN
GO:0004176	ATP-dependent peptidase activity	0.167387	-1.78745	5	2	0.00074599	2681	17706	1,084,510,730	CLPX,YME1L1
GO:0043559	insulin binding	0.167387	-1.78745	5	2	0.00074599	2681	17706	34,163,480	IDE,IGF1R
GO:0004904	interferon receptor activity	0.167387	-1.78745	5	2	0.00074599	2681	17706	34,543,459	IFNAR1,IFNGR1
GO:0003828	alpha-N-acetylneuraminate alpha-2,8-sialyltransferase activity	0.167387	-1.78745	5	2	0.00074599	2681	17706	79,036,489	ST8SIA4,ST8SIA1
GO:0017034	Rap guanyl-nucleotide exchange factor activity	0.167387	-1.78745	5	2	0.00074599	2681	17706	96,935,906	RAPGEF2,RAP1A
GO:0086075	gap junction channel activity involved in cardiac conduction electrical coupling	0.167387	-1.78745	5	2	0.00074599	2681	17706	2,697,349,149	GJA1,GJC3
GO:0018812	3-hydroxyacyl-CoA dehydratase activity	0.167387	-1.78745	5	2	0.00074599	2681	17706	920,051,495	HACD1,HACD3
GO:0016453	C-acetyltransferase activity	0.167387	-1.78745	5	2	0.00074599	2681	17706	39,38	ACAT2,ACAT1
GO:0019238	cyclohydrolase activity	0.167387	-1.78745	5	2	0.00074599	2681	17706	26,434,522	GCH1,MTHFD1
GO:0016428	tRNA (cytosine-5-)-methyltransferase activity	0.167387	-1.78745	5	2	0.00074599	2681	17706	638,991,787	NSUN3,TRDMT1
GO:0051575	5'-deoxyribose-5-phosphate lyase activity	0.167387	-1.78745	5	2	0.00074599	2681	17706	273,438,091	POLL,HMGA2
GO:0043426	MRF binding	0.167387	-1.78745	5	2	0.00074599	2681	17706	855,379,365	BHLHE40,BHLHE41
GO:0003986	acetyl-CoA hydrolase activity	0.167387	-1.78745	5	2	0.00074599	2681	17706	283,927,134,526	NUDT7,ACOT12
GO:0004028	3-chloroallyl aldehyde dehydrogenase activity	0.167387	-1.78745	5	2	0.00074599	2681	17706	2,228,854	ALDH3B2,ALDH1A2
GO:0035671	enone reductase activity	0.167387	-1.78745	5	2	0.00074599	2681	17706	671,679,644	SRD5A2,SRD5A3
GO:0009374	biotin binding	0.167387	-1.78745	5	2	0.00074599	2681	17706	325,095	ACACB,PCCA
GO:0016454	C-palmitoyltransferase activity	0.167387	-1.78745	5	2	0.00074599	2681	17706	9,517,171,546	SPTLC2,SPTSSA
GO:0004722	protein serine/threonine phosphatase activity	0.167478	-1.7869	76	15	0.00559493	2681	17706	55,192,323,980,365,700,000,000,000,000,000,000,000,000,000,000,000,000,000,000,000,000	PPP2R1B,PHLPP1,SHOC2,PTEN,CDC14A,PPM1B,CDKN3,PPM1E,PPM1L,RPAP2,PPP2R2B,CDC14B,MTMR6,PPP3R1,PPP2CA
GO:0070063	RNA polymerase binding	0.167478	-1.7869	76	15	0.00559493	2681	17706	210,355,865,780,549,000,000,000,000,000,000,000,000,000,000,000,000,000,000,000,000,000,000,000	ESRRB,PKN2,CCAR2,MIR378A,ZNF326,HNRNPU,YTHDC2,PPIB,RPRD2,GTF2B,RPAP2,MIR16-1,ELP4,NCOA3,SMYD3
GO:0017111	nucleoside-triphosphatase activity	0.167587	-1.78625	818	134	0.0499814	2681	17706	51552,83544,382,55729,2773,515,10350,83990,10845,158401,57697,3416,2956,5705,5825,257218,79785,54331,4931,3800,166378,10376,2782,5906,57381,10767,1653,3845,55669,64225,64135,5861,64848,1106,23456,4438,3796,6729,641,4646,127602,3799,10973,5908,51773,2186,196385,6002,225,5862,5965,1062,9928,1107,79009,55567,25788,9364,2770,6016,23682,5870,54112,92797,8766,55636,394,84643,51626,1915,51062,989,23078,…	RAB14,DNAL1,ARF6,ATF7IP,GNAI3,ATP5PB,ABCA9,BRIP1,CLPX,SHOC1,FANCM,IDE,MSH6,PSMC5,ABCD3,SHPRH,RERGL,GNG2,NVL,KIF5C,SPATA5,TUBA1B,GNB1,RAP1A,RHOJ,HBS1L,DDX1,KRAS,MFN1,ATL2,IFIH1,RAB1A,YTHDC2,CHD2,ABCB10,MSH4,KIF2A,SRP54,BLM,MYO6,DNAH14,KIF5B,ASCC3,RAP1B,RSF1,BPTF,DNAH10,RGS12,ABCD2,RAB2A,RECQL,CENPE,KIF14,CHD3,DDX50,DNAH3,RAD54B,RAB28,GNAI1,RIT1,RAB38,RAB6A,GPR88,HELB,RAB11A,CHD7,ARHGAP5,KIF2B,DYNC…
GO:0042169	SH2 domain binding	0.168052	-1.78348	36	8	0.00298396	2681	17706	25,846,326,850,371,700,000,000,000,000,000	ABL1,AFAP1L2,SYK,JAK2,PTK2,ARHGAP5,SHCBP1,RUFY1
GO:0001540	amyloid-beta binding	0.169277	-1.77622	82	16	0.00596792	2681	17706	2,043,228,718,685,110,000,000,000,000,000,000,000,000,000,000,000,000,000,000,000,000	EPHA4,NLGN1,MARCO,CHRNA7,MSR1,ITGA2,APBA3,IDE,GRIA4,SCARB1,GRIA2,RAMP3,CD36,TGFB2,CLSTN1,APBB2
GO:0000993	RNA polymerase II complex binding	0.169438	-1.77527	53	11	0.00410295	2681	17706	295,964,754,406,950,000,000,000,000,000,000,000,000,000,000,000,000,000	GTF2B,SMYD3,MIR16-1,ELP4,NCOA3,RPRD2,HNRNPU,CCAR2,ESRRB,MIR378A,ZNF326
GO:0045182	translation regulator activity	0.172627	-1.75662	142	26	0.00969787	2681	17706	64,506,914,840,096,100,000,000,000,000,000,000,000,000,000,000,000,000,000,000,000,000,000,000,000,000,000,000,000,000,000,000,000,000,000,000,000,000,000,000,000	CPEB1,NEURL1,PAIP2B,EIF2AK4,CPEB4,NANOS1,IGF2BP1,PAIP1,IGF2BP2,EEF1A1,EIF2B2,EIF3H,EIF3E,EEF2K,DHFR,LARP1,EIF3F,HBS1L,EIF5B,RPS14,IGF2BP3,EIF4G3,EIF4EBP3,CPEB2,PAIP2,FXR1
GO:0004843	thiol-dependent ubiquitin-specific protease activity	0.172997	-1.75448	106	20	0.0074599	2681	17706	5,695,799,605,769,520,000,000,000,000,000,000,000,000,000,000,000,000,000,000,000,000,000,000,000,000,000,000,000,000,000	OTUD7B,USP3,USP37,USP24,USP32,ZRANB1,USP8,USP15,USP13,USP48,USP42,PSMD14,USP47,USP14,USP9X,USP1,EIF3F,USP34,USP38,OTUB2
GO:0097110	scaffold protein binding	0.17338	-1.75227	59	12	0.00447594	2681	17706	7,431,419,351,442,890,000,000,000,000,000,000,000,000,000,000,000	VIM,MDM2,PDE4D,GRID2,CASP8,GJA1,YWHAE,ITPR2,PANX1,NLGN1,MAP3K7,AKAP5
GO:0098631	cell adhesion mediator activity	0.17338	-1.75227	59	12	0.00447594	2681	17706	36,881,089,036,731,000,000,000,000,000,000,000,000,000,000,000,000,000,000	ITGB1,RAB10,ITGA2,PDLIM5,EMB,ITGA11,NTNG1,PDLIM1,STXBP6,ANXA1,MYPN,BAIAP2L1
GO:0008168	methyltransferase activity	0.178919	-1.72082	216	38	0.0141738	2681	17706	64,754,259,405,448,200,000,000,000,000,000,000,000,000,000,000,000,000,000,000,000,000,000,000,000,000,000,000,000,000,000,000,000,000,000,000,000,000,000,000,000,000,000,000,000,000,000,000,000,000,000,000,000,000,000,000,000,000,000,000,000,000,000	SMYD3,FAM98A,TRMT13,TRMT11,KMT2C,COQ5,DNMT3B,METTL15,TRMT1L,TRMT5,TFB1M,KMT2E,SETD3,TARBP1,METTL7A,PRMT2,VCPKMT,PRMT3,CAMKMT,RBBP5,TRMO,PRMT6,AS3MT,COMTD1,METTL21EP,SETDB1,KMT2B,NSUN7,FBXO11,METTL8,THUMPD2,METTL16,PRDM5,TRDMT1,PCMTD1,CMTR2,FAM98B,NSUN3
GO:0016462	pyrophosphatase activity	0.179139	-1.71959	872	142	0.0529653	2681	17706	283927,23405,2643,27183,10513,79861,8647,8732,9927,84896,2774,4331,167227,9585,2792,3070,4343,55605,164045,26038,4430,522,3306,1770,10730,346288,9126,56171,7846,5244,5378,79659,9628,55614,1778,84056,55760,64077,83479,387496,23499,54454,10890,246269,7153,23011,81570,29789,50485,80205,84790,5890,490,51626,1915,51062,23078,1763,989,346562,54617,9669,3832,4594,79784,1781,9886,84617,140469,84515,1062,…	NUDT7,DICER1,GCH1,VPS4A,APPBP2,TUBAL3,ABCB11,RNGTT,MFN2,ATAD1,GNAL,MNAT1,DCP2,KIF20B,GNGT1,HELLS,MOV10,KIF21A,HFM1,CHD5,MYO1B,ATP5PF,HSPA2,DNAH9,YME1L1,SEPTIN14,SMC3,DNAH7,TUBA1A,ABCB4,PMS1,DYNC2H1,RGS6,KIF16B,DYNC1H1,KATNAL1,DHX32,LHPP,DDX59,RASL11A,MACF1,ATAD2B,RAB10,AFG1L,TOP2A,RAB21,CLPB,OLA1,SMARCAL1,CHD9,TUBA1C,RAD51B,ATP2B1,DYNC2LI1,EEF1A1,ATL1,VWA8,DNA2,SEPTIN7,GNAT3,INO80,EIF5B,KIF11,MMU…
GO:0070742	C2H2 zinc finger domain binding	0.181661	-1.70562	15	4	0.00149198	2681	17706	51,176,893,280,917,700	LEF1,MBD2,HMGA2,ZXDA
GO:0008381	mechanosensitive ion channel activity	0.181661	-1.70562	15	4	0.00149198	2681	17706	9,780,117,532,728,210,000,000	PIEZO1,TMC2,FAM155A,TMC3
GO:0004029	aldehyde dehydrogenase (NAD) activity	0.181661	-1.70562	15	4	0.00149198	2681	17706	8,854,222,216,223	ALDH1A2,ALDH3B2,ALDH1A1,ALDH9A1
GO:0015269	calcium-activated potassium channel activity	0.181661	-1.70562	15	4	0.00149198	2681	17706	27,094,910,715,016,000,000	KCNMB3,MTMR6,CCT8L2,KCNMB4
GO:0005024	transforming growth factor beta-activated receptor activity	0.181661	-1.70562	15	4	0.00149198	2681	17706	926,577,049,659	ACVR2A,BMPR1A,TGFBR3,BMPR2
GO:0005161	platelet-derived growth factor receptor binding	0.181661	-1.70562	15	4	0.00149198	2681	17706	803,105,154,560,345,000	PDGFD,PDGFA,PDGFC,PTEN
GO:0003678	DNA helicase activity	0.181983	-1.70384	83	16	0.00596792	2681	17706	260,381,107,164,045,000,000,000,000,000,000,000,000,000,000,000,000,000,000,000,000,000,000,000,000	CHD5,CHD3,HFM1,BLM,DNA2,RAD54B,ASCC3,BRIP1,INO80,MCM8,RECQL,CHD2,SMARCAL1,CHD7,CHD9,HELB
GO:0004713	protein tyrosine kinase activity	0.182849	-1.69909	137	25	0.00932488	2681	17706	3480,2045,51232,4921,25,2066,5157,5747,7272,2042,2044,3716,3717,2241,10114,7535,8828,4750,9031,1195,27,2043,285220,7006,6850	IGF1R,EPHA7,CRIM1,DDR2,ABL1,ERBB4,PDGFRL,PTK2,TTK,EPHA3,EPHA5,JAK1,JAK2,FER,HIPK3,ZAP70,NRP2,NEK1,BAZ1B,CLK1,ABL2,EPHA4,EPHA6,TEC,SYK
GO:0016303	1-phosphatidylinositol-3-kinase activity	0.183451	-1.69581	10	3	0.00111899	2681	17706	529,152,885,286	PIK3CB,PIK3C2G,PIK3C2A
GO:0045294	alpha-catenin binding	0.183451	-1.69581	10	3	0.00111899	2681	17706	741,486,501,000	VCL,NUMB,CDH2
GO:0004016	adenylate cyclase activity	0.183451	-1.69581	10	3	0.00111899	2681	17706	55,811,113,115	ADCY10,ADCY7,ADCY9
GO:0015279	store-operated calcium channel activity	0.183451	-1.69581	10	3	0.00111899	2681	17706	57,113,576,207,220	TRPC7,STIM2,TRPC1
GO:0140036	ubiquitin-dependent protein binding	0.183451	-1.69581	10	3	0.00111899	2681	17706	995,871,583,416	USP15,TP53BP1,IDE
GO:0140035	ubiquitination-like modification-dependent protein binding	0.183451	-1.69581	10	3	0.00111899	2681	17706	995,871,583,416	USP15,TP53BP1,IDE
GO:0051880	G-quadruplex DNA binding	0.183451	-1.69581	10	3	0.00111899	2681	17706	6,412,591,354,464	BLM,POT1,XRN1
GO:0032357	oxidized purine DNA binding	0.183451	-1.69581	10	3	0.00111899	2681	17706	295,664,125,913	MSH6,BLM,POT1
GO:0051378	serotonin binding	0.183451	-1.69581	10	3	0.00111899	2681	17706	335,433,503,351	HTR1E,HTR1A,HTR1B
GO:0048531	beta-1,3-galactosyltransferase activity	0.183451	-1.69581	10	3	0.00111899	2681	17706	569,137,288,198,707	C1GALT1,C1GALT1C1L,B3GALT2
GO:0008190	eukaryotic initiation factor 4E binding	0.183451	-1.69581	10	3	0.00111899	2681	17706	100,127,983,863,723,000	C8orf88,EIF4EBP3,LARP1
GO:0140078	class I DNA-(apurinic or apyrimidinic site) endonuclease activity	0.183451	-1.69581	10	3	0.00111899	2681	17706	552,472,005,588,846	NEIL3,APLF,ALKBH1
GO:0043176	amine binding	0.183451	-1.69581	10	3	0.00111899	2681	17706	335,033,543,351	HTR1A,HTR1E,HTR1B
GO:0005165	neurotrophin receptor binding	0.183451	-1.69581	10	3	0.00111899	2681	17706	194,648,034,908	EFNA5,NGF,NTF3
GO:0015179	L-amino acid transmembrane transporter activity	0.185504	-1.68468	54	11	0.00410295	2681	17706	2,856,414,948,654,210,000,000,000,000,000,000,000,000,000,000,000,000,000	SLC36A3,OCA2,SLC7A2,SLC38A9,SLC25A12,SLC17A8,SLC36A4,SLC7A9,SLC3A1,SLC17A6,SLC7A11
GO:0044877	protein-containing complex binding	0.187776	-1.67251	1137	183	0.0682581	2681	17706	3275,27329,24145,9681,5728,2961,1394,10213,79789,55607,1073,10196,84515,7057,79784,23300,57154,346562,2737,55966,1495,196,92104,90070,23499,7531,80831,167691,79989,51144,283131,9175,29789,286187,3192,841,948,6643,7443,25836,5727,51119,522,51571,10979,4430,6801,9555,10128,2764,9324,23107,8353,3685,949,8357,636,9126,8932,3480,2483,55219,6850,129446,27,192683,79752,22823,466,8837,339005,8975,80315,2…	PRMT2,ANGPTL3,PANX1,DEPDC5,PTEN,GTF2E2,CRHR1,PSMD14,CLMN,PPP1R9A,CFL2,PRMT3,MCM8,THBS1,MYH14,ATMIN,SMURF1,GNAT3,GLI3,AJAP1,CTNNA1,AHR,TTC30A,LACRT,MACF1,YWHAE,APOL5,LCA5,TTC26,HSD17B12,NEAT1,MAP3K13,OLA1,PPP1R42,HNRNPU,CASP8,CD36,SNX2,VRK1,NIPBL,PTCH1,SBDS,ATP5PF,FAM49B,FERMT2,MYO1B,STRN,H2AFY,LRPPRC,GMFB,HMGN3,MRPS27,HIST1H3E,ITGAV,SCARB1,HIST1H3H,BICD1,SMC3,MBD2,IGF1R,FRG1,MACO1,SYK,XIRP2,ABL2,…
GO:0016229	steroid dehydrogenase activity	0.187784	-1.67246	37	8	0.00298396	2681	17706	5,117,051,144,514,780,000,000,000,000,000,000,000	HSD17B11,HSD17B12,HSD17B7,AKR1C2,SRD5A3,SRD5A2,SDR42E1,AKR1C1
GO:0016655	oxidoreductase activity, acting on NAD(P)H, quinone or similar compound as acceptor	0.188744	-1.66737	60	12	0.00447594	2681	17706	5,107,910,053,272,610,000,000,000,000,000,000,000,000,000,000,000,000,000	NDUFA13,NDUFC2-KCTD14,AKR1C2,NDUFS4,AKR1C1,NDUFV2,NDUFC1,NDUFB6,NDUFAF2,NDUFB7,NQO1,CRYZ
GO:0000049	tRNA binding	0.188744	-1.66737	60	12	0.00447594	2681	17706	19,156,389,911,248,700,000,000,000,000,000,000,000,000,000,000,000,000,000,000	EEF1A1,NSUN3,DTD2,DARS2,EIF2AK4,TRMT1L,MRPS27,AIMP1,PSTK,ALKBH1,SSB,TRMT11
GO:0043015	gamma-tubulin binding	0.190634	-1.6574	26	6	0.00223797	2681	17706	114,791,103,975,778,000,000,000,000	TUBGCP5,NDRG1,MARK4,BRCA2,NME1,CEP57
GO:0008574	ATP-dependent microtubule motor activity, plus-end-directed	0.190634	-1.6574	26	6	0.00223797	2681	17706	3,800,958,517,819,920,000,000,000	KIF5C,KIF20B,DYNC1I2,KIF14,KIF16B,KIF11
GO:0005200	structural constituent of cytoskeleton	0.195984	-1.62972	102	19	0.00708691	2681	17706	1539,58,287,1756,3092,119,10376,10092,6711,288,7846,84790,7168,84617,51412,636,10097,7431,79861	CYLC2,ACTA1,ANK2,DMD,HIP1,ADD2,TUBA1B,ARPC5,SPTBN1,ANK3,TUBA1A,TUBA1C,TPM1,TUBB6,ACTL6B,BICD1,ACTR2,VIM,TUBAL3
GO:0051428	peptide hormone receptor binding	0.202817	-1.59545	21	5	0.00186498	2681	17706	5,705,371,757,447,430,000,000	PSMC5,JAK2,PTHLH,VIP,GPHB5
GO:0038187	pattern recognition receptor activity	0.202817	-1.59545	21	5	0.00186498	2681	17706	94,986,859,486,458,100,000	SCARB1,MARCO,CD36,CLEC7A,CLEC4E
GO:0070840	dynein complex binding	0.202817	-1.59545	21	5	0.00186498	2681	17706	63,623,300,298,992,800,000,000	BICD1,ATMIN,GPSM2,PPP1R42,SMC3
GO:0043175	RNA polymerase core enzyme binding	0.204711	-1.58616	61	12	0.00447594	2681	17706	21,035,780,549,432,700,000,000,000,000,000,000,000,000,000,000,000,000,000,000	ESRRB,CCAR2,MIR378A,ZNF326,HNRNPU,RPRD2,RPAP2,GTF2B,SMYD3,ELP4,MIR16-1,NCOA3
GO:0005518	collagen binding	0.206461	-1.57764	67	13	0.00484894	2681	17706	4,921,367,340,601,690,000,000,000,000,000,000,000,000,000,000,000,000,000	DDR2,ITGA2,LUM,COCH,ITGB1,PDGFA,ITGA11,HSD17B12,CTSB,THBS1,LACRT,PPIB,DCN
GO:0015171	amino acid transmembrane transporter activity	0.207645	-1.57193	73	14	0.00522193	2681	17706	11,136,651,912,010,300,000,000,000,000,000,000,000,000,000,000,000,000,000,000,000,000,000,000	SLC7A9,SLC3A1,SLC36A4,SLC6A15,SLC7A11,SLC38A4,SLC17A6,OCA2,SLC7A2,SLC36A3,SLC25A12,SLC17A8,SLC38A11,SLC38A9
GO:0031491	nucleosome binding	0.208749	-1.56662	85	16	0.00596792	2681	17706	8357,8091,3006,8028,8356,7443,8932,10473,3010,9555,9324,8352,8358,86,8353,22823	HIST1H3H,HMGA2,HIST1H1C,MLLT10,HIST1H3J,VRK1,MBD2,HMGN4,HIST1H1T,H2AFY,HMGN3,HIST1H3C,HIST1H3B,ACTL6A,HIST1H3E,MTF2
GO:0008289	lipid binding	0.209706	-1.56205	745	121	0.0451324	2681	17706	7006,5584,114885,2103,84557,5728,9685,2167,301,6711,5922,29934,5288,51100,8411,8527,5241,9873,55353,375298,114883,518,2241,7026,55704,7057,5286,134526,6456,11199,28966,9693,56288,57154,340665,9743,341359,9265,85315,8854,3709,29091,9765,157807,80831,80196,118987,55614,54874,1629,128869,5444,144402,79666,2173,3146,51652,2104,440279,27445,337,948,6643,9372,23161,116984,26751,26031,5727,4430,350,1097…	TEC,PRKCI,OSBPL11,ESRRB,MAP1LC3A,PTEN,CLINT1,FABP4,ANXA1,SPTBN1,RASA2,SNX12,PIK3C2G,SH3GLB1,EEA1,DGKD,PGR,FCHSD2,LAPTM4B,CERKL,OSBPL9,ATP5MC3,FER,NR2F2,CCDC88A,THBS1,PIK3C2A,ACOT12,SH3GL2,ANXA10,SNX24,RAPGEF2,PARD3,SMURF1,CYP26C1,ARHGAP32,SYT10,CYTH3,PAQR8,ALDH1A2,ITPR2,STXBP6,ZFYVE16,CLVS1,APOL5,RNF34,PDZD8,KIF16B,FNBP1L,DBT,PIGU,PON1,CPNE8,PLEKHF2,FABP7,HMGB1,CHMP3,ESRRG,UNC13C,PCLO,APOA4,CD36,…
GO:0008093	cytoskeletal adaptor activity	0.215012	-1.53706	16	4	0.00149198	2681	17706	101,526,361,012,081,000	ABI2,BICD1,ACTR1B,ACTL8
GO:0016307	phosphatidylinositol phosphate kinase activity	0.215012	-1.53706	16	4	0.00149198	2681	17706	8,394,529,152,885,280	PIP5K1A,PIK3CB,PIK3C2G,PIK3C2A
GO:0035259	glucocorticoid receptor binding	0.215012	-1.53706	16	4	0.00149198	2681	17706	67,772,342,622,886,800	STAT5B,GRIP1,FKBP4,TACC1
GO:0030169	low-density lipoprotein particle binding	0.215012	-1.53706	16	4	0.00149198	2681	17706	94,844,819,497,057	CD36,MSR1,SCARB1,THBS1
GO:1990380	Lys48-specific deubiquitinase activity	0.215012	-1.53706	16	4	0.00149198	2681	17706	569,578,975,510,298,000	OTUD7B,USP13,DESI2,USP9X
GO:0030553	cGMP binding	0.215012	-1.53706	16	4	0.00149198	2681	17706	86,545,094,012,619,600	PDE5A,PDE11A,CNGA3,RAPGEF2
GO:0042800	histone methyltransferase activity (H3-K4 specific)	0.215012	-1.53706	16	4	0.00149198	2681	17706	592,984,193,975,758,000	RBBP5,SETD3,KMT2B,KMT2C
GO:0052866	phosphatidylinositol phosphate phosphatase activity	0.215859	-1.53313	27	6	0.00223797	2681	17706	889,822,876,229,089,000,000,000,000	MTMR2,INPP5F,SACM1L,MTMR6,PIP4P2,PTEN
GO:0001968	fibronectin binding	0.215859	-1.53313	27	6	0.00223797	2681	17706	36,853,676,368,851,100,000,000,000	ITGAV,ITGA4,ITGB1,HSD17B12,LACRT,THBS1
GO:0099529	neurotransmitter receptor activity involved in regulation of postsynaptic membrane potential	0.217123	-1.52729	50	10	0.00372995	2681	17706	113,828,982,566,256,000,000,000,000,000,000,000,000	CHRNA5,GRIK2,GABRG2,GABRG1,CHRNA6,GLRB,ADRB1,GABRR2,CHRNA7,GRID2
GO:0016741	transferase activity, transferring one-carbon groups	0.21827	-1.52202	227	39	0.0145468	2681	17706	559,045,110,657,570,000,000,000,000,000,000,000,000,000,000,000,000,000,000,000,000,000,000,000,000,000,000,000,000,000,000,000,000,000,000,000,000,000,000,000,000,000,000,000,000,000,000,000,000,000,000,000,000,000,000,000,000,000,000,000,000,000,000,000	KMT2E,TFB1M,TRMT5,TARBP1,SETD3,METTL7A,PRMT2,SMYD3,TRMT13,FAM98A,COQ5,DNMT3B,TRMT11,KMT2C,METTL15,TRMT1L,PRMT3,CAMKMT,RBBP5,TRMO,VCPKMT,SETDB1,NSUN7,KMT2B,PRMT6,AS3MT,COMTD1,METTL21EP,CMTR2,PCMTD1,GATM,FAM98B,NSUN3,FBXO11,METTL8,METTL16,THUMPD2,PRDM5,TRDMT1
GO:0032934	sterol binding	0.219597	-1.51596	56	11	0.00410295	2681	17706	5,727,114,876,114,880,000,000,000,000,000,000,000,000,000,000,000,000,000	PTCH1,OSBPL1A,OSBPL8,OSBPL11,OSBPL9,OSBPL3,APOA4,SCP2,PROM2,PROM1,ERLIN1
GO:0008187	poly-pyrimidine tract binding	0.224316	-1.4947	33	7	0.00261097	2681	17706	67,412,730,313,243,000,000,000,000,000,000	SSB,RBMS3,PABPC4L,PABPC4,ATXN1,HNRNPU,PNPT1
GO:0016747	transferase activity, transferring acyl groups other than amino-acyl groups	0.224783	-1.49262	234	40	0.0149198	2681	17706	157570,64841,26122,23522,8464,171546,1629,116255,80218,122830,9027,675,80314,253782,79071,9517,116285,39,9575,38,51125,8202,2959,11177,253832,284058,7994,29956,6342,8850,64921,51773,340481,11145,151050,57325,253558,55733,83723,1376	ESCO2,GNPNAT1,EPC2,KAT6B,SUPT3H,SPTSSA,DBT,MOGAT1,NAA50,NAA30,NAT8,BRCA2,EPC1,CERS6,ELOVL6,SPTLC2,ACSM1,ACAT2,CLOCK,ACAT1,GOLGA7,NCOA3,GTF2B,BAZ1A,ZDHHC20,KANSL1,KAT6A,CERS2,SCP2,KAT2B,CASD1,RSF1,ZDHHC21,PLAAT3,KANSL1L,KAT14,LCLAT1,HHAT,TLCD3B,CPT2
GO:0005324	long-chain fatty acid transporter activity	0.22546	-1.48961	11	3	0.00111899	2681	17706	2,896,521,675,825	SLC27A6,FABP4,ABCD3
GO:0004303	estradiol 17-beta-dehydrogenase activity	0.22546	-1.48961	11	3	0.00111899	2681	17706	511,705,114,451,478	HSD17B11,HSD17B12,HSD17B7
GO:0034713	type I transforming growth factor beta receptor binding	0.22546	-1.48961	11	3	0.00111899	2681	17706	9,240,914,087	ACVR2A,SMAD6,SMAD2
GO:0032356	oxidized DNA binding	0.22546	-1.48961	11	3	0.00111899	2681	17706	259,136,412,956	POT1,BLM,MSH6
GO:0043560	insulin receptor substrate binding	0.22546	-1.48961	11	3	0.00111899	2681	17706	348,037,175,291	IGF1R,JAK2,PIK3CB
GO:0015386	potassium:proton antiporter activity	0.22546	-1.48961	11	3	0.00111899	2681	17706	233,156,549,389,015	SLC9A8,SLC9A2,SLC9A4
GO:0035004	phosphatidylinositol 3-kinase activity	0.22546	-1.48961	11	3	0.00111899	2681	17706	529,152,865,288	PIK3CB,PIK3C2A,PIK3C2G
GO:0031386	protein tag	0.22546	-1.48961	11	3	0.00111899	2681	17706	73,163,870,826,233	UBC,SUMO4,RPS27A
GO:0008199	ferric iron binding	0.22546	-1.48961	11	3	0.00111899	2681	17706	9,403,324,956,241	FTMT,FTH1,RRM2
GO:0048407	platelet-derived growth factor binding	0.22546	-1.48961	11	3	0.00111899	2681	17706	128,112,785,154	COL3A1,COL1A2,PDGFA
GO:0035197	siRNA binding	0.22546	-1.48961	11	3	0.00111899	2681	17706	89,322,340,583,989	MBD2,DICER1,FAM172A
GO:0042577	lipid phosphatase activity	0.22546	-1.48961	11	3	0.00111899	2681	17706	86,131,634,049,890	PLPP3,PLPPR5,PLPPR4
GO:0015643	toxic substance binding	0.22546	-1.48961	11	3	0.00111899	2681	17706	1,139,539,471,580	CHRNA7,A4GALT,CYP4B1
GO:0031996	thioesterase binding	0.22546	-1.48961	11	3	0.00111899	2681	17706	71,877,188,382	TRAF3,TRAF5,ARF6
GO:0019788	NEDD8 transferase activity	0.226834	-1.48354	6	2	0.00074599	2681	17706	1,407,394,193	UBE2F,MDM2
GO:0008510	sodium:bicarbonate symporter activity	0.226834	-1.48354	6	2	0.00074599	2681	17706	86,719,497	SLC4A4,SLC4A7
GO:0047086	ketosteroid monooxygenase activity	0.226834	-1.48354	6	2	0.00074599	2681	17706	16,461,645	AKR1C2,AKR1C1
GO:0016421	CoA carboxylase activity	0.226834	-1.48354	6	2	0.00074599	2681	17706	325,095	ACACB,PCCA
GO:1990239	steroid hormone binding	0.226834	-1.48354	6	2	0.00074599	2681	17706	28,522,908	GPER1,NR3C1
GO:0019237	centromeric DNA binding	0.226834	-1.48354	6	2	0.00074599	2681	17706	91,831,060	ZW10,CENPC
GO:1903763	gap junction channel activity involved in cell communication by electrical coupling	0.226834	-1.48354	6	2	0.00074599	2681	17706	2,697,349,149	GJA1,GJC3
GO:0043878	glyceraldehyde-3-phosphate dehydrogenase (NAD+) (non-phosphorylating) activity	0.226834	-1.48354	6	2	0.00074599	2681	17706	223,222	ALDH9A1,ALDH3B2
GO:0052743	inositol tetrakisphosphate phosphatase activity	0.226834	-1.48354	6	2	0.00074599	2681	17706	57,289,562	PTEN,MINPP1
GO:0051185	coenzyme transmembrane transporter activity	0.226834	-1.48354	6	2	0.00074599	2681	17706	9,197,115,286	SLC33A1,SLC25A26
GO:0070087	chromo shadow domain binding	0.226834	-1.48354	6	2	0.00074599	2681	17706	258,363,930	NIPBL,LBR
GO:0043237	laminin-1 binding	0.226834	-1.48354	6	2	0.00074599	2681	17706	935,390,070	SLIT2,LACRT
GO:0043139	5'-3' DNA helicase activity	0.226834	-1.48354	6	2	0.00074599	2681	17706	927,971,763	HELB,DNA2
GO:0015181	arginine transmembrane transporter activity	0.226834	-1.48354	6	2	0.00074599	2681	17706	6,542,153,129	SLC7A2,SLC38A9
GO:0003988	acetyl-CoA C-acyltransferase activity	0.226834	-1.48354	6	2	0.00074599	2681	17706	38,39	ACAT1,ACAT2
GO:0005384	manganese ion transmembrane transporter activity	0.226834	-1.48354	6	2	0.00074599	2681	17706	991,455,532	ATP2C2,SLC30A10
GO:0097642	calcitonin family receptor activity	0.226834	-1.48354	6	2	0.00074599	2681	17706	1,026,810,203	RAMP3,CALCRL
GO:0004111	creatine kinase activity	0.226834	-1.48354	6	2	0.00074599	2681	17706	94,481,152	MAP4K4,CKB
GO:0043546	molybdopterin cofactor binding	0.226834	-1.48354	6	2	0.00074599	2681	17706	10,243,316	GPHN,AOX1
GO:0004977	melanocortin receptor activity	0.226834	-1.48354	6	2	0.00074599	2681	17706	49,884,158	OPRM1,MC2R
GO:1990050	phosphatidic acid transfer activity	0.226834	-1.48354	6	2	0.00074599	2681	17706	15,376,810,650	PRELID2,PRELID3A
GO:0008536	Ran GTPase binding	0.229926	-1.47	39	8	0.00298396	2681	17706	2,629,714,347,298,570,000,000,000,000,000,000,000,000	SERGEF,CSE1L,RGPD2,IPO11,XPO1,RANBP17,MYCBP2,RGPD1
GO:0016776	phosphotransferase activity, phosphate group as acceptor	0.229926	-1.47	39	8	0.00298396	2681	17706	299,221,224,812,604,000,000,000,000,000,000,000,000	NME7,AK7,MAGI3,CMPK1,DLG1,NME1,DLG2,AK5
GO:0016709	oxidoreductase activity, acting on paired donors, with incorporation or reduction of molecular oxygen, NAD(P)H as one donor, and incorporation of one atom of oxygen	0.229926	-1.47	39	8	0.00298396	2681	17706	164,615,816,713,566,000,000,000,000,000,000	AKR1C2,CYP7A1,SQLE,CYP26B1,CYP51A1,AKR1C1,CH25H,FMO3
GO:0050431	transforming growth factor beta binding	0.232049	-1.46081	22	5	0.00186498	2681	17706	368,594,870,491,248,000,000	ITGAV,CD36,TGFBR3,WFIKKN2,THBS1
GO:0070034	telomerase RNA binding	0.232049	-1.46081	22	5	0.00186498	2681	17706	923,459,887,319,216,000,000,000	NAF1,SMG7,HNRNPU,DCP2,XRN1
GO:0030742	GTP-dependent protein binding	0.232049	-1.46081	22	5	0.00186498	2681	17706	2,643,854,684,115,170,000,000	GCH1,AP3B1,EEA1,RAPGEF6,RAB38
GO:0016849	phosphorus-oxygen lyase activity	0.232049	-1.46081	22	5	0.00186498	2681	17706	2,977,298,311,355,810,000	GUCY1A2,GUCY1B1,ADCY7,ADCY10,ADCY9
GO:0016836	hydro-lyase activity	0.237533	-1.43745	57	11	0.00410295	2681	17706	767,377677,1962,51495,9200,48,80017,875,55268,2762,84105	CA8,CA13,EHHADH,HACD3,HACD1,ACO1,DGLUCY,CBS,ECHDC2,GMDS,PCBD2
GO:0044325	ion channel binding	0.241902	-1.41922	124	22	0.00820589	2681	17706	287,241,458,011,014,000,000,000,000,000,000,000,000,000,000,000,000,000,000,000,000,000,000,000,000,000,000,000,000,000,000,000	ANK2,PANX1,CALM1,AKAP9,SLC8A1,PPP1R9A,YWHAQ,PDE4D,DPP10,YWHAE,KCNE1B,CALM2,KCNC2,RIMS1,ANK3,HTT,HOMER1,AKAP6,RIMS2,CIB1,BAG2,DLG1
GO:0080025	phosphatidylinositol-3,5-bisphosphate binding	0.242133	-1.41827	28	6	0.00223797	2681	17706	5,561,457,158,157,800,000,000,000,000,000	KIF16B,JPH2,CLVS1,HIP1,COMMD1,SNX14
GO:0003779	actin binding	0.248804	-1.39109	433	71	0.0264827	2681	17706	55704,5747,79784,140469,54617,133746,22837,54212,3983,1756,24145,27252,6711,114793,10810,55607,5962,1073,79789,3192,286187,9749,25,667,23499,79778,119,1495,10092,7414,10611,84665,51088,116154,56776,5581,10486,55740,7456,84193,2764,55971,4430,10128,10979,4646,25924,9788,5074,57698,4082,23603,7168,51466,54822,23345,3688,10097,137735,8936,9124,55219,2483,27,2059,8736,3092,129446,121512,832,135138	CCDC88A,PTK2,MYH14,MYO3B,INO80,JMY,COBLL1,SNTG1,ABLIM1,DMD,PANX1,KLHL20,SPTBN1,FMNL2,WASF3,PPP1R9A,RDX,CFL2,CLMN,HNRNPU,PPP1R42,PHACTR2,ABL1,DST,MACF1,MICALL2,ADD2,CTNNA1,ARPC5,VCL,PDLIM5,MYPN,KLHL5,PHACTR3,FMN2,PRKCE,CAP2,ENAH,WIPF1,SETD3,GMFB,BAIAP2L1,MYO1B,LRPPRC,FERMT2,MYO6,MYRIP,MTSS1,PAWR,SHTN1,MARCKS,CORO1C,TPM1,EVL,TRPM7,SYNE1,ITGB1,ACTR2,ABRA,WASF1,PDLIM1,MACO1,FRG1,ABL2,EPS8,MYOM1,HIP1,…
GO:0004497	monooxygenase activity	0.248925	-1.39061	100	18	0.00671391	2681	17706	1,646,157,784,105,670,000,000,000,000,000,000,000,000,000,000,000,000,000,000,000,000,000,000,000,000,000	AKR1C2,CYP3A5,PCBD2,SQLE,CYP26B1,CYP20A1,AKR1C1,TPH2,FMO3,CH25H,CYP7B1,CYP7A1,CYP4B1,TYRP1,PAM,CYP17A1,CYP26C1,CYP51A1
GO:0046965	retinoid X receptor binding	0.249847	-1.38691	17	4	0.00149198	2681	17706	59,156,867,546,823,000	RARB,TACC1,PPARG,NCOA6
GO:0005123	death receptor binding	0.249847	-1.38691	17	4	0.00149198	2681	17706	84,148,038,837,356	CASP8,NGF,CFLAR,FASLG
GO:0005243	gap junction channel activity	0.249847	-1.38691	17	4	0.00149198	2681	17706	269,734,914,924,145,000,000	GJA1,GJC3,PANX1,PANX3
GO:0019198	transmembrane receptor protein phosphatase activity	0.249847	-1.38691	17	4	0.00149198	2681	17706	5,788,578,658,005,780	PTPRC,PTPRA,PTPRO,PTPRD
GO:0051010	microtubule plus-end binding	0.249847	-1.38691	17	4	0.00149198	2681	17706	74,611,460,576,676,200	CLIP2,TTBK2,DST,CLIP1
GO:0017081	chloride channel regulator activity	0.249847	-1.38691	17	4	0.00149198	2681	17706	236,786,512,564,461,000	SGK3,WNK1,SGK1,CHRNA7
GO:0005001	transmembrane receptor protein tyrosine phosphatase activity	0.249847	-1.38691	17	4	0.00149198	2681	17706	5,786,580,057,885,780	PTPRA,PTPRO,PTPRC,PTPRD
GO:0031489	myosin V binding	0.249847	-1.38691	17	4	0.00149198	2681	17706	108,908,766,515,525,000	RAB10,RAB11A,RAB14,RAB6A
GO:0042166	acetylcholine binding	0.249847	-1.38691	17	4	0.00149198	2681	17706	8,973,113,811,391,130	CHRNA6,CHRNA5,CHRNA7,CHRM3
GO:0008276	protein methyltransferase activity	0.25196	-1.37848	88	16	0.00596792	2681	17706	796,098,020,459,297,000,000,000,000,000,000,000,000,000,000,000,000,000,000,000,000,000,000,000,000,000	VCPKMT,FBXO11,RBBP5,CAMKMT,FAM98B,PRMT3,PCMTD1,KMT2C,PRMT6,SMYD3,FAM98A,KMT2B,PRMT2,SETD3,SETDB1,KMT2E
GO:0048365	Rac GTPase binding	0.255281	-1.36539	70	13	0.00484894	2681	17706	1,015,239,664,713,580,000,000,000,000,000,000,000,000,000,000,000,000,000,000	ABI2,ARHGDIA,SRGAP2B,WASF1,PAK2,CORO1C,EPS8,DOCK4,IQGAP1,NCKAP1,FARP2,SRGAP2,DOCK7
GO:0098960	postsynaptic neurotransmitter receptor activity	0.255582	-1.36421	52	10	0.00372995	2681	17706	274,389,731,532,565,000,000,000,000,000,000,000,000	GLRB,CHRNA6,ADRB1,GABRG1,GABRG2,GRIK2,CHRNA5,GABRR2,CHRNA7,GRID2
GO:0016627	oxidoreductase activity, acting on the CH-CH group of donors	0.255994	-1.3626	58	11	0.00410295	2681	17706	16,451,666,671,639,300,000,000,000,000,000,000,000,000,000,000,000	AKR1C1,DECR1,SRD5A2,LBR,SRD5A3,TECRL,SDHC,AKR1C2,SDHAF4,SDHB,PECR
GO:0070006	metalloaminopeptidase activity	0.26237	-1.338	23	5	0.00186498	2681	17706	29,953,952,025,404,200,000,000	TRHDE,NPEPPS,METAP1D,MMP16,XPNPEP1
GO:0034593	phosphatidylinositol bisphosphate phosphatase activity	0.26237	-1.338	23	5	0.00186498	2681	17706	5,552,957,288,898,910,000,000	PIP4P2,PTEN,MTMR2,MTMR6,SACM1L
GO:0015464	acetylcholine receptor activity	0.26237	-1.338	23	5	0.00186498	2681	17706	84,168,973,113,811,300,000	ANXA9,CHRNA6,CHRNA5,CHRNA7,CHRM3
GO:0022829	wide pore channel activity	0.26237	-1.338	23	5	0.00186498	2681	17706	5,551,269,734,914,920,000,000,000	PRF1,GJA1,GJC3,PANX1,PANX3
GO:0008081	phosphoric diester hydrolase activity	0.265073	-1.32775	95	17	0.00634092	2681	17706	509,405,158,222,584,000,000,000,000,000,000,000,000,000,000,000,000,000,000,000,000,000,000,000,000	PDE11A,PDE6B,FAM83B,PDE1C,GPCPD1,MPPED2,PRKAR2A,PLCZ1,GNB1,GDPD1,PDE7A,PDE3B,PDE5A,GDPD5,PLCB4,PDE4D,CHRM3
GO:0045295	gamma-catenin binding	0.269034	-1.31292	12	3	0.00111899	2681	17706	1,000,149,551,176	CDH2,CTNNA1,LEF1
GO:0019992	diacylglycerol binding	0.269034	-1.31292	12	3	0.00111899	2681	17706	96,938,527,440,279	RAPGEF2,DGKD,UNC13C
GO:1990825	sequence-specific mRNA binding	0.269034	-1.31292	12	3	0.00111899	2681	17706	171,964,286,741	DHFR,SRSF3,SSB
GO:0015174	basic amino acid transmembrane transporter activity	0.269034	-1.31292	12	3	0.00111899	2681	17706	65,426,519,153,129	SLC7A2,SLC3A1,SLC38A9
GO:0004115	3',5'-cyclic-AMP phosphodiesterase activity	0.269034	-1.31292	12	3	0.00111899	2681	17706	515,051,445,140	PDE7A,PDE4D,PDE3B
GO:0015165	pyrimidine nucleotide-sugar transmembrane transporter activity	0.269034	-1.31292	12	3	0.00111899	2681	17706	550,321,104,623,443	SLC35A5,SLC35D2,SLC35A3
GO:0015385	sodium:proton antiporter activity	0.269034	-1.31292	12	3	0.00111899	2681	17706	233,156,549,389,015	SLC9A8,SLC9A2,SLC9A4
GO:0033764	steroid dehydrogenase activity, acting on the CH-OH group of donors, NAD or NADP as acceptor	0.269279	-1.31201	29	6	0.00223797	2681	17706	5,114,451,170,164,590,000,000,000,000	HSD17B12,HSD17B11,AKR1C1,SDR42E1,HSD17B7,SRD5A2
GO:0030020	extracellular matrix structural constituent conferring tensile strength	0.275017	-1.29092	41	8	0.00298396	2681	17706	1,290,130,112,811,290,000,000,000,000,000,000	COL5A2,COL11A1,COL3A1,COL9A1,COL17A1,COL23A1,COL21A1,COL1A2
GO:1904315	transmitter-gated ion channel activity involved in regulation of postsynaptic membrane potential	0.275728	-1.28834	47	9	0.00335696	2681	17706	113,928,952,570,256,000,000,000,000,000,000,000	CHRNA7,GRID2,GABRR2,GABRG2,GABRG1,GRIK2,CHRNA5,GLRB,CHRNA6
GO:0019212	phosphatase inhibitor activity	0.275728	-1.28834	47	9	0.00335696	2681	17706	55,141,161,549,749,900,000,000,000,000,000,000,000,000,000	PPP1R10,PHACTR3,PHACTR2,BOD1,SH3RF2,LGALS3,PPME1,PPP1R1C,STYX
GO:0035254	glutamate receptor binding	0.275728	-1.28834	47	9	0.00335696	2681	17706	9,456,174,022,941,380,000,000,000,000,000,000,000,000	HOMER1,DLG2,SHANK2,SHISA6,DLG1,NETO2,HIP1,PTEN,AKAP5
GO:0035326	enhancer binding	0.276961	-1.28388	133	23	0.00857889	2681	17706	4208,3096,3217,79365,86,83881,2103,5090,9575,8553,2494,4087,196,5966,4802,79692,6421,51176,8932,4790,25976,51043,6938	MEF2C,HIVEP1,HOXB7,BHLHE41,ACTL6A,MIXL1,ESRRB,PBX3,CLOCK,BHLHE40,NR5A2,SMAD2,AHR,REL,NFYC,ZNF322,SFPQ,LEF1,MBD2,NFKB1,TIPARP,ZBTB7B,TCF12
GO:0043021	ribonucleoprotein complex binding	0.276961	-1.28388	133	23	0.00857889	2681	17706	253,260,795,683,192,000,000,000,000,000,000,000,000,000,000,000,000,000,000,000,000,000,000,000,000,000,000,000,000,000,000,000,000,000,000,000,000	RICTOR,MAIP1,HNRNPU,PRMT3,OLA1,OXA1L,RPN2,YTHDF3,NEAT1,IFIH1,CPEB2,MDM2,PELO,SNRPC,LARP1,NME1,NVL,SRP54,SBDS,CPEB4,ITCH,CPEB1,MRPS27
GO:0051120	hepoxilin A3 synthase activity	0.279915	-1.27327	2	1	0.000372995	2681	17706	59344	ALOXE3
GO:0047275	glucosaminylgalactosylglucosylceramide beta-galactosyltransferase activity	0.279915	-1.27327	2	1	0.000372995	2681	17706	8707	B3GALT2
GO:0061928	glutathione specific gamma-glutamylcyclotransferase activity	0.279915	-1.27327	2	1	0.000372995	2681	17706	494143	CHAC2
GO:0051765	inositol tetrakisphosphate kinase activity	0.279915	-1.27327	2	1	0.000372995	2681	17706	253430	IPMK
GO:0052656	L-isoleucine transaminase activity	0.279915	-1.27327	2	1	0.000372995	2681	17706	586	BCAT1
GO:0036461	BLOC-2 complex binding	0.279915	-1.27327	2	1	0.000372995	2681	17706	23682	RAB38
GO:0004797	thymidine kinase activity	0.279915	-1.27327	2	1	0.000372995	2681	17706	7084	TK2
GO:0005163	nerve growth factor receptor binding	0.279915	-1.27327	2	1	0.000372995	2681	17706	4803	NGF
GO:0070538	oleic acid binding	0.279915	-1.27327	2	1	0.000372995	2681	17706	6342	SCP2
GO:0052655	L-valine transaminase activity	0.279915	-1.27327	2	1	0.000372995	2681	17706	586	BCAT1
GO:0004854	xanthine dehydrogenase activity	0.279915	-1.27327	2	1	0.000372995	2681	17706	316	AOX1
GO:0008124	4-alpha-hydroxytetrahydrobiopterin dehydratase activity	0.279915	-1.27327	2	1	0.000372995	2681	17706	84105	PCBD2
GO:1990444	F-box domain binding	0.279915	-1.27327	2	1	0.000372995	2681	17706	6815	STYX
GO:0031783	type 5 melanocortin receptor binding	0.279915	-1.27327	2	1	0.000372995	2681	17706	112609	MRAP2
GO:0004122	cystathionine beta-synthase activity	0.279915	-1.27327	2	1	0.000372995	2681	17706	875	CBS
GO:0016524	latrotoxin receptor activity	0.279915	-1.27327	2	1	0.000372995	2681	17706	23266	ADGRL2
GO:0090624	endoribonuclease activity, cleaving miRNA-paired mRNA	0.279915	-1.27327	2	1	0.000372995	2681	17706	192669	AGO3
GO:0032143	single thymine insertion binding	0.279915	-1.27327	2	1	0.000372995	2681	17706	2956	MSH6
GO:0004483	mRNA (nucleoside-2'-O-)-methyltransferase activity	0.279915	-1.27327	2	1	0.000372995	2681	17706	55783	CMTR2
GO:0016623	oxidoreductase activity, acting on the aldehyde or oxo group of donors, oxygen as acceptor	0.279915	-1.27327	2	1	0.000372995	2681	17706	316	AOX1
GO:0050613	delta14-sterol reductase activity	0.279915	-1.27327	2	1	0.000372995	2681	17706	3930	LBR
GO:0005171	hepatocyte growth factor receptor binding	0.279915	-1.27327	2	1	0.000372995	2681	17706	11146	GLMN
GO:0008425	2-polyprenyl-6-methoxy-1,4-benzoquinone methyltransferase activity	0.279915	-1.27327	2	1	0.000372995	2681	17706	84274	COQ5
GO:0052901	spermine:oxygen oxidoreductase (spermidine-forming) activity	0.279915	-1.27327	2	1	0.000372995	2681	17706	54498	SMOX
GO:0001588	dopamine neurotransmitter receptor activity, coupled via Gs	0.279915	-1.27327	2	1	0.000372995	2681	17706	1816	DRD5
GO:0003863	3-methyl-2-oxobutanoate dehydrogenase (2-methylpropanoyl-transferring) activity	0.279915	-1.27327	2	1	0.000372995	2681	17706	594	BCKDHB
GO:0038062	protein tyrosine kinase collagen receptor activity	0.279915	-1.27327	2	1	0.000372995	2681	17706	4921	DDR2
GO:0099579	G protein-coupled neurotransmitter receptor activity involved in regulation of postsynaptic membrane potential	0.279915	-1.27327	2	1	0.000372995	2681	17706	153	ADRB1
GO:0003913	DNA photolyase activity	0.279915	-1.27327	2	1	0.000372995	2681	17706	1407	CRY1
GO:0030792	methylarsonite methyltransferase activity	0.279915	-1.27327	2	1	0.000372995	2681	17706	57412	AS3MT
GO:0005148	prolactin receptor binding	0.279915	-1.27327	2	1	0.000372995	2681	17706	5617	PRL
GO:0030283	testosterone dehydrogenase [NAD(P)] activity	0.279915	-1.27327	2	1	0.000372995	2681	17706	6716	SRD5A2
GO:0099609	microtubule lateral binding	0.279915	-1.27327	2	1	0.000372995	2681	17706	3799	KIF5B
GO:0004946	bombesin receptor activity	0.279915	-1.27327	2	1	0.000372995	2681	17706	4829	NMBR
GO:0008476	protein-tyrosine sulfotransferase activity	0.279915	-1.27327	2	1	0.000372995	2681	17706	8460	TPST1
GO:0004419	hydroxymethylglutaryl-CoA lyase activity	0.279915	-1.27327	2	1	0.000372995	2681	17706	54511	HMGCLL1
GO:0030366	molybdopterin synthase activity	0.279915	-1.27327	2	1	0.000372995	2681	17706	51562	MBIP
GO:0016657	oxidoreductase activity, acting on NAD(P)H, nitrogenous group as acceptor	0.279915	-1.27327	2	1	0.000372995	2681	17706	2766	GMPR
GO:0004815	aspartate-tRNA ligase activity	0.279915	-1.27327	2	1	0.000372995	2681	17706	55157	DARS2
GO:0043185	vascular endothelial growth factor receptor 3 binding	0.279915	-1.27327	2	1	0.000372995	2681	17706	7424	VEGFC
GO:1990409	adrenomedullin binding	0.279915	-1.27327	2	1	0.000372995	2681	17706	10203	CALCRL
GO:0005019	platelet-derived growth factor beta-receptor activity	0.279915	-1.27327	2	1	0.000372995	2681	17706	5157	PDGFRL
GO:0008396	oxysterol 7-alpha-hydroxylase activity	0.279915	-1.27327	2	1	0.000372995	2681	17706	9420	CYP7B1
GO:0004373	glycogen (starch) synthase activity	0.279915	-1.27327	2	1	0.000372995	2681	17706	2998	GYS2
GO:0061505	DNA topoisomerase II activity	0.279915	-1.27327	2	1	0.000372995	2681	17706	7153	TOP2A
GO:0004103	choline kinase activity	0.279915	-1.27327	2	1	0.000372995	2681	17706	1119	CHKA
GO:0015056	corticotrophin-releasing factor receptor activity	0.279915	-1.27327	2	1	0.000372995	2681	17706	1394	CRHR1
GO:0097003	adipokinetic hormone receptor activity	0.279915	-1.27327	2	1	0.000372995	2681	17706	79602	ADIPOR2
GO:0031208	POZ domain binding	0.279915	-1.27327	2	1	0.000372995	2681	17706	8452	CUL3
GO:0046592	polyamine oxidase activity	0.279915	-1.27327	2	1	0.000372995	2681	17706	54498	SMOX
GO:0004342	glucosamine-6-phosphate deaminase activity	0.279915	-1.27327	2	1	0.000372995	2681	17706	132789	GNPDA2
GO:0051747	cytosine C-5 DNA demethylase activity	0.279915	-1.27327	2	1	0.000372995	2681	17706	221120	ALKBH3
GO:0004503	monophenol monooxygenase activity	0.279915	-1.27327	2	1	0.000372995	2681	17706	7306	TYRP1
GO:0047708	biotinidase activity	0.279915	-1.27327	2	1	0.000372995	2681	17706	23409	SIRT4
GO:0035596	methylthiotransferase activity	0.279915	-1.27327	2	1	0.000372995	2681	17706	54901	CDKAL1
GO:0030580	quinone cofactor methyltransferase activity	0.279915	-1.27327	2	1	0.000372995	2681	17706	84274	COQ5
GO:0071424	rRNA (cytosine-N4-)-methyltransferase activity	0.279915	-1.27327	2	1	0.000372995	2681	17706	196074	METTL15
GO:0004066	asparagine synthase (glutamine-hydrolyzing) activity	0.279915	-1.27327	2	1	0.000372995	2681	17706	54529	ASNSD1
GO:0001691	pseudophosphatase activity	0.279915	-1.27327	2	1	0.000372995	2681	17706	6815	STYX
GO:0015636	short-chain fatty acid transmembrane transporter activity	0.279915	-1.27327	2	1	0.000372995	2681	17706	114571	SLC22A9
GO:0031777	type 1 melanin-concentrating hormone receptor binding	0.279915	-1.27327	2	1	0.000372995	2681	17706	5370	PMCHL2
GO:0004991	parathyroid hormone receptor activity	0.279915	-1.27327	2	1	0.000372995	2681	17706	5746	PTH2R
GO:0106073	dolichyl pyrophosphate Glc2Man9GlcNAc2 alpha-1,2-glucosyltransferase activity	0.279915	-1.27327	2	1	0.000372995	2681	17706	84920	ALG10
GO:0003904	deoxyribodipyrimidine photo-lyase activity	0.279915	-1.27327	2	1	0.000372995	2681	17706	1407	CRY1
GO:0030624	U6atac snRNA binding	0.279915	-1.27327	2	1	0.000372995	2681	17706	100151683	RNU4ATAC
GO:0035500	MH2 domain binding	0.279915	-1.27327	2	1	0.000372995	2681	17706	8091	HMGA2
GO:0004699	calcium-independent protein kinase C activity	0.279915	-1.27327	2	1	0.000372995	2681	17706	5581	PRKCE
GO:2001070	starch binding	0.279915	-1.27327	2	1	0.000372995	2681	17706	56261	GPCPD1
GO:0033754	indoleamine 2,3-dioxygenase activity	0.279915	-1.27327	2	1	0.000372995	2681	17706	169355	IDO2
GO:0033285	ATPase-coupled monocarboxylic acid transmembrane transporter activity	0.279915	-1.27327	2	1	0.000372995	2681	17706	8647	ABCB11
GO:0005461	UDP-glucuronic acid transmembrane transporter activity	0.279915	-1.27327	2	1	0.000372995	2681	17706	11046	SLC35D2
GO:0005298	proline:sodium symporter activity	0.279915	-1.27327	2	1	0.000372995	2681	17706	55117	SLC6A15
GO:0016639	oxidoreductase activity, acting on the CH-NH2 group of donors, NAD or NADP as acceptor	0.279915	-1.27327	2	1	0.000372995	2681	17706	2746	GLUD1
GO:0033283	ATPase-coupled organic acid transmembrane transporter activity	0.279915	-1.27327	2	1	0.000372995	2681	17706	8647	ABCB11
GO:0070401	NADP+ binding	0.279915	-1.27327	2	1	0.000372995	2681	17706	2762	GMDS
GO:0033142	progesterone receptor binding	0.279915	-1.27327	2	1	0.000372995	2681	17706	3275	PRMT2
GO:0031780	corticotropin hormone receptor binding	0.279915	-1.27327	2	1	0.000372995	2681	17706	112609	MRAP2
GO:0052654	L-leucine transaminase activity	0.279915	-1.27327	2	1	0.000372995	2681	17706	586	BCAT1
GO:0070026	nitric oxide binding	0.279915	-1.27327	2	1	0.000372995	2681	17706	875	CBS
GO:0004948	calcitonin receptor activity	0.279915	-1.27327	2	1	0.000372995	2681	17706	10203	CALCRL
GO:0004020	adenylylsulfate kinase activity	0.279915	-1.27327	2	1	0.000372995	2681	17706	9061	PAPSS1
GO:0051500	D-tyrosyl-tRNA(Tyr) deacylase activity	0.279915	-1.27327	2	1	0.000372995	2681	17706	112487	DTD2
GO:0003826	alpha-ketoacid dehydrogenase activity	0.279915	-1.27327	2	1	0.000372995	2681	17706	594	BCKDHB
GO:0004353	glutamate dehydrogenase [NAD(P)+] activity	0.279915	-1.27327	2	1	0.000372995	2681	17706	2746	GLUD1
GO:0043404	corticotropin-releasing hormone receptor activity	0.279915	-1.27327	2	1	0.000372995	2681	17706	1394	CRHR1
GO:0070615	nucleosome-dependent ATPase activity	0.279915	-1.27327	2	1	0.000372995	2681	17706	1107	CHD3
GO:0005275	amine transmembrane transporter activity	0.279915	-1.27327	2	1	0.000372995	2681	17706	366	AQP9
GO:0046623	sphingolipid floppase activity	0.279915	-1.27327	2	1	0.000372995	2681	17706	5244	ABCB4
GO:0004906	interferon-gamma receptor activity	0.279915	-1.27327	2	1	0.000372995	2681	17706	3459	IFNGR1
GO:0004352	glutamate dehydrogenase (NAD+) activity	0.279915	-1.27327	2	1	0.000372995	2681	17706	2746	GLUD1
GO:0001147	transcription termination site sequence-specific DNA binding	0.279915	-1.27327	2	1	0.000372995	2681	17706	22803	XRN2
GO:0004174	electron-transferring-flavoprotein dehydrogenase activity	0.279915	-1.27327	2	1	0.000372995	2681	17706	84883	AIFM2
GO:0031862	prostanoid receptor binding	0.279915	-1.27327	2	1	0.000372995	2681	17706	23322	RPGRIP1L
GO:0004137	deoxycytidine kinase activity	0.279915	-1.27327	2	1	0.000372995	2681	17706	7084	TK2
GO:0050497	transferase activity, transferring alkylthio groups	0.279915	-1.27327	2	1	0.000372995	2681	17706	54901	CDKAL1
GO:0030350	iron-responsive element binding	0.279915	-1.27327	2	1	0.000372995	2681	17706	48	ACO1
GO:0000825	inositol tetrakisphosphate 6-kinase activity	0.279915	-1.27327	2	1	0.000372995	2681	17706	253430	IPMK
GO:0004031	aldehyde oxidase activity	0.279915	-1.27327	2	1	0.000372995	2681	17706	316	AOX1
GO:0032574	5'-3' RNA helicase activity	0.279915	-1.27327	2	1	0.000372995	2681	17706	4343	MOV10
GO:0004336	galactosylceramidase activity	0.279915	-1.27327	2	1	0.000372995	2681	17706	2581	GALC
GO:0030305	heparanase activity	0.279915	-1.27327	2	1	0.000372995	2681	17706	60495	HPSE2
GO:0030337	DNA polymerase processivity factor activity	0.279915	-1.27327	2	1	0.000372995	2681	17706	79736	TEFM
GO:0016312	inositol bisphosphate phosphatase activity	0.279915	-1.27327	2	1	0.000372995	2681	17706	3628	INPP1
GO:0001888	glucuronyl-galactosyl-proteoglycan 4-alpha-N-acetylglucosaminyltransferase activity	0.279915	-1.27327	2	1	0.000372995	2681	17706	2135	EXTL2
GO:0001872	(1->3)-beta-D-glucan binding	0.279915	-1.27327	2	1	0.000372995	2681	17706	64581	CLEC7A
GO:0071207	histone pre-mRNA stem-loop binding	0.279915	-1.27327	2	1	0.000372995	2681	17706	7884	SLBP
GO:0016726	oxidoreductase activity, acting on CH or CH2 groups, NAD or NADP as acceptor	0.279915	-1.27327	2	1	0.000372995	2681	17706	316	AOX1
GO:0010465	nerve growth factor receptor activity	0.279915	-1.27327	2	1	0.000372995	2681	17706	6272	SORT1
GO:0031682	G-protein gamma-subunit binding	0.279915	-1.27327	2	1	0.000372995	2681	17706	55704	CCDC88A
GO:0004084	branched-chain-amino-acid transaminase activity	0.279915	-1.27327	2	1	0.000372995	2681	17706	586	BCAT1
GO:0004510	tryptophan 5-monooxygenase activity	0.279915	-1.27327	2	1	0.000372995	2681	17706	121278	TPH2
GO:0016890	site-specific endodeoxyribonuclease activity, specific for altered base	0.279915	-1.27327	2	1	0.000372995	2681	17706	1763	DNA2
GO:0036313	phosphatidylinositol 3-kinase catalytic subunit binding	0.279915	-1.27327	2	1	0.000372995	2681	17706	222584	FAM83B
GO:0016499	orexin receptor activity	0.279915	-1.27327	2	1	0.000372995	2681	17706	3061	HCRTR1
GO:0005365	myo-inositol transmembrane transporter activity	0.279915	-1.27327	2	1	0.000372995	2681	17706	114134	SLC2A13
GO:0023030	MHC class Ib protein binding, via antigen binding groove	0.279915	-1.27327	2	1	0.000372995	2681	17706	51571	FAM49B
GO:0004360	glutamine-fructose-6-phosphate transaminase (isomerizing) activity	0.279915	-1.27327	2	1	0.000372995	2681	17706	2673	GFPT1
GO:0004828	serine-tRNA ligase activity	0.279915	-1.27327	2	1	0.000372995	2681	17706	6301	SARS
GO:0004905	type I interferon receptor activity	0.279915	-1.27327	2	1	0.000372995	2681	17706	3454	IFNAR1
GO:0047757	chondroitin-glucuronate 5-epimerase activity	0.279915	-1.27327	2	1	0.000372995	2681	17706	29940	DSE
GO:0035034	histone acetyltransferase regulator activity	0.279915	-1.27327	2	1	0.000372995	2681	17706	23741	EID1
GO:0061749	forked DNA-dependent helicase activity	0.279915	-1.27327	2	1	0.000372995	2681	17706	641	BLM
GO:0008418	protein-N-terminal asparagine amidohydrolase activity	0.279915	-1.27327	2	1	0.000372995	2681	17706	55093	WDYHV1
GO:0031776	melanin-concentrating hormone receptor binding	0.279915	-1.27327	2	1	0.000372995	2681	17706	5370	PMCHL2
GO:0051424	corticotropin-releasing hormone binding	0.279915	-1.27327	2	1	0.000372995	2681	17706	1394	CRHR1
GO:0003918	DNA topoisomerase type II (ATP-hydrolyzing) activity	0.279915	-1.27327	2	1	0.000372995	2681	17706	7153	TOP2A
GO:0103053	1-ethyladenine demethylase activity	0.279915	-1.27327	2	1	0.000372995	2681	17706	8846	ALKBH1
GO:0004124	cysteine synthase activity	0.279915	-1.27327	2	1	0.000372995	2681	17706	875	CBS
GO:0016649	oxidoreductase activity, acting on the CH-NH group of donors, quinone or similar compound as acceptor	0.279915	-1.27327	2	1	0.000372995	2681	17706	84883	AIFM2
GO:0004119	cGMP-inhibited cyclic-nucleotide phosphodiesterase activity	0.279915	-1.27327	2	1	0.000372995	2681	17706	5140	PDE3B
GO:0005052	peroxisome matrix targeting signal-1 binding	0.279915	-1.27327	2	1	0.000372995	2681	17706	5830	PEX5
GO:1990931	RNA N6-methyladenosine dioxygenase activity	0.279915	-1.27327	2	1	0.000372995	2681	17706	79068	FTO
GO:0004781	sulfate adenylyltransferase (ATP) activity	0.279915	-1.27327	2	1	0.000372995	2681	17706	9061	PAPSS1
GO:0061547	glycogen synthase activity, transferring glucose-1-phosphate	0.279915	-1.27327	2	1	0.000372995	2681	17706	2998	GYS2
GO:0003914	DNA (6-4) photolyase activity	0.279915	-1.27327	2	1	0.000372995	2681	17706	1407	CRY1
GO:0034416	bisphosphoglycerate phosphatase activity	0.279915	-1.27327	2	1	0.000372995	2681	17706	9562	MINPP1
GO:0070052	collagen V binding	0.279915	-1.27327	2	1	0.000372995	2681	17706	7057	THBS1
GO:0005234	extracellularly glutamate-gated ion channel activity	0.279915	-1.27327	2	1	0.000372995	2681	17706	2898	GRIK2
GO:0106050	tRNA 2'-O-methyltransferase activity	0.279915	-1.27327	2	1	0.000372995	2681	17706	54482	TRMT13
GO:0016362	activin receptor activity, type II	0.279915	-1.27327	2	1	0.000372995	2681	17706	659	BMPR2
GO:0070506	high-density lipoprotein particle receptor activity	0.279915	-1.27327	2	1	0.000372995	2681	17706	949	SCARB1
GO:0004947	bradykinin receptor activity	0.279915	-1.27327	2	1	0.000372995	2681	17706	623	BDKRB1
GO:0030354	melanin-concentrating hormone activity	0.279915	-1.27327	2	1	0.000372995	2681	17706	5370	PMCHL2
GO:0030617	transforming growth factor beta receptor, inhibitory cytoplasmic mediator activity	0.279915	-1.27327	2	1	0.000372995	2681	17706	4091	SMAD6
GO:0004329	formate-tetrahydrofolate ligase activity	0.279915	-1.27327	2	1	0.000372995	2681	17706	4522	MTHFD1
GO:0042281	dolichyl pyrophosphate Man9GlcNAc2 alpha-1,3-glucosyltransferase activity	0.279915	-1.27327	2	1	0.000372995	2681	17706	29929	ALG6
GO:0047710	bis(5'-adenosyl)-triphosphatase activity	0.279915	-1.27327	2	1	0.000372995	2681	17706	2272	FHIT
GO:0004063	aryldialkylphosphatase activity	0.279915	-1.27327	2	1	0.000372995	2681	17706	5444	PON1
GO:0001734	mRNA (N6-adenosine)-methyltransferase activity	0.279915	-1.27327	2	1	0.000372995	2681	17706	79066	METTL16
GO:0004782	sulfinoalanine decarboxylase activity	0.279915	-1.27327	2	1	0.000372995	2681	17706	51380	CSAD
GO:0009882	blue light photoreceptor activity	0.279915	-1.27327	2	1	0.000372995	2681	17706	1407	CRY1
GO:0003920	GMP reductase activity	0.279915	-1.27327	2	1	0.000372995	2681	17706	2766	GMPR
GO:0015432	ATPase-coupled bile acid transmembrane transporter activity	0.279915	-1.27327	2	1	0.000372995	2681	17706	8647	ABCB11
GO:0099038	ceramide floppase activity	0.279915	-1.27327	2	1	0.000372995	2681	17706	5244	ABCB4
GO:0004651	polynucleotide 5'-phosphatase activity	0.279915	-1.27327	2	1	0.000372995	2681	17706	8732	RNGTT
GO:0004658	propionyl-CoA carboxylase activity	0.279915	-1.27327	2	1	0.000372995	2681	17706	5095	PCCA
GO:0015196	L-tryptophan transmembrane transporter activity	0.279915	-1.27327	2	1	0.000372995	2681	17706	120103	SLC36A4
GO:0072354	histone kinase activity (H3-T3 specific)	0.279915	-1.27327	2	1	0.000372995	2681	17706	7443	VRK1
GO:0004068	aspartate 1-decarboxylase activity	0.279915	-1.27327	2	1	0.000372995	2681	17706	51380	CSAD
GO:0060698	endoribonuclease inhibitor activity	0.279915	-1.27327	2	1	0.000372995	2681	17706	7009	TMBIM6
GO:0047006	17-alpha,20-alpha-dihydroxypregn-4-en-3-one dehydrogenase activity	0.279915	-1.27327	2	1	0.000372995	2681	17706	1645	AKR1C1
GO:0001069	regulatory region RNA binding	0.279915	-1.27327	2	1	0.000372995	2681	17706	4154	MBNL1
GO:0033284	ATPase-coupled carboxylic acid transmembrane transporter activity	0.279915	-1.27327	2	1	0.000372995	2681	17706	8647	ABCB11
GO:0051499	D-aminoacyl-tRNA deacylase activity	0.279915	-1.27327	2	1	0.000372995	2681	17706	112487	DTD2
GO:0001160	transcription termination site DNA binding	0.279915	-1.27327	2	1	0.000372995	2681	17706	22803	XRN2
GO:0004779	sulfate adenylyltransferase activity	0.279915	-1.27327	2	1	0.000372995	2681	17706	9061	PAPSS1
GO:0070698	type I activin receptor binding	0.279915	-1.27327	2	1	0.000372995	2681	17706	4091	SMAD6
GO:0003989	acetyl-CoA carboxylase activity	0.279915	-1.27327	2	1	0.000372995	2681	17706	32	ACACB
GO:0005463	UDP-N-acetylgalactosamine transmembrane transporter activity	0.279915	-1.27327	2	1	0.000372995	2681	17706	11046	SLC35D2
GO:0003980	UDP-glucose:glycoprotein glucosyltransferase activity	0.279915	-1.27327	2	1	0.000372995	2681	17706	56886	UGGT1
GO:0019777	Atg12 transferase activity	0.279915	-1.27327	2	1	0.000372995	2681	17706	83734	ATG10
GO:0019781	NEDD8 activating enzyme activity	0.279915	-1.27327	2	1	0.000372995	2681	17706	8883	NAE1
GO:0008193	tRNA guanylyltransferase activity	0.279915	-1.27327	2	1	0.000372995	2681	17706	9097	USP14
GO:0016603	glutaminyl-peptide cyclotransferase activity	0.279915	-1.27327	2	1	0.000372995	2681	17706	25797	QPCT
GO:0004649	poly(ADP-ribose) glycohydrolase activity	0.279915	-1.27327	2	1	0.000372995	2681	17706	8505	PARG
GO:0097243	flavonoid binding	0.279915	-1.27327	2	1	0.000372995	2681	17706	253430	IPMK
GO:0019903	protein phosphatase binding	0.286491	-1.25005	140	24	0.00895188	2681	17706	224,194,957,187,882,000,000,000,000,000,000,000,000,000,000,000,000,000,000,000,000,000,000,000,000,000,000,000,000,000,000,000,000,000,000	FER,AKAP5,TRAF3,IQGAP1,JAK1,HMGCR,PPARG,PHACTR3,CTTNBP2NL,PTK2,PPME1,LGALS3,PARD3,TBK1,AP3B1,STAU1,CDC27,SMG7,CDH2,STRN,SHOC2,SH3RF2,BOD1,PPP1R9A
GO:0017002	activin-activated receptor activity	0.287373	-1.24697	7	2	0.00074599	2681	17706	659,92	BMPR2,ACVR2A
GO:0016885	ligase activity, forming carbon-carbon bonds	0.287373	-1.24697	7	2	0.00074599	2681	17706	5095,32	PCCA,ACACB
GO:0031702	type 1 angiotensin receptor binding	0.287373	-1.24697	7	2	0.00074599	2681	17706	3,717,183	JAK2,AGT
GO:0070568	guanylyltransferase activity	0.287373	-1.24697	7	2	0.00074599	2681	17706	90,978,732	USP14,RNGTT
GO:0031821	G protein-coupled serotonin receptor binding	0.287373	-1.24697	7	2	0.00074599	2681	17706	27,702,773	GNAI1,GNAI3
GO:0070569	uridylyltransferase activity	0.287373	-1.24697	7	2	0.00074599	2681	17706	233,187,360	TUT4,UGP2
GO:0004711	ribosomal protein S6 kinase activity	0.287373	-1.24697	7	2	0.00074599	2681	17706	61,976,198	RPS6KA3,RPS6KB1
GO:0015193	L-proline transmembrane transporter activity	0.287373	-1.24697	7	2	0.00074599	2681	17706	285,641,120,103	SLC36A3,SLC36A4
GO:0015180	L-alanine transmembrane transporter activity	0.287373	-1.24697	7	2	0.00074599	2681	17706	285,641,120,103	SLC36A3,SLC36A4
GO:0004128	cytochrome-b5 reductase activity, acting on NAD(P)H	0.287373	-1.24697	7	2	0.00074599	2681	17706	172,851,167	NQO1,CYB5R4
GO:0030533	triplet codon-amino acid adaptor activity	0.287373	-1.24697	7	2	0.00074599	2681	17706	284,029,113,219,467	LINC00324,MIR12136
GO:0022858	alanine transmembrane transporter activity	0.287373	-1.24697	7	2	0.00074599	2681	17706	120,103,285,641	SLC36A4,SLC36A3
GO:0005114	type II transforming growth factor beta receptor binding	0.287373	-1.24697	7	2	0.00074599	2681	17706	70,427,049	TGFB2,TGFBR3
GO:0015252	proton channel activity	0.287373	-1.24697	7	2	0.00074599	2681	17706	13,306,051,802	OTOP1,ASIC5
GO:0015173	aromatic amino acid transmembrane transporter activity	0.287373	-1.24697	7	2	0.00074599	2681	17706	1,201,034,948	SLC36A4,OCA2
GO:0016714	oxidoreductase activity, acting on paired donors, with incorporation or reduction of molecular oxygen, reduced pteridine as one donor, and incorporation of one atom of oxygen	0.287373	-1.24697	7	2	0.00074599	2681	17706	12,127,884,105	TPH2,PCBD2
GO:0003720	telomerase activity	0.287373	-1.24697	7	2	0.00074599	2681	17706	107,287,014	PTGES3,TERF2
GO:0036042	long-chain fatty acyl-CoA binding	0.287373	-1.24697	7	2	0.00074599	2681	17706	6,342,134,526	SCP2,ACOT12
GO:0016775	phosphotransferase activity, nitrogenous group as acceptor	0.287373	-1.24697	7	2	0.00074599	2681	17706	94,481,152	MAP4K4,CKB
GO:0042500	aspartic endopeptidase activity, intramembrane cleaving	0.287373	-1.24697	7	2	0.00074599	2681	17706	162,540,121,665	SPPL2C,SPPL3
GO:0004222	metalloendopeptidase activity	0.29198	-1.23107	103	18	0.00671391	2681	17706	950,825,155,361,699,000,000,000,000,000,000,000,000,000,000,000,000,000,000,000,000,000,000,000,000,000,000	ADAMTS3,ADAM2,ADAM22,RCE1,ADAM32,ATP23,ADAMTS6,ADAM17,ADAM29,ADAM18,FAP,YME1L1,MMP7,ADAMTS2,MMP19,MMP16,ADAMTS18,IDE
GO:0003684	damaged DNA binding	0.292189	-1.23035	66	12	0.00447594	2681	17706	55,247,542,910,013,300,000,000,000,000,000,000,000,000,000,000,000,000,000	NEIL3,POLH,LOC100133315,HMGB1,POT1,RPA3,TP53BP1,MSH6,BLM,POLI,POLB,REV1
GO:0002020	protease binding	0.293001	-1.22758	128	22	0.00820589	2681	17706	526,958,583,685,675,000,000,000,000,000,000,000,000,000,000,000,000,000,000,000,000,000,000,000,000,000,000,000,000,000	SERPINB6,PZP,ITGAV,BRCA2,GSK3B,TRIP4,CHMP3,FAP,ITGB1,AMFR,CRADD,DPP4,ELANE,CARD18,CLTC,MARCH6,PTEN,PANX1,COL3A1,CFLAR,COL1A2,UBC
GO:0001965	G-protein alpha-subunit binding	0.293521	-1.22581	24	5	0.00186498	2681	17706	181,649,882,989,919,000,000	DRD5,OPRM1,GPSM2,LPAR1,CRHR1
GO:0015295	solute:proton symporter activity	0.293521	-1.22581	24	5	0.00186498	2681	17706	2,650,311,413,452,500,000,000,000	SLC17A5,SLC2A13,SLC25A3,SLC33A1,SLC36A3
GO:0003688	DNA replication origin binding	0.293521	-1.22581	24	5	0.00186498	2681	17706	499,915,777,750,012,000,000,000	ORC2,MCMDC2,ORC5,ORC6,MCM8
GO:0008266	poly(U) RNA binding	0.297116	-1.21363	30	6	0.00223797	2681	17706	6,741,273,031,324,300,000,000,000,000	SSB,RBMS3,PABPC4L,PABPC4,ATXN1,PNPT1
GO:0030331	estrogen receptor binding	0.298416	-1.20927	42	8	0.00298396	2681	17706	23,054,511,761,089,100,000,000,000,000,000,000	NCOA6,LEF1,PPARGC1A,PRMT2,PPARG,TACC1,TRIP4,STRN
GO:0008378	galactosyltransferase activity	0.298442	-1.20918	36	7	0.00261097	2681	17706	53,947,933,114,878,900,000,000,000,000,000,000	A4GALT,B4GALT6,B3GALNT2,C1GALT1,B3GNT2,C1GALT1C1L,B3GALT2
GO:0034236	protein kinase A catalytic subunit binding	0.31341	-1.16024	13	3	0.00111899	2681	17706	293,255,695,576	GSK3B,PKIA,PRKAR2A
GO:0046624	sphingolipid transporter activity	0.31341	-1.16024	13	3	0.00111899	2681	17706	45,475,244,388,323	MTTP,ABCB4,GLTPD2
GO:0004032	alditol:NADP+ 1-oxidoreductase activity	0.31341	-1.16024	13	3	0.00111899	2681	17706	1,645,164,683,592	AKR1C1,AKR1C2,AKR1E2
GO:0017070	U6 snRNA binding	0.31341	-1.16024	13	3	0.00111899	2681	17706	268,342,683,579,066	RNU4-2,RNU4-1,METTL16
GO:0016840	carbon-nitrogen lyase activity	0.31341	-1.16024	13	3	0.00111899	2681	17706	4,941,434,355,066	CHAC2,ASL,PAM
GO:0016251	RNA polymerase II general transcription initiation factor activity	0.31341	-1.16024	13	3	0.00111899	2681	17706	295,929,582,961	GTF2B,GTF2A2,GTF2E2
GO:0005451	monovalent cation:proton antiporter activity	0.31341	-1.16024	13	3	0.00111899	2681	17706	389,015,654,923,315	SLC9A4,SLC9A2,SLC9A8
GO:0035325	Toll-like receptor binding	0.31341	-1.16024	13	3	0.00111899	2681	17706	948,685,081,622	CD36,SYK,UNC93B1
GO:0008195	phosphatidate phosphatase activity	0.31341	-1.16024	13	3	0.00111899	2681	17706	86,131,634,049,890	PLPP3,PLPPR5,PLPPR4
GO:0009982	pseudouridine synthase activity	0.31341	-1.16024	13	3	0.00111899	2681	17706	54,517,150,962,142,900	PUS7,PUS10,TRUB1
GO:0070679	inositol 1,4,5 trisphosphate binding	0.31341	-1.16024	13	3	0.00111899	2681	17706	7,220,370,957,113	TRPC1,ITPR2,TRPC7
GO:0004859	phospholipase inhibitor activity	0.31341	-1.16024	13	3	0.00111899	2681	17706	30,727,329,301	ANXA4,ANGPTL3,ANXA1
GO:0004652	polynucleotide adenylyltransferase activity	0.31341	-1.16024	13	3	0.00111899	2681	17706	1,671,535,560,310,910	TENT2,TENT5A,PAPOLA
GO:0016725	oxidoreductase activity, acting on CH or CH2 groups	0.31341	-1.16024	13	3	0.00111899	2681	17706	31,615,776,241	AOX1,CYP3A5,RRM2
GO:0031005	filamin binding	0.31341	-1.16024	13	3	0.00111899	2681	17706	79,778,498,891,147	MICALL2,OPRM1,TMEM67
GO:0002161	aminoacyl-tRNA editing activity	0.31341	-1.16024	13	3	0.00111899	2681	17706	34,440,580,222,112,400	PRORSD1P,TARS2,DTD2
GO:0039706	co-receptor binding	0.31341	-1.16024	13	3	0.00111899	2681	17706	650,271,234,756	BMP2,DKK2,NEO1
GO:0030594	neurotransmitter receptor activity	0.313915	-1.15863	117	20	0.0074599	2681	17706	2,891,289,533,502,890,000,000,000,000,000,000,000,000,000,000,000,000,000,000,000,000,000,000,000,000,000	GRIA2,GRID2,HTR1A,GRIA4,CHRNA5,HTR7,GABRG1,ANXA9,CHRNA7,HTR1B,GABRR2,HTR1E,CHRM3,ADRB1,OPRM1,DRD5,CHRNA6,GLRB,GRIK2,GABRG2
GO:0022835	transmitter-gated channel activity	0.313977	-1.15844	61	11	0.00410295	2681	17706	25,662,565,289,311,300,000,000,000,000,000,000,000,000,000	GABRG2,GABRG1,GRIA4,CHRNA5,GRIK2,GLRB,CHRNA6,CHRNA7,GRID2,GRIA2,GABRR2
GO:0022824	transmitter-gated ion channel activity	0.313977	-1.15844	61	11	0.00410295	2681	17706	25,701,139,289,528,900,000,000,000,000,000,000,000,000,000	GABRR2,CHRNA7,GRID2,GRIA2,GLRB,CHRNA6,GABRG2,GABRG1,GRIA4,CHRNA5,GRIK2
GO:0015485	cholesterol binding	0.319747	-1.14022	49	9	0.00335696	2681	17706	2,603,111,488,211,480,000,000,000,000,000,000,000,000,000	OSBPL3,OSBPL8,OSBPL1A,PTCH1,SCP2,APOA4,PROM1,ERLIN1,PROM2
GO:0016903	oxidoreductase activity, acting on the aldehyde or oxo group of donors	0.322247	-1.13244	43	8	0.00298396	2681	17706	8,854,594,223,173,820,000,000,000,000	ALDH1A2,BCKDHB,ALDH9A1,DLD,ALDH3B2,ALDH1A1,AOX1,ALDH8A1
GO:0070300	phosphatidic acid binding	0.322305	-1.13226	19	4	0.00149198	2681	17706	15,068,451,735,571,500,000	COMMD1,RAPGEF6,JPH2,RAPGEF2
GO:0016500	protein-hormone receptor activity	0.322305	-1.13226	19	4	0.00149198	2681	17706	796,023,480,249,255,000	ADIPOR2,IGF1R,FSHR,LGR4
GO:0004970	ionotropic glutamate receptor activity	0.322305	-1.13226	19	4	0.00149198	2681	17706	2,895,289,828,912,890	GRID2,GRIK2,GRIA2,GRIA4
GO:0140303	intramembrane lipid transporter activity	0.322305	-1.13226	19	4	0.00149198	2681	17706	3,891,581,965,275,240,000,000	PLSCR5,ANO6,ABCB4,TMEM30B
GO:0030551	cyclic nucleotide binding	0.324262	-1.1262	37	7	0.00261097	2681	17706	3,489,808,654,514,450,000,000,000,000,000	HCN1,PDE5A,PDE4D,PDE11A,RAPGEF2,PRKAR2A,CNGA3
GO:0042162	telomeric DNA binding	0.324262	-1.1262	37	7	0.00261097	2681	17706	25,913,701,431,815,400,000,000,000,000	POT1,TERF2,HNRNPA2B1,TERF2IP,SMG7,BLM,TP53BP1
GO:0051393	alpha-actinin binding	0.324262	-1.1262	37	7	0.00261097	2681	17706	91,247,840,873,654,600,000,000,000,000,000	PDLIM1,ALMS1,MYOM1,PPARG,PDLIM5,XIRP2,MYPN
GO:0005104	fibroblast growth factor receptor binding	0.325244	-1.12318	25	5	0.00186498	2681	17706	93,658,817,152,831,200,000,000	KL,FGF18,KLB,FGF9,FLRT3
GO:0005164	tumor necrosis factor receptor binding	0.325466	-1.1225	31	6	0.00223797	2681	17706	4,591,841,356,718,770,000,000	TRIM37,CASP8,FASLG,TRAF3,TNFSF4,TRAF5
GO:0015248	sterol transporter activity	0.325466	-1.1225	31	6	0.00223797	2681	17706	33,711,487,611,488,500,000,000,000,000,000	APOA4,OSBPL1A,OSBPL11,OSBPL9,OSBPL8,OSBPL3
GO:0017137	Rab GTPase binding	0.328563	-1.11303	175	29	0.0108169	2681	17706	233,127,977,810,397,000,000,000,000,000,000,000,000,000,000,000,000,000,000,000,000,000,000,000,000,000,000,000,000,000,000,000,000,000,000,000,000,000,000,000,000,000,000,000,000,000,000,000,000	DMXL2,MICALL2,NDRG1,EVI5,RIC1,RAB11FIP4,ERC1,TBC1D1,TBC1D4,MYRIP,RABGAP1L,KIF16B,TBC1D16,TBC1D3I,RIN3,CHML,DENND1B,RIMS1,TBC1D12,TBC1D3G,TBC1D8,TBC1D5,DENND4A,RIMS2,ST5,DENND2D,DENND6A,BICD1,RAB11FIP2
GO:1990782	protein tyrosine kinase binding	0.330417	-1.1074	93	16	0.00596792	2681	17706	6,591,071,810,603,280,000,000,000,000,000,000,000,000,000,000,000,000,000,000,000,000,000	BMPR2,NRG3,SH2B2,ANGPT2,DUSP22,GJA1,ANGPT4,SOCS5,CD247,DOCK4,EPHA4,PTEN,SH2B3,MAP3K7,CBLB,GFRAL
GO:0005319	lipid transporter activity	0.333487	-1.09815	131	22	0.00820589	2681	17706	65,798,647,153,768,300,000,000,000,000,000,000,000,000,000,000,000,000,000,000,000,000,000,000,000,000,000,000,000,000,000,000,000,000,000,000,000,000	SLCO1A2,ABCB11,PRELID2,GLTPD2,ABCA9,MTTP,APOA4,SLC10A4,OSBPL9,ABCB4,PRELID3A,SLC22A9,ANO6,PLSCR5,ABCD3,TMEM30B,FABP4,SLC27A6,OSBPL3,OSBPL11,OSBPL8,OSBPL1A
GO:0005544	calcium-dependent phospholipid binding	0.338117	-1.08436	56	10	0.00372995	2681	17706	34,135,927,445,301,100,000,000,000,000,000,000,000,000,000	SYT10,PCLO,ANXA1,ANXA10,SYT1,DYSF,ANXA4,C2CD5,CPNE8,ANXA9
GO:0008375	acetylglucosaminyltransferase activity	0.338117	-1.08436	56	10	0.00372995	2681	17706	213,242,479,348,645,000,000,000,000,000,000,000,000,000,000	EXT2,MGAT2,NDST3,NDST4,EXTL2,B3GNT2,GCNT4,MGAT1,EXT1,B3GALNT2
GO:0098632	cell-cell adhesion mediator activity	0.342275	-1.07214	50	9	0.00335696	2681	17706	1,089,022,854,133,410,000,000,000,000,000,000,000,000,000	RAB10,NTNG1,EMB,PDLIM5,PDLIM1,BAIAP2L1,MYPN,STXBP6,ANXA1
GO:0099106	ion channel regulator activity	0.342726	-1.07083	119	20	0.0074599	2681	17706	9,378,651,252,709,450,000,000,000,000,000,000,000,000,000,000,000,000,000,000,000,000,000,000,000,000,000,000,000,000,000,000	NRXN1,WNK1,KCNMB3,DPP10,KCNS1,YWHAE,DPP6,ANKRD36C,CALM1,AKAP9,SGK3,SGK1,DLG1,KCNE1B,STIM2,CALM2,PLN,KCNV1,KCNMB4,KCNIP4
GO:0016746	transferase activity, transferring acyl groups	0.34474	-1.06497	266	43	0.0160388	2681	17706	9027,675,122830,79071,9517,253782,80314,23522,11101,26122,64841,157570,80218,116255,1629,171546,8464,151050,11145,340481,51773,64921,8850,25797,6342,29956,7994,1376,83723,55733,253558,57325,51125,38,9575,39,116285,284058,253832,11177,2959,58508,8202	NAT8,BRCA2,NAA30,ELOVL6,SPTLC2,CERS6,EPC1,KAT6B,ATE1,EPC2,GNPNAT1,ESCO2,NAA50,MOGAT1,DBT,SPTSSA,SUPT3H,KANSL1L,PLAAT3,ZDHHC21,RSF1,CASD1,KAT2B,QPCT,SCP2,CERS2,KAT6A,CPT2,TLCD3B,HHAT,LCLAT1,KAT14,GOLGA7,ACAT1,CLOCK,ACAT2,ACSM1,KANSL1,ZDHHC20,BAZ1A,GTF2B,KMT2C,NCOA3
GO:0004864	protein phosphatase inhibitor activity	0.346403	-1.06015	44	8	0.00298396	2681	17706	1,512,421,537,693,950,000,000,000,000,000,000,000,000	PPP1R1C,SH3RF2,LGALS3,PPME1,BOD1,PHACTR3,PHACTR2,PPP1R10
GO:0015026	coreceptor activity	0.346403	-1.06015	44	8	0.00298396	2681	17706	7049,148738,92,3685,925,10268,3688,3676	TGFBR3,HJV,ACVR2A,ITGAV,CD8A,RAMP3,ITGB1,ITGA4
GO:0008430	selenium binding	0.347312	-1.05753	8	2	0.00074599	2681	17706	517,141,734	SELENOT,DIO2
GO:0008297	single-stranded DNA exodeoxyribonuclease activity	0.347312	-1.05753	8	2	0.00074599	2681	17706	25,452,892,667	MEIOB,MGME1
GO:0004383	guanylate cyclase activity	0.347312	-1.05753	8	2	0.00074599	2681	17706	29,772,983	GUCY1A2,GUCY1B1
GO:0016433	rRNA (adenine) methyltransferase activity	0.347312	-1.05753	8	2	0.00074599	2681	17706	5,110,679,066	TFB1M,METTL16
GO:0106018	phosphatidylinositol-3,5-bisphosphate phosphatase activity	0.347312	-1.05753	8	2	0.00074599	2681	17706	88,989,107	MTMR2,MTMR6
GO:0015136	sialic acid transmembrane transporter activity	0.347312	-1.05753	8	2	0.00074599	2681	17706	5,503,226,503	SLC35A5,SLC17A5
GO:0031402	sodium ion binding	0.347312	-1.05753	8	2	0.00074599	2681	17706	105,686,335	SLC34A2,SCN9A
GO:0004571	mannosyl-oligosaccharide 1,2-alpha-mannosidase activity	0.347312	-1.05753	8	2	0.00074599	2681	17706	1,090,580,267	MAN1A2,EDEM3
GO:0032052	bile acid binding	0.347312	-1.05753	8	2	0.00074599	2681	17706	16,451,646	AKR1C1,AKR1C2
GO:1902388	ceramide 1-phosphate transfer activity	0.347312	-1.05753	8	2	0.00074599	2681	17706	3,883,234,547	GLTPD2,MTTP
GO:1990459	transferrin receptor binding	0.347312	-1.05753	8	2	0.00074599	2681	17706	1,487,386,643	HJV,SNX2
GO:0004706	JUN kinase kinase kinase activity	0.347312	-1.05753	8	2	0.00074599	2681	17706	42,939,175	MAP3K9,MAP3K13
GO:0010997	anaphase-promoting complex binding	0.347312	-1.05753	8	2	0.00074599	2681	17706	572,826,271	PTEN,FBXO5
GO:0004300	enoyl-CoA hydratase activity	0.347312	-1.05753	8	2	0.00074599	2681	17706	196,255,268	EHHADH,ECHDC2
GO:0031701	angiotensin receptor binding	0.347312	-1.05753	8	2	0.00074599	2681	17706	1,833,717	AGT,JAK2
GO:0060090	molecular adaptor activity	0.348892	-1.05299	260	42	0.0156658	2681	17706	28,823,426,130,188,200,000,000,000,000,000,000,000,000,000,000,000,000,000,000,000,000,000,000,000,000,000,000,000,000,000,000,000,000,000,000,000,000,000,000,000,000,000,000,000,000,000,000,000,000,000,000,000,000,000,000,000,000,000,000,000,000,000,000	ANK3,GRIP1,COL11A1,IQGAP1,CDC42SE2,SH2B2,ARRDC4,DLG1,BICD1,CIB1,ARHGAP6,SKAP2,FKBP4,AKAP6,HOMER1,CRADD,AMFR,FLRT3,AFAP1L2,AKAP9,ABI2,SH2B3,ANXA1,CNTLN,ACTL8,MIR12136,COL1A2,LINC00324,RPTOR,CUX1,ITSN1,SHANK2,SAV1,SPAG9,ERG28,EPS8,ANK2,MAGI3,CHN1,ITSN2,CLNK,ACTR1B
GO:0017112	Rab guanyl-nucleotide exchange factor activity	0.350416	-1.04864	38	7	0.00261097	2681	17706	102,601,634,866,764,000,000,000,000,000,000,000	DENND4A,DENND1B,ST5,RIC1,DENND6A,DENND2D,RIN3
GO:0016651	oxidoreductase activity, acting on NAD(P)H	0.35264	-1.04231	107	18	0.00671391	2681	17706	5,116,751,714,510,790,000,000,000,000,000,000,000,000,000,000,000,000,000,000,000,000,000,000,000,000,000,000	CYB5R4,SELENOT,NDUFA13,GMPR,TXNRD1,NDUFB6,NDUFAF2,NDUFV2,DLD,NDUFS4,AKR1C2,NDUFC2-KCTD14,NQO1,CRYZ,NDUFB7,NDUFC1,TXNDC2,AKR1C1
GO:0035255	ionotropic glutamate receptor binding	0.354152	-1.03803	32	6	0.00223797	2681	17706	1,739,388,336,818,310,000,000,000,000	DLG1,SHISA6,NETO2,DLG2,SHANK2,PTEN
GO:0031624	ubiquitin conjugating enzyme binding	0.354152	-1.03803	32	6	0.00223797	2681	17706	544,671,029,928,989,000,000,000,000,000	ANKIB1,MARCH6,GRIK2,UBE3D,DCUN1D4,RNF217
GO:0031369	translation initiation factor binding	0.354152	-1.03803	32	6	0.00223797	2681	17706	2,660,826,438,665,100,000,000,000,000,000	TBL2,GCH1,EIF3F,C8orf88,EIF4EBP3,LARP1
GO:0051721	protein phosphatase 2A binding	0.354152	-1.03803	32	6	0.00223797	2681	17706	988,731,565,591,768,000,000,000,000	SMG7,HMGCR,CTTNBP2NL,STRN,PPME1,BOD1
GO:0015491	cation:cation antiporter activity	0.357294	-1.0292	26	5	0.00186498	2681	17706	65,473,890,156,546,600,000,000	SLC8A3,SLC9A4,SLC8A1,SLC9A2,SLC9A8
GO:0048185	activin binding	0.357915	-1.02746	14	3	0.00111899	2681	17706	7049,57154,92	TGFBR3,SMURF1,ACVR2A
GO:0030983	mismatched DNA binding	0.357915	-1.02746	14	3	0.00111899	2681	17706	537,829,564,438	PMS1,MSH6,MSH4
GO:0032454	histone demethylase activity (H3-K9 specific)	0.357915	-1.02746	14	3	0.00111899	2681	17706	5,581,822,103,723,080	KDM3A,JMJD1C,KDM4C
GO:0051139	metal ion:proton antiporter activity	0.357915	-1.02746	14	3	0.00111899	2681	17706	389,015,233,156,549	SLC9A4,SLC9A8,SLC9A2
GO:0045504	dynein heavy chain binding	0.357915	-1.02746	14	3	0.00111899	2681	17706	17,815,162,683,544	DYNC1I2,DYNC2LI1,DNAL1
GO:0036041	long-chain fatty acid binding	0.357915	-1.02746	14	3	0.00111899	2681	17706	216,754,686,342	FABP4,PPARG,SCP2
GO:0005095	GTPase inhibitor activity	0.357915	-1.02746	14	3	0.00111899	2681	17706	13,286,488,269,353	CPEB2,IQGAP1,SLIT2
GO:0046527	glucosyltransferase activity	0.359148	-1.02402	20	4	0.00149198	2681	17706	2,992,984,920,568,860,000	ALG6,ALG10,UGGT1,GYS2
GO:0001091	RNA polymerase II general transcription initiation factor binding	0.359148	-1.02402	20	4	0.00149198	2681	17706	319,219,629,616,925	HNRNPU,AHR,GTF2E2,TCF4
GO:0005248	voltage-gated sodium channel activity	0.359148	-1.02402	20	4	0.00149198	2681	17706	633,534,898,063,346,000	SCN9A,HCN1,SCN8A,SCN2A
GO:0043138	3'-5' DNA helicase activity	0.359148	-1.02402	20	4	0.00149198	2681	17706	10,973,596,564,154,600	ASCC3,RECQL,BLM,INO80
GO:0031683	G-protein beta/gamma-subunit complex binding	0.359148	-1.02402	20	4	0.00149198	2681	17706	346,562,277,427,702,000	GNAT3,GNAL,GNAI1,GNAI3
GO:0008329	signaling pattern recognition receptor activity	0.359148	-1.02402	20	4	0.00149198	2681	17706	948,645,819,498,685	CD36,CLEC7A,SCARB1,MARCO
GO:0005506	iron ion binding	0.359355	-1.02345	152	25	0.00932488	2681	17706	811,902,324,955,033,000,000,000,000,000,000,000,000,000,000,000,000,000,000,000,000,000,000,000,000,000,000,000,000,000,000,000,000,000,000,000,000,000	CALR,CH25H,FTH1,P4HA1,TPH2,CYP20A1,HAAO,CYP26B1,FTMT,KDM3A,CYP3A5,RRM2,FTO,NFU1,ALKBH3,CYP51A1,CYP26C1,AOX1,ALKBH1,CYP17A1,ISCA2,ALOXE3,CYP4B1,CYP7B1,CYP7A1
GO:0050840	extracellular matrix binding	0.359518	-1.02299	57	10	0.00372995	2681	17706	3,673,368,839,583,680,000,000,000,000,000,000,000,000,000	ITGA2,ITGB1,LGALS3,ITGAV,THBS1,LACRT,LYPD5,SLIT2,DCN,COL11A1
GO:0042393	histone binding	0.361683	-1.01699	197	32	0.0119358	2681	17706	59,295,177,329,567,900,000,000,000,000,000,000,000,000,000,000,000,000,000,000,000,000,000,000,000,000,000,000,000,000,000,000,000,000,000,000,000,000,000,000,000,000,000,000,000,000,000,000,000,000	RBBP5,RSF1,MSH6,KAT6A,BCAS3,INO80,NCAPD3,KMT2E,USP3,BAZ1B,CHD5,USP15,KMT2C,JAK2,PSME4,MLLT10,PWP1,CHD2,STPG4,ZMYND8,TBL1XR1,VRK1,LEF1,PHIP,SFMBT1,KAT6B,ATAD2B,UHRF2,TP53BP1,BRDT,MTF2,PRMT6
GO:0004386	helicase activity	0.362118	-1.01578	165	27	0.0100709	2681	17706	10,973,165,354,617,800,000,000,000,000,000,000,000,000,000,000,000,000,000,000,000,000,000,000,000,000,000,000,000,000,000,000,000,000,000,000,000,000,000,000,000,000,000	ASCC3,DDX1,INO80,BRIP1,IFIH1,HELB,FANCM,RECQL,YTHDC2,CHD2,MCM8,SMARCAL1,CHD7,CHD9,HELLS,DHX32,SHPRH,DDX50,DICER1,CHD5,HFM1,MOV10,CHD3,RAD54B,DDX59,BLM,DNA2
GO:0004714	transmembrane receptor protein tyrosine kinase activity	0.374633	-0.981808	64	11	0.00410295	2681	17706	20,442,043,204,228,500,000,000,000,000,000,000,000,000,000,000	EPHA5,EPHA4,EPHA3,EPHA6,EPHA7,NRP2,CRIM1,IGF1R,PDGFRL,DDR2,ERBB4
GO:0016409	palmitoyltransferase activity	0.376773	-0.976113	39	7	0.00261097	2681	17706	340,481,511,259,517,000,000,000,000,000,000,000	ZDHHC21,GOLGA7,SPTLC2,ZDHHC20,CPT2,HHAT,SPTSSA
GO:0042054	histone methyltransferase activity	0.381085	-0.964732	58	10	0.00372995	2681	17706	6,475,455,170,585,080,000,000,000,000,000,000,000,000,000,000	SMYD3,PRMT6,KMT2C,PRMT3,KMT2E,RBBP5,SETD3,SETDB1,KMT2B,PRMT2
GO:0005251	delayed rectifier potassium channel activity	0.383004	-0.95971	33	6	0.00223797	2681	17706	37,871,027,234,753,700,000,000,000,000	KCNS1,KCNE1B,KCNA2,KCNC2,KCNQ3,KCNG1
GO:0005154	epidermal growth factor receptor binding	0.383004	-0.95971	33	6	0.00223797	2681	17706	20,666,643,222,584,200,000,000,000	ERBB4,SNX2,FAM83B,FER,HIP1,SOCS5
GO:0050661	NADP binding	0.387943	-0.946896	52	9	0.00335696	2681	17706	2,762,315,666,971,110,000,000,000,000,000,000,000	GMDS,HMGCR,SPR,HIBADH,DECR1,LBR,FMO3,DHFR,CRYZ
GO:0005548	phospholipid transporter activity	0.387943	-0.946896	52	9	0.00335696	2681	17706	3,891,581,965,273,880,000,000,000,000,000,000,000,000,000,000,000	PLSCR5,ANO6,GLTPD2,PRELID2,PRELID3A,ABCB4,OSBPL8,MTTP,TMEM30B
GO:0046573	lactonohydrolase activity	0.388961	-0.944276	3	1	0.000372995	2681	17706	5444	PON1
GO:0015018	galactosylgalactosylxylosylprotein 3-beta-glucuronosyltransferase activity	0.388961	-0.944276	3	1	0.000372995	2681	17706	135152	B3GAT2
GO:1990460	leptin receptor binding	0.388961	-0.944276	3	1	0.000372995	2681	17706	6643	SNX2
GO:0004505	phenylalanine 4-monooxygenase activity	0.388961	-0.944276	3	1	0.000372995	2681	17706	84105	PCBD2
GO:0070996	type 1 melanocortin receptor binding	0.388961	-0.944276	3	1	0.000372995	2681	17706	112609	MRAP2
GO:0015275	stretch-activated, cation-selective, calcium channel activity	0.388961	-0.944276	3	1	0.000372995	2681	17706	728215	FAM155A
GO:0051425	PTB domain binding	0.388961	-0.944276	3	1	0.000372995	2681	17706	351	APP
GO:0008449	N-acetylglucosamine-6-sulfatase activity	0.388961	-0.944276	3	1	0.000372995	2681	17706	23213	SULF1
GO:0008427	calcium-dependent protein kinase inhibitor activity	0.388961	-0.944276	3	1	0.000372995	2681	17706	10519	CIB1
GO:0015410	manganese transmembrane transporter activity, phosphorylative mechanism	0.388961	-0.944276	3	1	0.000372995	2681	17706	9914	ATP2C2
GO:0032408	MutSbeta complex binding	0.388961	-0.944276	3	1	0.000372995	2681	17706	84515	MCM8
GO:0004307	ethanolaminephosphotransferase activity	0.388961	-0.944276	3	1	0.000372995	2681	17706	5281	PIGF
GO:0035651	AP-3 adaptor complex binding	0.388961	-0.944276	3	1	0.000372995	2681	17706	23682	RAB38
GO:0008940	nitrate reductase activity	0.388961	-0.944276	3	1	0.000372995	2681	17706	10243	GPHN
GO:0047718	indanol dehydrogenase activity	0.388961	-0.944276	3	1	0.000372995	2681	17706	1645	AKR1C1
GO:0008158	hedgehog receptor activity	0.388961	-0.944276	3	1	0.000372995	2681	17706	5727	PTCH1
GO:0050682	AF-2 domain binding	0.388961	-0.944276	3	1	0.000372995	2681	17706	2104	ESRRG
GO:0015658	branched-chain amino acid transmembrane transporter activity	0.388961	-0.944276	3	1	0.000372995	2681	17706	153129	SLC38A9
GO:0030614	oxidoreductase activity, acting on phosphorus or arsenic in donors, disulfide as acceptor	0.388961	-0.944276	3	1	0.000372995	2681	17706	51022	GLRX2
GO:0050265	RNA uridylyltransferase activity	0.388961	-0.944276	3	1	0.000372995	2681	17706	23318	TUT4
GO:0005094	Rho GDP-dissociation inhibitor activity	0.388961	-0.944276	3	1	0.000372995	2681	17706	396	ARHGDIA
GO:0004487	methylenetetrahydrofolate dehydrogenase (NAD+) activity	0.388961	-0.944276	3	1	0.000372995	2681	17706	4522	MTHFD1
GO:0003910	DNA ligase (ATP) activity	0.388961	-0.944276	3	1	0.000372995	2681	17706	3981	LIG4
GO:0004165	dodecenoyl-CoA delta-isomerase activity	0.388961	-0.944276	3	1	0.000372995	2681	17706	1962	EHHADH
GO:0004705	JUN kinase activity	0.388961	-0.944276	3	1	0.000372995	2681	17706	5599	MAPK8
GO:0019166	trans-2-enoyl-CoA reductase (NADPH) activity	0.388961	-0.944276	3	1	0.000372995	2681	17706	55825	PECR
GO:0004359	glutaminase activity	0.388961	-0.944276	3	1	0.000372995	2681	17706	2744	GLS
GO:0004075	biotin carboxylase activity	0.388961	-0.944276	3	1	0.000372995	2681	17706	32	ACACB
GO:0102499	SHG alpha-glucan phosphorylase activity	0.388961	-0.944276	3	1	0.000372995	2681	17706	5834	PYGB
GO:0051733	polydeoxyribonucleotide kinase activity	0.388961	-0.944276	3	1	0.000372995	2681	17706	55728	N4BP2
GO:0003955	NAD(P)H dehydrogenase (quinone) activity	0.388961	-0.944276	3	1	0.000372995	2681	17706	1728	NQO1
GO:0005111	type 2 fibroblast growth factor receptor binding	0.388961	-0.944276	3	1	0.000372995	2681	17706	8817	FGF18
GO:0004605	phosphatidate cytidylyltransferase activity	0.388961	-0.944276	3	1	0.000372995	2681	17706	1040	CDS1
GO:0050309	sugar-terminal-phosphatase activity	0.388961	-0.944276	3	1	0.000372995	2681	17706	57818	G6PC2
GO:0106029	tRNA pseudouridine synthase activity	0.388961	-0.944276	3	1	0.000372995	2681	17706	150962	PUS10
GO:0016716	oxidoreductase activity, acting on paired donors, with incorporation or reduction of molecular oxygen, another compound as one donor, and incorporation of one atom of oxygen	0.388961	-0.944276	3	1	0.000372995	2681	17706	7306	TYRP1
GO:0016672	oxidoreductase activity, acting on a sulfur group of donors, quinone or similar compound as acceptor	0.388961	-0.944276	3	1	0.000372995	2681	17706	58472	SQOR
GO:0003886	DNA (cytosine-5-)-methyltransferase activity	0.388961	-0.944276	3	1	0.000372995	2681	17706	1789	DNMT3B
GO:0016802	trialkylsulfonium hydrolase activity	0.388961	-0.944276	3	1	0.000372995	2681	17706	23382	AHCYL2
GO:0034714	type III transforming growth factor beta receptor binding	0.388961	-0.944276	3	1	0.000372995	2681	17706	7042	TGFB2
GO:0002950	ceramide phosphoethanolamine synthase activity	0.388961	-0.944276	3	1	0.000372995	2681	17706	142891	SAMD8
GO:0008428	ribonuclease inhibitor activity	0.388961	-0.944276	3	1	0.000372995	2681	17706	7009	TMBIM6
GO:0009041	uridylate kinase activity	0.388961	-0.944276	3	1	0.000372995	2681	17706	51727	CMPK1
GO:0015265	urea channel activity	0.388961	-0.944276	3	1	0.000372995	2681	17706	366	AQP9
GO:0003829	beta-1,3-galactosyl-O-glycosyl-glycoprotein beta-1,6-N-acetylglucosaminyltransferase activity	0.388961	-0.944276	3	1	0.000372995	2681	17706	51301	GCNT4
GO:0005128	erythropoietin receptor binding	0.388961	-0.944276	3	1	0.000372995	2681	17706	440712	RHEX
GO:0032557	pyrimidine ribonucleotide binding	0.388961	-0.944276	3	1	0.000372995	2681	17706	7360	UGP2
GO:1904399	heparan sulfate binding	0.388961	-0.944276	3	1	0.000372995	2681	17706	1301	COL11A1
GO:0033745	L-methionine-(R)-S-oxide reductase activity	0.388961	-0.944276	3	1	0.000372995	2681	17706	253827	MSRB3
GO:0003994	aconitate hydratase activity	0.388961	-0.944276	3	1	0.000372995	2681	17706	48	ACO1
GO:0005017	platelet-derived growth factor-activated receptor activity	0.388961	-0.944276	3	1	0.000372995	2681	17706	5157	PDGFRL
GO:0017159	pantetheine hydrolase activity	0.388961	-0.944276	3	1	0.000372995	2681	17706	8876	VNN1
GO:0051033	RNA transmembrane transporter activity	0.388961	-0.944276	3	1	0.000372995	2681	17706	220988	HNRNPA3
GO:0061628	H3K27me3 modified histone binding	0.388961	-0.944276	3	1	0.000372995	2681	17706	26038	CHD5
GO:0016314	phosphatidylinositol-3,4,5-trisphosphate 3-phosphatase activity	0.388961	-0.944276	3	1	0.000372995	2681	17706	5728	PTEN
GO:0032406	MutLbeta complex binding	0.388961	-0.944276	3	1	0.000372995	2681	17706	84515	MCM8
GO:1905056	calcium-transporting ATPase activity involved in regulation of presynaptic cytosolic calcium ion concentration	0.388961	-0.944276	3	1	0.000372995	2681	17706	490	ATP2B1
GO:0004104	cholinesterase activity	0.388961	-0.944276	3	1	0.000372995	2681	17706	1119	CHKA
GO:0004800	thyroxine 5'-deiodinase activity	0.388961	-0.944276	3	1	0.000372995	2681	17706	1734	DIO2
GO:0030613	oxidoreductase activity, acting on phosphorus or arsenic in donors	0.388961	-0.944276	3	1	0.000372995	2681	17706	51022	GLRX2
GO:0099507	ligand-gated ion channel activity involved in regulation of presynaptic membrane potential	0.388961	-0.944276	3	1	0.000372995	2681	17706	2898	GRIK2
GO:0034739	histone deacetylase activity (H4-K16 specific)	0.388961	-0.944276	3	1	0.000372995	2681	17706	9734	HDAC9
GO:0030942	endoplasmic reticulum signal peptide binding	0.388961	-0.944276	3	1	0.000372995	2681	17706	6729	SRP54
GO:0061731	ribonucleoside-diphosphate reductase activity	0.388961	-0.944276	3	1	0.000372995	2681	17706	6241	RRM2
GO:0008823	cupric reductase activity	0.388961	-0.944276	3	1	0.000372995	2681	17706	79689	STEAP4
GO:0097108	hedgehog family protein binding	0.388961	-0.944276	3	1	0.000372995	2681	17706	5727	PTCH1
GO:0050692	DBD domain binding	0.388961	-0.944276	3	1	0.000372995	2681	17706	5468	PPARG
GO:0035276	ethanol binding	0.388961	-0.944276	3	1	0.000372995	2681	17706	5581	PRKCE
GO:0003839	gamma-glutamylcyclotransferase activity	0.388961	-0.944276	3	1	0.000372995	2681	17706	494143	CHAC2
GO:0000254	C-4 methylsterol oxidase activity	0.388961	-0.944276	3	1	0.000372995	2681	17706	9023	CH25H
GO:0016880	acid-ammonia (or amide) ligase activity	0.388961	-0.944276	3	1	0.000372995	2681	17706	89978	DPH6
GO:0015190	L-leucine transmembrane transporter activity	0.388961	-0.944276	3	1	0.000372995	2681	17706	153129	SLC38A9
GO:0004370	glycerol kinase activity	0.388961	-0.944276	3	1	0.000372995	2681	17706	256356	GK5
GO:0099508	voltage-gated ion channel activity involved in regulation of presynaptic membrane potential	0.388961	-0.944276	3	1	0.000372995	2681	17706	3747	KCNC2
GO:0102007	acyl-L-homoserine-lactone lactonohydrolase activity	0.388961	-0.944276	3	1	0.000372995	2681	17706	5444	PON1
GO:0004829	threonine-tRNA ligase activity	0.388961	-0.944276	3	1	0.000372995	2681	17706	80222	TARS2
GO:0086077	gap junction channel activity involved in AV node cell-bundle of His cell electrical coupling	0.388961	-0.944276	3	1	0.000372995	2681	17706	349149	GJC3
GO:0005119	smoothened binding	0.388961	-0.944276	3	1	0.000372995	2681	17706	5727	PTCH1
GO:0004117	calmodulin-dependent cyclic-nucleotide phosphodiesterase activity	0.388961	-0.944276	3	1	0.000372995	2681	17706	5137	PDE1C
GO:0070548	L-glutamine aminotransferase activity	0.388961	-0.944276	3	1	0.000372995	2681	17706	2673	GFPT1
GO:0047493	ceramide cholinephosphotransferase activity	0.388961	-0.944276	3	1	0.000372995	2681	17706	142891	SAMD8
GO:0004677	DNA-dependent protein kinase activity	0.388961	-0.944276	3	1	0.000372995	2681	17706	91419	ATP23
GO:0004146	dihydrofolate reductase activity	0.388961	-0.944276	3	1	0.000372995	2681	17706	1719	DHFR
GO:0010858	calcium-dependent protein kinase regulator activity	0.388961	-0.944276	3	1	0.000372995	2681	17706	10519	CIB1
GO:0003896	DNA primase activity	0.388961	-0.944276	3	1	0.000372995	2681	17706	5558	PRIM2
GO:0008184	glycogen phosphorylase activity	0.388961	-0.944276	3	1	0.000372995	2681	17706	5834	PYGB
GO:0098518	polynucleotide phosphatase activity	0.388961	-0.944276	3	1	0.000372995	2681	17706	8732	RNGTT
GO:0008109	N-acetyllactosaminide beta-1,6-N-acetylglucosaminyltransferase activity	0.388961	-0.944276	3	1	0.000372995	2681	17706	51301	GCNT4
GO:0004992	platelet activating factor receptor activity	0.388961	-0.944276	3	1	0.000372995	2681	17706	5157	PDGFRL
GO:0000309	nicotinamide-nucleotide adenylyltransferase activity	0.388961	-0.944276	3	1	0.000372995	2681	17706	349565	NMNAT3
GO:0032767	copper-dependent protein binding	0.388961	-0.944276	3	1	0.000372995	2681	17706	2288	FKBP4
GO:0032142	single guanine insertion binding	0.388961	-0.944276	3	1	0.000372995	2681	17706	2956	MSH6
GO:0001093	TFIIB-class transcription factor binding	0.388961	-0.944276	3	1	0.000372995	2681	17706	6925	TCF4
GO:0004118	cGMP-stimulated cyclic-nucleotide phosphodiesterase activity	0.388961	-0.944276	3	1	0.000372995	2681	17706	50940	PDE11A
GO:0055100	adiponectin binding	0.388961	-0.944276	3	1	0.000372995	2681	17706	79602	ADIPOR2
GO:0016728	oxidoreductase activity, acting on CH or CH2 groups, disulfide as acceptor	0.388961	-0.944276	3	1	0.000372995	2681	17706	6241	RRM2
GO:0140031	phosphorylation-dependent protein binding	0.388961	-0.944276	3	1	0.000372995	2681	17706	287	ANK2
GO:0052851	ferric-chelate reductase (NADPH) activity	0.388961	-0.944276	3	1	0.000372995	2681	17706	79689	STEAP4
GO:0004719	protein-L-isoaspartate (D-aspartate) O-methyltransferase activity	0.388961	-0.944276	3	1	0.000372995	2681	17706	115294	PCMTD1
GO:0051032	nucleic acid transmembrane transporter activity	0.388961	-0.944276	3	1	0.000372995	2681	17706	220988	HNRNPA3
GO:1990174	phosphodiesterase decapping endonuclease activity	0.388961	-0.944276	3	1	0.000372995	2681	17706	80153	EDC3
GO:0004346	glucose-6-phosphatase activity	0.388961	-0.944276	3	1	0.000372995	2681	17706	57818	G6PC2
GO:0033188	sphingomyelin synthase activity	0.388961	-0.944276	3	1	0.000372995	2681	17706	142891	SAMD8
GO:0005009	insulin-activated receptor activity	0.388961	-0.944276	3	1	0.000372995	2681	17706	3480	IGF1R
GO:0060230	lipoprotein lipase activator activity	0.388961	-0.944276	3	1	0.000372995	2681	17706	350	APOH
GO:0052735	tRNA (cytosine-3-)-methyltransferase activity	0.388961	-0.944276	3	1	0.000372995	2681	17706	79828	METTL8
GO:0004013	adenosylhomocysteinase activity	0.388961	-0.944276	3	1	0.000372995	2681	17706	23382	AHCYL2
GO:0004748	ribonucleoside-diphosphate reductase activity, thioredoxin disulfide as acceptor	0.388961	-0.944276	3	1	0.000372995	2681	17706	6241	RRM2
GO:0070139	SUMO-specific endopeptidase activity	0.388961	-0.944276	3	1	0.000372995	2681	17706	26054	SENP6
GO:0004477	methenyltetrahydrofolate cyclohydrolase activity	0.388961	-0.944276	3	1	0.000372995	2681	17706	4522	MTHFD1
GO:0001018	mitochondrial promoter sequence-specific DNA binding	0.388961	-0.944276	3	1	0.000372995	2681	17706	7019	TFAM
GO:0004939	beta-adrenergic receptor activity	0.388961	-0.944276	3	1	0.000372995	2681	17706	153	ADRB1
GO:0003987	acetate-CoA ligase activity	0.388961	-0.944276	3	1	0.000372995	2681	17706	55902	ACSS2
GO:0003909	DNA ligase activity	0.388961	-0.944276	3	1	0.000372995	2681	17706	3981	LIG4
GO:0008240	tripeptidyl-peptidase activity	0.388961	-0.944276	3	1	0.000372995	2681	17706	7174	TPP2
GO:0048101	calcium- and calmodulin-regulated 3',5'-cyclic-GMP phosphodiesterase activity	0.388961	-0.944276	3	1	0.000372995	2681	17706	5137	PDE1C
GO:0008988	rRNA (adenine-N6-)-methyltransferase activity	0.388961	-0.944276	3	1	0.000372995	2681	17706	79066	METTL16
GO:0005152	interleukin-1 receptor antagonist activity	0.388961	-0.944276	3	1	0.000372995	2681	17706	7837	PXDN
GO:0070137	ubiquitin-like protein-specific endopeptidase activity	0.388961	-0.944276	3	1	0.000372995	2681	17706	26054	SENP6
GO:0051734	ATP-dependent polynucleotide kinase activity	0.388961	-0.944276	3	1	0.000372995	2681	17706	55728	N4BP2
GO:0102250	linear malto-oligosaccharide phosphorylase activity	0.388961	-0.944276	3	1	0.000372995	2681	17706	5834	PYGB
GO:0106017	phosphatidylinositol-3,4-bisphosphate phosphatase activity	0.388961	-0.944276	3	1	0.000372995	2681	17706	5728	PTEN
GO:0018479	benzaldehyde dehydrogenase (NAD+) activity	0.388961	-0.944276	3	1	0.000372995	2681	17706	216	ALDH1A1
GO:0051377	mannose-ethanolamine phosphotransferase activity	0.388961	-0.944276	3	1	0.000372995	2681	17706	23556	PIGN
GO:0008489	UDP-galactose:glucosylceramide beta-1,4-galactosyltransferase activity	0.388961	-0.944276	3	1	0.000372995	2681	17706	9331	B4GALT6
GO:0030348	syntaxin-3 binding	0.388961	-0.944276	3	1	0.000372995	2681	17706	6857	SYT1
GO:0005220	inositol 1,4,5-trisphosphate-sensitive calcium-release channel activity	0.388961	-0.944276	3	1	0.000372995	2681	17706	3709	ITPR2
GO:0004142	diacylglycerol cholinephosphotransferase activity	0.388961	-0.944276	3	1	0.000372995	2681	17706	1040	CDS1
GO:0046404	ATP-dependent polydeoxyribonucleotide 5'-hydroxyl-kinase activity	0.388961	-0.944276	3	1	0.000372995	2681	17706	55728	N4BP2
GO:0030369	ICAM-3 receptor activity	0.388961	-0.944276	3	1	0.000372995	2681	17706	3683	ITGAL
GO:0005350	pyrimidine nucleobase transmembrane transporter activity	0.388961	-0.944276	3	1	0.000372995	2681	17706	366	AQP9
GO:0004833	tryptophan 2,3-dioxygenase activity	0.388961	-0.944276	3	1	0.000372995	2681	17706	169355	IDO2
GO:0033677	DNA/RNA helicase activity	0.388961	-0.944276	3	1	0.000372995	2681	17706	1653	DDX1
GO:0016647	oxidoreductase activity, acting on the CH-NH group of donors, oxygen as acceptor	0.388961	-0.944276	3	1	0.000372995	2681	17706	54498	SMOX
GO:0016909	SAP kinase activity	0.388961	-0.944276	3	1	0.000372995	2681	17706	5599	MAPK8
GO:0032452	histone demethylase activity	0.389439	-0.943049	27	5	0.00186498	2681	17706	5,581,822,103,722,990,000,000,000	KDM3A,JMJD1C,KDM2A,JARID2,KDM4C
GO:0003950	NAD+ ADP-ribosyltransferase activity	0.389439	-0.943049	27	5	0.00186498	2681	17706	5,709,779,668,259,760,000,000,000	PARP11,PARP8,TIPARP,SIRT5,SIRT4
GO:0016866	intramolecular transferase activity	0.389439	-0.943049	27	5	0.00186498	2681	17706	1,429,405,236,150,960,000,000,000	TRUB1,PGM1,PUS10,MMUT,PUS7
GO:0003954	NADH dehydrogenase activity	0.395283	-0.928153	46	8	0.00298396	2681	17706	472,451,079,100,532,000,000,000,000,000,000,000,000	NDUFS4,NDUFA13,NDUFC2-KCTD14,NDUFB7,NDUFV2,NDUFB6,NDUFC1,NDUFAF2
GO:0050136	NADH dehydrogenase (quinone) activity	0.395283	-0.928153	46	8	0.00298396	2681	17706	510,791,005,327,264,000,000,000,000,000,000,000,000	NDUFA13,NDUFC2-KCTD14,NDUFS4,NDUFV2,NDUFC1,NDUFB6,NDUFAF2,NDUFB7
GO:0032813	tumor necrosis factor receptor superfamily binding	0.395283	-0.928153	46	8	0.00298396	2681	17706	459,184,148,038,837,000,000,000,000,000	TRIM37,CASP8,NGF,CFLAR,TNFSF4,TRAF3,TRAF5,FASLG
GO:0008137	NADH dehydrogenase (ubiquinone) activity	0.395283	-0.928153	46	8	0.00298396	2681	17706	471,347,294,717,471,000,000,000,000,000,000,000,000	NDUFB7,NDUFV2,NDUFC1,NDUFB6,NDUFAF2,NDUFS4,NDUFA13,NDUFC2-KCTD14
GO:0019789	SUMO transferase activity	0.395932	-0.926513	21	4	0.00149198	2681	17706	419,326,036,855,457,000	MDM2,ZNF451,PIAS1,KIAA1586
GO:0000287	magnesium ion binding	0.397252	-0.923185	213	34	0.0126818	2681	17706	9943,6789,6788,65125,9578,57205,6733,9252,6885,23387,10783,8476,79895,167359,23139,2956,23200,10056,10914,283927,2770,11329,10079,27,5495,5236,6197,23235,55811,64077,7153,25,4830,5567	OXSR1,STK4,STK3,WNK1,CDC42BPB,ATP10D,SRPK2,RPS6KA5,MAP3K7,SIK3,NEK6,CDC42BPA,ATP8B4,NIM1K,MAST2,MSH6,ATP11B,FARSB,PAPOLA,NUDT7,GNAI1,STK38,ATP9A,ABL2,PPM1B,PGM1,RPS6KA3,SIK2,ADCY10,LHPP,TOP2A,ABL1,NME1,PRKACB
GO:0030674	protein binding, bridging	0.397252	-0.923185	213	34	0.0126818	2681	17706	5,752,115,232,294,110,000,000,000,000,000,000,000,000,000,000,000,000,000,000,000,000,000,000,000,000,000,000,000,000,000,000,000,000,000,000,000,000,000,000,000,000,000,000,000,000,000,000,000,000	RPTOR,CUX1,SHANK2,ERG28,SPAG9,ANK2,EPS8,CHN1,ACTR1B,CLNK,ITSN2,GRIP1,ANK3,ARRDC4,SH2B2,CDC42SE2,COL11A1,AKAP6,ARHGAP6,FKBP4,SKAP2,CIB1,BICD1,AFAP1L2,FLRT3,AMFR,CRADD,HOMER1,SH2B3,ABI2,CNTLN,ANXA1,COL1A2,ACTL8
GO:0008035	high-density lipoprotein particle binding	0.401979	-0.911356	15	3	0.00111899	2681	17706	94,880,831,949	CD36,APOL5,SCARB1
GO:0005092	GDP-dissociation inhibitor activity	0.401979	-0.911356	15	3	0.00111899	2681	17706	112,229,899,396	CHML,GPSM2,ARHGDIA
GO:0004559	alpha-mannosidase activity	0.401979	-0.911356	15	3	0.00111899	2681	17706	109,058,026,779,694	MAN1A2,EDEM3,MANEA
GO:0034483	heparan sulfate sulfotransferase activity	0.401979	-0.911356	15	3	0.00111899	2681	17706	6,457,993,489,653	NDST4,NDST3,HS2ST1
GO:0030228	lipoprotein particle receptor activity	0.401979	-0.911356	15	3	0.00111899	2681	17706	94,894,929,967	CD36,SCARB1,LRP12
GO:0008252	nucleotidase activity	0.401979	-0.911356	15	3	0.00111899	2681	17706	549,282,297,810,380	IMPAD1,NT5C2,BPNT1
GO:0051287	NAD binding	0.40275	-0.909438	59	10	0.00372995	2681	17706	234,082,340,926,227,000,000,000,000,000,000,000,000,000	SIRT5,SIRT4,PHGDH,DLD,CTBP2,HIBADH,AOX1,ALDH1A1,GLUD1,CRYZ
GO:0016667	oxidoreductase activity, acting on a sulfur group of donors	0.40275	-0.909438	59	10	0.00372995	2681	17706	5,171,425,382,781,540,000,000,000,000,000,000,000,000,000,000,000	SELENOT,MSRB3,TMX1,DLD,GLRX2,TXNRD1,DNAJC10,TXNDC2,ERO1A,SQOR
GO:0004985	opioid receptor activity	0.405444	-0.902773	9	2	0.00074599	2681	17706	498,879,627	OPRM1,OGFRL1
GO:0140326	ATPase-coupled intramembrane lipid transporter activity	0.405444	-0.902773	9	2	0.00074599	2681	17706	1,612,915,244	TMEM30B,ABCB4
GO:0004169	dolichyl-phosphate-mannose-protein mannosyltransferase activity	0.405444	-0.902773	9	2	0.00074599	2681	17706	160,418,160,335	TMTC3,TMTC2
GO:0004017	adenylate kinase activity	0.405444	-0.902773	9	2	0.00074599	2681	17706	12,248,126,289	AK7,AK5
GO:0005222	intracellular cAMP-activated cation channel activity	0.405444	-0.902773	9	2	0.00074599	2681	17706	3,489,801,261	HCN1,CNGA3
GO:0070008	serine-type exopeptidase activity	0.405444	-0.902773	9	2	0.00074599	2681	17706	95,815,547	PREPL,PRCP
GO:0015166	polyol transmembrane transporter activity	0.405444	-0.902773	9	2	0.00074599	2681	17706	366,114,134	AQP9,SLC2A13
GO:0003993	acid phosphatase activity	0.405444	-0.902773	9	2	0.00074599	2681	17706	9,562,145,553	MINPP1,MDP1
GO:0030023	extracellular matrix constituent conferring elasticity	0.405444	-0.902773	9	2	0.00074599	2681	17706	8,403,410,516	EMILIN2,FBLN5
GO:1990763	arrestin family protein binding	0.405444	-0.902773	9	2	0.00074599	2681	17706	6,458,283,737	GPR135,ITCH
GO:0120016	sphingolipid transfer activity	0.405444	-0.902773	9	2	0.00074599	2681	17706	4,547,388,323	MTTP,GLTPD2
GO:0005131	growth hormone receptor binding	0.405444	-0.902773	9	2	0.00074599	2681	17706	37,163,717	JAK1,JAK2
GO:0051864	histone demethylase activity (H3-K36 specific)	0.405444	-0.902773	9	2	0.00074599	2681	17706	2,308,122,992	KDM4C,KDM2A
GO:0120017	ceramide transfer activity	0.405444	-0.902773	9	2	0.00074599	2681	17706	3,883,234,547	GLTPD2,MTTP
GO:0003680	AT DNA binding	0.405444	-0.902773	9	2	0.00074599	2681	17706	80,914,208	HMGA2,MEF2C
GO:0000774	adenyl-nucleotide exchange factor activity	0.405444	-0.902773	9	2	0.00074599	2681	17706	95,329,531	BAG2,BAG3
GO:0016830	carbon-carbon lyase activity	0.410919	-0.889358	53	9	0.00335696	2681	17706	158,623,417,646,625,000,000,000,000,000,000,000,000,000,000	CYP17A1,MLYCD,URAD,CSAD,DERA,TYW1B,TYW1,HMGCLL1,CRY1
GO:0043178	alcohol binding	0.411173	-0.888741	85	14	0.00522193	2681	17706	10,613,884,215,069,600,000,000,000,000,000,000,000,000,000,000,000,000,000,000,000,000	ERLIN1,PROM1,PROM2,TRPC1,TRPC7,PRKCE,ADAP1,ITPR2,SCP2,APOA4,OSBPL3,OSBPL8,OSBPL1A,PTCH1
GO:0033613	activating transcription factor binding	0.411173	-0.888741	85	14	0.00522193	2681	17706	420,510,783,793,654,000,000,000,000,000,000,000,000,000,000,000,000,000,000,000	MEF2A,NEK6,BHLHE41,MEF2C,TBR1,RBL1,TP53BP1,RB1,SMAD2,PPARG,EOMES,BHLHE40,MYC,SETD3
GO:0008376	acetylgalactosaminyltransferase activity	0.419807	-0.86796	47	8	0.00298396	2681	17706	6,440,914,878,955,450,000,000,000,000,000,000,000	GALNT17,B3GALNT2,CSGALNACT2,B4GALNT1,EXTL2,B3GNT2,GALNT4,B3GALT2
GO:0030507	spectrin binding	0.421461	-0.864027	28	5	0.00186498	2681	17706	57,882,882,782,119,200	PTPRC,ANK3,GNB1,ADD2,ANK2
GO:0005227	calcium activated cation channel activity	0.421461	-0.864027	28	5	0.00186498	2681	17706	27,094,910,719,652,700,000,000,000	KCNMB3,MTMR6,ANO6,KCNMB4,CCT8L2
GO:0003785	actin monomer binding	0.421461	-0.864027	28	5	0.00186498	2681	17706	5581,25,9788,22837,27	PRKCE,ABL1,MTSS1,COBLL1,ABL2
GO:0005102	signaling receptor binding	0.422567	-0.861408	1624	249	0.0928758	2681	17706	122876,653,7857,3958,5697,64388,9369,7478,10718,1948,11118,23426,9788,7432,1740,925,811,6857,53616,388336,6882,11345,2641,100463486,2043,7472,9732,9655,9358,56253,1213,84978,6885,81573,9255,100463488,6868,8846,8031,3688,5788,2191,5789,9365,5468,9607,6867,9325,10516,7482,9495,3717,92,100462981,10501,83737,2515,56899,5915,8452,389400,8817,6422,434,23081,5515,3673,4091,3092,2770,1908,80310,8638,1089…	GPHB5,BMP5,SCG2,LGALS3,PYY,GREM2,NRXN3,WNT8A,NRG3,EFNB2,BTN3A2,GRIP1,MTSS1,VIP,DLG2,CD8A,CALR,SYT1,ADAM22,SHISA6,TAF11,GABARAPL2,GCG,MTRNR2L8,EPHA4,WNT2,DOCK4,SOCS5,ITGBL1,CRTAM,CLTC,FRMD5,MAP3K7,ANKRD13C,AIMP1,MTRNR2L10,ADAM17,ALKBH1,NCOA4,ITGB1,PTPRC,FAP,PTPRD,KL,PPARG,CARTPT,TACC1,TRIP4,FBLN5,WNT2B,AKAP5,JAK2,ACVR2A,MTRNR2L2,SEMA6B,ITCH,ADAM2,ANKS1B,RARB,CUL3,GFRAL,FGF18,SFRP1,ASIP,KDM4C,PPP2C…
GO:0051879	Hsp90 protein binding	0.429599	-0.844902	41	7	0.00261097	2681	17706	5,589,813,513,813,080,000,000,000,000,000,000	UNC45A,PACRG,AHSA2P,AHR,CHORDC1,PTGES3,NR3C1
GO:0015036	disulfide oxidoreductase activity	0.429599	-0.844902	41	7	0.00261097	2681	17706	3,000,181,542,517,140,000,000,000,000,000,000	ERO1A,TMX1,SELENOT,DNAJC10,TXNDC2,GLRX2,TXNRD1
GO:0099528	G protein-coupled neurotransmitter receptor activity	0.429599	-0.844902	41	7	0.00261097	2681	17706	335,433,501,131,336,000,000,000,000	HTR1E,HTR1A,CHRM3,HTR7,HTR1B,ADRB1,OPRM1
GO:0000980	RNA polymerase II distal enhancer sequence-specific DNA binding	0.430556	-0.842679	99	16	0.00596792	2681	17706	3217,86,79365,4208,3096,2494,2103,83881,9575,8553,5090,4790,8932,6421,5966,4802	HOXB7,ACTL6A,BHLHE41,MEF2C,HIVEP1,NR5A2,ESRRB,MIXL1,CLOCK,BHLHE40,PBX3,NFKB1,MBD2,SFPQ,REL,NFYC
GO:0030021	extracellular matrix structural constituent conferring compression resistance	0.43235	-0.838519	22	4	0.00149198	2681	17706	406,010,117,102,161,000	LUM,ENAM,PRG4,DCN
GO:0120014	phospholipid transfer activity	0.43235	-0.838519	22	4	0.00149198	2681	17706	106,503,883,231,537,000,000	PRELID3A,GLTPD2,PRELID2,MTTP
GO:0030374	nuclear receptor transcription coactivator activity	0.436364	-0.829279	67	11	0.00410295	2681	17706	546,857,805,820,267,000,000,000,000,000,000,000,000,000,000,000,000	PPARG,CCAR2,NCOA3,SS18,PPARGC1A,RARB,NCOA2,NCOA6,NCOA7,SLC30A9,MED13
GO:0016620	oxidoreductase activity, acting on the aldehyde or oxo group of donors, NAD or NADP as acceptor	0.440573	-0.819679	35	6	0.00223797	2681	17706	2,222,168,854,223,170,000,000	ALDH3B2,ALDH1A1,ALDH1A2,ALDH9A1,DLD,ALDH8A1
GO:0016891	endoribonuclease activity, producing 5'-phosphomonoesters	0.440573	-0.819679	35	6	0.00223797	2681	17706	1,926,695,552,023,400,000,000,000,000,000	AGO3,ELAC1,DICER1,RPPH1,POP5,EDC3
GO:1901682	sulfur compound transmembrane transporter activity	0.440573	-0.819679	35	6	0.00223797	2681	17706	65,191,113,691,975,600,000,000,000,000	SLC3A1,SLC7A9,SLC33A1,C2orf83,SLC7A11,SLC25A26
GO:1990841	promoter-specific chromatin binding	0.444261	-0.811343	48	8	0.00298396	2681	17706	9,869,319,299,605,560,000,000,000,000,000,000	SETDB1,HNRNPU,USP3,CHD7,H2AFY,RBL1,PPARGC1A,GTF2B
GO:0005237	inhibitory extracellular ligand-gated ion channel activity	0.445125	-0.8094	16	3	0.00111899	2681	17706	274,325,662,565	GLRB,GABRG2,GABRG1
GO:0032794	GTPase activating protein binding	0.445125	-0.8094	16	3	0.00111899	2681	17706	27,701,147,932,773	GNAI1,FMNL2,GNAI3
GO:0043395	heparan sulfate proteoglycan binding	0.445125	-0.8094	16	3	0.00111899	2681	17706	6,049,536,735,788	HPSE2,ITGA2,PTPRC
GO:0010181	FMN binding	0.445125	-0.8094	16	3	0.00111899	2681	17706	4,412,505,516,355,250	TYW1B,PNPO,TYW1
GO:0032183	SUMO binding	0.445125	-0.8094	16	3	0.00111899	2681	17706	5,477,829,088,924	RNF111,NR3C1,HERC2
GO:1990404	protein ADP-ribosylase activity	0.445125	-0.8094	16	3	0.00111899	2681	17706	259,767,966,857,097	TIPARP,PARP8,PARP11
GO:0015923	mannosidase activity	0.445125	-0.8094	16	3	0.00111899	2681	17706	109,057,969,480,267	MAN1A2,MANEA,EDEM3
GO:0022821	potassium ion antiporter activity	0.445125	-0.8094	16	3	0.00111899	2681	17706	233,156,549,389,015	SLC9A8,SLC9A2,SLC9A4
GO:0022848	acetylcholine-gated cation-selective channel activity	0.445125	-0.8094	16	3	0.00111899	2681	17706	897,311,391,138	CHRNA6,CHRNA7,CHRNA5
GO:0052742	phosphatidylinositol kinase activity	0.445125	-0.8094	16	3	0.00111899	2681	17706	528,852,865,291	PIK3C2G,PIK3C2A,PIK3CB
GO:0005521	lamin binding	0.445125	-0.8094	16	3	0.00111899	2681	17706	23,345,260,923,930	SYNE1,TOR1AIP1,LBR
GO:0072349	modified amino acid transmembrane transporter activity	0.445125	-0.8094	16	3	0.00111899	2681	17706	23,657,111,366,519	SLC7A11,SLC7A9,SLC3A1
GO:0070403	NAD+ binding	0.445125	-0.8094	16	3	0.00111899	2681	17706	27,462,340,923,408	GLUD1,SIRT4,SIRT5
GO:0001085	RNA polymerase II transcription factor binding	0.446106	-0.807198	61	10	0.00372995	2681	17706	1,106,042,055,133,920,000,000,000,000,000,000,000,000,000	WWP2,MEF2A,DACT1,GBX2,MTDH,MIXL1,RERE,PIAS1,GSK3B,TEAD1
GO:0015085	calcium ion transmembrane transporter activity	0.446509	-0.806296	139	22	0.00820589	2681	17706	9,914,722,065,467,810,000,000,000,000,000,000,000,000,000,000,000,000,000,000,000,000,000,000,000,000,000,000,000,000,000,000,000	ATP2C2,TRPC1,SLC8A1,CACNA2D1,HTR1B,CHRNA7,GPM6A,PANX1,OPRM1,ITPR2,PKD2L2,CUL5,FAM155A,MCU,TRPC7,ATP2B1,STIM2,SLC8A3,TRPM7,JPH2,ITGAV,TMC2
GO:0019003	GDP binding	0.447019	-0.805155	74	12	0.00447594	2681	17706	590,838,452,773,936,000,000,000,000,000,000,000,000,000,000,000,000	RAP1B,KRAS,GNAI3,RAB28,GNAI1,SRP54,RIT1,RAB2A,RAB14,RAP1A,RAB10,RAB21
GO:0000030	mannosyltransferase activity	0.453166	-0.791497	29	5	0.00186498	2681	17706	160,418,283,417,644,000,000,000,000,000	TMTC3,DPY19L2,ALG1L2,DPY19L3,TMTC2
GO:0019894	kinesin binding	0.455836	-0.785622	42	7	0.00261097	2681	17706	146,057,904,357,698,000,000,000,000,000,000	TTBK2,SPAG9,SHTN1,CLSTN1,KTN1,NEK6,KCNA2
GO:0016884	carbon-nitrogen ligase activity, with glutamine as amido-N-donor	0.460942	-0.774482	10	2	0.00074599	2681	17706	883,354,529	GMPS,ASNSD1
GO:0017128	phospholipid scramblase activity	0.460942	-0.774482	10	2	0.00074599	2681	17706	196,527,389,158	ANO6,PLSCR5
GO:0070016	armadillo repeat domain binding	0.460942	-0.774482	10	2	0.00074599	2681	17706	511,766,801	LEF1,STRN
GO:0070513	death domain binding	0.460942	-0.774482	10	2	0.00074599	2681	17706	873,892,196	CRADD,DAPL1
GO:0005072	transforming growth factor beta receptor, cytoplasmic mediator activity	0.460942	-0.774482	10	2	0.00074599	2681	17706	40,914,087	SMAD6,SMAD2
GO:0008474	palmitoyl-(protein) hydrolase activity	0.460942	-0.774482	10	2	0.00074599	2681	17706	51,104,127,018	ABHD17B,LYPLAL1
GO:0005388	calcium transmembrane transporter activity, phosphorylative mechanism	0.460942	-0.774482	10	2	0.00074599	2681	17706	9,914,490	ATP2C2,ATP2B1
GO:0002162	dystroglycan binding	0.460942	-0.774482	10	2	0.00074599	2681	17706	17,567,414	DMD,VCL
GO:0015924	mannosyl-oligosaccharide mannosidase activity	0.460942	-0.774482	10	2	0.00074599	2681	17706	1,090,580,267	MAN1A2,EDEM3
GO:0035374	chondroitin sulfate binding	0.460942	-0.774482	10	2	0.00074599	2681	17706	30,817,307	ADGRE2,ANXA4
GO:0004983	neuropeptide Y receptor activity	0.460942	-0.774482	10	2	0.00074599	2681	17706	8,410,910,887	QRFPR,PROKR1
GO:0004322	ferroxidase activity	0.460942	-0.774482	10	2	0.00074599	2681	17706	249,594,033	FTH1,FTMT
GO:0000182	rDNA binding	0.460942	-0.774482	10	2	0.00074599	2681	17706	955,557,521	H2AFY,RPTOR
GO:0031419	cobalamin binding	0.460942	-0.774482	10	2	0.00074599	2681	17706	45,948,029	MMUT,CUBN
GO:0043996	histone acetyltransferase activity (H4-K8 specific)	0.460942	-0.774482	10	2	0.00074599	2681	17706	284,058,151,050	KANSL1,KANSL1L
GO:0043995	histone acetyltransferase activity (H4-K5 specific)	0.460942	-0.774482	10	2	0.00074599	2681	17706	151,050,284,058	KANSL1L,KANSL1
GO:0098599	palmitoyl hydrolase activity	0.460942	-0.774482	10	2	0.00074599	2681	17706	51,104,127,018	ABHD17B,LYPLAL1
GO:0036312	phosphatidylinositol 3-kinase regulatory subunit binding	0.460942	-0.774482	10	2	0.00074599	2681	17706	5,783,222,584	PTPN13,FAM83B
GO:0016724	oxidoreductase activity, oxidizing metal ions, oxygen as acceptor	0.460942	-0.774482	10	2	0.00074599	2681	17706	249,594,033	FTH1,FTMT
GO:0005432	calcium:sodium antiporter activity	0.460942	-0.774482	10	2	0.00074599	2681	17706	65,466,547	SLC8A1,SLC8A3
GO:0046972	histone acetyltransferase activity (H4-K16 specific)	0.460942	-0.774482	10	2	0.00074599	2681	17706	151,050,284,058	KANSL1L,KANSL1
GO:0016758	transferase activity, transferring hexosyl groups	0.465794	-0.764013	219	34	0.0126818	2681	17706	6,457,956,886,160,410,000,000,000,000,000,000,000,000,000,000,000,000,000,000,000,000,000,000,000,000,000,000,000,000,000,000,000,000,000,000,000,000,000,000,000,000,000,000,000,000,000,000,000,000,000,000,000,000,000	NDST4,UGGT1,TMTC3,B3GNT2,B4GALT6,B3GALNT2,FUT9,B3GAT2,PYGB,TMTC2,GCNT4,ALG1L2,CSGALNACT2,GBE1,ALG6,C1GALT1C1L,B3GALT2,C1GALT1,FUT8,A4GALT,GYS2,NDST3,EXTL2,DPY19L2,GALNT17,MGAT1,ALG10,GALNT4,B4GALNT1,DPY19L3,RPN2,EXT1,EXT2,MGAT2
GO:0022884	macromolecule transmembrane transporter activity	0.468135	-0.758998	23	4	0.00149198	2681	17706	1,044,022,098,856,350,000	TIMM17A,HNRNPA3,AZGP1,TOMM7
GO:0001223	transcription coactivator binding	0.468135	-0.758998	23	4	0.00149198	2681	17706	701,964,951,967,003	TFAM,SIX1,AHR,TEAD1
GO:0051371	muscle alpha-actinin binding	0.468135	-0.758998	23	4	0.00149198	2681	17706	846,658,736,106,119,000	MYPN,MYOM1,PDLIM5,PDLIM1
GO:0015035	protein disulfide oxidoreductase activity	0.468135	-0.758998	23	4	0.00149198	2681	17706	5,443,172,965,102,230,000	DNAJC10,TXNRD1,GLRX2,ERO1A
GO:0030552	cAMP binding	0.468135	-0.758998	23	4	0.00149198	2681	17706	348,980,514,496,935,000	HCN1,PDE4D,RAPGEF2,PRKAR2A
GO:0008171	O-methyltransferase activity	0.468135	-0.758998	23	4	0.00149198	2681	17706	1,188,815,448,211,520,000,000	COMTD1,TRMT13,PCMTD1,CMTR2
GO:0005246	calcium channel regulator activity	0.468556	-0.758099	49	8	0.00298396	2681	17706	64,467,531,937,823,600,000,000,000,000,000	SGK1,YWHAE,NRXN1,SGK3,CALM1,CALM2,STIM2,PLN
GO:0070851	growth factor receptor binding	0.468701	-0.757791	134	21	0.0078329	2681	17706	6,643,206,693,652,370,000,000,000,000,000,000,000,000,000,000,000,000,000,000,000,000,000,000,000,000,000,000,000,000,000	SNX2,ERBB4,KL,FLRT3,ADAM17,FAM83B,VEGFC,FER,JAK2,FGF18,APP,PDGFC,PDGFA,GLMN,PDGFD,PGF,PTEN,KLB,FGF9,HIP1,SOCS5
GO:0043394	proteoglycan binding	0.468999	-0.757154	36	6	0.00223797	2681	17706	1,508,705,793,536,040,000,000,000	CTSB,THBS1,SLIT2,HPSE2,ITGA2,PTPRC
GO:0016788	hydrolase activity, acting on ester bonds	0.471949	-0.750885	759	116	0.0432674	2681	17706	5515,5144,9107,5775,8898,51104,283927,23405,112487,5150,8036,7803,5789,127018,1848,55728,5788,89869,4830,54928,53918,7247,85495,2140,8732,55529,5521,11099,222584,5137,23239,56261,80222,8556,167227,92667,79736,6815,3628,144715,25939,670,51020,57818,254528,80821,5783,81537,5576,22876,8555,6039,5158,22978,1119,50940,744,4848,5980,1131,80055,5444,192669,10380,23491,5140,8654,64077,5495,23213,28990,27…	PPP2CA,PDE4D,MTMR6,PTPN4,MTMR2,ABHD17B,NUDT7,DICER1,DTD2,PDE7A,SHOC2,PTP4A1,PTPRD,LYPLAL1,DUSP6,N4BP2,PTPRC,PLCZ1,NME1,IMPAD1,PELO,TSN,RPPH1,EYA3,RNGTT,PIP4P2,PPP2R2B,PTPN21,FAM83B,PDE1C,PHLPP1,GPCPD1,TARS2,CDC14A,DCP2,MGME1,TEFM,STYX,INPP1,RAD9B,SAMHD1,BPHL,HDDC2,G6PC2,MEIOB,DDHD1,PTPN13,SGPP1,PRKAR2A,INPP5F,CDC14B,RNASE6,PDE6B,NT5C2,CHKA,PDE11A,MPPED2,CNOT2,REV3L,CHRM3,PGAP1,PON1,AGO3,BPNT1,CES…
GO:0005261	cation channel activity	0.480521	-0.732883	319	49	0.0182768	2681	17706	2823,196527,781,55151,3351,1139,1261,27094,3788,3769,2898,8973,24145,9780,728215,51802,6334,117532,80333,27345,3685,1138,100134444,3755,3747,57620,9107,3787,3786,7220,27039,3737,3709,4988,348980,57113,2891,8065,90550,27012,57158,150160,2893,6326,3760,133060,102723475,54822,6335	GPM6A,ANO6,CACNA2D1,TMEM38B,HTR1B,CHRNA7,CNGA3,KCNMB3,KCNS2,KCNJ13,GRIK2,CHRNA6,PANX1,PIEZO1,FAM155A,ASIC5,SCN8A,TMC2,KCNIP4,KCNMB4,ITGAV,CHRNA5,KCNJ18,KCNG1,KCNC2,STIM2,MTMR6,KCNS1,KCNQ3,TRPC1,PKD2L2,KCNA2,ITPR2,OPRM1,HCN1,TRPC7,GRIA2,CUL5,MCU,KCNV1,JPH2,CCT8L2,GRIA4,SCN2A,KCNJ3,OTOP1,KCNE1B,TRPM7,SCN9A
GO:0003960	NADPH:quinone reductase activity	0.481499	-0.730852	4	1	0.000372995	2681	17706	1429	CRYZ
GO:0008508	bile acid:sodium symporter activity	0.481499	-0.730852	4	1	0.000372995	2681	17706	201780	SLC10A4
GO:0033265	choline binding	0.481499	-0.730852	4	1	0.000372995	2681	17706	1119	CHKA
GO:0031852	mu-type opioid receptor binding	0.481499	-0.730852	4	1	0.000372995	2681	17706	79971	WLS
GO:0019136	deoxynucleoside kinase activity	0.481499	-0.730852	4	1	0.000372995	2681	17706	7084	TK2
GO:0051731	polynucleotide 5'-hydroxyl-kinase activity	0.481499	-0.730852	4	1	0.000372995	2681	17706	55728	N4BP2
GO:0080030	methyl indole-3-acetate esterase activity	0.481499	-0.730852	4	1	0.000372995	2681	17706	23491	CES3
GO:0050220	prostaglandin-E synthase activity	0.481499	-0.730852	4	1	0.000372995	2681	17706	10728	PTGES3
GO:0015254	glycerol channel activity	0.481499	-0.730852	4	1	0.000372995	2681	17706	366	AQP9
GO:0099530	G protein-coupled receptor activity involved in regulation of postsynaptic membrane potential	0.481499	-0.730852	4	1	0.000372995	2681	17706	153	ADRB1
GO:0061891	calcium ion sensor activity	0.481499	-0.730852	4	1	0.000372995	2681	17706	6857	SYT1
GO:0030375	thyroid hormone receptor coactivator activity	0.481499	-0.730852	4	1	0.000372995	2681	17706	10499	NCOA2
GO:0043199	sulfate binding	0.481499	-0.730852	4	1	0.000372995	2681	17706	947	CD34
GO:0140135	mechanosensitive cation channel activity	0.481499	-0.730852	4	1	0.000372995	2681	17706	728215	FAM155A
GO:0090722	receptor-receptor interaction	0.481499	-0.730852	4	1	0.000372995	2681	17706	3350	HTR1A
GO:0052812	phosphatidylinositol-3,4-bisphosphate 5-kinase activity	0.481499	-0.730852	4	1	0.000372995	2681	17706	5291	PIK3CB
GO:0016167	glial cell-derived neurotrophic factor receptor activity	0.481499	-0.730852	4	1	0.000372995	2681	17706	389400	GFRAL
GO:0005087	Ran guanyl-nucleotide exchange factor activity	0.481499	-0.730852	4	1	0.000372995	2681	17706	26297	SERGEF
GO:0008440	inositol-1,4,5-trisphosphate 3-kinase activity	0.481499	-0.730852	4	1	0.000372995	2681	17706	253430	IPMK
GO:0015247	aminophospholipid flippase activity	0.481499	-0.730852	4	1	0.000372995	2681	17706	161291	TMEM30B
GO:0032422	purine-rich negative regulatory element binding	0.481499	-0.730852	4	1	0.000372995	2681	17706	2004	ELK3
GO:0015467	G-protein activated inward rectifier potassium channel activity	0.481499	-0.730852	4	1	0.000372995	2681	17706	3760	KCNJ3
GO:0042296	ISG15 transferase activity	0.481499	-0.730852	4	1	0.000372995	2681	17706	7325	UBE2E2
GO:0004614	phosphoglucomutase activity	0.481499	-0.730852	4	1	0.000372995	2681	17706	5236	PGM1
GO:0034056	estrogen response element binding	0.481499	-0.730852	4	1	0.000372995	2681	17706	2100	ESR2
GO:0015234	thiamine transmembrane transporter activity	0.481499	-0.730852	4	1	0.000372995	2681	17706	56918	C2orf83
GO:0030060	L-malate dehydrogenase activity	0.481499	-0.730852	4	1	0.000372995	2681	17706	26227	PHGDH
GO:0033743	peptide-methionine (R)-S-oxide reductase activity	0.481499	-0.730852	4	1	0.000372995	2681	17706	253827	MSRB3
GO:0008169	C-methyltransferase activity	0.481499	-0.730852	4	1	0.000372995	2681	17706	84274	COQ5
GO:0097644	calcitonin family binding	0.481499	-0.730852	4	1	0.000372995	2681	17706	10203	CALCRL
GO:0003696	satellite DNA binding	0.481499	-0.730852	4	1	0.000372995	2681	17706	8932	MBD2
GO:0016508	long-chain-enoyl-CoA hydratase activity	0.481499	-0.730852	4	1	0.000372995	2681	17706	1962	EHHADH
GO:0004095	carnitine O-palmitoyltransferase activity	0.481499	-0.730852	4	1	0.000372995	2681	17706	1376	CPT2
GO:0004694	eukaryotic translation initiation factor 2alpha kinase activity	0.481499	-0.730852	4	1	0.000372995	2681	17706	440275	EIF2AK4
GO:0016434	rRNA (cytosine) methyltransferase activity	0.481499	-0.730852	4	1	0.000372995	2681	17706	196074	METTL15
GO:0001224	RNA polymerase II transcription cofactor binding	0.481499	-0.730852	4	1	0.000372995	2681	17706	4848	CNOT2
GO:0090554	phosphatidylcholine floppase activity	0.481499	-0.730852	4	1	0.000372995	2681	17706	5244	ABCB4
GO:0004427	inorganic diphosphatase activity	0.481499	-0.730852	4	1	0.000372995	2681	17706	64077	LHPP
GO:0042731	PH domain binding	0.481499	-0.730852	4	1	0.000372995	2681	17706	2043	EPHA4
GO:0097016	L27 domain binding	0.481499	-0.730852	4	1	0.000372995	2681	17706	1739	DLG1
GO:0023025	MHC class Ib protein complex binding	0.481499	-0.730852	4	1	0.000372995	2681	17706	51571	FAM49B
GO:0035877	death effector domain binding	0.481499	-0.730852	4	1	0.000372995	2681	17706	841	CASP8
GO:0004740	pyruvate dehydrogenase (acetyl-transferring) kinase activity	0.481499	-0.730852	4	1	0.000372995	2681	17706	5164	PDK2
GO:1905394	retromer complex binding	0.481499	-0.730852	4	1	0.000372995	2681	17706	9779	TBC1D5
GO:0035033	histone deacetylase regulator activity	0.481499	-0.730852	4	1	0.000372995	2681	17706	5599	MAPK8
GO:0140328	floppase activity	0.481499	-0.730852	4	1	0.000372995	2681	17706	5244	ABCB4
GO:0004826	phenylalanine-tRNA ligase activity	0.481499	-0.730852	4	1	0.000372995	2681	17706	10056	FARSB
GO:0086089	voltage-gated potassium channel activity involved in atrial cardiac muscle cell action potential repolarization	0.481499	-0.730852	4	1	0.000372995	2681	17706	3760	KCNJ3
GO:0034597	phosphatidylinositol-4,5-bisphosphate 4-phosphatase activity	0.481499	-0.730852	4	1	0.000372995	2681	17706	55529	PIP4P2
GO:0070915	lysophosphatidic acid receptor activity	0.481499	-0.730852	4	1	0.000372995	2681	17706	1902	LPAR1
GO:0044020	histone methyltransferase activity (H4-R3 specific)	0.481499	-0.730852	4	1	0.000372995	2681	17706	55170	PRMT6
GO:0001635	calcitonin gene-related peptide receptor activity	0.481499	-0.730852	4	1	0.000372995	2681	17706	10203	CALCRL
GO:0031728	CCR3 chemokine receptor binding	0.481499	-0.730852	4	1	0.000372995	2681	17706	10344	CCL26
GO:0004145	diamine N-acetyltransferase activity	0.481499	-0.730852	4	1	0.000372995	2681	17706	8850	KAT2B
GO:0008607	phosphorylase kinase regulator activity	0.481499	-0.730852	4	1	0.000372995	2681	17706	26610	ELP4
GO:0032138	single base insertion or deletion binding	0.481499	-0.730852	4	1	0.000372995	2681	17706	2956	MSH6
GO:0030160	GKAP/Homer scaffold activity	0.481499	-0.730852	4	1	0.000372995	2681	17706	22941	SHANK2
GO:0051870	methotrexate binding	0.481499	-0.730852	4	1	0.000372995	2681	17706	1719	DHFR
GO:0005105	type 1 fibroblast growth factor receptor binding	0.481499	-0.730852	4	1	0.000372995	2681	17706	8817	FGF18
GO:0032137	guanine/thymine mispair binding	0.481499	-0.730852	4	1	0.000372995	2681	17706	2956	MSH6
GO:0097643	amylin receptor activity	0.481499	-0.730852	4	1	0.000372995	2681	17706	10268	RAMP3
GO:0008502	melatonin receptor activity	0.481499	-0.730852	4	1	0.000372995	2681	17706	6096	RORB
GO:0070404	NADH binding	0.481499	-0.730852	4	1	0.000372995	2681	17706	1429	CRYZ
GO:0071208	histone pre-mRNA DCP binding	0.481499	-0.730852	4	1	0.000372995	2681	17706	7884	SLBP
GO:0009019	tRNA (guanine-N1-)-methyltransferase activity	0.481499	-0.730852	4	1	0.000372995	2681	17706	57570	TRMT5
GO:0004849	uridine kinase activity	0.481499	-0.730852	4	1	0.000372995	2681	17706	51727	CMPK1
GO:0050649	testosterone 6-beta-hydroxylase activity	0.481499	-0.730852	4	1	0.000372995	2681	17706	1577	CYP3A5
GO:0005497	androgen binding	0.481499	-0.730852	4	1	0.000372995	2681	17706	216	ALDH1A1
GO:0031697	beta-1 adrenergic receptor binding	0.481499	-0.730852	4	1	0.000372995	2681	17706	9693	RAPGEF2
GO:0070053	thrombospondin receptor activity	0.481499	-0.730852	4	1	0.000372995	2681	17706	948	CD36
GO:0005280	amino acid:proton symporter activity	0.481499	-0.730852	4	1	0.000372995	2681	17706	285641	SLC36A3
GO:0004525	ribonuclease III activity	0.481499	-0.730852	4	1	0.000372995	2681	17706	23405	DICER1
GO:0032296	double-stranded RNA-specific ribonuclease activity	0.481499	-0.730852	4	1	0.000372995	2681	17706	23405	DICER1
GO:0071077	adenosine 3',5'-bisphosphate transmembrane transporter activity	0.481499	-0.730852	4	1	0.000372995	2681	17706	9197	SLC33A1
GO:0000179	rRNA (adenine-N6,N6-)-dimethyltransferase activity	0.481499	-0.730852	4	1	0.000372995	2681	17706	51106	TFB1M
GO:0005030	neurotrophin receptor activity	0.481499	-0.730852	4	1	0.000372995	2681	17706	6272	SORT1
GO:0070579	methylcytosine dioxygenase activity	0.481499	-0.730852	4	1	0.000372995	2681	17706	8846	ALKBH1
GO:0001730	2'-5'-oligoadenylate synthetase activity	0.481499	-0.730852	4	1	0.000372995	2681	17706	8638	OASL
GO:1905172	RISC complex binding	0.481499	-0.730852	4	1	0.000372995	2681	17706	283131	NEAT1
GO:0004488	methylenetetrahydrofolate dehydrogenase (NADP+) activity	0.481499	-0.730852	4	1	0.000372995	2681	17706	4522	MTHFD1
GO:0004144	diacylglycerol O-acyltransferase activity	0.481499	-0.730852	4	1	0.000372995	2681	17706	116255	MOGAT1
GO:0001221	transcription cofactor binding	0.481812	-0.730202	43	7	0.00261097	2681	17706	7,003,107,832,309,190,000,000,000,000	TEAD1,NEK6,FOXO3,AHR,CNOT2,SIX1,TFAM
GO:0015932	nucleobase-containing compound transmembrane transporter activity	0.481812	-0.730202	43	7	0.00261097	2681	17706	23,443,299,571,104,600,000,000,000,000,000,000	SLC35A3,SLC25A24,SLC35D2,SLC35C1,SLC35A5,HNRNPA3,SLC33A1
GO:0008237	metallopeptidase activity	0.482739	-0.72828	181	28	0.0104439	2681	17706	536,162,031,022,995,000,000,000,000,000,000,000,000,000,000,000,000,000,000,000,000,000,000,000,000,000,000,000,000,000,000,000,000,000,000,000,000,000,000,000,000,000,000	ADAM22,ADAM32,TRHDE,PSMD14,RCE1,ADAM2,ADAMTS3,PAPPA2,NPEPPS,EIF3H,ATP23,YME1L1,ADAM18,FAP,MMP7,XPNPEP1,ADAMTS6,ADAM17,ADAM29,METAP1D,CPA6,IDE,ADAMTS2,AGBL5,ADAMTS18,MMP19,MMP16,LAP3
GO:0001664	G protein-coupled receptor binding	0.485532	-0.722511	280	43	0.0160388	2681	17706	7,482,277,410,015,370,000,000,000,000,000,000,000,000,000,000,000,000,000,000,000,000,000,000,000,000,000,000,000,000,000,000,000,000,000,000,000,000,000,000,000,000,000,000,000,000,000,000,000,000,000,000,000,000,000,000,000,000,000,000,000,000,000,000	WNT2B,GNAL,PDCD6IP,JAK2,AKAP5,DEFB109B,GNAI1,PMCHL2,ARRDC3,EDN3,PACRG,ITCH,ASIP,PDE4D,SFRP1,PSMC5,WLS,JAK1,RPGRIP1L,WNT8A,C3,AGT,HOMER1,GPHB5,GNAT3,NMS,BICD1,PYY,RAPGEF2,REEP1,GNAI3,MARCO,EDN1,ADRB1,WNT2,RLN3,PTCH1,CCL26,ARHGEF12,MRAP2,GCG,FZD1,CNRIP1
GO:0055106	ubiquitin-protein transferase regulator activity	0.48697	-0.719552	17	3	0.00111899	2681	17706	61,252,627,111,146	RPL5,FBXO5,GLMN
GO:0015125	bile acid transmembrane transporter activity	0.48697	-0.719552	17	3	0.00111899	2681	17706	86,472,017,806,579	ABCB11,SLC10A4,SLCO1A2
GO:0035173	histone kinase activity	0.48697	-0.719552	17	3	0.00111899	2681	17706	744,390,313,717	VRK1,BAZ1B,JAK2
GO:0043024	ribosomal small subunit binding	0.48697	-0.719552	17	3	0.00111899	2681	17706	233,674,830,132,864	LARP1,NME1,CPEB2
GO:0003951	NAD+ kinase activity	0.48697	-0.719552	17	3	0.00111899	2681	17706	8,527,375,298,160,850	DGKD,CERKL,DGKH
GO:0009881	photoreceptor activity	0.48697	-0.719552	17	3	0.00111899	2681	17706	5,411,292,931,407	GPR88,GPR52,CRY1
GO:0008409	5'-3' exonuclease activity	0.48697	-0.719552	17	3	0.00111899	2681	17706	5,446,416,722,722,800	XRN1,DCP2,XRN2
GO:0034979	NAD-dependent protein deacetylase activity	0.48697	-0.719552	17	3	0.00111899	2681	17706	23,408,973,423,409	SIRT5,HDAC9,SIRT4
GO:0010314	phosphatidylinositol-5-phosphate binding	0.48697	-0.719552	17	3	0.00111899	2681	17706	571,582,896,689,869	JPH2,SNX24,PLCZ1
GO:0004724	magnesium-dependent protein serine/threonine phosphatase activity	0.48697	-0.719552	17	3	0.00111899	2681	17706	549,522,843,151,742	PPM1B,PPM1E,PPM1L
GO:0090079	translation regulator activity, nucleic acid binding	0.488112	-0.717211	109	17	0.00634092	2681	17706	8,031,564,506,400,960,000,000,000,000,000,000,000,000,000,000,000,000,000,000,000,000,000,000,000,000,000	CPEB4,CPEB1,PAIP2B,EIF3H,EIF2B2,EIF3E,EEF2K,PAIP1,EEF1A1,HBS1L,EIF3F,EIF5B,DHFR,LARP1,EIF4G3,CPEB2,PAIP2
GO:0051219	phosphoprotein binding	0.494026	-0.705167	83	13	0.00484894	2681	17706	90525,27,8945,26608,5925,6850,4281,7535,29110,7531,868,2288,25	SHF,ABL2,BTRC,TBL2,RB1,SYK,MID1,ZAP70,TBK1,YWHAE,CBLB,FKBP4,ABL1
GO:0043014	alpha-tubulin binding	0.497013	-0.699139	37	6	0.00223797	2681	17706	1,089,183,544,135,130,000,000,000,000,000	PPARGC1A,DNAL1,PACRG,EFHC1,INO80,DYSF
GO:0044390	ubiquitin-like protein conjugating enzyme binding	0.497013	-0.699139	37	6	0.00223797	2681	17706	102,995,446,723,142,000,000,000,000,000	MARCH6,ANKIB1,DCUN1D4,RNF217,UBE3D,GRIK2
GO:0017147	Wnt-protein binding	0.497013	-0.699139	37	6	0.00223797	2681	17706	83,217,997,111,197,600,000,000,000	FZD1,WLS,WIF1,SFRP1,PTPRO,FZD9
GO:0005267	potassium channel activity	0.500893	-0.691363	123	19	0.00708691	2681	17706	37,551,001,344,443,700,000,000,000,000,000,000,000,000,000,000,000,000,000,000,000,000,000,000,000,000,000,000,000,000,000,000	KCNG1,KCNJ18,KCNC2,KCNJ3,KCNE1B,KCNMB4,KCNIP4,CCT8L2,KCNV1,KCNQ3,KCNMB3,KCNS2,TMEM38B,KCNS1,MTMR6,HCN1,KCNA2,GRIK2,KCNJ13
GO:0016018	cyclosporin A binding	0.503058	-0.687049	24	4	0.00149198	2681	17706	936,054,795,534,653,000	PPIG,PPIB,PPP3R1,PPIAL4A
GO:1902936	phosphatidylinositol bisphosphate binding	0.504276	-0.684631	110	17	0.00634092	2681	17706	98,735,535,368,571,500,000,000,000,000,000,000,000,000,000,000,000,000,000,000,000,000,000,000,000,000,000,000	FCHSD2,LAPTM4B,SYT1,CLVS1,KIF16B,STXBP6,HIP1,MYO1B,FCHO2,SYT10,ADAP1,PLCZ1,PARD3,KRIT1,COMMD1,SNX14,JPH2
GO:0016757	transferase activity, transferring glycosyl groups	0.5097	-0.673932	289	44	0.0164118	2681	17706	###############################################################################################################################################################################################################################################################	PYGB,FUT9,ST8SIA1,B3GAT2,ST6GALNAC2,UGGT1,TMTC3,RXYLT1,B3GNT2,NDST4,B4GALT6,B3GALNT2,PARP11,B3GALT2,TIPARP,C1GALT1C1L,A4GALT,C1GALT1,FUT8,SIRT5,PARP8,ALG1L2,ALG6,CSGALNACT2,GBE1,GCNT4,TMTC2,GALNT4,SIRT4,DPY19L2,EXTL2,NDST3,GYS2,ALG10,MGAT1,GALNT17,ST8SIA4,EXT2,GXYLT1,MGAT2,B4GALNT1,DPY19L3,RPN2,EXT1
GO:0140098	catalytic activity, acting on RNA	0.511255	-0.670887	395	60	0.0223797	2681	17706	23405,79009,55760,192669,23318,54901,112487,83479,25788,85495,80745,79066,8846,1653,79828,1787,7247,79068,80222,167153,55520,167227,55783,64848,63899,64135,51110,60487,4343,54482,25939,55253,87178,80153,441250,54464,5558,81627,196074,6301,57570,51106,344405,563,150962,51082,51367,6894,83990,7257,6039,22803,10622,221120,55157,493901,4848,51531,10056,57697	DICER1,DDX50,DHX32,AGO3,TUT4,CDKAL1,DTD2,DDX59,RAD54B,RPPH1,THUMPD2,METTL16,ALKBH1,DDX1,METTL8,TRDMT1,TSN,FTO,TARS2,TENT2,ELAC1,DCP2,CMTR2,YTHDC2,NSUN3,IFIH1,LACTB2,TRMT11,MOV10,TRMT13,SAMHD1,TYW1,PNPT1,EDC3,TYW1B,XRN1,PRIM2,TRMT1L,METTL15,SARS,TRMT5,TFB1M,PRORSD1P,AZGP1,PUS10,POLR1D,POP5,TARBP1,BRIP1,TSNAX,RNASE6,XRN2,POLR3G,ALKBH3,DARS2,RNASE12,CNOT2,TRMO,FARSB,FANCM
GO:0035251	UDP-glucosyltransferase activity	0.513272	-0.66695	11	2	0.00074599	2681	17706	568,862,998	UGGT1,GYS2
GO:0015368	calcium:cation antiporter activity	0.513272	-0.66695	11	2	0.00074599	2681	17706	65,466,547	SLC8A1,SLC8A3
GO:0005221	intracellular cyclic nucleotide activated cation channel activity	0.513272	-0.66695	11	2	0.00074599	2681	17706	3,489,801,261	HCN1,CNGA3
GO:0043855	cyclic nucleotide-gated ion channel activity	0.513272	-0.66695	11	2	0.00074599	2681	17706	1,261,348,980	CNGA3,HCN1
GO:0043522	leucine zipper domain binding	0.513272	-0.66695	11	2	0.00074599	2681	17706	230,855,074	ERC1,PAWR
GO:0004143	diacylglycerol kinase activity	0.513272	-0.66695	11	2	0.00074599	2681	17706	1,608,518,527	DGKH,DGKD
GO:0043422	protein kinase B binding	0.513272	-0.66695	11	2	0.00074599	2681	17706	557,045,140	CCDC88A,PDE3B
GO:0017166	vinculin binding	0.513272	-0.66695	11	2	0.00074599	2681	17706	17,561,495	DMD,CTNNA1
GO:0070700	BMP receptor binding	0.513272	-0.66695	11	2	0.00074599	2681	17706	653,650	BMP5,BMP2
GO:0042285	xylosyltransferase activity	0.513272	-0.66695	11	2	0.00074599	2681	17706	28,346,410,329	GXYLT1,RXYLT1
GO:0035252	UDP-xylosyltransferase activity	0.513272	-0.66695	11	2	0.00074599	2681	17706	28,346,410,329	GXYLT1,RXYLT1
GO:0005225	volume-sensitive anion channel activity	0.513272	-0.66695	11	2	0.00074599	2681	17706	2,350,755,144	LRRC8B,LRRC8D
GO:0140104	molecular carrier activity	0.513272	-0.66695	11	2	0.00074599	2681	17706	5,018,285,521	OXA1L,COX18
GO:0032404	mismatch repair complex binding	0.513272	-0.66695	11	2	0.00074599	2681	17706	845,152,956	MCM8,MSH6
GO:0097493	structural molecule activity conferring elasticity	0.513272	-0.66695	11	2	0.00074599	2681	17706	1,051,684,034	FBLN5,EMILIN2
GO:0008174	mRNA methyltransferase activity	0.513272	-0.66695	11	2	0.00074599	2681	17706	7,906,655,783	METTL16,CMTR2
GO:0008503	benzodiazepine receptor activity	0.513272	-0.66695	11	2	0.00074599	2681	17706	25,652,566	GABRG1,GABRG2
GO:0016832	aldehyde-lyase activity	0.513272	-0.66695	11	2	0.00074599	2681	17706	510,711,586	DERA,CYP17A1
GO:0008097	5S rRNA binding	0.513272	-0.66695	11	2	0.00074599	2681	17706	61,254,193	RPL5,MDM2
GO:0050072	m7G(5')pppN diphosphatase activity	0.513272	-0.66695	11	2	0.00074599	2681	17706	283,927,167,227	NUDT7,DCP2
GO:0015175	neutral amino acid transmembrane transporter activity	0.514936	-0.663713	31	5	0.00186498	2681	17706	2,365,715,312,911,130,000,000,000,000	SLC7A11,SLC38A9,SLC7A9,SLC36A3,SLC36A4
GO:0005231	excitatory extracellular ligand-gated ion channel activity	0.514936	-0.663713	31	5	0.00186498	2681	17706	28,981,138,113,989,700,000	GRIK2,CHRNA5,CHRNA7,CHRNA6,GLRB
GO:0140142	nucleocytoplasmic carrier activity	0.514936	-0.663713	31	5	0.00186498	2681	17706	14,347,514,643,285,100,000,000	CSE1L,XPO1,XPO4,IPO11,RANBP17
GO:0045309	protein phosphorylated amino acid binding	0.516345	-0.66098	51	8	0.00298396	2681	17706	6850,8945,27,90525,25,7531,868,7535	SYK,BTRC,ABL2,SHF,ABL1,YWHAE,CBLB,ZAP70
GO:0140030	modification-dependent protein binding	0.517622	-0.658511	144	22	0.00820589	2681	17706	295,623,198,231,725,000,000,000,000,000,000,000,000,000,000,000,000,000,000,000,000,000,000,000,000,000,000,000,000,000,000,000,000	MSH6,PSME4,ABRAXAS2,RBBP5,IDE,PWP1,EPS15,PHIP,ZMYND8,DZIP3,ATAD2B,NCAPD3,BRDT,ANK2,OTUD7B,TP53BP1,ZFAND6,KMT2E,ZRANB1,CHD5,USP15,MTF2
GO:0017022	myosin binding	0.517734	-0.658294	71	11	0.00410295	2681	17706	1756,58,54822,8766,54558,55591,5870,22906,10890,25924,51552	DMD,ACTA1,TRPM7,RAB11A,SPATA6,VEZT,RAB6A,TRAK1,RAB10,MYRIP,RAB14
GO:0004518	nuclease activity	0.518543	-0.656732	217	33	0.0123088	2681	17706	51,110,167,227,555,200,000,000,000,000,000,000,000,000,000,000,000,000,000,000,000,000,000,000,000,000,000,000,000,000,000,000,000,000,000,000,000,000,000,000,000,000,000,000,000,000,000,000,000,000,000,000,000,000	LACTB2,DCP2,ELAC1,TSN,PELO,NME1,N4BP2,ASTE1,RPPH1,DDX1,PGAP1,REV3L,DICER1,AGO3,FANCM,APLF,CNOT2,RNASE12,RNASE6,XRN2,TSNAX,STK31,POP5,MEIOB,DNA2,AZGP1,XRN1,MGME1,PNPT1,EDC3,RAD9B,SAMHD1,TEFM
GO:0016504	peptidase activator activity	0.5245	-0.64531	38	6	0.00223797	2681	17706	88,371,021,323,198,300,000,000,000	CFLAR,PSMD14,PSME4,APP,EBAG9,CLPX
GO:0043531	ADP binding	0.5245	-0.64531	38	6	0.00223797	2681	17706	2746,26973,4646,2956,58,56997	GLUD1,CHORDC1,MYO6,MSH6,ACTA1,COQ8A
GO:0055102	lipase inhibitor activity	0.527215	-0.640146	18	3	0.00111899	2681	17706	30,127,329,307	ANXA1,ANGPTL3,ANXA4
GO:0042813	Wnt-activated receptor activity	0.527215	-0.640146	18	3	0.00111899	2681	17706	2,355,483,268,321	TSPAN12,FZD9,FZD1
GO:0046906	tetrapyrrole binding	0.531636	-0.631797	145	22	0.00820589	2681	17706	9,420,807,777,837,150,000,000,000,000,000,000,000,000,000,000,000,000,000,000,000,000,000,000,000,000,000,000,000,000,000,000,000	CYP7B1,CYB5B,PXDN,CYP7A1,MMUT,FLVCR2,SDHC,CYP4B1,CYB5R4,JAK2,CYP17A1,CUBN,CYP26C1,CYP51A1,IDO2,STEAP4,CYP3A5,CBS,GUCY1A2,CYP26B1,CYP20A1,GUCY1B1
GO:0018024	histone-lysine N-methyltransferase activity	0.532602	-0.629982	45	7	0.00261097	2681	17706	58,508,559,046,475,400,000,000,000,000,000	KMT2C,KMT2E,SMYD3,KMT2B,SETDB1,RBBP5,SETD3
GO:0033612	receptor serine/threonine kinase binding	0.536928	-0.621892	25	4	0.00149198	2681	17706	40,916,534,193,650	SMAD6,BMP5,MDM2,BMP2
GO:0043027	cysteine-type endopeptidase inhibitor activity involved in apoptotic process	0.536928	-0.621892	25	4	0.00149198	2681	17706	330,331,511,766,197	BIRC3,XIAP,LEF1,RPS6KA3
GO:0033293	monocarboxylic acid binding	0.537575	-0.620687	72	11	0.00410295	2681	17706	7026,1646,5095,6342,5468,2167,32,1629,56603,340665,1645	NR2F2,AKR1C2,PCCA,SCP2,PPARG,FABP4,ACACB,DBT,CYP26B1,CYP26C1,AKR1C1
GO:0071949	FAD binding	0.54471	-0.607501	32	5	0.00186498	2681	17706	316,854,067,135,847,000,000	AOX1,AGPS,SQLE,SQOR,STEAP4
GO:0071855	neuropeptide receptor binding	0.54471	-0.607501	32	5	0.00186498	2681	17706	112,609,537,019,061,000,000	MRAP2,PMCHL2,EDN1,EDN3,ASIP
GO:0015298	solute:cation antiporter activity	0.54471	-0.607501	32	5	0.00186498	2681	17706	65,492,331,538,901,500,000,000	SLC9A2,SLC9A8,SLC9A4,SLC8A1,SLC8A3
GO:0001786	phosphatidylserine binding	0.546036	-0.60507	59	9	0.00335696	2681	17706	949,705,711,554,857,000,000,000,000,000,000,000,000,000	SCARB1,THBS1,FCHO2,JPH2,HMGB1,OSBPL8,SYT10,ANXA9,SYT1
GO:0002039	p53 binding	0.551809	-0.594553	66	10	0.00372995	2681	17706	1,263,419,380,196,550,000,000,000,000,000,000,000,000,000	PLK3,MDM2,RNF34,RFWD3,BANP,BLM,TP53BP1,GSK3B,HTT,RCHY1
GO:0016705	oxidoreductase activity, acting on paired donors, with incorporation or reduction of molecular oxygen	0.554119	-0.590375	160	24	0.00895188	2681	17706	671,316,461,577,841,000,000,000,000,000,000,000,000,000,000,000,000,000,000,000,000,000,000,000,000,000,000,000,000,000,000,000,000,000,000,000	SQLE,AKR1C2,CYP3A5,PCBD2,KDM4C,P4HA1,FMO3,CH25H,CYP20A1,CYP26B1,TPH2,AKR1C1,CYP17A1,KDM2A,CYP4B1,CYP7A1,CYP7B1,PAM,TYRP1,FTO,ALKBH3,ALKBH1,CYP51A1,CYP26C1
GO:1901505	carbohydrate derivative transmembrane transporter activity	0.557248	-0.584744	46	7	0.00261097	2681	17706	1,104,655,343,299,570,000,000,000,000,000,000	SLC35D2,SLC35C1,SLC25A24,SLC35A3,SLC35A5,SLC17A5,SLC33A1
GO:0070051	fibrinogen binding	0.560027	-0.579771	5	1	0.000372995	2681	17706	7057	THBS1
GO:0035650	AP-1 adaptor complex binding	0.560027	-0.579771	5	1	0.000372995	2681	17706	23682	RAB38
GO:0035727	lysophosphatidic acid binding	0.560027	-0.579771	5	1	0.000372995	2681	17706	1902	LPAR1
GO:0031694	alpha-2A adrenergic receptor binding	0.560027	-0.579771	5	1	0.000372995	2681	17706	153	ADRB1
GO:0010521	telomerase inhibitor activity	0.560027	-0.579771	5	1	0.000372995	2681	17706	25913	POT1
GO:0004656	procollagen-proline 4-dioxygenase activity	0.560027	-0.579771	5	1	0.000372995	2681	17706	5033	P4HA1
GO:0016721	oxidoreductase activity, acting on superoxide radicals as acceptor	0.560027	-0.579771	5	1	0.000372995	2681	17706	1728	NQO1
GO:0086007	voltage-gated calcium channel activity involved in cardiac muscle cell action potential	0.560027	-0.579771	5	1	0.000372995	2681	17706	781	CACNA2D1
GO:0034647	histone demethylase activity (H3-trimethyl-K4 specific)	0.560027	-0.579771	5	1	0.000372995	2681	17706	3720	JARID2
GO:0033592	RNA strand annealing activity	0.560027	-0.579771	5	1	0.000372995	2681	17706	8087	FXR1
GO:0080084	5S rDNA binding	0.560027	-0.579771	5	1	0.000372995	2681	17706	57521	RPTOR
GO:0004784	superoxide dismutase activity	0.560027	-0.579771	5	1	0.000372995	2681	17706	1728	NQO1
GO:0043533	inositol 1,3,4,5 tetrakisphosphate binding	0.560027	-0.579771	5	1	0.000372995	2681	17706	11033	ADAP1
GO:0005345	purine nucleobase transmembrane transporter activity	0.560027	-0.579771	5	1	0.000372995	2681	17706	366	AQP9
GO:0000253	3-keto sterol reductase activity	0.560027	-0.579771	5	1	0.000372995	2681	17706	51478	HSD17B7
GO:0051380	norepinephrine binding	0.560027	-0.579771	5	1	0.000372995	2681	17706	153	ADRB1
GO:0044547	DNA topoisomerase binding	0.560027	-0.579771	5	1	0.000372995	2681	17706	6426	SRSF1
GO:0032554	purine deoxyribonucleotide binding	0.560027	-0.579771	5	1	0.000372995	2681	17706	25939	SAMHD1
GO:0001537	N-acetylgalactosamine 4-O-sulfotransferase activity	0.560027	-0.579771	5	1	0.000372995	2681	17706	83539	CHST9
GO:0071987	WD40-repeat domain binding	0.560027	-0.579771	5	1	0.000372995	2681	17706	55031	USP47
GO:1990430	extracellular matrix protein binding	0.560027	-0.579771	5	1	0.000372995	2681	17706	3685	ITGAV
GO:0032184	SUMO polymer binding	0.560027	-0.579771	5	1	0.000372995	2681	17706	54778	RNF111
GO:0004720	protein-lysine 6-oxidase activity	0.560027	-0.579771	5	1	0.000372995	2681	17706	84171	LOXL4
GO:0052840	inositol diphosphate tetrakisphosphate diphosphatase activity	0.560027	-0.579771	5	1	0.000372995	2681	17706	440672	NUDT4B
GO:0051766	inositol trisphosphate kinase activity	0.560027	-0.579771	5	1	0.000372995	2681	17706	253430	IPMK
GO:0001665	alpha-N-acetylgalactosaminide alpha-2,6-sialyltransferase activity	0.560027	-0.579771	5	1	0.000372995	2681	17706	10610	ST6GALNAC2
GO:0010385	double-stranded methylated DNA binding	0.560027	-0.579771	5	1	0.000372995	2681	17706	9555	H2AFY
GO:0004499	N,N-dimethylaniline monooxygenase activity	0.560027	-0.579771	5	1	0.000372995	2681	17706	2328	FMO3
GO:0015277	kainate selective glutamate receptor activity	0.560027	-0.579771	5	1	0.000372995	2681	17706	2898	GRIK2
GO:0052629	phosphatidylinositol-3,5-bisphosphate 3-phosphatase activity	0.560027	-0.579771	5	1	0.000372995	2681	17706	8898	MTMR2
GO:0019834	phospholipase A2 inhibitor activity	0.560027	-0.579771	5	1	0.000372995	2681	17706	301	ANXA1
GO:0008486	diphosphoinositol-polyphosphate diphosphatase activity	0.560027	-0.579771	5	1	0.000372995	2681	17706	440672	NUDT4B
GO:0003923	GPI-anchor transamidase activity	0.560027	-0.579771	5	1	0.000372995	2681	17706	128869	PIGU
GO:0034594	phosphatidylinositol trisphosphate phosphatase activity	0.560027	-0.579771	5	1	0.000372995	2681	17706	5728	PTEN
GO:1990817	RNA adenylyltransferase activity	0.560027	-0.579771	5	1	0.000372995	2681	17706	55603	TENT5A
GO:0005315	inorganic phosphate transmembrane transporter activity	0.560027	-0.579771	5	1	0.000372995	2681	17706	5250	SLC25A3
GO:0016426	tRNA (adenine) methyltransferase activity	0.560027	-0.579771	5	1	0.000372995	2681	17706	51531	TRMO
GO:0000064	L-ornithine transmembrane transporter activity	0.560027	-0.579771	5	1	0.000372995	2681	17706	6542	SLC7A2
GO:0031493	nucleosomal histone binding	0.560027	-0.579771	5	1	0.000372995	2681	17706	7443	VRK1
GO:0000403	Y-form DNA binding	0.560027	-0.579771	5	1	0.000372995	2681	17706	641	BLM
GO:0052842	inositol diphosphate pentakisphosphate diphosphatase activity	0.560027	-0.579771	5	1	0.000372995	2681	17706	440672	NUDT4B
GO:0016416	O-palmitoyltransferase activity	0.560027	-0.579771	5	1	0.000372995	2681	17706	1376	CPT2
GO:0016886	ligase activity, forming phosphoric ester bonds	0.560027	-0.579771	5	1	0.000372995	2681	17706	3981	LIG4
GO:0000268	peroxisome targeting sequence binding	0.560027	-0.579771	5	1	0.000372995	2681	17706	5830	PEX5
GO:0019863	IgE binding	0.560027	-0.579771	5	1	0.000372995	2681	17706	3958	LGALS3
GO:0015321	sodium-dependent phosphate transmembrane transporter activity	0.560027	-0.579771	5	1	0.000372995	2681	17706	10568	SLC34A2
GO:0001030	RNA polymerase III type 1 promoter DNA binding	0.560027	-0.579771	5	1	0.000372995	2681	17706	57521	RPTOR
GO:0001875	lipopolysaccharide receptor activity	0.560027	-0.579771	5	1	0.000372995	2681	17706	949	SCARB1
GO:0016933	extracellularly glycine-gated ion channel activity	0.560027	-0.579771	5	1	0.000372995	2681	17706	2743	GLRB
GO:0001032	RNA polymerase III type 3 promoter DNA binding	0.560027	-0.579771	5	1	0.000372995	2681	17706	57521	RPTOR
GO:0034711	inhibin binding	0.560027	-0.579771	5	1	0.000372995	2681	17706	92	ACVR2A
GO:0004459	L-lactate dehydrogenase activity	0.560027	-0.579771	5	1	0.000372995	2681	17706	92483	LDHAL6B
GO:0048406	nerve growth factor binding	0.560027	-0.579771	5	1	0.000372995	2681	17706	6272	SORT1
GO:0034040	ATPase-coupled lipid transmembrane transporter activity	0.560027	-0.579771	5	1	0.000372995	2681	17706	8647	ABCB11
GO:0034186	apolipoprotein A-I binding	0.560027	-0.579771	5	1	0.000372995	2681	17706	949	SCARB1
GO:0004530	deoxyribonuclease I activity	0.560027	-0.579771	5	1	0.000372995	2681	17706	23405	DICER1
GO:0046934	phosphatidylinositol-4,5-bisphosphate 3-kinase activity	0.560027	-0.579771	5	1	0.000372995	2681	17706	5291	PIK3CB
GO:0050544	arachidonic acid binding	0.560027	-0.579771	5	1	0.000372995	2681	17706	5468	PPARG
GO:0004185	serine-type carboxypeptidase activity	0.560027	-0.579771	5	1	0.000372995	2681	17706	5547	PRCP
GO:0031013	troponin I binding	0.560027	-0.579771	5	1	0.000372995	2681	17706	51086	TNNI3K
GO:0050733	RS domain binding	0.560027	-0.579771	5	1	0.000372995	2681	17706	6651	SON
GO:0010484	H3 histone acetyltransferase activity	0.560027	-0.579771	5	1	0.000372995	2681	17706	675	BRCA2
GO:0042030	ATPase inhibitor activity	0.560027	-0.579771	5	1	0.000372995	2681	17706	5350	PLN
GO:0038132	neuregulin binding	0.560027	-0.579771	5	1	0.000372995	2681	17706	3685	ITGAV
GO:0016929	SUMO-specific protease activity	0.560027	-0.579771	5	1	0.000372995	2681	17706	26054	SENP6
GO:0052813	phosphatidylinositol bisphosphate kinase activity	0.560027	-0.579771	5	1	0.000372995	2681	17706	5291	PIK3CB
GO:0015189	L-lysine transmembrane transporter activity	0.560027	-0.579771	5	1	0.000372995	2681	17706	6542	SLC7A2
GO:0008186	RNA-dependent ATPase activity	0.560027	-0.579771	5	1	0.000372995	2681	17706	64848	YTHDC2
GO:0016934	extracellularly glycine-gated chloride channel activity	0.560027	-0.579771	5	1	0.000372995	2681	17706	2743	GLRB
GO:0030618	transforming growth factor beta receptor, pathway-specific cytoplasmic mediator activity	0.560027	-0.579771	5	1	0.000372995	2681	17706	4087	SMAD2
GO:0035241	protein-arginine omega-N monomethyltransferase activity	0.560027	-0.579771	5	1	0.000372995	2681	17706	55170	PRMT6
GO:0001031	RNA polymerase III type 2 promoter DNA binding	0.560027	-0.579771	5	1	0.000372995	2681	17706	57521	RPTOR
GO:0016715	oxidoreductase activity, acting on paired donors, with incorporation or reduction of molecular oxygen, reduced ascorbate as one donor, and incorporation of one atom of oxygen	0.560027	-0.579771	5	1	0.000372995	2681	17706	5066	PAM
GO:0061578	Lys63-specific deubiquitinase activity	0.562119	-0.576042	12	2	0.00074599	2681	17706	5,102,910,213	DESI2,PSMD14
GO:0004596	peptide alpha-N-acetyltransferase activity	0.562119	-0.576042	12	2	0.00074599	2681	17706	80,218,122,830	NAA50,NAA30
GO:0031994	insulin-like growth factor I binding	0.562119	-0.576042	12	2	0.00074599	2681	17706	36,853,480	ITGAV,IGF1R
GO:0003964	RNA-directed DNA polymerase activity	0.562119	-0.576042	12	2	0.00074599	2681	17706	701,410,728	TERF2,PTGES3
GO:0005041	low-density lipoprotein particle receptor activity	0.562119	-0.576042	12	2	0.00074599	2681	17706	29,967,948	LRP12,CD36
GO:0033130	acetylcholine receptor binding	0.562119	-0.576042	12	2	0.00074599	2681	17706	93,783,717	NRXN1,JAK2
GO:1902282	voltage-gated potassium channel activity involved in ventricular cardiac muscle cell action potential repolarization	0.562119	-0.576042	12	2	0.00074599	2681	17706	1,027,234,753,760	KCNE1B,KCNJ3
GO:0019855	calcium channel inhibitor activity	0.562119	-0.576042	12	2	0.00074599	2681	17706	801,805	CALM1,CALM2
GO:0015250	water channel activity	0.562119	-0.576042	12	2	0.00074599	2681	17706	366,361	AQP9,AQP4
GO:0004000	adenosine deaminase activity	0.562119	-0.576042	12	2	0.00074599	2681	17706	103,100	ADAR,ADA
GO:0030898	actin-dependent ATPase activity	0.562119	-0.576042	12	2	0.00074599	2681	17706	443,079,784	MYO1B,MYH14
GO:0008554	sodium transmembrane transporter activity, phosphorylative mechanism	0.562119	-0.576042	12	2	0.00074599	2681	17706	4,838,647	ATP1B3,ABCB11
GO:0004526	ribonuclease P activity	0.562119	-0.576042	12	2	0.00074599	2681	17706	5,136,785,495	POP5,RPPH1
GO:0015267	channel activity	0.562554	-0.575269	461	69	0.0257367	2681	17706	27012,5551,26872,57158,54822,6326,3760,2895,361,25932,3737,4988,9107,3787,7220,203859,3685,1138,80333,27345,57620,3755,9780,728215,3769,2566,2570,2823,123591,2893,150160,102723475,133060,116337,6335,57113,1364,2891,90550,8065,366,27039,3709,348980,53405,3786,117532,2565,3747,100134444,2697,6334,51802,2898,8973,2743,24145,23507,1261,55144,781,1139,55151,3351,196527,342125,349149,3788,27094	KCNV1,PRF1,STEAP1,JPH2,TRPM7,SCN2A,KCNJ3,GRID2,AQP4,CLIC4,KCNA2,OPRM1,MTMR6,KCNS1,TRPC1,ANO5,ITGAV,CHRNA5,KCNIP4,KCNMB4,STIM2,KCNG1,PIEZO1,FAM155A,KCNJ13,GABRG2,GABRR2,GPM6A,TMEM266,GRIA4,CCT8L2,KCNE1B,OTOP1,PANX3,SCN9A,TRPC7,CLDN4,GRIA2,MCU,CUL5,AQP9,PKD2L2,ITPR2,HCN1,CLIC5,KCNQ3,TMC2,GABRG1,KCNC2,KCNJ18,GJA1,SCN8A,ASIC5,GRIK2,CHRNA6,GLRB,PANX1,LRRC8B,CNGA3,LRRC8D,CACNA2D1,CHRNA7,TMEM38B,HTR1B,A…
GO:0001102	RNA polymerase II activating transcription factor binding	0.562584	-0.575216	53	8	0.00298396	2681	17706	59,331,071,679,365,800,000,000,000,000,000,000	RBL1,TBR1,BHLHE41,SETD3,BHLHE40,EOMES,RB1,TP53BP1
GO:0005080	protein kinase C binding	0.562584	-0.575216	53	8	0.00298396	2681	17706	9734,7153,51339,10611,25,84612,4082,3685	HDAC9,TOP2A,DACT1,PDLIM5,ABL1,PARD6B,MARCKS,ITGAV
GO:0051015	actin filament binding	0.564761	-0.571352	201	30	0.0111899	2681	17706	25,23345,10097,7456,57698,4082,23603,7168,79784,832,55607,1073,79789,3983,2483,55219,27,23499,4430,79778,10128,119,24145,8736,3092,10979,4646,1495,10092,129446	ABL1,SYNE1,ACTR2,WIPF1,SHTN1,MARCKS,CORO1C,TPM1,MYH14,CAPZB,PPP1R9A,CFL2,CLMN,ABLIM1,FRG1,MACO1,ABL2,MACF1,MYO1B,MICALL2,LRPPRC,ADD2,PANX1,MYOM1,HIP1,FERMT2,MYO6,CTNNA1,ARPC5,XIRP2
GO:0004890	GABA-A receptor activity	0.565636	-0.569805	19	3	0.00111899	2681	17706	257,025,652,566	GABRR2,GABRG1,GABRG2
GO:0140223	general transcription initiation factor activity	0.565636	-0.569805	19	3	0.00111899	2681	17706	295,929,582,961	GTF2B,GTF2A2,GTF2E2
GO:0031681	G-protein beta-subunit binding	0.565636	-0.569805	19	3	0.00111899	2681	17706	4,988,543,312,792	OPRM1,GNG2,GNGT1
GO:0070696	transmembrane receptor protein serine/threonine kinase binding	0.565636	-0.569805	19	3	0.00111899	2681	17706	6,506,534,091	BMP2,BMP5,SMAD6
GO:0005086	ARF guanyl-nucleotide exchange factor activity	0.565636	-0.569805	19	3	0.00111899	2681	17706	5,722,192,658,925	ARFGEF3,CYTH3,HERC1
GO:0004033	aldo-keto reductase (NADP) activity	0.569588	-0.562841	26	4	0.00149198	2681	17706	83,592,164,616,456,600	AKR1E2,AKR1C2,AKR1C1,SPR
GO:0004435	phosphatidylinositol phospholipase C activity	0.569588	-0.562841	26	4	0.00149198	2681	17706	533,281,544,113,189,000	PLCB4,GDPD5,CHRM3,PLCZ1
GO:0017075	syntaxin-1 binding	0.569588	-0.562841	26	4	0.00149198	2681	17706	685,768,566,814,440,000	SYT1,SYPL1,STXBP3,UNC13C
GO:0022803	passive transmembrane transporter activity	0.570361	-0.561485	462	69	0.0257367	2681	17706	26872,57158,5551,27012,54822,6326,3760,2895,361,25932,4988,3737,3787,9107,7220,3685,1138,203859,27345,80333,57620,3755,9780,728215,2566,3769,2570,2823,2893,150160,123591,116337,6335,102723475,133060,2891,1364,57113,366,90550,8065,27039,348980,3709,3786,53405,2565,117532,3747,100134444,2697,6334,51802,2898,24145,8973,2743,55144,1261,1139,196527,781,3351,55151,23507,3788,27094,342125,349149	STEAP1,JPH2,PRF1,KCNV1,TRPM7,SCN2A,KCNJ3,GRID2,AQP4,CLIC4,OPRM1,KCNA2,KCNS1,MTMR6,TRPC1,ITGAV,CHRNA5,ANO5,KCNMB4,KCNIP4,STIM2,KCNG1,PIEZO1,FAM155A,GABRG2,KCNJ13,GABRR2,GPM6A,GRIA4,CCT8L2,TMEM266,PANX3,SCN9A,KCNE1B,OTOP1,GRIA2,CLDN4,TRPC7,AQP9,MCU,CUL5,PKD2L2,HCN1,ITPR2,KCNQ3,CLIC5,GABRG1,TMC2,KCNC2,KCNJ18,GJA1,SCN8A,ASIC5,GRIK2,PANX1,CHRNA6,GLRB,LRRC8D,CNGA3,CHRNA7,ANO6,CACNA2D1,HTR1B,TMEM38B,LRR…
GO:0071814	protein-lipid complex binding	0.573587	-0.555846	33	5	0.00186498	2681	17706	8,083,194,844,819,490,000	APOL5,CD36,MSR1,SCARB1,THBS1
GO:0015662	ion transmembrane transporter activity, phosphorylative mechanism	0.573587	-0.555846	33	5	0.00186498	2681	17706	48,349,099,142,459,700,000	ATP1B3,ATP2B1,ATP2C2,ATP6V0D2,ABCB11
GO:0071813	lipoprotein particle binding	0.573587	-0.555846	33	5	0.00186498	2681	17706	9,497,057,808,314,480,000	SCARB1,THBS1,APOL5,MSR1,CD36
GO:0001784	phosphotyrosine residue binding	0.577504	-0.549039	40	6	0.00223797	2681	17706	6850,868,25,7535,90525,27	SYK,CBLB,ABL1,ZAP70,SHF,ABL2
GO:0020037	heme binding	0.579357	-0.545836	135	20	0.0074599	2681	17706	51,167,371,715,861,500,000,000,000,000,000,000,000,000,000,000,000,000,000,000,000,000,000,000,000,000,000,000,000,000	CYB5R4,JAK2,CYP17A1,CYP7A1,CYP7B1,CYB5B,PXDN,CYP4B1,SDHC,FLVCR2,STEAP4,IDO2,CYP26C1,CYP51A1,CBS,CYP3A5,CYP20A1,GUCY1A2,CYP26B1,GUCY1B1
GO:0048037	cofactor binding	0.580352	-0.544121	510	76	0.0283476	2681	17706	51380,55847,6713,1577,10243,2643,54901,9517,79689,80224,3930,216,1595,2948,51167,3717,1581,9420,2328,5558,56603,1666,55253,2983,38,1738,1719,2746,221120,7296,11112,316,4729,84883,55640,6342,3156,1429,5033,5980,2108,1629,5834,6390,48,5095,27247,8029,169355,1580,6391,7837,2762,23408,441250,2977,57404,51022,875,1763,6697,23409,26227,32,58472,55163,83990,340665,1488,1586,122961,80777,4594,8540,5066,1…	CSAD,CISD1,SQLE,CYP3A5,GPHN,GCH1,CDKAL1,SPTLC2,STEAP4,NUBPL,LBR,ALDH1A1,CYP51A1,GSTM4,CYB5R4,JAK2,CYP7A1,CYP7B1,FMO3,PRIM2,CYP26B1,DECR1,TYW1,GUCY1B1,ACAT1,DLD,DHFR,GLUD1,ALKBH3,TXNRD1,HIBADH,AOX1,NDUFV2,AIFM2,FLVCR2,SCP2,HMGCR,CRYZ,P4HA1,REV3L,ETFA,DBT,PYGB,SDHB,ACO1,PCCA,NFU1,CUBN,IDO2,CYP4B1,SDHC,PXDN,GMDS,SIRT5,TYW1B,GUCY1A2,CYP20A1,GLRX2,CBS,DNA2,SPR,SIRT4,PHGDH,ACACB,SQOR,PNPO,BRIP1,CYP26C1…
GO:0016893	endonuclease activity, active with either ribo- or deoxyribonucleic acids and producing 5'-phosphomonoesters	0.581301	-0.542487	47	7	0.00261097	2681	17706	85,495,176,355,520,200,000,000,000,000,000,000	RPPH1,DNA2,ELAC1,DICER1,AGO3,EDC3,POP5
GO:0016279	protein-lysine N-methyltransferase activity	0.588502	-0.530174	61	9	0.00335696	2681	17706	585,086,475,479,609,000,000,000,000,000,000,000,000,000	KMT2C,SMYD3,VCPKMT,CAMKMT,KMT2E,KMT2B,SETD3,RBBP5,SETDB1
GO:0019955	cytokine binding	0.590055	-0.52754	129	19	0.00708691	2681	17706	7,049,133,396,820,010,000,000,000,000,000,000,000,000,000,000,000,000,000,000,000,000,000,000,000,000,000,000	TGFBR3,IL31RA,GDF5,ELANE,IFNGR1,NRP2,KLHL20,BMPR2,PXDN,HJV,THBS1,HMGB1,ITGAV,IFNAR1,WFIKKN2,ITGA4,ITGB1,GREM2,CD36
GO:0042562	hormone binding	0.59146	-0.52516	102	15	0.00559493	2681	17706	796,023,480,216,139,000,000,000,000,000,000,000,000,000,000,000,000,000,000,000	ADIPOR2,IGF1R,ALDH1A1,CRHR1,CHRM3,NR3C1,CALR,CHRNA7,CHRNA6,CALCRL,PTH2R,HCRTR1,CHRNA5,GPER1,IDE
GO:0008083	growth factor activity	0.593091	-0.522407	163	24	0.00895188	2681	17706	308,274,241,071,814,000,000,000,000,000,000,000,000,000,000,000,000,000,000,000,000,000,000,000,000,000,000,000,000,000,000,000,000,000	HGF,VEGFC,NRG3,NRG4,NGF,NTF3,TGFB2,BMP5,GDF10,AGT,BMP2,PGF,GDF5,GDF6,PDGFD,ANGPTL3,KITLG,FGF9,GMFB,LACRT,FGF18,MSTN,PDGFA,PDGFC
GO:0005230	extracellular ligand-gated ion channel activity	0.595216	-0.518831	75	11	0.00410295	2681	17706	25,662,565,289,828,900,000,000,000,000,000,000,000,000,000	GABRG2,GABRG1,GRIK2,GRIA4,CHRNA5,GLRB,CHRNA6,GABRR2,CHRNA7,GRID2,GRIA2
GO:0008238	exopeptidase activity	0.59811	-0.513981	116	17	0.00634092	2681	17706	92,086,219,155,477,500,000,000,000,000,000,000,000,000,000,000,000,000,000,000,000,000,000,000,000,000	GGTLC1,FAP,PRCP,XPNPEP1,TPP2,PREPL,CPA6,METAP1D,PRSS16,AGBL5,LAP3,MMP16,TRHDE,DPP10,NPEPPS,DPP4,DPP6
GO:0016702	oxidoreductase activity, acting on single donors with incorporation of molecular oxygen, incorporation of two atoms of oxygen	0.600919	-0.509296	27	4	0.00149198	2681	17706	59,344,503,316,935,500,000	ALOXE3,P4HA1,IDO2,HAAO
GO:0051019	mitogen-activated protein kinase binding	0.600919	-0.509296	27	4	0.00149198	2681	17706	2643,11016,8826,25	GCH1,ATF7,IQGAP1,ABL1
GO:0008066	glutamate receptor activity	0.600919	-0.509296	27	4	0.00149198	2681	17706	2,898,289,328,912,890	GRIK2,GRIA4,GRIA2,GRID2
GO:0004540	ribonuclease activity	0.601262	-0.508725	123	18	0.00671391	2681	17706	544,648,015,387,178,000,000,000,000,000,000,000,000,000,000,000,000,000,000,000,000,000,000,000,000,000,000,000,000	XRN1,EDC3,PNPT1,AGO3,DICER1,SAMHD1,POP5,AZGP1,TSN,RNASE6,XRN2,RPPH1,TSNAX,LACTB2,CNOT2,DCP2,ELAC1,RNASE12
GO:0005262	calcium channel activity	0.601262	-0.508725	123	18	0.00671391	2681	17706	5,711,372,821,590,550,000,000,000,000,000,000,000,000,000,000,000,000,000,000,000,000,000,000,000,000,000,000	TRPC7,FAM155A,MCU,CUL5,ITGAV,JPH2,TMC2,STIM2,TRPM7,CHRNA7,HTR1B,CACNA2D1,GPM6A,TRPC1,PKD2L2,OPRM1,PANX1,ITPR2
GO:0004993	G protein-coupled serotonin receptor activity	0.60147	-0.508378	34	5	0.00186498	2681	17706	33,513,363,113,133,500,000	HTR1B,HTR7,CHRM3,HTR1A,HTR1E
GO:0099589	serotonin receptor activity	0.60147	-0.508378	34	5	0.00186498	2681	17706	11,313,354,335,033,500,000	CHRM3,HTR1E,HTR1A,HTR1B,HTR7
GO:0005242	inward rectifier potassium channel activity	0.602075	-0.507373	20	3	0.00111899	2681	17706	37,601,001,344,443,700	KCNJ3,KCNJ18,KCNJ13
GO:0008373	sialyltransferase activity	0.602075	-0.507373	20	3	0.00111899	2681	17706	6,489,790,310,610	ST8SIA1,ST8SIA4,ST6GALNAC2
GO:0015299	solute:proton antiporter activity	0.602075	-0.507373	20	3	0.00111899	2681	17706	654,923,315,389,015	SLC9A2,SLC9A8,SLC9A4
GO:0030506	ankyrin binding	0.602075	-0.507373	20	3	0.00111899	2681	17706	654,657,886,711	SLC8A1,PTPRC,SPTBN1
GO:0099095	ligand-gated anion channel activity	0.602075	-0.507373	20	3	0.00111899	2681	17706	274,325,662,565	GLRB,GABRG2,GABRG1
GO:0008320	protein transmembrane transporter activity	0.602075	-0.507373	20	3	0.00111899	2681	17706	1,044,054,543,563	TIMM17A,TOMM7,AZGP1
GO:0140318	protein transporter activity	0.602075	-0.507373	20	3	0.00111899	2681	17706	5,454,356,310,440	TOMM7,AZGP1,TIMM17A
GO:0031418	L-ascorbic acid binding	0.602075	-0.507373	20	3	0.00111899	2681	17706	50,665,033,221,120	PAM,P4HA1,ALKBH3
GO:0016638	oxidoreductase activity, acting on the CH-NH2 group of donors	0.602075	-0.507373	20	3	0.00111899	2681	17706	27,465,516,384,171	GLUD1,PNPO,LOXL4
GO:0000339	RNA cap binding	0.602075	-0.507373	20	3	0.00111899	2681	17706	86,722,336,726,999	EIF4G3,LARP1,CYFIP2
GO:0005272	sodium channel activity	0.602859	-0.506071	41	6	0.00223797	2681	17706	632,663,356,334,348,000,000,000,000	SCN2A,SCN9A,SCN8A,HCN1,ASIC5,GRIK2
GO:0005509	calcium ion binding	0.603579	-0.504879	707	105	0.0391645	2681	17706	170392,89869,22883,3026,4036,56107,5551,10085,51661,56132,10516,54510,50618,826,56135,801,114327,2643,10590,10519,90141,2060,84206,219621,80333,7163,56171,23075,8826,57620,85438,10367,811,307,6857,8291,9847,8416,91860,84669,1002,57451,5101,27253,374786,6453,667,5627,8029,56124,27445,805,440279,969,80267,2195,56106,6546,100130771,9378,5444,27039,56884,26253,341359,5099,1000,23213,3709,23499,286097…	OIT3,PLCZ1,CLSTN1,HABP2,LRP2,PCDHGA9,PRF1,EDIL3,FKBP7,PCDHB3,FBLN5,PCDH18,ITSN2,CAPNS1,PCDHAC1,CALM1,EFHC1,GCH1,SCGN,CIB1,EFCAB11,EPS15,MEX3B,CABCOCO1,KCNIP4,TPD52,DNAH7,SWAP70,IQGAP1,STIM2,CABS1,MICU1,CALR,ANXA4,SYT1,DYSF,C2CD5,ANXA9,CALML4,USP32,CDH4,TENM2,PCDH9,PCDH17,EFCAB5,ITSN1,DST,PROS1,CUBN,PCDHB12,PCLO,CALM2,UNC13C,CD69,EDEM3,FAT1,PCDHGA10,SLC8A1,EFCAB10,NRXN1,PON1,PKD2L2,FSTL5,CLEC4E,SY…
GO:0051011	microtubule minus-end binding	0.607339	-0.498668	13	2	0.00074599	2681	17706	11,479,123,499	TUBGCP5,MACF1
GO:0043023	ribosomal large subunit binding	0.607339	-0.498668	13	2	0.00074599	2681	17706	13,286,429,789	CPEB2,OLA1
GO:0005452	inorganic anion exchanger activity	0.607339	-0.498668	13	2	0.00074599	2681	17706	94,978,671	SLC4A7,SLC4A4
GO:0016653	oxidoreductase activity, acting on NAD(P)H, heme protein as acceptor	0.607339	-0.498668	13	2	0.00074599	2681	17706	511,671,728	CYB5R4,NQO1
GO:0008494	translation activator activity	0.607339	-0.498668	13	2	0.00074599	2681	17706	2,336,710,605	LARP1,PAIP1
GO:0031434	mitogen-activated protein kinase kinase binding	0.607339	-0.498668	13	2	0.00074599	2681	17706	17,395,894	DLG1,RAF1
GO:0005068	transmembrane receptor protein tyrosine kinase adaptor activity	0.607339	-0.498668	13	2	0.00074599	2681	17706	1,060,310,019	SH2B2,SH2B3
GO:0016208	AMP binding	0.607339	-0.498668	13	2	0.00074599	2681	17706	74,455,902	MPPED2,ACSS2
GO:0005172	vascular endothelial growth factor receptor binding	0.607339	-0.498668	13	2	0.00074599	2681	17706	52,287,424	PGF,VEGFC
GO:0000340	RNA 7-methylguanosine cap binding	0.607339	-0.498668	13	2	0.00074599	2681	17706	2,336,726,999	LARP1,CYFIP2
GO:0022851	GABA-gated chloride ion channel activity	0.607339	-0.498668	13	2	0.00074599	2681	17706	25,652,566	GABRG1,GABRG2
GO:0005372	water transmembrane transporter activity	0.607339	-0.498668	13	2	0.00074599	2681	17706	361,366	AQP4,AQP9
GO:0008417	fucosyltransferase activity	0.607339	-0.498668	13	2	0.00074599	2681	17706	106,902,530	FUT9,FUT8
GO:0016278	lysine N-methyltransferase activity	0.609021	-0.495902	62	9	0.00335696	2681	17706	647,545,850,879,609,000,000,000,000,000,000,000,000,000	SMYD3,KMT2C,VCPKMT,KMT2E,CAMKMT,RBBP5,SETD3,SETDB1,KMT2B
GO:0030971	receptor tyrosine kinase binding	0.611333	-0.492113	69	10	0.00372995	2681	17706	68,851,001,928,510,600,000,000,000,000,000,000,000,000,000	MAP3K7,SH2B3,ANGPT2,SH2B2,NRG3,SOCS5,DOCK4,ANGPT4,GFRAL,CBLB
GO:0008194	UDP-glycosyltransferase activity	0.612941	-0.489487	151	22	0.00820589	2681	17706	283,464,539,474,247,000,000,000,000,000,000,000,000,000,000,000,000,000,000,000,000,000,000,000,000,000,000,000,000,000,000,000,000,000	GXYLT1,A4GALT,MGAT2,EXT2,B3GALT2,GCNT4,EXT1,CSGALNACT2,B4GALNT1,B3GAT2,GALNT4,MGAT1,GALNT17,B4GALT6,B3GALNT2,NDST4,GYS2,NDST3,RXYLT1,UGGT1,EXTL2,B3GNT2
GO:0070405	ammonium ion binding	0.613685	-0.488274	76	11	0.00410295	2681	17706	33,501,131,335,433,500,000,000,000,000,000,000,000,000,000	HTR1A,CHRM3,HTR1E,HTR1B,CHRNA7,CHKA,CHRNA5,CHMP3,CHRNA6,APOA4,DRD5
GO:0005546	phosphatidylinositol-4,5-bisphosphate binding	0.613685	-0.488274	76	11	0.00410295	2681	17706	56,288,685,789,869,800,000,000,000,000,000,000,000,000,000,000,000,000	PARD3,SYT1,PLCZ1,KRIT1,MYO1B,FCHO2,COMMD1,HIP1,STXBP6,SYT10,JPH2
GO:0004553	hydrolase activity, hydrolyzing O-glycosyl compounds	0.620767	-0.476799	97	14	0.00522193	2681	17706	1,090,528,093,652,990,000,000,000,000,000,000,000,000,000,000,000,000,000,000	MAN1A2,AMY2B,KL,GUSB,MANEA,HPSE2,AMY1B,GALC,AMY2A,GBE1,PARG,EDEM3,AMY1C,KLB
GO:0019838	growth factor binding	0.620927	-0.476541	138	20	0.0074599	2681	17706	152831,7049,1281,9702,8539,6272,5154,1278,8828,92,3685,7837,7057,659,657,9365,948,124857,3480,51232	KLB,TGFBR3,COL3A1,CEP57,API5,SORT1,PDGFA,COL1A2,NRP2,ACVR2A,ITGAV,PXDN,THBS1,BMPR2,BMPR1A,KL,CD36,WFIKKN2,IGF1R,CRIM1
GO:0032561	guanyl ribonucleotide binding	0.623123	-0.473012	395	58	0.0216337	2681	17706	744,5862,84617,9886,7846,5908,50940,55733,9669,346288,2288,346562,2746,9693,989,2773,6729,116285,51062,1915,2977,25939,2983,382,51552,1261,84790,9927,64901,5861,394,2774,29789,3845,55669,4081,64225,8766,10767,5870,23011,8732,10124,79861,5906,4830,10890,57381,8892,2643,9364,387496,2770,6016,23682,10376,8654,79785	MPPED2,RAB2A,TUBB6,RHOBTB1,TUBA1A,RAP1B,PDE11A,HHAT,EIF5B,SEPTIN14,FKBP4,GNAT3,GLUD1,RAPGEF2,SEPTIN7,GNAI3,SRP54,ACSM1,ATL1,EEF1A1,GUCY1A2,SAMHD1,GUCY1B1,ARF6,RAB14,CNGA3,TUBA1C,MFN2,RANBP17,RAB1A,ARHGAP5,GNAL,OLA1,KRAS,MFN1,MAB21L1,ATL2,RAB11A,HBS1L,RAB6A,RAB21,RNGTT,ARL4A,TUBAL3,RAP1A,NME1,RAB10,RHOJ,EIF2B2,GCH1,RAB28,RASL11A,GNAI1,RIT1,RAB38,TUBA1B,PDE5A,RERGL
GO:0019001	guanyl nucleotide binding	0.623123	-0.473012	395	58	0.0216337	2681	17706	50940,5908,7846,5862,84617,9886,744,2746,9693,2288,346562,9669,346288,55733,51062,1915,116285,989,2773,6729,1261,51552,2983,25939,382,2977,64225,4081,8766,3845,29789,55669,394,2774,64901,84790,9927,5861,10890,4830,57381,5906,23011,8732,79861,10124,10767,5870,8654,79785,6016,23682,10376,9364,8892,2643,2770,387496	PDE11A,RAP1B,TUBA1A,RAB2A,TUBB6,RHOBTB1,MPPED2,GLUD1,RAPGEF2,FKBP4,GNAT3,EIF5B,SEPTIN14,HHAT,ATL1,EEF1A1,ACSM1,SEPTIN7,GNAI3,SRP54,CNGA3,RAB14,GUCY1B1,SAMHD1,ARF6,GUCY1A2,ATL2,MAB21L1,RAB11A,KRAS,OLA1,MFN1,ARHGAP5,GNAL,RANBP17,TUBA1C,MFN2,RAB1A,RAB10,NME1,RHOJ,RAP1A,RAB21,RNGTT,TUBAL3,ARL4A,HBS1L,RAB6A,PDE5A,RERGL,RIT1,RAB38,TUBA1B,RAB28,EIF2B2,GCH1,GNAI1,RASL11A
GO:0016247	channel regulator activity	0.623441	-0.472501	145	21	0.0078329	2681	17706	10,272,347,580,557,600,000,000,000,000,000,000,000,000,000,000,000,000,000,000,000,000,000,000,000,000,000,000,000,000,000,000,000	KCNE1B,CALM2,STIM2,PLN,KCNV1,KCNIP4,KCNMB4,SGK3,SGK1,DLG1,ANKRD36C,DPP6,CALM1,AKAP9,NRXN1,KCNMB3,WNK1,DPP10,YWHAE,KCNS1,CHRNA7
GO:0005167	neurotrophin TRK receptor binding	0.626665	-0.467343	6	1	0.000372995	2681	17706	1946	EFNA5
GO:0004738	pyruvate dehydrogenase activity	0.626665	-0.467343	6	1	0.000372995	2681	17706	1738	DLD
GO:0035174	histone serine kinase activity	0.626665	-0.467343	6	1	0.000372995	2681	17706	7443	VRK1
GO:0071253	connexin binding	0.626665	-0.467343	6	1	0.000372995	2681	17706	2697	GJA1
GO:0015168	glycerol transmembrane transporter activity	0.626665	-0.467343	6	1	0.000372995	2681	17706	366	AQP9
GO:0004030	aldehyde dehydrogenase [NAD(P)+] activity	0.626665	-0.467343	6	1	0.000372995	2681	17706	222	ALDH3B2
GO:0003854	3-beta-hydroxy-delta5-steroid dehydrogenase activity	0.626665	-0.467343	6	1	0.000372995	2681	17706	93517	SDR42E1
GO:0016503	pheromone receptor activity	0.626665	-0.467343	6	1	0.000372995	2681	17706	317702	VN1R3
GO:0050543	icosatetraenoic acid binding	0.626665	-0.467343	6	1	0.000372995	2681	17706	5468	PPARG
GO:0050542	icosanoid binding	0.626665	-0.467343	6	1	0.000372995	2681	17706	5468	PPARG
GO:0004704	NF-kappaB-inducing kinase activity	0.626665	-0.467343	6	1	0.000372995	2681	17706	9020	MAP3K14
GO:0032135	DNA insertion or deletion binding	0.626665	-0.467343	6	1	0.000372995	2681	17706	2956	MSH6
GO:0032552	deoxyribonucleotide binding	0.626665	-0.467343	6	1	0.000372995	2681	17706	25939	SAMHD1
GO:0044323	retinoic acid-responsive element binding	0.626665	-0.467343	6	1	0.000372995	2681	17706	7025	NR2F1
GO:0004064	arylesterase activity	0.626665	-0.467343	6	1	0.000372995	2681	17706	5444	PON1
GO:0034603	pyruvate dehydrogenase [NAD(P)+] activity	0.626665	-0.467343	6	1	0.000372995	2681	17706	1738	DLD
GO:0060228	phosphatidylcholine-sterol O-acyltransferase activator activity	0.626665	-0.467343	6	1	0.000372995	2681	17706	337	APOA4
GO:0008310	single-stranded DNA 3'-5' exodeoxyribonuclease activity	0.626665	-0.467343	6	1	0.000372995	2681	17706	254528	MEIOB
GO:0003846	2-acylglycerol O-acyltransferase activity	0.626665	-0.467343	6	1	0.000372995	2681	17706	116255	MOGAT1
GO:0023024	MHC class I protein complex binding	0.626665	-0.467343	6	1	0.000372995	2681	17706	925	CD8A
GO:0008420	RNA polymerase II CTD heptapeptide repeat phosphatase activity	0.626665	-0.467343	6	1	0.000372995	2681	17706	79871	RPAP2
GO:0005168	neurotrophin TRKA receptor binding	0.626665	-0.467343	6	1	0.000372995	2681	17706	1946	EFNA5
GO:0140327	flippase activity	0.626665	-0.467343	6	1	0.000372995	2681	17706	161291	TMEM30B
GO:0045131	pre-mRNA branch point binding	0.626665	-0.467343	6	1	0.000372995	2681	17706	6066	RNU2-1
GO:0016406	carnitine O-acyltransferase activity	0.626665	-0.467343	6	1	0.000372995	2681	17706	1376	CPT2
GO:0015616	DNA translocase activity	0.626665	-0.467343	6	1	0.000372995	2681	17706	25788	RAD54B
GO:0005499	vitamin D binding	0.626665	-0.467343	6	1	0.000372995	2681	17706	9365	KL
GO:0019958	C-X-C chemokine binding	0.626665	-0.467343	6	1	0.000372995	2681	17706	3146	HMGB1
GO:0051998	protein carboxyl O-methyltransferase activity	0.626665	-0.467343	6	1	0.000372995	2681	17706	115294	PCMTD1
GO:0005143	interleukin-12 receptor binding	0.626665	-0.467343	6	1	0.000372995	2681	17706	3717	JAK2
GO:0009008	DNA-methyltransferase activity	0.626665	-0.467343	6	1	0.000372995	2681	17706	1789	DNMT3B
GO:0030550	acetylcholine receptor inhibitor activity	0.626665	-0.467343	6	1	0.000372995	2681	17706	130574	LYPD6
GO:0070883	pre-miRNA binding	0.626665	-0.467343	6	1	0.000372995	2681	17706	23405	DICER1
GO:0052740	1-acyl-2-lysophosphatidylserine acylhydrolase activity	0.626665	-0.467343	6	1	0.000372995	2681	17706	11145	PLAAT3
GO:0004157	dihydropyrimidinase activity	0.626665	-0.467343	6	1	0.000372995	2681	17706	56896	DPYSL5
GO:0031731	CCR6 chemokine receptor binding	0.626665	-0.467343	6	1	0.000372995	2681	17706	641517	DEFB109B
GO:0061676	importin-alpha family protein binding	0.626665	-0.467343	6	1	0.000372995	2681	17706	5925	RB1
GO:0015183	L-aspartate transmembrane transporter activity	0.626665	-0.467343	6	1	0.000372995	2681	17706	8604	SLC25A12
GO:0019103	pyrimidine nucleotide binding	0.626665	-0.467343	6	1	0.000372995	2681	17706	7360	UGP2
GO:0010340	carboxyl-O-methyltransferase activity	0.626665	-0.467343	6	1	0.000372995	2681	17706	115294	PCMTD1
GO:0047023	androsterone dehydrogenase activity	0.626665	-0.467343	6	1	0.000372995	2681	17706	1645	AKR1C1
GO:0030345	structural constituent of tooth enamel	0.626665	-0.467343	6	1	0.000372995	2681	17706	10117	ENAM
GO:0062105	RNA 2'-O-methyltransferase activity	0.626665	-0.467343	6	1	0.000372995	2681	17706	54482	TRMT13
GO:0003726	double-stranded RNA adenosine deaminase activity	0.626665	-0.467343	6	1	0.000372995	2681	17706	103	ADAR
GO:0031849	olfactory receptor binding	0.626665	-0.467343	6	1	0.000372995	2681	17706	65055	REEP1
GO:1990254	keratin filament binding	0.626665	-0.467343	6	1	0.000372995	2681	17706	7431	VIM
GO:0034604	pyruvate dehydrogenase (NAD+) activity	0.626665	-0.467343	6	1	0.000372995	2681	17706	1738	DLD
GO:0008422	beta-glucosidase activity	0.626665	-0.467343	6	1	0.000372995	2681	17706	9365	KL
GO:0005550	pheromone binding	0.626665	-0.467343	6	1	0.000372995	2681	17706	317702	VN1R3
GO:0004645	phosphorylase activity	0.626665	-0.467343	6	1	0.000372995	2681	17706	5834	PYGB
GO:0017040	N-acylsphingosine amidohydrolase activity	0.626665	-0.467343	6	1	0.000372995	2681	17706	653308	ASAH2B
GO:0001134	transcription regulator recruiting activity	0.626665	-0.467343	6	1	0.000372995	2681	17706	7003	TEAD1
GO:1990446	U1 snRNP binding	0.626665	-0.467343	6	1	0.000372995	2681	17706	6631	SNRPC
GO:0015079	potassium ion transmembrane transporter activity	0.628311	-0.46472	159	23	0.00857889	2681	17706	55,151,378,791,073,700,000,000,000,000,000,000,000,000,000,000,000,000,000,000,000,000,000,000,000,000,000,000,000,000,000,000,000,000,000,000,000,000	TMEM38B,KCNS1,MTMR6,KCNQ3,KCNMB3,SLC9A4,KCNS2,ATP1B3,GRIK2,KCNJ13,SLC9A8,SLC9A2,HCN1,KCNA2,KCNIP4,KCNMB4,CCT8L2,KCNV1,KCNG1,KCNC2,KCNJ18,KCNJ3,KCNE1B
GO:0016645	oxidoreductase activity, acting on the CH-NH group of donors	0.630828	-0.460722	28	4	0.00149198	2681	17706	171,945,228,488,354,000	DHFR,MTHFD1,AIFM2,SMOX
GO:0016701	oxidoreductase activity, acting on single donors with incorporation of molecular oxygen	0.630828	-0.460722	28	4	0.00149198	2681	17706	59,344,503,323,498,100,000	ALOXE3,P4HA1,HAAO,IDO2
GO:0004629	phospholipase C activity	0.630828	-0.460722	28	4	0.00149198	2681	17706	113,189,869,533,281,000	CHRM3,PLCZ1,PLCB4,GDPD5
GO:0017056	structural constituent of nuclear pore	0.630828	-0.460722	28	4	0.00149198	2681	17706	2,316,528,587,794,020,000,000	NUP205,POM121L12,POM121L2,NUP35
GO:0005178	integrin binding	0.63217	-0.458596	132	19	0.00708691	2681	17706	2,515,367,353,616,810,000,000,000,000,000,000,000,000,000,000,000,000,000,000,000,000,000,000,000,000,000	ADAM2,ITGA2,ADAM22,CALR,ITGBL1,ANGPTL3,COL3A1,SYK,FRMD5,ADAM17,FAP,ITGB1,DST,FBLN5,THBS1,EDIL3,LAMA3,HMGB1,ITGAV
GO:0072341	modified amino acid binding	0.634974	-0.454172	91	13	0.00484894	2681	17706	949,115,548,459,470,000,000,000,000,000,000,000,000,000,000,000,000,000,000	SCARB1,FCHO2,MMUT,THBS1,JPH2,HMGB1,CBS,SYT10,OSBPL8,GSTM4,ANXA9,SYT1,DHFR
GO:0070003	threonine-type peptidase activity	0.636432	-0.451878	21	3	0.00111899	2681	17706	143,471,556,175,684	PSMA8,TASP1,PSMA3
GO:0008106	alcohol dehydrogenase (NADP+) activity	0.636432	-0.451878	21	3	0.00111899	2681	17706	8,359,216,451,646	AKR1E2,AKR1C1,AKR1C2
GO:0004298	threonine-type endopeptidase activity	0.636432	-0.451878	21	3	0.00111899	2681	17706	143,471,556,175,684	PSMA8,TASP1,PSMA3
GO:0001158	enhancer sequence-specific DNA binding	0.642087	-0.443032	119	17	0.00634092	2681	17706	51043,5966,4802,6421,8932,4790,5090,8553,9575,83881,2103,2494,3096,4208,79365,3217,86	ZBTB7B,REL,NFYC,SFPQ,MBD2,NFKB1,PBX3,BHLHE40,CLOCK,MIXL1,ESRRB,NR5A2,HIVEP1,MEF2C,BHLHE41,HOXB7,ACTL6A
GO:0005216	ion channel activity	0.645221	-0.438163	418	61	0.0227527	2681	17706	117532,2565,27345,80333,203859,1138,3685,3747,100134444,3755,57620,9780,728215,51802,6334,3769,2566,2898,2743,8973,24145,2823,23507,2570,1139,3351,196527,55151,781,55144,1261,342125,27094,3788,27012,57158,150160,2893,3760,133060,6326,54822,102723475,6335,57113,2895,1364,2891,8065,90550,25932,27039,3709,3737,348980,4988,9107,3787,53405,3786,7220	TMC2,GABRG1,KCNMB4,KCNIP4,ANO5,CHRNA5,ITGAV,KCNC2,KCNJ18,KCNG1,STIM2,PIEZO1,FAM155A,ASIC5,SCN8A,KCNJ13,GABRG2,GRIK2,GLRB,CHRNA6,PANX1,GPM6A,LRRC8B,GABRR2,CHRNA7,HTR1B,ANO6,TMEM38B,CACNA2D1,LRRC8D,CNGA3,TMC3,KCNMB3,KCNS2,KCNV1,JPH2,CCT8L2,GRIA4,KCNJ3,OTOP1,SCN2A,TRPM7,KCNE1B,SCN9A,TRPC7,GRID2,CLDN4,GRIA2,CUL5,MCU,CLIC4,PKD2L2,ITPR2,KCNA2,HCN1,OPRM1,MTMR6,KCNS1,CLIC5,KCNQ3,TRPC1
GO:0005346	purine ribonucleotide transmembrane transporter activity	0.64891	-0.432462	14	2	0.00074599	2681	17706	299,579,197	SLC25A24,SLC33A1
GO:0097001	ceramide binding	0.64891	-0.432462	14	2	0.00074599	2681	17706	38,832,355,353	GLTPD2,LAPTM4B
GO:0070330	aromatase activity	0.64891	-0.432462	14	2	0.00074599	2681	17706	15,771,580	CYP3A5,CYP4B1
GO:0031432	titin binding	0.64891	-0.432462	14	2	0.00074599	2681	17706	801,805	CALM1,CALM2
GO:0000295	adenine nucleotide transmembrane transporter activity	0.64891	-0.432462	14	2	0.00074599	2681	17706	299,579,197	SLC25A24,SLC33A1
GO:0060229	lipase activator activity	0.64891	-0.432462	14	2	0.00074599	2681	17706	350,395	APOH,ARHGAP6
GO:0043495	protein membrane anchor	0.64891	-0.432462	14	2	0.00074599	2681	17706	947,210,519	AKAP6,CIB1
GO:0004707	MAP kinase activity	0.64891	-0.432462	14	2	0.00074599	2681	17706	55,995,597	MAPK8,MAPK6
GO:0042626	ATPase-coupled transmembrane transporter activity	0.649328	-0.431817	50	7	0.00261097	2681	17706	524,423,456,513,825,000,000,000,000,000	ABCB4,ABCB10,ATP6V1D,ABCD3,ABCA9,ABCB11,ABCD2
GO:0008135	translation factor activity, RNA binding	0.650158	-0.430539	85	12	0.00447594	2681	17706	364,629,904,866,788,000,000,000,000,000,000,000,000,000,000,000,000,000	EIF3E,EEF2K,EIF3H,EIF2B2,CPEB2,EEF1A1,EIF4G3,EIF5B,HBS1L,CPEB4,EIF3F,CPEB1
GO:0046943	carboxylic acid transmembrane transporter activity	0.651213	-0.428919	154	22	0.00820589	2681	17706	49,481,514,736,542,200,000,000,000,000,000,000,000,000,000,000,000,000,000,000,000,000,000,000,000,000,000,000,000,000,000,000,000,000,000,000,000	OCA2,SLC16A14,SLC7A2,SLC36A3,SLC17A8,SLC25A12,SLC7A11,SLC22A9,SLC35A5,SLC17A6,SLC38A11,SLC10A4,SLC38A9,SLC7A9,SLC3A1,SLC36A4,SLC6A15,SLC38A4,SLCO1A2,ABCB11,AQP9,SLC17A5
GO:0005342	organic acid transmembrane transporter activity	0.651213	-0.428919	154	22	0.00820589	2681	17706	57,084,550,322,365,700,000,000,000,000,000,000,000,000,000,000,000,000,000,000,000,000,000,000,000,000,000,000,000,000,000,000,000,000,000,000,000	SLC17A6,SLC35A5,SLC7A11,SLC22A9,SLC25A12,SLC17A8,SLC36A3,SLC7A2,SLC16A14,OCA2,SLC17A5,AQP9,ABCB11,SLCO1A2,SLC38A4,SLC6A15,SLC36A4,SLC3A1,SLC7A9,SLC38A9,SLC38A11,SLC10A4
GO:0035591	signaling adaptor activity	0.65229	-0.427266	99	14	0.00522193	2681	17706	5,699,010,603,205,990,000,000,000,000,000,000,000,000,000,000,000,000,000,000,000,000	CDC42SE2,SH2B2,EPS8,SPAG9,GRIP1,SH2B3,SHANK2,HOMER1,ITSN2,CLNK,AFAP1L2,CHN1,ARHGAP6,SKAP2
GO:0032182	ubiquitin-like protein binding	0.65229	-0.427266	99	14	0.00522193	2681	17706	733,457,787,111,245,000,000,000,000,000,000,000,000,000,000,000,000,000,000,000,000	UBE2N,MARK4,FAF1,TP53INP2,RNF111,HERC2,OTUB2,NR3C1,DCUN1D4,MDM2,TOP2A,USP13,FBXO7,BUB3
GO:0003735	structural constituent of ribosome	0.652798	-0.426487	202	29	0.0108169	2681	17706	5,165,010,986,427,320,000,000,000,000,000,000,000,000,000,000,000,000,000,000,000,000,000,000,000,000,000,000,000,000,000,000,000,000,000,000,000,000,000,000,000,000,000,000,000,000,000,000,000,000,000,000,000,000,000,000,000,000,000,000,000	MRPS33,RNA18SN4,LINC00537,RPL5,RNA45SN5,RNA45SN3,RPL36AL,RNA5-8SN1,MRPL51,MRPS14,RPS14,RPL31,RNA5-8SN4,MRPL13,RPL6,RPL21,RNA45SN2,MRPS35,RPL10L,RPS29,RPL17,SRBD1,LINC01004,RNA28SN5,RNA18SN1,RNA18SN5,RNA28SN3,RPS27A,RPL24
GO:0030159	receptor signaling complex adaptor activity	0.653978	-0.424682	36	5	0.00186498	2681	17706	106,032,294,110,019,000,000,000	SH2B2,SHANK2,SH2B3,GRIP1,SPAG9
GO:0046915	transition metal ion transmembrane transporter activity	0.653978	-0.424682	36	5	0.00186498	2681	17706	513,125,718,155,532,000,000,000	SLC25A37,SLC39A10,SLC30A10,ATP2C2,SLC39A2
GO:0016896	exoribonuclease activity, producing 5'-phosphomonoesters	0.653978	-0.424682	36	5	0.00186498	2681	17706	2,280,316,722,748,480,000,000,000	XRN2,DCP2,CNOT2,PNPT1,XRN1
GO:0016917	GABA receptor activity	0.668656	-0.402486	22	3	0.00111899	2681	17706	256,525,662,570	GABRG1,GABRG2,GABRR2
GO:0005158	insulin receptor binding	0.668656	-0.402486	22	3	0.00111899	2681	17706	6,643,348,055,023	SNX2,IGF1R,PHIP
GO:0008649	rRNA methyltransferase activity	0.668656	-0.402486	22	3	0.00111899	2681	17706	1,960,747,906,651,100	METTL15,METTL16,TFB1M
GO:0140102	catalytic activity, acting on a rRNA	0.668656	-0.402486	22	3	0.00111899	2681	17706	5,110,679,066,196,070	TFB1M,METTL16,METTL15
GO:0051184	cofactor transmembrane transporter activity	0.668656	-0.402486	22	3	0.00111899	2681	17706	919,711,528,655,640	SLC33A1,SLC25A26,FLVCR2
GO:0000146	microfilament motor activity	0.668656	-0.402486	22	3	0.00111899	2681	17706	4,646,797,844,430	MYO6,MYH14,MYO1B
GO:0009055	electron transfer activity	0.669075	-0.401858	114	16	0.00596792	2681	17706	729,691,942,316,472,000,000,000,000,000,000,000,000,000,000,000,000,000,000,000,000,000,000	TXNRD1,NDUFAF2,AOX1,NDUFV2,STEAP4,SDHC,AIFM2,COX5B,HAAO,GLRX2,COX11,NQO1,ETFA,PHGDH,SDHB,DLD
GO:0001883	purine nucleoside binding	0.672956	-0.396075	381	55	0.0205147	2681	17706	23682,6016,10376,2643,9364,8892,387496,2770,79785,394,100,2774,64901,84790,9927,5861,4081,64225,8766,3845,29789,55669,23011,79861,10124,8732,5870,10767,57381,4830,10890,5906,116285,2773,989,6729,1915,51062,25939,2983,382,2977,51552,5862,84617,9886,744,7846,5908,9669,346288,55733,2746,2288,346562	RAB38,RIT1,TUBA1B,GCH1,RAB28,EIF2B2,RASL11A,GNAI1,RERGL,ARHGAP5,ADA,GNAL,RANBP17,TUBA1C,MFN2,RAB1A,MAB21L1,ATL2,RAB11A,KRAS,OLA1,MFN1,RAB21,TUBAL3,ARL4A,RNGTT,RAB6A,HBS1L,RHOJ,NME1,RAB10,RAP1A,ACSM1,GNAI3,SEPTIN7,SRP54,EEF1A1,ATL1,SAMHD1,GUCY1B1,ARF6,GUCY1A2,RAB14,RAB2A,TUBB6,RHOBTB1,MPPED2,TUBA1A,RAP1B,EIF5B,SEPTIN14,HHAT,GLUD1,FKBP4,GNAT3
GO:0005201	extracellular matrix structural constituent	0.676887	-0.390251	163	23	0.00857889	2681	17706	8,403,413,088,157,890,000,000,000,000,000,000,000,000,000,000,000,000,000,000,000,000,000,000,000,000,000,000,000,000,000,000,000,000,000	EMILIN2,COL17A1,COL21A1,COL23A1,COL9A1,FRAS1,MMRN1,IMPG2,ENAM,PXDN,THBS1,FBLN5,COL11A1,EDIL3,LAMA3,DCN,LUM,COL1A2,LAMA2,COL5A2,HMCN1,PRG4,COL3A1
GO:0072509	divalent inorganic cation transmembrane transporter activity	0.678504	-0.387866	37	5	0.00186498	2681	17706	57,181,299,866,546,800,000,000	SLC39A10,SLC39A2,SLC8A1,SLC41A2,SLC8A3
GO:0005249	voltage-gated potassium channel activity	0.682561	-0.381903	87	12	0.00447594	2681	17706	2,701,237,693,489,800,000,000,000,000,000,000,000,000,000,000,000,000,000,000,000	KCNV1,KCNJ13,HCN1,KCNG1,KCNJ18,KCNC2,KCNE1B,KCNA2,KCNJ3,KCNS1,KCNS2,KCNQ3
GO:0051117	ATPase binding	0.683101	-0.381113	80	11	0.00410295	2681	17706	48,355,811,535,026,000,000,000,000,000,000,000,000,000,000,000	ATP1B3,ADCY10,PLN,TOR1AIP1,ANK2,GABARAPL2,PDE4D,VCPKMT,PGR,DNAJC10,RDX
GO:0042608	T cell receptor binding	0.683214	-0.380947	7	1	0.000372995	2681	17706	3133	HLA-E
GO:1990756	protein binding, bridging involved in substrate recognition for ubiquitination	0.683214	-0.380947	7	1	0.000372995	2681	17706	91947	ARRDC4
GO:0005138	interleukin-6 receptor binding	0.683214	-0.380947	7	1	0.000372995	2681	17706	6868	ADAM17
GO:0015038	glutathione disulfide oxidoreductase activity	0.683214	-0.380947	7	1	0.000372995	2681	17706	51022	GLRX2
GO:0032027	myosin light chain binding	0.683214	-0.380947	7	1	0.000372995	2681	17706	54558	SPATA6
GO:0102756	very-long-chain 3-ketoacyl-CoA synthase activity	0.683214	-0.380947	7	1	0.000372995	2681	17706	79071	ELOVL6
GO:0004723	calcium-dependent protein serine/threonine phosphatase activity	0.683214	-0.380947	7	1	0.000372995	2681	17706	5534	PPP3R1
GO:0009922	fatty acid elongase activity	0.683214	-0.380947	7	1	0.000372995	2681	17706	79071	ELOVL6
GO:0050693	LBD domain binding	0.683214	-0.380947	7	1	0.000372995	2681	17706	5468	PPARG
GO:0048039	ubiquinone binding	0.683214	-0.380947	7	1	0.000372995	2681	17706	6390	SDHB
GO:0034235	GPI anchor binding	0.683214	-0.380947	7	1	0.000372995	2681	17706	128869	PIGU
GO:0030346	protein phosphatase 2B binding	0.683214	-0.380947	7	1	0.000372995	2681	17706	9495	AKAP5
GO:0005223	intracellular cGMP-activated cation channel activity	0.683214	-0.380947	7	1	0.000372995	2681	17706	1261	CNGA3
GO:0008603	cAMP-dependent protein kinase regulator activity	0.683214	-0.380947	7	1	0.000372995	2681	17706	5576	PRKAR2A
GO:0004771	sterol esterase activity	0.683214	-0.380947	7	1	0.000372995	2681	17706	23491	CES3
GO:0005025	transforming growth factor beta receptor activity, type I	0.683214	-0.380947	7	1	0.000372995	2681	17706	657	BMPR1A
GO:0015204	urea transmembrane transporter activity	0.683214	-0.380947	7	1	0.000372995	2681	17706	366	AQP9
GO:0004630	phospholipase D activity	0.683214	-0.380947	7	1	0.000372995	2681	17706	222584	FAM83B
GO:0102337	3-oxo-cerotoyl-CoA synthase activity	0.683214	-0.380947	7	1	0.000372995	2681	17706	79071	ELOVL6
GO:0004321	fatty-acyl-CoA synthase activity	0.683214	-0.380947	7	1	0.000372995	2681	17706	116285	ACSM1
GO:0031730	CCR5 chemokine receptor binding	0.683214	-0.380947	7	1	0.000372995	2681	17706	3716	JAK1
GO:0015245	fatty acid transmembrane transporter activity	0.683214	-0.380947	7	1	0.000372995	2681	17706	114571	SLC22A9
GO:0008312	7S RNA binding	0.683214	-0.380947	7	1	0.000372995	2681	17706	6729	SRP54
GO:0070097	delta-catenin binding	0.683214	-0.380947	7	1	0.000372995	2681	17706	51339	DACT1
GO:0016308	1-phosphatidylinositol-4-phosphate 5-kinase activity	0.683214	-0.380947	7	1	0.000372995	2681	17706	8394	PIP5K1A
GO:0032407	MutSalpha complex binding	0.683214	-0.380947	7	1	0.000372995	2681	17706	84515	MCM8
GO:0099626	voltage-gated calcium channel activity involved in regulation of presynaptic cytosolic calcium levels	0.683214	-0.380947	7	1	0.000372995	2681	17706	3351	HTR1B
GO:0015232	heme transporter activity	0.683214	-0.380947	7	1	0.000372995	2681	17706	55640	FLVCR2
GO:0002151	G-quadruplex RNA binding	0.683214	-0.380947	7	1	0.000372995	2681	17706	54464	XRN1
GO:0001517	N-acetylglucosamine 6-O-sulfotransferase activity	0.683214	-0.380947	7	1	0.000372995	2681	17706	4166	CHST6
GO:0052739	phosphatidylserine 1-acylhydrolase activity	0.683214	-0.380947	7	1	0.000372995	2681	17706	11145	PLAAT3
GO:0005000	vasopressin receptor activity	0.683214	-0.380947	7	1	0.000372995	2681	17706	171389	NLRP6
GO:0061133	endopeptidase activator activity	0.683214	-0.380947	7	1	0.000372995	2681	17706	10213	PSMD14
GO:0005021	vascular endothelial growth factor-activated receptor activity	0.683214	-0.380947	7	1	0.000372995	2681	17706	8828	NRP2
GO:1902387	ceramide 1-phosphate binding	0.683214	-0.380947	7	1	0.000372995	2681	17706	388323	GLTPD2
GO:0097322	7SK snRNA binding	0.683214	-0.380947	7	1	0.000372995	2681	17706	10614	HEXIM1
GO:0102338	3-oxo-lignoceronyl-CoA synthase activity	0.683214	-0.380947	7	1	0.000372995	2681	17706	79071	ELOVL6
GO:0016907	G protein-coupled acetylcholine receptor activity	0.683214	-0.380947	7	1	0.000372995	2681	17706	1131	CHRM3
GO:0032405	MutLalpha complex binding	0.683214	-0.380947	7	1	0.000372995	2681	17706	2956	MSH6
GO:0008499	UDP-galactose:beta-N-acetylglucosamine beta-1,3-galactosyltransferase activity	0.683214	-0.380947	7	1	0.000372995	2681	17706	8707	B3GALT2
GO:0015205	nucleobase transmembrane transporter activity	0.683214	-0.380947	7	1	0.000372995	2681	17706	366	AQP9
GO:0102336	3-oxo-arachidoyl-CoA synthase activity	0.683214	-0.380947	7	1	0.000372995	2681	17706	79071	ELOVL6
GO:0004679	AMP-activated protein kinase activity	0.683214	-0.380947	7	1	0.000372995	2681	17706	5564	PRKAB1
GO:0030274	LIM domain binding	0.683214	-0.380947	7	1	0.000372995	2681	17706	57325	KAT14
GO:0004457	lactate dehydrogenase activity	0.683214	-0.380947	7	1	0.000372995	2681	17706	92483	LDHAL6B
GO:0035184	histone threonine kinase activity	0.683214	-0.380947	7	1	0.000372995	2681	17706	7443	VRK1
GO:0035064	methylated histone binding	0.685519	-0.377579	66	9	0.00335696	2681	17706	233,102,956,559,047,000,000,000,000,000,000,000,000,000	NCAPD3,MSH6,KMT2E,TP53BP1,RBBP5,PWP1,ZMYND8,CHD5,MTF2
GO:0140034	methylation-dependent protein binding	0.685519	-0.377579	66	9	0.00335696	2681	17706	559,047,158,233,102,000,000,000,000,000,000,000,000,000	KMT2E,TP53BP1,NCAPD3,MSH6,PWP1,RBBP5,ZMYND8,CHD5,MTF2
GO:0043548	phosphatidylinositol 3-kinase binding	0.686159	-0.376647	30	4	0.00149198	2681	17706	578,334,803,717,222,000	PTPN13,IGF1R,JAK2,FAM83B
GO:0043325	phosphatidylinositol-3,4-bisphosphate binding	0.686159	-0.376647	30	4	0.00149198	2681	17706	5,561,415,068,430,920,000	KIF16B,COMMD1,HIP1,FCHSD2
GO:0070273	phosphatidylinositol-4-phosphate binding	0.686159	-0.376647	30	4	0.00149198	2681	17706	114,882,552,045,715,000,000	OSBPL8,GOLPH3L,JPH2,SNX24
GO:0008020	G protein-coupled photoreceptor activity	0.686899	-0.375568	15	2	0.00074599	2681	17706	929,354,112	GPR52,GPR88
GO:0001846	opsonin binding	0.686899	-0.375568	15	2	0.00074599	2681	17706	8,113,685	CALR,ITGAV
GO:0019215	intermediate filament binding	0.686899	-0.375568	15	2	0.00074599	2681	17706	48,307,431	NME1,VIM
GO:0086008	voltage-gated potassium channel activity involved in cardiac muscle cell action potential repolarization	0.686899	-0.375568	15	2	0.00074599	2681	17706	1,027,234,753,760	KCNE1B,KCNJ3
GO:0001222	transcription corepressor binding	0.686899	-0.375568	15	2	0.00074599	2681	17706	107,834,848	NEK6,CNOT2
GO:0097153	cysteine-type endopeptidase activity involved in apoptotic process	0.686899	-0.375568	15	2	0.00074599	2681	17706	8,418,837	CASP8,CFLAR
GO:0015216	purine nucleotide transmembrane transporter activity	0.686899	-0.375568	15	2	0.00074599	2681	17706	919,729,957	SLC33A1,SLC25A24
GO:0017160	Ral GTPase binding	0.686899	-0.375568	15	2	0.00074599	2681	17706	1,064,055,770	EXOC5,EXOC2
GO:0042809	vitamin D receptor binding	0.686899	-0.375568	15	2	0.00074599	2681	17706	68,829,969	TAF11,MED13
GO:0008146	sulfotransferase activity	0.690831	-0.369861	52	7	0.00261097	2681	17706	41,663,913,658,353,900,000,000,000,000,000	CHST6,SULT6B1,CHST9,TPST1,NDST4,NDST3,HS2ST1
GO:0050662	coenzyme binding	0.693311	-0.366276	295	42	0.0156658	2681	17706	23408,2762,79689,9517,3930,216,6713,2643,5095,10243,1629,5033,1429,2108,51380,5834,1488,84883,5066,8540,134526,3156,6342,2746,221120,58472,55163,1719,32,316,11112,7296,875,38,1738,6697,23409,26227,2328,441250,55253,1666	SIRT5,GMDS,STEAP4,SPTLC2,LBR,ALDH1A1,SQLE,GCH1,PCCA,GPHN,DBT,P4HA1,CRYZ,ETFA,CSAD,PYGB,CTBP2,AIFM2,PAM,AGPS,ACOT12,HMGCR,SCP2,GLUD1,ALKBH3,SQOR,PNPO,DHFR,ACACB,AOX1,HIBADH,TXNRD1,CBS,ACAT1,DLD,SPR,SIRT4,PHGDH,FMO3,TYW1B,TYW1,DECR1
GO:0016706	2-oxoglutarate-dependent dioxygenase activity	0.695326	-0.363374	45	6	0.00223797	2681	17706	22,112,022,992,790,600,000,000,000,000	ALKBH3,KDM2A,FTO,KDM4C,P4HA1,ALKBH1
GO:0046625	sphingolipid binding	0.698734	-0.358486	23	3	0.00111899	2681	17706	55,353,375,298,388,300	LAPTM4B,CERKL,GLTPD2
GO:0044183	protein folding chaperone	0.698734	-0.358486	23	3	0.00111899	2681	17706	81,133,065,201	CALR,HSPA2,PFDN1
GO:0005212	structural constituent of eye lens	0.698734	-0.358486	23	3	0.00111899	2681	17706	142,114,097,431	CRYGD,CRYAA,VIM
GO:0016769	transferase activity, transferring nitrogenous groups	0.698734	-0.358486	23	3	0.00111899	2681	17706	58,626,732,628	BCAT1,GFPT1,GATM
GO:0035250	UDP-galactosyltransferase activity	0.698734	-0.358486	23	3	0.00111899	2681	17706	5,394,793,318,707	A4GALT,B4GALT6,B3GALT2
GO:0030247	polysaccharide binding	0.698734	-0.358486	23	3	0.00111899	2681	17706	562,611,021,664,581	GPCPD1,PRG4,CLEC7A
GO:0008395	steroid hydroxylase activity	0.701837	-0.354054	38	5	0.00186498	2681	17706	90,231,586,157,715,800,000	CH25H,CYP17A1,CYP3A5,CYP7A1,CYP7B1
GO:0008200	ion channel inhibitor activity	0.701837	-0.354054	38	5	0.00186498	2681	17706	8,012,701,280,565,120,000,000	CALM1,KCNV1,CALM2,WNK1,ANKRD36C
GO:0032550	purine ribonucleoside binding	0.702049	-0.353752	378	54	0.0201417	2681	17706	79785,10376,23682,6016,387496,2770,2643,9364,8892,8766,4081,64225,55669,29789,3845,2774,394,5861,64901,84790,9927,57381,4830,10890,5906,79861,10124,8732,23011,10767,5870,1915,51062,116285,6729,989,2773,51552,382,2983,25939,2977,5908,7846,9886,84617,5862,744,2746,346562,2288,346288,9669,55733	RERGL,TUBA1B,RAB38,RIT1,RASL11A,GNAI1,GCH1,RAB28,EIF2B2,RAB11A,MAB21L1,ATL2,MFN1,OLA1,KRAS,GNAL,ARHGAP5,RAB1A,RANBP17,TUBA1C,MFN2,RHOJ,NME1,RAB10,RAP1A,TUBAL3,ARL4A,RNGTT,RAB21,HBS1L,RAB6A,EEF1A1,ATL1,ACSM1,SRP54,SEPTIN7,GNAI3,RAB14,ARF6,GUCY1B1,SAMHD1,GUCY1A2,RAP1B,TUBA1A,RHOBTB1,TUBB6,RAB2A,MPPED2,GLUD1,GNAT3,FKBP4,SEPTIN14,EIF5B,HHAT
GO:0004521	endoribonuclease activity	0.703125	-0.352221	67	9	0.00335696	2681	17706	72,578,549,523,405,100,000,000,000,000,000,000,000,000,000	TSNAX,RPPH1,DICER1,AGO3,EDC3,TSN,ELAC1,POP5,LACTB2
GO:0015399	primary active transmembrane transporter activity	0.706187	-0.347875	60	8	0.00298396	2681	17706	23,456,582,510,350,100,000,000,000,000,000,000	ABCB10,ABCD3,ABCA9,TIMM17A,ABCB11,ATP6V1D,ABCB4,ABCD2
GO:0016491	oxidoreductase activity	0.708902	-0.344038	752	109	0.0406565	2681	17706	4717,30001,2108,1353,1429,5033,8854,6390,169355,79068,2880,84171,51478,7837,1580,6391,51144,51022,57404,9023,4522,223,6697,26227,81542,4724,875,94033,54431,340665,222,4712,650,51635,55163,58472,55074,6241,7306,51079,8540,5066,2876,51170,1488,1586,84263,59344,84203,23498,2495,1728,79644,23081,10243,1577,594,6713,83592,27244,93517,1595,216,8846,3930,91942,2766,79689,1581,9420,221037,1329,26872,5116…	NDUFC1,ERO1A,ETFA,COX11,CRYZ,P4HA1,ALDH1A2,SDHB,IDO2,FTO,GPX5,LOXL4,HSD17B7,PXDN,CYP4B1,SDHC,HSD17B12,GLRX2,CYP20A1,CH25H,MTHFD1,ALDH9A1,SPR,PHGDH,TMX1,NDUFS4,CBS,FTMT,DNAJC10,CYP26C1,ALDH3B2,NDUFB6,BMP2,DHRS7,PNPO,SQOR,OXR1,RRM2,TYRP1,NDUFA13,AGPS,PAM,GPX1,HSD17B11,CTBP2,CYP17A1,HSDL2,ALOXE3,TXNDC2,HAAO,FTH1,NQO1,SRD5A3,KDM4C,GPHN,CYP3A5,BCKDHB,SQLE,AKR1E2,SESN1,SDR42E1,CYP51A1,ALDH1A1,ALKBH1,LB…
GO:0015276	ligand-gated ion channel activity	0.709607	-0.343044	138	19	0.00708691	2681	17706	2,898,256,637,693,480,000,000,000,000,000,000,000,000,000,000,000,000,000,000,000,000,000,000,000,000,000,000,000	GRIK2,GABRG2,KCNJ13,HCN1,CHRNA6,ITPR2,GLRB,CNGA3,CHRNA7,GABRR2,CHRNA5,GRIA4,JPH2,GABRG1,KCNJ18,KCNJ3,GRIA2,GRID2,ASIC5
GO:0022834	ligand-gated channel activity	0.709607	-0.343044	138	19	0.00708691	2681	17706	2,570,126,111,393,760,000,000,000,000,000,000,000,000,000,000,000,000,000,000,000,000,000,000,000,000,000,000,000	GABRR2,CNGA3,CHRNA7,KCNJ13,GRIK2,GABRG2,CHRNA6,ITPR2,GLRB,HCN1,GRIA2,GRID2,ASIC5,GRIA4,CHRNA5,JPH2,GABRG1,KCNJ3,KCNJ18
GO:0000149	SNARE binding	0.710234	-0.342161	110	15	0.00559493	2681	17706	51542,55610,6856,6857,11345,25,7405,23256,6814,440279,114088,8766,51594,2054,341359	VPS54,VPS50,SYPL1,SYT1,GABARAPL2,ABL1,UVRAG,SCFD1,STXBP3,UNC13C,TRIM9,RAB11A,NBAS,STX2,SYT10
GO:0005070	SH3/SH2 adaptor activity	0.710346	-0.342002	53	7	0.00261097	2681	17706	11,231,001,939,589,300,000,000,000,000,000	CHN1,SH2B3,ARHGAP6,SKAP2,CLNK,ITSN2,SH2B2
GO:0016763	transferase activity, transferring pentosyl groups	0.710346	-0.342002	53	7	0.00261097	2681	17706	234,091,032,925,976,000,000,000,000,000,000,000	SIRT4,RXYLT1,TIPARP,SIRT5,GXYLT1,PARP8,PARP11
GO:0033558	protein deacetylase activity	0.711525	-0.340345	31	4	0.00149198	2681	17706	5,770,823,409,973,420,000	MIER1,SIRT4,HDAC9,SIRT5
GO:0050699	WW domain binding	0.711525	-0.340345	31	4	0.00149198	2681	17706	557,409,585,807,629,000	ENAH,KIF20B,NDFIP1,RAPGEF2
GO:0019213	deacetylase activity	0.716038	-0.334022	46	6	0.00223797	2681	17706	5,770,864,579,934,820,000,000,000,000	MIER1,NDST4,NDST3,SIRT4,HDAC9,SIRT5
GO:0030545	receptor regulator activity	0.717565	-0.331891	530	76	0.0283476	2681	17706	392255,356,5370,90070,100462977,100463289,9723,5154,10512,3146,7837,57715,7042,4908,641517,124857,10344,10371,117579,27329,2254,100463487,112609,56034,3082,7292,5617,100463482,90865,4982,7252,51378,2045,27123,650,23767,1908,80310,4254,8817,2660,2100,7424,100462981,10501,9607,9365,2662,100463488,9255,8846,8200,5228,7472,1906,5744,2764,351,100463486,223117,2641,7432,10718,7478,145957,5581,4803,3958…	GDF6,FASLG,PMCHL2,LACRT,MTRNR2L1,MTRNR2L5,SEMA3E,PDGFA,SEMA3C,HMGB1,PXDN,SEMA4G,TGFB2,NTF3,DEFB109B,WFIKKN2,CCL26,SEMA3A,RLN3,ANGPTL3,FGF9,MTRNR2L9,MRAP2,PDGFC,HGF,TNFSF4,PRL,MTRNR2L6,IL33,TNFRSF11B,TSHB,ANGPT4,EPHA7,DKK2,BMP2,FLRT3,EDN3,PDGFD,KITLG,FGF18,MSTN,ESR2,VEGFC,MTRNR2L2,SEMA6B,CARTPT,KL,GDF10,MTRNR2L10,AIMP1,ALKBH1,GDF5,PGF,WNT2,EDN1,PTHLH,GMFB,APP,MTRNR2L8,SEMA3D,GCG,VIP,NRG3,WNT8A,NRG…
GO:0008553	proton-exporting ATPase activity, phosphorylative mechanism	0.721438	-0.326509	16	2	0.00074599	2681	17706	9,914,245,972	ATP2C2,ATP6V0D2
GO:0031420	alkali metal ion binding	0.721438	-0.326509	16	2	0.00074599	2681	17706	105,686,335	SLC34A2,SCN9A
GO:0016641	oxidoreductase activity, acting on the CH-NH2 group of donors, oxygen as acceptor	0.721438	-0.326509	16	2	0.00074599	2681	17706	8,417,155,163	LOXL4,PNPO
GO:0004089	carbonate dehydratase activity	0.721438	-0.326509	16	2	0.00074599	2681	17706	767,377,677	CA8,CA13
GO:0043274	phospholipase binding	0.721438	-0.326509	16	2	0.00074599	2681	17706	3,956,428	ARHGAP6,SRSF3
GO:0016888	endodeoxyribonuclease activity, producing 5'-phosphomonoesters	0.721438	-0.326509	16	2	0.00074599	2681	17706	176,323,405	DNA2,DICER1
GO:0008191	metalloendopeptidase inhibitor activity	0.721438	-0.326509	16	2	0.00074599	2681	17706	1,248,574,803	WFIKKN2,NGF
GO:0015347	sodium-independent organic anion transmembrane transporter activity	0.721438	-0.326509	16	2	0.00074599	2681	17706	6,579,114,571	SLCO1A2,SLC22A9
GO:0015095	magnesium ion transmembrane transporter activity	0.721438	-0.326509	16	2	0.00074599	2681	17706	2,650,457,380	CNNM4,MRS2
GO:0048306	calcium-dependent protein binding	0.723951	-0.323032	61	8	0.00298396	2681	17706	301,797,201,001,520,000,000,000,000,000,000	ANXA1,VPS37B,PDCD6IP,STX2,STMN2,MBL2,SYT1,ANXA4
GO:0005109	frizzled binding	0.723966	-0.32301	39	5	0.00186498	2681	17706	83,216,422,748,274,700,000	FZD1,SFRP1,WNT2B,WNT8A,WNT2
GO:0016248	channel inhibitor activity	0.723966	-0.32301	39	5	0.00186498	2681	17706	8,056,512,540,098,620,000,000	CALM2,WNK1,ANKRD36C,KCNV1,CALM1
GO:0032549	ribonucleoside binding	0.724109	-0.322814	381	54	0.0201417	2681	17706	2774,394,5861,64901,84790,9927,8766,64225,4081,55669,29789,3845,79861,8732,10124,23011,10767,5870,10890,57381,4830,5906,10376,6016,23682,2770,387496,9364,8892,2643,79785,84617,9886,5862,744,5908,7846,346288,9669,55733,2746,346562,2288,116285,6729,2773,989,51062,1915,382,2983,25939,2977,51552	GNAL,ARHGAP5,RAB1A,RANBP17,TUBA1C,MFN2,RAB11A,ATL2,MAB21L1,MFN1,OLA1,KRAS,TUBAL3,RNGTT,ARL4A,RAB21,HBS1L,RAB6A,RAB10,RHOJ,NME1,RAP1A,TUBA1B,RIT1,RAB38,GNAI1,RASL11A,RAB28,EIF2B2,GCH1,RERGL,TUBB6,RHOBTB1,RAB2A,MPPED2,RAP1B,TUBA1A,SEPTIN14,EIF5B,HHAT,GLUD1,GNAT3,FKBP4,ACSM1,SRP54,GNAI3,SEPTIN7,ATL1,EEF1A1,ARF6,GUCY1B1,SAMHD1,GUCY1A2,RAB14
GO:0001882	nucleoside binding	0.725238	-0.321256	388	55	0.0205147	2681	17706	5908,7846,84617,9886,5862,744,2746,346562,2288,346288,9669,55733,1915,51062,116285,6729,2773,989,51552,382,2983,25939,2977,8766,4081,64225,55669,3845,29789,2774,394,100,5861,9927,84790,64901,4830,10890,57381,5906,8732,79861,10124,23011,10767,5870,79785,10376,23682,6016,2770,387496,9364,8892,2643	RAP1B,TUBA1A,TUBB6,RHOBTB1,RAB2A,MPPED2,GLUD1,GNAT3,FKBP4,SEPTIN14,EIF5B,HHAT,EEF1A1,ATL1,ACSM1,SRP54,GNAI3,SEPTIN7,RAB14,ARF6,GUCY1B1,SAMHD1,GUCY1A2,RAB11A,MAB21L1,ATL2,MFN1,KRAS,OLA1,GNAL,ARHGAP5,ADA,RAB1A,MFN2,TUBA1C,RANBP17,NME1,RAB10,RHOJ,RAP1A,RNGTT,TUBAL3,ARL4A,RAB21,HBS1L,RAB6A,RERGL,TUBA1B,RAB38,RIT1,GNAI1,RASL11A,RAB28,EIF2B2,GCH1
GO:0005253	anion channel activity	0.727705	-0.317859	90	12	0.00447594	2681	17706	2,743,259,321,501,600,000,000,000,000,000,000,000,000,000,000,000,000,000,000	GLRB,CLIC4,CCT8L2,ANO5,GABRG2,GABRG1,CLIC5,GABRR2,LRRC8B,LRRC8D,CLDN4,ANO6
GO:0005525	GTP binding	0.730198	-0.31444	375	53	0.0197687	2681	17706	346562,2288,2746,55733,346288,9669,7846,5908,84617,9886,5862,51552,2977,382,2983,25939,51062,1915,6729,2773,989,116285,5906,4830,57381,10890,5870,10767,79861,10124,8732,23011,55669,3845,29789,8766,64225,4081,5861,84790,64901,9927,2774,394,79785,2770,387496,9364,2643,8892,10376,23682,6016	GNAT3,FKBP4,GLUD1,HHAT,SEPTIN14,EIF5B,TUBA1A,RAP1B,TUBB6,RHOBTB1,RAB2A,RAB14,GUCY1A2,ARF6,GUCY1B1,SAMHD1,ATL1,EEF1A1,SRP54,GNAI3,SEPTIN7,ACSM1,RAP1A,NME1,RHOJ,RAB10,RAB6A,HBS1L,TUBAL3,ARL4A,RNGTT,RAB21,MFN1,KRAS,OLA1,RAB11A,ATL2,MAB21L1,RAB1A,TUBA1C,RANBP17,MFN2,GNAL,ARHGAP5,RERGL,GNAI1,RASL11A,RAB28,GCH1,EIF2B2,TUBA1B,RAB38,RIT1
GO:0016174	NAD(P)H oxidase activity	0.7312	-0.313069	8	1	0.000372995	2681	17706	51167	CYB5R4
GO:0016615	malate dehydrogenase activity	0.7312	-0.313069	8	1	0.000372995	2681	17706	26227	PHGDH
GO:0016861	intramolecular oxidoreductase activity, interconverting aldoses and ketoses	0.7312	-0.313069	8	1	0.000372995	2681	17706	132789	GNPDA2
GO:0046975	histone methyltransferase activity (H3-K36 specific)	0.7312	-0.313069	8	1	0.000372995	2681	17706	84193	SETD3
GO:0015450	P-P-bond-hydrolysis-driven protein transmembrane transporter activity	0.7312	-0.313069	8	1	0.000372995	2681	17706	10440	TIMM17A
GO:0042609	CD4 receptor binding	0.7312	-0.313069	8	1	0.000372995	2681	17706	51324	SPG21
GO:1990405	protein antigen binding	0.7312	-0.313069	8	1	0.000372995	2681	17706	3676	ITGA4
GO:0005113	patched binding	0.7312	-0.313069	8	1	0.000372995	2681	17706	5727	PTCH1
GO:0008568	microtubule-severing ATPase activity	0.7312	-0.313069	8	1	0.000372995	2681	17706	84056	KATNAL1
GO:0140299	small molecule sensor activity	0.7312	-0.313069	8	1	0.000372995	2681	17706	6857	SYT1
GO:0070697	activin receptor binding	0.7312	-0.313069	8	1	0.000372995	2681	17706	4091	SMAD6
GO:0005078	MAP-kinase scaffold activity	0.7312	-0.313069	8	1	0.000372995	2681	17706	9043	SPAG9
GO:0070878	primary miRNA binding	0.7312	-0.313069	8	1	0.000372995	2681	17706	4087	SMAD2
GO:0023029	MHC class Ib protein binding	0.7312	-0.313069	8	1	0.000372995	2681	17706	51571	FAM49B
GO:0032453	histone demethylase activity (H3-K4 specific)	0.7312	-0.313069	8	1	0.000372995	2681	17706	3720	JARID2
GO:0008251	tRNA-specific adenosine deaminase activity	0.7312	-0.313069	8	1	0.000372995	2681	17706	103	ADAR
GO:0101020	estrogen 16-alpha-hydroxylase activity	0.7312	-0.313069	8	1	0.000372995	2681	17706	1577	CYP3A5
GO:0051379	epinephrine binding	0.7312	-0.313069	8	1	0.000372995	2681	17706	153	ADRB1
GO:0031545	peptidyl-proline 4-dioxygenase activity	0.7312	-0.313069	8	1	0.000372995	2681	17706	5033	P4HA1
GO:0046920	alpha-(1->3)-fucosyltransferase activity	0.7312	-0.313069	8	1	0.000372995	2681	17706	10690	FUT9
GO:0030306	ADP-ribosylation factor binding	0.7312	-0.313069	8	1	0.000372995	2681	17706	84440	RAB11FIP4
GO:0030619	U1 snRNA binding	0.7312	-0.313069	8	1	0.000372995	2681	17706	6631	SNRPC
GO:0048495	Roundabout binding	0.7312	-0.313069	8	1	0.000372995	2681	17706	9353	SLIT2
GO:0019798	procollagen-proline dioxygenase activity	0.7312	-0.313069	8	1	0.000372995	2681	17706	5033	P4HA1
GO:0008140	cAMP response element binding protein binding	0.7312	-0.313069	8	1	0.000372995	2681	17706	1390	CREM
GO:0017151	DEAD/H-box RNA helicase binding	0.7312	-0.313069	8	1	0.000372995	2681	17706	25913	POT1
GO:0015187	glycine transmembrane transporter activity	0.7312	-0.313069	8	1	0.000372995	2681	17706	285641	SLC36A3
GO:0097199	cysteine-type endopeptidase activity involved in apoptotic signaling pathway	0.7312	-0.313069	8	1	0.000372995	2681	17706	841	CASP8
GO:0017108	5'-flap endonuclease activity	0.7312	-0.313069	8	1	0.000372995	2681	17706	1763	DNA2
GO:0016413	O-acetyltransferase activity	0.7312	-0.313069	8	1	0.000372995	2681	17706	64921	CASD1
GO:0099122	RNA polymerase II C-terminal domain binding	0.7312	-0.313069	8	1	0.000372995	2681	17706	3192	HNRNPU
GO:0003857	3-hydroxyacyl-CoA dehydrogenase activity	0.7312	-0.313069	8	1	0.000372995	2681	17706	1962	EHHADH
GO:0001849	complement component C1q binding	0.7312	-0.313069	8	1	0.000372995	2681	17706	811	CALR
GO:1901474	azole transmembrane transporter activity	0.7312	-0.313069	8	1	0.000372995	2681	17706	56918	C2orf83
GO:0030911	TPR domain binding	0.7312	-0.313069	8	1	0.000372995	2681	17706	22906	TRAK1
GO:0051920	peroxiredoxin activity	0.7312	-0.313069	8	1	0.000372995	2681	17706	27244	SESN1
GO:0097371	MDM2/MDM4 family protein binding	0.7312	-0.313069	8	1	0.000372995	2681	17706	55159	RFWD3
GO:0015405	P-P-bond-hydrolysis-driven transmembrane transporter activity	0.7312	-0.313069	8	1	0.000372995	2681	17706	10440	TIMM17A
GO:0030881	beta-2-microglobulin binding	0.7312	-0.313069	8	1	0.000372995	2681	17706	3133	HLA-E
GO:0050815	phosphoserine residue binding	0.7312	-0.313069	8	1	0.000372995	2681	17706	7531	YWHAE
GO:0047760	butyrate-CoA ligase activity	0.7312	-0.313069	8	1	0.000372995	2681	17706	116285	ACSM1
GO:0070990	snRNP binding	0.7312	-0.313069	8	1	0.000372995	2681	17706	6631	SNRPC
GO:0031072	heat shock protein binding	0.735213	-0.307594	119	16	0.00596792	2681	17706	13,087,222,826,798,200,000,000,000,000,000,000,000,000,000,000,000,000,000,000,000,000,000,000,000	AHSA2P,DNAJC8,CAMKMT,HTT,CHORDC1,PTGES3,FAF1,DNAJC10,UNC45A,BAG2,HSPA2,FKBP4,NR3C1,AHR,PACRG,TFAM
GO:0019956	chemokine binding	0.735356	-0.307401	32	4	0.00149198	2681	17706	3,688,368,536,763,140	ITGB1,ITGAV,ITGA4,HMGB1
GO:0016782	transferase activity, transferring sulfur-containing groups	0.736402	-0.305979	69	9	0.00335696	2681	17706	416,639,136,584,608,000,000,000,000,000,000,000,000,000	CHST6,SULT6B1,TPST1,CHST9,NDST3,CDKAL1,NDST4,HS2ST1,MBIP
GO:1901681	sulfur compound binding	0.737459	-0.304544	252	35	0.0130548	2681	17706	51144,5788,2948,60495,1991,9141,5095,7049,3673,1629,6422,2660,8828,9508,50939,7057,6342,134526,1301,32,64388,4316,30817,875,5727,947,5228,1738,350,9353,2254,27329,307,351,334	HSD17B12,PTPRC,GSTM4,HPSE2,ELANE,PDCD5,PCCA,TGFBR3,ITGA2,DBT,SFRP1,MSTN,NRP2,ADAMTS3,IMPG2,THBS1,SCP2,ACOT12,COL11A1,ACACB,GREM2,MMP7,ADGRE2,CBS,PTCH1,CD34,PGF,DLD,APOH,SLIT2,FGF9,ANGPTL3,ANXA4,APP,APLP2
GO:0099094	ligand-gated cation channel activity	0.737793	-0.304092	105	14	0.00522193	2681	17706	51,802,126,128,911,100,000,000,000,000,000,000,000,000,000,000,000,000,000,000,000,000	ASIC5,CNGA3,GRIA2,CHRNA7,HCN1,KCNJ18,CHRNA6,ITPR2,KCNJ3,GRIA4,GRIK2,CHRNA5,JPH2,KCNJ13
GO:0008235	metalloexopeptidase activity	0.740978	-0.299785	62	8	0.00298396	2681	17706	29,953,751,125,404,200,000,000,000,000,000,000,000	TRHDE,XPNPEP1,METAP1D,CPA6,NPEPPS,AGBL5,LAP3,MMP16
GO:0008201	heparin binding	0.742875	-0.297227	169	23	0.00857889	2681	17706	35,164,223,343,078,800,000,000,000,000,000,000,000,000,000,000,000,000,000,000,000,000,000,000,000,000,000,000,000,000,000	APP,SFRP1,APLP2,ANXA4,NRP2,MSTN,ADAMTS3,ELANE,PDCD5,PGF,PTCH1,SLIT2,FGF9,TGFBR3,APOH,ANGPTL3,MMP7,GREM2,PTPRC,IMPG2,HSD17B12,THBS1,COL11A1
GO:0046873	metal ion transmembrane transporter activity	0.746056	-0.292955	439	62	0.0231257	2681	17706	27012,150160,57181,57158,54822,102723475,3760,6326,6335,201780,490,57113,26504,90550,55117,8065,8647,6549,23315,9497,27039,483,3709,3737,8671,4988,348980,9107,51312,3787,6546,7220,3786,117532,3685,27345,80333,6547,10568,57620,3747,100134444,3755,728215,55532,6334,51802,55334,3769,2898,57380,24145,29986,2823,55151,1139,3351,781,3788,389015,27094,9914	KCNV1,CCT8L2,SLC39A10,JPH2,TRPM7,KCNE1B,KCNJ3,SCN2A,SCN9A,SLC10A4,ATP2B1,TRPC7,CNNM4,MCU,SLC6A15,CUL5,ABCB11,SLC9A2,SLC9A8,SLC4A7,PKD2L2,ATP1B3,ITPR2,KCNA2,SLC4A4,OPRM1,HCN1,MTMR6,SLC25A37,KCNS1,SLC8A1,TRPC1,KCNQ3,TMC2,ITGAV,KCNMB4,KCNIP4,SLC8A3,SLC34A2,STIM2,KCNC2,KCNJ18,KCNG1,FAM155A,SLC30A10,SCN8A,ASIC5,SLC39A9,KCNJ13,GRIK2,MRS2,PANX1,SLC39A2,GPM6A,TMEM38B,CHRNA7,HTR1B,CACNA2D1,KCNS2,SLC9A4,KC…
GO:0016616	oxidoreductase activity, acting on the CH-OH group of donors, NAD or NADP as acceptor	0.74737	-0.291195	120	16	0.00596792	2681	17706	19,629,248,316,456,700,000,000,000,000,000,000,000,000,000,000,000,000,000,000,000,000,000,000	EHHADH,LDHAL6B,AKR1C1,SRD5A2,AKR1E2,SPR,PHGDH,AKR1C2,HIBADH,SDR42E1,BMP2,HSD17B11,HSD17B12,CTBP2,HMGCR,HSD17B7
GO:0004190	aspartic-type endopeptidase activity	0.752563	-0.28427	25	3	0.00111899	2681	17706	1,510,162,540,121,660	CTSE,SPPL2C,SPPL3
GO:0008139	nuclear localization sequence binding	0.752563	-0.28427	25	3	0.00111899	2681	17706	285,877,479,294,026	POM121L12,NFKBIA,POM121L2
GO:0023023	MHC protein complex binding	0.752563	-0.28427	25	3	0.00111899	2681	17706	753,151,571,925	YWHAE,FAM49B,CD8A
GO:0005229	intracellular calcium activated chloride channel activity	0.7527	-0.284088	17	2	0.00074599	2681	17706	203,859,196,527	ANO5,ANO6
GO:0004549	tRNA-specific ribonuclease activity	0.7527	-0.284088	17	2	0.00074599	2681	17706	5,136,785,495	POP5,RPPH1
GO:0048038	quinone binding	0.7527	-0.284088	17	2	0.00074599	2681	17706	584,726,390	SQOR,SDHB
GO:0061778	intracellular chloride channel activity	0.7527	-0.284088	17	2	0.00074599	2681	17706	196,527,203,859	ANO6,ANO5
GO:0005416	amino acid:cation symporter activity	0.7527	-0.284088	17	2	0.00074599	2681	17706	28,564,155,117	SLC36A3,SLC6A15
GO:0005217	intracellular ligand-gated ion channel activity	0.757669	-0.277509	33	4	0.00149198	2681	17706	3,709,348,980,571,580,000	ITPR2,HCN1,JPH2,CNGA3
GO:0003924	GTPase activity	0.759437	-0.275178	324	45	0.0167848	2681	17706	###############################################################################################################################################################################################################################################################	EIF5B,SEPTIN14,GNAT3,RAB2A,RHOBTB1,TUBB6,MMUT,RGS12,RAP1B,TUBA1A,ARF6,GNGT1,RAB14,SEPTIN7,GNAI3,SRP54,EEF1A1,ATL1,RAB21,TUBAL3,HBS1L,RAB6A,RHOJ,RAB10,GNB1,RAP1A,ARHGAP5,GNAL,MFN2,TUBA1C,RAB1A,ATL2,RAB11A,KRAS,MFN1,RGS6,RAB38,RIT1,TUBA1B,RAB28,GCH1,RASL11A,GNAI1,GNG2,RERGL
GO:0003724	RNA helicase activity	0.76238	-0.27131	78	10	0.00372995	2681	17706	648,486,413,525,788,000,000,000,000,000,000,000,000,000,000,000	YTHDC2,IFIH1,RAD54B,FANCM,DDX59,DHX32,DDX50,DDX1,BRIP1,MOV10
GO:0043621	protein self-association	0.763823	-0.269419	56	7	0.00261097	2681	17706	5825,92,5468,29899,27086,6310,151112	ABCD3,ACVR2A,PPARG,GPSM2,FOXP1,ATXN1,ZSWIM2
GO:0004532	exoribonuclease activity	0.764616	-0.268381	41	5	0.00186498	2681	17706	5,446,487,178,167,220,000,000,000	XRN1,PNPT1,DCP2,XRN2,CNOT2
GO:0120013	lipid transfer activity	0.764616	-0.268381	41	5	0.00186498	2681	17706	106,501,537,683,883,000,000,000	PRELID3A,PRELID2,GLTPD2,APOA4,MTTP
GO:0022836	gated channel activity	0.768238	-0.263656	346	48	0.0179038	2681	17706	3747,100134444,3755,117532,1138,203859,3685,2565,80333,27345,728215,6334,51802,9780,8973,2743,3769,2898,2566,342125,3788,27094,2570,1261,196527,781,1139,3351,102723475,3760,6326,6335,123591,27012,2893,150160,57158,2891,2895,3737,3709,348980,4988,25932,3786,53405,9107,3787	KCNC2,KCNJ18,KCNG1,TMC2,CHRNA5,ANO5,ITGAV,GABRG1,KCNIP4,KCNMB4,FAM155A,SCN8A,ASIC5,PIEZO1,CHRNA6,GLRB,KCNJ13,GRIK2,GABRG2,TMC3,KCNS2,KCNMB3,GABRR2,CNGA3,ANO6,CACNA2D1,CHRNA7,HTR1B,KCNE1B,KCNJ3,SCN2A,SCN9A,TMEM266,KCNV1,GRIA4,CCT8L2,JPH2,GRIA2,GRID2,KCNA2,ITPR2,HCN1,OPRM1,CLIC4,KCNQ3,CLIC5,MTMR6,KCNS1
GO:0017162	aryl hydrocarbon receptor binding	0.771919	-0.258875	9	1	0.000372995	2681	17706	10499	NCOA2
GO:0048256	flap endonuclease activity	0.771919	-0.258875	9	1	0.000372995	2681	17706	1763	DNA2
GO:0003691	double-stranded telomeric DNA binding	0.771919	-0.258875	9	1	0.000372995	2681	17706	7014	TERF2
GO:0008970	phospholipase A1 activity	0.771919	-0.258875	9	1	0.000372995	2681	17706	11145	PLAAT3
GO:0031628	opioid receptor binding	0.771919	-0.258875	9	1	0.000372995	2681	17706	79971	WLS
GO:0036374	glutathione hydrolase activity	0.771919	-0.258875	9	1	0.000372995	2681	17706	92086	GGTLC1
GO:0035256	G protein-coupled glutamate receptor binding	0.771919	-0.258875	9	1	0.000372995	2681	17706	9456	HOMER1
GO:0009931	calcium-dependent protein serine/threonine kinase activity	0.771919	-0.258875	9	1	0.000372995	2681	17706	814	CAMK4
GO:0032393	MHC class I receptor activity	0.771919	-0.258875	9	1	0.000372995	2681	17706	51348	KLRF1
GO:0043121	neurotrophin binding	0.771919	-0.258875	9	1	0.000372995	2681	17706	6272	SORT1
GO:0097157	pre-mRNA intronic binding	0.771919	-0.258875	9	1	0.000372995	2681	17706	3181	HNRNPA2B1
GO:0019870	potassium channel inhibitor activity	0.771919	-0.258875	9	1	0.000372995	2681	17706	65125	WNK1
GO:0070567	cytidylyltransferase activity	0.771919	-0.258875	9	1	0.000372995	2681	17706	1040	CDS1
GO:0097677	STAT family protein binding	0.771919	-0.258875	9	1	0.000372995	2681	17706	84792	FAM220A
GO:0016624	oxidoreductase activity, acting on the aldehyde or oxo group of donors, disulfide as acceptor	0.771919	-0.258875	9	1	0.000372995	2681	17706	594	BCKDHB
GO:0005527	macrolide binding	0.771919	-0.258875	9	1	0.000372995	2681	17706	2288	FKBP4
GO:0061575	cyclin-dependent protein serine/threonine kinase activator activity	0.771919	-0.258875	9	1	0.000372995	2681	17706	4331	MNAT1
GO:0004579	dolichyl-diphosphooligosaccharide-protein glycotransferase activity	0.771919	-0.258875	9	1	0.000372995	2681	17706	6185	RPN2
GO:0099511	voltage-gated calcium channel activity involved in regulation of cytosolic calcium levels	0.771919	-0.258875	9	1	0.000372995	2681	17706	3351	HTR1B
GO:0005528	FK506 binding	0.771919	-0.258875	9	1	0.000372995	2681	17706	2288	FKBP4
GO:0005381	iron ion transmembrane transporter activity	0.771919	-0.258875	9	1	0.000372995	2681	17706	51312	SLC25A37
GO:0031957	very long-chain fatty acid-CoA ligase activity	0.771919	-0.258875	9	1	0.000372995	2681	17706	28965	SLC27A6
GO:0046703	natural killer cell lectin-like receptor binding	0.771919	-0.258875	9	1	0.000372995	2681	17706	3133	HLA-E
GO:0004527	exonuclease activity	0.772034	-0.258727	86	11	0.00410295	2681	17706	16,531,447,152,280,300,000,000,000,000,000,000,000,000,000,000,000,000,000	DDX1,RAD9B,XRN2,REV3L,PNPT1,MGME1,XRN1,CNOT2,MEIOB,APLF,DCP2
GO:0017046	peptide hormone binding	0.772212	-0.258496	49	6	0.00223797	2681	17706	3,416,306,157,461,390,000,000,000	IDE,HCRTR1,PTH2R,CRHR1,IGF1R,CALCRL
GO:0016853	isomerase activity	0.773249	-0.257154	165	22	0.00820589	2681	17706	228,889,407,156,715,000,000,000,000,000,000,000,000,000,000,000,000,000,000,000,000,000,000,000,000,000,000,000,000,000,000,000,000,000,000	FKBP4,TOP3B,TOP3A,TOP2A,ALOXE3,PTGES3,DSE,PPIAL4A,TRUB1,FKBP7,MMUT,PPIB,EHHADH,ERO1A,PUS7,GLRX2,KATNAL1,PBLD,PPIG,PUS10,GNPDA2,PGM1
GO:0050660	flavin adenine dinucleotide binding	0.776282	-0.25324	79	10	0.00372995	2681	17706	796,892,108,584,722,000,000,000,000,000,000,000,000,000	STEAP4,ETFA,SQOR,FMO3,TXNRD1,AOX1,AIFM2,DLD,SQLE,AGPS
GO:0008327	methyl-CpG binding	0.77643	-0.253049	26	3	0.00111899	2681	17706	729,458,893,289,884	MBD3L2B,MBD2,LHX4
GO:0030515	snoRNA binding	0.77643	-0.253049	26	3	0.00111899	2681	17706	558,132,839,278,602	UTP6,NUDT7,NOP14
GO:0005112	Notch binding	0.77643	-0.253049	26	3	0.00111899	2681	17706	5,689,284,526,868	TCIM,CUL3,ADAM17
GO:0001972	retinoic acid binding	0.77643	-0.253049	26	3	0.00111899	2681	17706	702,656,603,340,665	NR2F2,CYP26B1,CYP26C1
GO:0016405	CoA-ligase activity	0.77643	-0.253049	26	3	0.00111899	2681	17706	5,590,211,628,528,960	ACSS2,ACSM1,SLC27A6
GO:0070001	aspartic-type peptidase activity	0.77643	-0.253049	26	3	0.00111899	2681	17706	1,216,651,625,401,510	SPPL3,SPPL2C,CTSE
GO:0016814	hydrolase activity, acting on carbon-nitrogen (but not peptide) bonds, in cyclic amidines	0.778495	-0.250393	34	4	0.00149198	2681	17706	45,221,001,032,643	MTHFD1,ADA,ADAR,GCH1
GO:0030276	clathrin binding	0.779957	-0.248517	57	7	0.00261097	2681	17706	34,135,951,617,121,300,000,000,000,000,000	SYT10,NSG2,CLTC,SYT1,CLINT1,SMAP1,HIP1
GO:0008408	3'-5' exonuclease activity	0.779957	-0.248517	57	7	0.00261097	2681	17706	144,715,228,032,005,000,000,000,000,000,000,000	RAD9B,XRN2,APLF,MEIOB,CNOT2,PNPT1,REV3L
GO:0016796	exonuclease activity, active with either ribo- or deoxyribonucleic acids and producing 5'-phosphomonoesters	0.779957	-0.248517	57	7	0.00261097	2681	17706	228,031,672,274,848,000,000,000,000,000,000,000	XRN2,DCP2,CNOT2,MEIOB,XRN1,MGME1,PNPT1
GO:0008353	RNA polymerase II CTD heptapeptide repeat kinase activity	0.780886	-0.247326	18	2	0.00074599	2681	17706	86,214,331	CDK13,MNAT1
GO:0035613	RNA stem-loop binding	0.780886	-0.247326	18	2	0.00074599	2681	17706	14,904,179,066	RC3H1,METTL16
GO:0003756	protein disulfide isomerase activity	0.780886	-0.247326	18	2	0.00074599	2681	17706	3,000,151,022	ERO1A,GLRX2
GO:0030676	Rac guanyl-nucleotide exchange factor activity	0.780886	-0.247326	18	2	0.00074599	2681	17706	98,552,059	FARP2,EPS8
GO:0046933	proton-transporting ATP synthase activity, rotational mechanism	0.780886	-0.247326	18	2	0.00074599	2681	17706	518,515	ATP5MC3,ATP5PB
GO:0097602	cullin family protein binding	0.780886	-0.247326	18	2	0.00074599	2681	17706	650,023,142	SKP1,DCUN1D4
GO:0016864	intramolecular oxidoreductase activity, transposing S-S bonds	0.780886	-0.247326	18	2	0.00074599	2681	17706	3,000,151,022	ERO1A,GLRX2
GO:0016755	transferase activity, transferring amino-acyl groups	0.780886	-0.247326	18	2	0.00074599	2681	17706	1,110,125,797	ATE1,QPCT
GO:0004867	serine-type endopeptidase inhibitor activity	0.781095	-0.247059	94	12	0.00447594	2681	17706	52,683,912,535,269,700,000,000,000,000,000,000,000,000,000,000,000,000	SERPINB5,SPINT4,SERPINB6,TFPI,PZP,WFDC8,WFIKKN2,AGT,CRIM1,APP,SERPINA11,APLP2
GO:0005126	cytokine receptor binding	0.785954	-0.240857	286	39	0.0145468	2681	17706	4254,7049,6850,356,392255,2660,83737,4591,8837,4091,7837,440712,3717,7424,92,6868,2662,641517,841,4908,7042,64750,4087,200734,5228,10344,8200,7188,10019,9958,161742,3716,7292,5617,7187,653,1946,650,4803	KITLG,TGFBR3,SYK,FASLG,GDF6,MSTN,ITCH,TRIM37,CFLAR,SMAD6,PXDN,RHEX,JAK2,VEGFC,ACVR2A,ADAM17,GDF10,DEFB109B,CASP8,NTF3,TGFB2,SMURF2,SMAD2,SPRED2,PGF,CCL26,GDF5,TRAF5,SH2B3,USP15,SPRED1,JAK1,TNFSF4,PRL,TRAF3,BMP5,EFNA5,BMP2,NGF
GO:0043130	ubiquitin binding	0.789593	-0.236237	80	10	0.00372995	2681	17706	789,904,193,715,391,000,000,000,000,000,000,000,000,000,000	OTUB2,MDM2,TOP2A,BUB3,FBXO7,USP13,FAF1,TP53INP2,UBE2N,MARK4
GO:0051087	chaperone binding	0.789626	-0.236196	102	13	0.00484894	2681	17706	1,108,064,215,953,230,000,000,000,000,000,000,000,000,000,000,000,000,000,000	DNAJB4,DNAJC1,BAG2,HSPA2,CALR,AMFR,PACRG,USP13,LRP2,DNAJC10,BAG3,PTGES3,AHSA2P
GO:0016787	hydrolase activity	0.796059	-0.228082	2525	369	0.137635	2681	17706	9520,112487,23682,2272,9364,8667,8036,9928,6422,8898,203102,5515,9508,92797,8766,56954,11099,80222,5137,5788,89869,78990,5789,6868,5870,3796,51020,4646,53616,92667,5908,5862,4848,744,225,84640,127602,10973,8555,221955,54331,79785,5140,3800,166378,23213,10376,97,4931,5705,80055,192669,128869,5444,7398,64225,64135,3845,55669,55520,64848,8749,57381,25961,10767,1653,51367,151742,56957,2773,9890,5332,…	NPEPPS,DTD2,RAB38,FHIT,RAB28,EIF3H,SHOC2,KIF14,SFRP1,MTMR2,ADAM32,PPP2CA,ADAMTS3,HELB,RAB11A,NIT2,PTPN21,TARS2,PDE1C,PTPRC,PLCZ1,OTUB2,PTPRD,ADAM17,RAB6A,KIF2A,HDDC2,MYO6,ADAM22,MGME1,RAP1B,RAB2A,CNOT2,MPPED2,ABCD2,USP38,DNAH14,ASCC3,CDC14B,DAGLB,GNG2,RERGL,PDE3B,KIF5C,SPATA5,SULF1,TUBA1B,ACYP1,NVL,PSMC5,PGAP1,AGO3,PIGU,PON1,USP1,ATL2,IFIH1,KRAS,MFN1,ELAC1,YTHDC2,ADAM18,RHOJ,NUDT13,HBS1L,DDX1,POP…
GO:0005504	fatty acid binding	0.797877	-0.225801	35	4	0.00149198	2681	17706	1,629,546,821,676,340	DBT,PPARG,FABP4,SCP2
GO:0004712	protein serine/threonine/tyrosine kinase activity	0.800558	-0.222446	43	5	0.00186498	2681	17706	64,461,195,429,372,700,000	SGK1,CLK1,MAP3K9,TTK,RPS6KB1
GO:0003755	peptidyl-prolyl cis-trans isomerase activity	0.800558	-0.222446	43	5	0.00186498	2681	17706	54,799,360,516,616,500,000,000	PPIB,PPIG,FKBP7,PPIAL4A,FKBP4
GO:0031593	polyubiquitin modification-dependent protein binding	0.804767	-0.217203	51	6	0.00223797	2681	17706	2,317,254,764,966,620,000,000,000,000	ABRAXAS2,ZRANB1,DZIP3,EPS15,OTUD7B,ZFAND6
GO:0005044	scavenger receptor activity	0.804767	-0.217203	51	6	0.00223797	2681	17706	948,448,194,986,851,000,000,000	CD36,MSR1,SCARB1,MARCO,PRG4,LOXL4
GO:0005326	neurotransmitter transmembrane transporter activity	0.804767	-0.217203	51	6	0.00223797	2681	17706	2,856,415,511,724,620,000,000,000,000,000	SLC36A3,SLC6A15,SLC17A8,SLC25A12,SLC7A11,SLC17A6
GO:0003743	translation initiation factor activity	0.804767	-0.217203	51	6	0.00223797	2681	17706	966,936,468,892,866,000,000,000	EIF5B,EIF3E,EIF2B2,EIF3F,EIF3H,EIF4G3
GO:0016646	oxidoreductase activity, acting on the CH-NH group of donors, NAD or NADP as acceptor	0.80621	-0.215411	19	2	0.00074599	2681	17706	45,221,719	MTHFD1,DHFR
GO:0015215	nucleotide transmembrane transporter activity	0.80621	-0.215411	19	2	0.00074599	2681	17706	299,579,197	SLC25A24,SLC33A1
GO:0004653	polypeptide N-acetylgalactosaminyltransferase activity	0.80621	-0.215411	19	2	0.00074599	2681	17706	869,364,409	GALNT4,GALNT17
GO:0070182	DNA polymerase binding	0.80621	-0.215411	19	2	0.00074599	2681	17706	107,283,146	PTGES3,HMGB1
GO:0015106	bicarbonate transmembrane transporter activity	0.80621	-0.215411	19	2	0.00074599	2681	17706	94,978,671	SLC4A7,SLC4A4
GO:0034458	3'-5' RNA helicase activity	0.80621	-0.215411	19	2	0.00074599	2681	17706	6,484,855,760	YTHDC2,DHX32
GO:0033204	ribonuclease P RNA binding	0.806472	-0.215086	10	1	0.000372995	2681	17706	51367	POP5
GO:0008821	crossover junction endodeoxyribonuclease activity	0.806472	-0.215086	10	1	0.000372995	2681	17706	79736	TEFM
GO:0035615	clathrin adaptor activity	0.806472	-0.215086	10	1	0.000372995	2681	17706	3092	HIP1
GO:1904047	S-adenosyl-L-methionine binding	0.806472	-0.215086	10	1	0.000372995	2681	17706	875	CBS
GO:0046974	histone methyltransferase activity (H3-K9 specific)	0.806472	-0.215086	10	1	0.000372995	2681	17706	9869	SETDB1
GO:0019203	carbohydrate phosphatase activity	0.806472	-0.215086	10	1	0.000372995	2681	17706	57818	G6PC2
GO:0004690	cyclic nucleotide-dependent protein kinase activity	0.806472	-0.215086	10	1	0.000372995	2681	17706	5567	PRKACB
GO:0016812	hydrolase activity, acting on carbon-nitrogen (but not peptide) bonds, in cyclic amides	0.806472	-0.215086	10	1	0.000372995	2681	17706	56896	DPYSL5
GO:0050308	sugar-phosphatase activity	0.806472	-0.215086	10	1	0.000372995	2681	17706	57818	G6PC2
GO:0019966	interleukin-1 binding	0.806472	-0.215086	10	1	0.000372995	2681	17706	7837	PXDN
GO:0032041	NAD-dependent histone deacetylase activity (H3-K14 specific)	0.806472	-0.215086	10	1	0.000372995	2681	17706	9734	HDAC9
GO:0008532	N-acetyllactosaminide beta-1,3-N-acetylglucosaminyltransferase activity	0.806472	-0.215086	10	1	0.000372995	2681	17706	10678	B3GNT2
GO:0004691	cAMP-dependent protein kinase activity	0.806472	-0.215086	10	1	0.000372995	2681	17706	5567	PRKACB
GO:0004576	oligosaccharyl transferase activity	0.806472	-0.215086	10	1	0.000372995	2681	17706	6185	RPN2
GO:0005347	ATP transmembrane transporter activity	0.806472	-0.215086	10	1	0.000372995	2681	17706	29957	SLC25A24
GO:0015280	ligand-gated sodium channel activity	0.806472	-0.215086	10	1	0.000372995	2681	17706	51802	ASIC5
GO:0008641	ubiquitin-like modifier activating enzyme activity	0.806472	-0.215086	10	1	0.000372995	2681	17706	8883	NAE1
GO:0005351	carbohydrate:proton symporter activity	0.806472	-0.215086	10	1	0.000372995	2681	17706	26503	SLC17A5
GO:0010857	calcium-dependent protein kinase activity	0.806472	-0.215086	10	1	0.000372995	2681	17706	814	CAMK4
GO:0005436	sodium:phosphate symporter activity	0.806472	-0.215086	10	1	0.000372995	2681	17706	10568	SLC34A2
GO:0140161	monocarboxylate:sodium symporter activity	0.806472	-0.215086	10	1	0.000372995	2681	17706	201780	SLC10A4
GO:0019911	structural constituent of myelin sheath	0.806472	-0.215086	10	1	0.000372995	2681	17706	51090	PLLP
GO:0019869	chloride channel inhibitor activity	0.806472	-0.215086	10	1	0.000372995	2681	17706	65125	WNK1
GO:0031078	histone deacetylase activity (H3-K14 specific)	0.806472	-0.215086	10	1	0.000372995	2681	17706	9734	HDAC9
GO:0004952	dopamine neurotransmitter receptor activity	0.806472	-0.215086	10	1	0.000372995	2681	17706	1816	DRD5
GO:0004955	prostaglandin receptor activity	0.806472	-0.215086	10	1	0.000372995	2681	17706	5468	PPARG
[truncated: 2,661 more rows]
